# Supplementary material for: Worldwide productivity and research trend of publications concerning glioma-associated macrophage/microglia: A bibliometric study
Source: Front Neurol. 2022 Dec 8;13:1047162. doi: 10.3389/fneur.2022.1047162 (PMC9772275; doi:10.3389/fneur.2022.1047162)
Supplement: Supplementary file 1 [file Data_Sheet_1.ZIP]

Archive with 19 entries (16 files):
- raw data/R demo/
- raw data/R demo/R demo for bibliometric analysis.txt
- raw data/R demo/R demo for ggplot2.txt
- raw data/raw data from WOS/
- raw data/raw data from WOS/savedrecs (40).bib
- raw data/raw data from WOS/savedrecs (41).bib
- raw data/raw data from WOS/savedrecs (42).bib
- raw data/results directly obtained from R analysis/
- raw data/results directly obtained from R analysis/Annual_Production ╩Σ╚δ.xlsx
- raw data/results directly obtained from R analysis/Annual_Total_Citation_per_Year ╩Σ╚δ.xlsx
- raw data/results directly obtained from R analysis/Author_Impact (2).xlsx
- raw data/results directly obtained from R analysis/Main_Information.xlsx
- raw data/results directly obtained from R analysis/Most_Cited_Countries (7).xlsx
- raw data/results directly obtained from R analysis/Most_Cited_Countries (9).xlsx
- raw data/results directly obtained from R analysis/Most_Frequent_Words (5).xlsx
- raw data/results directly obtained from R analysis/Most_Local_Cited_Documents.xlsx
- raw data/results directly obtained from R analysis/Most_Relevant_Affiliations.xlsx
- raw data/results directly obtained from R analysis/Source_Impact.xlsx
- raw data/results directly obtained from R analysis/Trend_Topics.xlsx
