# Supplementary material for: Worldwide productivity and research trend of publications concerning glioma-associated macrophage/microglia: A bibliometric study
Source: Front Neurol. 2022 Dec 8;13:1047162. doi: 10.3389/fneur.2022.1047162 (PMC9772275; doi:10.3389/fneur.2022.1047162)
Supplement: Supplementary file 1 [file Data_Sheet_1.ZIP › raw data/R demo/R demo for ggplot2.txt]

title <- rep("A Really Rather Long Text Label", 25)
value <- runif(25, 1,10)
spacing <- seq(1:25)
df <- data.frame(title, value, spacing, stringsAsFactors = FALSE)

myplot <- ggplot(data=df, aes(x=spacing, y=value, label = title)) +
    geom_text(aes(colour = value),
        size = 2.5, fontface = "bold",
        vjust = 0,
        position = position_jitter(width=5, height=0)) +
    theme_bw() +
    scale_x_continuous(limits = c(-5, 30))+
    scale_colour_gradient(low = "#6BAED6", high = "#08306B") +
    opts(axis.title.x = theme_blank(),
        axis.ticks = theme_blank(),
        axis.text.x = theme_blank(),
        legend.position = "none")
myplot
