# Supplementary material for: Worldwide productivity and research trend of publications concerning glioma-associated macrophage/microglia: A bibliometric study
Source: Front Neurol. 2022 Dec 8;13:1047162. doi: 10.3389/fneur.2022.1047162 (PMC9772275; doi:10.3389/fneur.2022.1047162)
Supplement: Supplementary file 1 [file Data_Sheet_1.ZIP › raw data/raw data from WOS/savedrecs (40).bib]

@article{ WOS:000522551600003,
Author = {Pires-Afonso, Yolanda and Niclou, Simone P. and Michelucci, Alessandro},
Title = {{Revealing and Harnessing Tumour-Associated Microglia/Macrophage
   Heterogeneity in Glioblastoma}},
Journal = {{INTERNATIONAL JOURNAL OF MOLECULAR SCIENCES}},
Year = {{2020}},
Volume = {{21}},
Number = {{3}},
Month = {{FEB}},
Abstract = {{Cancer heterogeneity and progression are subject to complex interactions
   between neoplastic cells and their microenvironment, including the
   immune system. Although glioblastomas (GBMs) are classified as `cold
   tumours' with very little lymphocyte infiltration, they can contain up
   to 30-40\% of tumour-associated macrophages, reported to contribute to a
   supportive microenvironment that facilitates tumour proliferation,
   survival and migration. In GBM, tumour-associated macrophages comprise
   either resident parenchymal microglia, perivascular macrophages or
   peripheral monocyte-derived cells. They are recruited by GBMs and in
   turn release growth factors and cytokines that affect the tumour.
   Notably, tumour-associated microglia/macrophages (TAMs) acquire
   different expression programs, which shape the tumour microenvironment
   and contribute to GBM molecular subtyping. Further, emerging evidence
   highlights that TAM programs may adapt to specific tumour features and
   landscapes. Here, we review key evidence describing TAM transcriptional
   and functional heterogeneity in GBM. We propose that unravelling the
   intricate complexity and diversity of the myeloid compartment as well as
   understanding how different TAM subsets may affect tumour progression
   will possibly pave the way to new immune therapeutic avenues for GBM
   patients.}},
Publisher = {{MDPI}},
Address = {{ST ALBAN-ANLAGE 66, CH-4052 BASEL, SWITZERLAND}},
Type = {{Review}},
Language = {{English}},
Affiliation = {{Michelucci, A (Corresponding Author), Luxembourg Inst Hlth, Dept Oncol, Neuroimmunol Grp, L-1526 Luxembourg, Luxembourg.
   Michelucci, A (Corresponding Author), Univ Luxembourg, Luxembourg Ctr Syst Biomed, L-4365 Esch Sur Alzette, Luxembourg.
   Pires-Afonso, Yolanda; Michelucci, Alessandro, Luxembourg Inst Hlth, Dept Oncol, Neuroimmunol Grp, L-1526 Luxembourg, Luxembourg.
   Pires-Afonso, Yolanda, Univ Luxembourg, Doctoral Sch Sci \& Technol, L-4365 Esch Sur Alzette, Luxembourg.
   Niclou, Simone P., Luxembourg Inst Hlth, Dept Oncol, NORLUX Neurooncol Lab, L-1526 Luxembourg, Luxembourg.
   Niclou, Simone P., Univ Bergen, Dept Biomed, N-5007 Bergen, Norway.
   Michelucci, Alessandro, Univ Luxembourg, Luxembourg Ctr Syst Biomed, L-4365 Esch Sur Alzette, Luxembourg.}},
DOI = {{10.3390/ijms21030689}},
Article-Number = {{689}},
EISSN = {{1422-0067}},
Keywords = {{glioblastoma; tumour-associated microglia/macrophages; cellular
   heterogeneity; immunotherapy; precision medicine}},
Keywords-Plus = {{CENTRAL-NERVOUS-SYSTEM; MACROPHAGE POLARIZATION; MICROGLIA; GLIOMA;
   CELLS; INVASIVENESS; ERADICATION; COMBINATION; PROGRESSION; RESISTANCE}},
Research-Areas = {{Biochemistry \& Molecular Biology; Chemistry}},
Web-of-Science-Categories  = {{Biochemistry \& Molecular Biology; Chemistry, Multidisciplinary}},
Author-Email = {{yolanda.piresafonso@lih.lu
   simone.niclou@lih.lu
   alessandro.michelucci@lih.lu}},
ORCID-Numbers = {{Pires Afonso, Yolanda/0000-0003-4016-3413
   Michelucci, Alessandro/0000-0003-1230-061X}},
Funding-Acknowledgement = {{CANBIO Program of the Luxembourg National Research Fund
   {[}PRIDE15/10675146/CANBIO]; Fondation du Pelican de Mie et Pierre
   Hippert-Faber (Fondation de Luxembourg); Luxembourg Institute of Health;
   Luxembourg Centre for Systems Biomedicine (MIGLISYS)}},
Funding-Text = {{Y.P.-A. was supported by the CANBIO Program of the Luxembourg National
   Research Fund (PRIDE15/10675146/CANBIO) and by the Fondation du Pelican
   de Mie et Pierre Hippert-Faber (Fondation de Luxembourg). We acknowledge
   financial support by the Luxembourg Institute of Health and the
   Luxembourg Centre for Systems Biomedicine (MIGLISYS).}},
Cited-References = {{Alban TJ, 2018, JCI INSIGHT, V3, DOI 10.1172/jci.insight.122264.
   Bennett ML, 2016, P NATL ACAD SCI USA, V113, pE1738, DOI 10.1073/pnas.1525528113.
   Boussiotis VA, 2018, ONCOGENE, V37, P1121, DOI 10.1038/s41388-017-0024-z.
   Bowman RL, 2016, CELL REP, V17, P2445, DOI 10.1016/j.celrep.2016.10.052.
   Brown NF, 2018, BRIT J CANCER, V119, P1171, DOI 10.1038/s41416-018-0258-8.
   Capper D, 2018, NATURE, V555, P469, DOI 10.1038/nature26000.
   Cassetta L, 2018, NAT REV DRUG DISCOV, V17, P887, DOI 10.1038/nrd.2018.169.
   Castro BA, 2017, ONCOGENE, V36, P3749, DOI 10.1038/onc.2017.1.
   Ceccarelli M, 2016, CELL, V164, P550, DOI 10.1016/j.cell.2015.12.028.
   Chen ZH, 2017, CANCER RES, V77, P2266, DOI 10.1158/0008-5472.CAN-16-2310.
   Colonna M, 2017, ANNU REV IMMUNOL, V35, P441, DOI 10.1146/annurev-immunol-051116-052358.
   Coniglio SJ, 2012, MOL MED, V18, P519, DOI 10.2119/molmed.2011.00217.
   Jordao MJC, 2019, SCIENCE, V363, P365, DOI 10.1126/science.aat7554.
   Crotti A, 2016, IMMUNITY, V44, P505, DOI 10.1016/j.immuni.2016.02.013.
   Darmanis S, 2017, CELL REP, V21, P1399, DOI 10.1016/j.celrep.2017.10.030.
   Deng LF, 2014, IMMUNITY, V41, P843, DOI 10.1016/j.immuni.2014.10.019.
   Gabrusiewicz K, 2016, JCI INSIGHT, V1, DOI 10.1172/jci.insight.85841.
   Galarneau H, 2007, CANCER RES, V67, P8874, DOI 10.1158/0008-5472.CAN-07-0177.
   Gholamin S, 2017, SCI TRANSL MED, V9, DOI 10.1126/scitranslmed.aaf2968.
   Ginhoux F, 2010, SCIENCE, V330, P841, DOI 10.1126/science.1194637.
   Glass R, 2014, ACTA NEUROPATHOL, V128, P347, DOI 10.1007/s00401-014-1274-2.
   Goldmann T, 2016, NAT IMMUNOL, V17, P797, DOI 10.1038/ni.3423.
   Goodenberger ML, 2012, CANCER GENET-NY, V205, P613, DOI 10.1016/j.cancergen.2012.10.009.
   Graeber MB, 2002, GLIA, V40, P252, DOI 10.1002/glia.10147.
   Greenhalgh AD, 2018, PLOS BIOL, V16, DOI 10.1371/journal.pbio.2005264.
   Haage V, 2019, ACTA NEUROPATHOL COM, V7, DOI 10.1186/s40478-019-0665-y.
   Hagemann T, 2008, J EXP MED, V205, P1261, DOI 10.1084/jem.20080108.
   Hambardzumyan D, 2016, NAT NEUROSCI, V19, P20, DOI 10.1038/nn.4185.
   Han XN, 2019, MOL NEUROBIOL, V56, P6184, DOI 10.1007/s12035-019-1502-9.
   Hutter G, 2019, P NATL ACAD SCI USA, V116, P997, DOI 10.1073/pnas.1721434116.
   Kalbasi A, 2013, J CLIN INVEST, V123, P2756, DOI 10.1172/JCI69219.
   Keren-Shaul H, 2017, CELL, V169, P1276, DOI 10.1016/j.cell.2017.05.018.
   Kumar MP, 2018, CELL REP, V25, P1458, DOI 10.1016/j.celrep.2018.10.047.
   Li W, 2012, NEURO-ONCOLOGY, V14, P958, DOI 10.1093/neuonc/nos116.
   Lim M, 2018, NAT REV CLIN ONCOL, V15, P422, DOI 10.1038/s41571-018-0003-5.
   London A, 2013, FRONT CELL NEUROSCI, V7, DOI 10.3389/fncel.2013.00034.
   Lucas C.G, 2019, HUM PATHOL.
   Mantovani A, 2002, TRENDS IMMUNOL, V23, P549, DOI 10.1016/S1471-4906(02)02302-5.
   Mantovani A, 2017, NAT REV CLIN ONCOL, V14, P399, DOI 10.1038/nrclinonc.2016.217.
   Markovic DS, 2005, J NEUROPATH EXP NEUR, V64, P754, DOI 10.1097/01.jnen.0000178445.33972.a9.
   Michelucci A, 2009, J NEUROIMMUNOL, V210, P3, DOI 10.1016/j.jneuroim.2009.02.003.
   Mills CD, 2017, J IMMUNOL, V199, P2194, DOI 10.4049/jimmunol.1701141.
   Mrdjen D, 2018, IMMUNITY, V48, P380, DOI 10.1016/j.immuni.2018.01.011.
   Muller A, 2015, INT J CANCER, V137, P278, DOI 10.1002/ijc.29379.
   Muller S, 2017, GENOME BIOL, V18, DOI 10.1186/s13059-017-1362-4.
   Munoz-Fontela C, 2016, NAT REV IMMUNOL, V16, P741, DOI 10.1038/nri.2016.99.
   Neftel C, 2019, CELL, V178, P835, DOI 10.1016/j.cell.2019.06.024.
   Nesseler JP, 2019, ADV RADIAT ONCOL, V4, P268, DOI 10.1016/j.adro.2018.11.005.
   Olnes MJ, 2016, SCI REP-UK, V6, DOI 10.1038/srep23002.
   Patel AP, 2014, SCIENCE, V344, P1396, DOI 10.1126/science.1254257.
   Patel S, 2009, CURR TOP MED CHEM, V9, P599, DOI 10.2174/156802609789007327.
   Phillips HS, 2006, CANCER CELL, V9, P157, DOI 10.1016/j.ccr.2006.02.019.
   Pinton L, 2019, J IMMUNOTHER CANCER, V7, DOI 10.1186/s40425-019-0536-x.
   Pyonteck SM, 2013, NAT MED, V19, P1264, DOI 10.1038/nm.3337.
   Quail DF, 2017, CANCER CELL, V31, P326, DOI 10.1016/j.ccell.2017.02.009.
   Quail DF, 2017, CLIN CANCER RES, V23, P876, DOI 10.1158/1078-0432.CCR-16-0133.
   Reardon DA, 2016, CANCER IMMUNOL RES, V4, P124, DOI 10.1158/2326-6066.CIR-15-0151.
   Ricard C, 2016, SCI REP-UK, V6, DOI 10.1038/srep26381.
   Roesch S, 2018, INT J MOL SCI, V19, DOI 10.3390/ijms19020436.
   Saha D, 2017, CANCER CELL, V32, P253, DOI 10.1016/j.ccell.2017.07.006.
   Salter MW, 2017, NAT MED, V23, P1018, DOI 10.1038/nm.4397.
   Sankowski R, 2019, NAT NEUROSCI, V22, P2098, DOI 10.1038/s41593-019-0532-y.
   SEDGWICK JD, 1991, P NATL ACAD SCI USA, V88, P7438, DOI 10.1073/pnas.88.16.7438.
   Sottoriva A, 2013, P NATL ACAD SCI USA, V110, P4009, DOI 10.1073/pnas.1219747110.
   Sousa C, 2018, EMBO REP, V19, DOI 10.15252/embr.201846171.
   Sousa C, 2017, FRONT IMMUNOL, V8, DOI 10.3389/fimmu.2017.00198.
   Stupp R, 2005, NEW ENGL J MED, V352, P987, DOI 10.1056/NEJMoa043330.
   Szulzewsky F, 2015, PLOS ONE, V10, DOI 10.1371/journal.pone.0116644.
   Thorsson V, 2018, IMMUNITY, V48, P812, DOI 10.1016/j.immuni.2018.03.023.
   Tomaszewski W, 2019, CLIN CANCER RES, V25, P4202, DOI 10.1158/1078-0432.CCR-18-1627.
   Van Hove H, 2019, NAT NEUROSCI, V22, P1021, DOI 10.1038/s41593-019-0393-4.
   Venteicher AS, 2017, SCIENCE, V355, DOI 10.1126/science.aai8478.
   Verhaak RGW, 2010, CANCER CELL, V17, P98, DOI 10.1016/j.ccr.2009.12.020.
   Wang QH, 2017, CANCER CELL, V32, P42, DOI 10.1016/j.ccell.2017.06.003.
   Wei J, 2019, J CLIN INVEST, V129, P137, DOI 10.1172/JCI121266.
   Wiehagen KR, 2017, CANCER IMMUNOL RES, V5, P1109, DOI 10.1158/2326-6066.CIR-17-0258.
   Wu Y, 2012, PLOS COMPUT BIOL, V8, DOI 10.1371/journal.pcbi.1002355.
   Yarchoan M, 2017, NEW ENGL J MED, V377, P2500, DOI 10.1056/NEJMc1713444.
   Zhang J, 2012, CARCINOGENESIS, V33, P312, DOI 10.1093/carcin/bgr289.}},
Number-of-Cited-References = {{79}},
Times-Cited = {{21}},
Usage-Count-Last-180-days = {{0}},
Usage-Count-Since-2013 = {{2}},
Journal-ISO = {{Int. J. Mol. Sci.}},
Doc-Delivery-Number = {{KY4PQ}},
Web-of-Science-Index = {{Science Citation Index Expanded (SCI-EXPANDED)}},
Unique-ID = {{WOS:000522551600003}},
OA = {{gold, Green Published}},
DA = {{2022-01-16}},
}

@article{ WOS:000443870800005,
Author = {Morisse, Mony Chenda and Jouannet, Stephanie and Dominguez-Villar,
   Margarita and Sanson, Marc and Idbaih, Ahmed},
Title = {{Interactions between tumor-associated macrophages and tumor cells in
   glioblastoma: unraveling promising targeted therapies}},
Journal = {{EXPERT REVIEW OF NEUROTHERAPEUTICS}},
Year = {{2018}},
Volume = {{18}},
Number = {{9}},
Pages = {{729-737}},
Abstract = {{Introduction: Glioblastoma (GBM) is the deadliest primary malignant
   central nervous system (CNS) tumor with a median overall survival of 15
   months despite a very intensive therapeutic regimen including maximal
   safe surgery, radiotherapy, and chemotherapy. Therefore, GBM treatment
   still raises major biological and therapeutic challenges.
   Areas covered: One of the hallmarks of the GBM is its tumor
   microenvironment including tumor-associated macrophages (TAM). TAM,
   accounting for approximately 30\% of the GBM bulk cell population, may
   explain, at least in part, the immunosuppressive features of GBMs. The
   TAM are active and highly plastic immune cells and include two major
   ontogenetically different cell populations: (i) microglia and, (ii)
   monocytes-derived macrophages (MDM). TAM recruited to the tumor bulk can
   be reprogramed by GBM cells resulting in an ineffective anti-tumor
   response. Interestingly, interactions between TAM and GBM cells promote
   tumor oncogenesis (i.e. tumor cells proliferation and
   migration/invasion). This review aims to explore TAM targeting in GBM as
   a promising therapeutic option in the near future.
   Expert Commentary: A better understanding of TAM-GBM interactions and
   dynamics will certainly uncover new anti-GBM therapeutic avenues.}},
Publisher = {{TAYLOR \& FRANCIS LTD}},
Address = {{2-4 PARK SQUARE, MILTON PARK, ABINGDON OR14 4RN, OXON, ENGLAND}},
Type = {{Review}},
Language = {{English}},
Affiliation = {{Idbaih, A (Corresponding Author), Hop Univ La Pitie Salpetriere, Serv Neurol Mazarin 2, 47-83 Bd Hop, F-75013 Paris, France.
   Morisse, Mony Chenda; Jouannet, Stephanie; Sanson, Marc; Idbaih, Ahmed, Sorbonne Univ, Inst Cerveau \& Moelle Epiniere, Hop Univ Pitie Salpetriere Charles Foix, AP HP,Inserm,CNRS,UMR S 1127,ICM,Serv Neurol Maza, Paris, France.
   Morisse, Mony Chenda, CHU Sud, Dept Med Oncol, Amiens, France.
   Dominguez-Villar, Margarita, Yale Sch Med, Dept Neurol, New Haven, CT USA.}},
DOI = {{10.1080/14737175.2018.1510321}},
ISSN = {{1473-7175}},
EISSN = {{1744-8360}},
Keywords = {{Glioblastoma; GBM; macrophages; microglia; TAM; targeted therapies;
   tumor-associated macrophages; tumor microenvironment}},
Keywords-Plus = {{TISSUE-RESIDENT; STEM-CELLS; INHIBITORY FACTOR; GLIOMA-CELLS; MICROGLIA;
   GROWTH; MICROENVIRONMENT; INFILTRATION; PROGRESSION; RESISTANCE}},
Research-Areas = {{Neurosciences \& Neurology; Pharmacology \& Pharmacy}},
Web-of-Science-Categories  = {{Clinical Neurology; Pharmacology \& Pharmacy}},
Author-Email = {{ahmed.idbaih@gmail.com}},
ORCID-Numbers = {{Dominguez-Villar, Margarita/0000-0002-9719-0028}},
Funding-Acknowledgement = {{program ``Investissements d'avenir'French National Research Agency (ANR)
   {[}ANR-10-IAIHU-06]}},
Funding-Text = {{The authors would like to thank Dr Michel Mallat for his fruitful advice
   and Dr Bertrand for reviewing their work. The research leading to these
   results has received funding from the program ``Investissements
   d'avenir' ANR-10-IAIHU-06. Institut Universitaire de Cancerologie.}},
Cited-References = {{Abbott NJ, 2006, NAT REV NEUROSCI, V7, P41, DOI 10.1038/nrn1824.
   Achyut BR, 2017, SCI REP-UK, V7, DOI 10.1038/s41598-017-14079-4.
   Ajami B, 2011, NAT NEUROSCI, V14, P1142, DOI 10.1038/nn.2887.
   Antonios JP, 2017, NEURO-ONCOLOGY, V19, P796, DOI 10.1093/neuonc/now287.
   Aspelund A, 2015, J EXP MED, V212, P991, DOI 10.1084/jem.20142290.
   Bach JP, 2009, CANCER-AM CANCER SOC, V115, P2031, DOI 10.1002/cncr.24245.
   Badie B, 1999, NEUROSURGERY, V44, P1077, DOI 10.1097/00006123-199905000-00075.
   Badie B, 2000, NEUROSURGERY, V46, P957, DOI 10.1097/00006123-200004000-00035.
   Bennett ML, 2016, P NATL ACAD SCI USA, V113, pE1738, DOI 10.1073/pnas.1525528113.
   Bowman RL, 2016, CELL REP, V17, P2445, DOI 10.1016/j.celrep.2016.10.052.
   Brandenburg S, 2017, IMMUNOL RES, V65, P757, DOI 10.1007/s12026-017-8915-1.
   Brennan CW, 2013, CELL, V155, P462, DOI 10.1016/j.cell.2013.09.034.
   Butowski N, 2016, NEURO-ONCOLOGY, V18, P557, DOI 10.1093/neuonc/nov245.
   Castro BA, 2017, ONCOGENE, V36, P3749, DOI 10.1038/onc.2017.1.
   Chang AL, 2016, CANCER RES, V76, P5671, DOI 10.1158/0008-5472.CAN-16-0144.
   Chen ZH, 2017, CANCER RES, V77, P2266, DOI 10.1158/0008-5472.CAN-16-2310.
   Cheng J, 2013, PLOS ONE, V8, DOI 10.1371/journal.pone.0076400.
   Chin L, 2008, NATURE, V455, P1061, DOI 10.1038/nature07385.
   Coniglio SJ, 2012, MOL MED, V18, P519, DOI 10.2119/molmed.2011.00217.
   De I, 2016, CANCER RES, V76, P2552, DOI 10.1158/0008-5472.CAN-15-2386.
   De Palma M, 2016, CANCER CELL, V30, P832, DOI 10.1016/j.ccell.2016.11.015.
   Dzaye ODA, 2016, J NEUROPATH EXP NEUR, V75, P429, DOI 10.1093/jnen/nlw016.
   Ellert-Miklaszewska A, 2016, ONCOGENE, V35, P6366, DOI 10.1038/onc.2016.55.
   Engelhardt B, 2017, NAT IMMUNOL, V18, P123, DOI 10.1038/ni.3666.
   Feng X, 2015, ONCOTARGET, V6, P15077, DOI 10.18632/oncotarget.3730.
   Gabrusiewicz K, 2016, JCI INSIGHT, V1, DOI 10.1172/jci.insight.85841.
   Gabrusiewicz K, 2011, PLOS ONE, V6, DOI 10.1371/journal.pone.0023902.
   Ginhoux F, 2010, SCIENCE, V330, P841, DOI 10.1126/science.1194637.
   Gosselin D, 2017, SCIENCE, V356, DOI 10.1126/science.aal3222.
   Graeber MB, 2002, GLIA, V40, P252, DOI 10.1002/glia.10147.
   Hambardzumyan D, 2015, TRENDS CANCER, V1, P252, DOI 10.1016/j.trecan.2015.10.009.
   Hambardzumyan D, 2016, NAT NEUROSCI, V19, P20, DOI 10.1038/nn.4185.
   Hanahan D, 2011, CELL, V144, P646, DOI 10.1016/j.cell.2011.02.013.
   Hashimoto D, 2013, IMMUNITY, V38, P792, DOI 10.1016/j.immuni.2013.04.004.
   Huang YH, 2012, P NATL ACAD SCI USA, V109, P17561, DOI 10.1073/pnas.1215397109.
   Hussain SF, 2006, NEURO-ONCOLOGY, V8, P261, DOI 10.1215/15228517-2006-008.
   Kierdorf K, 2013, NAT NEUROSCI, V16, P273, DOI 10.1038/nn.3318.
   Kioi M, 2010, J CLIN INVEST, V120, P694, DOI 10.1172/JCI40283.
   Kloepper J, 2016, P NATL ACAD SCI USA, V113, P4476, DOI 10.1073/pnas.1525360113.
   Komohara Y, 2008, J PATHOL, V216, P15, DOI 10.1002/path.2370.
   Kreutzberg GW, 1996, TRENDS NEUROSCI, V19, P312, DOI 10.1016/0166-2236(96)10049-7.
   Ku MC, 2013, ACTA NEUROPATHOL, V125, P609, DOI 10.1007/s00401-013-1079-8.
   Lahmar Q, 2016, BBA-REV CANCER, V1865, P23, DOI 10.1016/j.bbcan.2015.06.009.
   Lavin Y, 2014, CELL, V159, P1312, DOI 10.1016/j.cell.2014.11.018.
   Lee JK, 2017, NAT GENET, V49, P594, DOI 10.1038/ng.3806.
   Lim Michael, 2016, Am Soc Clin Oncol Educ Book, V35, pe132, DOI 10.14694/EDBK\_159084.
   Liu C, 2008, J NEUROIMMUNOL, V198, P98, DOI 10.1016/j.jneuroim.2008.04.016.
   Louveau A, 2015, NATURE, V523, P337, DOI 10.1038/nature14432.
   Mangani D, 2016, NEURO-ONCOLOGY, V18, P1610, DOI 10.1093/neuonc/now112.
   Markovic DS, 2009, P NATL ACAD SCI USA, V106, P12530, DOI 10.1073/pnas.0804273106.
   McFarland BC, 2016, ONCOTARGET, V7, P20621, DOI 10.18632/oncotarget.7992.
   Meisen WH, 2015, CLIN CANCER RES, V21, P3274, DOI 10.1158/1078-0432.CCR-14-3118.
   Mercurio L, 2016, J EXP CLIN CANC RES, V35, DOI 10.1186/s13046-016-0326-y.
   Mosser DM, 2008, NAT REV IMMUNOL, V8, P958, DOI 10.1038/nri2448.
   Muller A, 2015, INT J CANCER, V137, P278, DOI 10.1002/ijc.29379.
   Muller S, 2017, GENOME BIOL, V18, DOI 10.1186/s13059-017-1362-4.
   Neumann H, 2001, GLIA, V36, P191, DOI 10.1002/glia.1108.
   Okada M, 2009, INT J ONCOL, V34, P1621, DOI 10.3892/ijo\_00000292.
   Pardoll DM, 2012, NAT REV CANCER, V12, P252, DOI 10.1038/nrc3239.
   Park SY, 2016, MOL CANCER THER, V15, P2187, DOI 10.1158/1535-7163.MCT-15-0427.
   Parney IF, 2009, J NEUROSURG, V110, P572, DOI 10.3171/2008.7.JNS08475.
   Patel AP, 2014, SCIENCE, V344, P1396, DOI 10.1126/science.1254257.
   Perdiguero EG, 2015, NATURE, V518, P547, DOI 10.1038/nature13989.
   Perng P, 2015, FRONT ONCOL, V5, DOI 10.3389/fonc.2015.00153.
   Platten M, 2003, ANN NEUROL, V54, P388, DOI 10.1002/ana.10679.
   Poli A, 2013, ONCOTARGET, V4, P1527, DOI 10.18632/oncotarget.1291.
   Pradel LP, 2016, MOL CANCER THER, V15, P3077, DOI 10.1158/1535-7163.MCT-16-0157.
   Preusser M, 2015, NAT REV NEUROL, V11, P504, DOI 10.1038/nrneurol.2015.139.
   Prinz M, 2017, NAT NEUROSCI, V20, P136, DOI 10.1038/nn.4475.
   Pyonteck SM, 2013, NAT MED, V19, P1264, DOI 10.1038/nm.3337.
   Qian BZ, 2010, CELL, V141, P39, DOI 10.1016/j.cell.2010.03.014.
   Quail DF, 2017, CANCER CELL, V31, P326, DOI 10.1016/j.ccell.2017.02.009.
   Quail DF, 2016, SCIENCE, V352, DOI 10.1126/science.aad3018.
   Quail DF, 2013, NAT MED, V19, P1423, DOI 10.1038/nm.3394.
   Ransohoff RM, 2012, NAT REV IMMUNOL, V12, P623, DOI 10.1038/nri3265.
   Reardon DA, 2015, NEURO-ONCOLOGY, V17, P32, DOI 10.1093/neuonc/nov178.
   Reardon DA, 2014, NEURO-ONCOLOGY, V16, pviii7, DOI 10.1093/neuonc/nou232.
   Ricard C, 2016, SCI REP-UK, V6, DOI 10.1038/srep26381.
   Roesch S, 2018, INT J MOL SCI, V19, DOI 10.3390/ijms19020436.
   Roggendorf W, 1996, ACTA NEUROPATHOL, V92, P288, DOI 10.1007/s004010050520.
   Saha D, 2017, CANCER CELL, V32, P253, DOI 10.1016/j.ccell.2017.07.006.
   Sarkar S, 2014, NAT NEUROSCI, V17, P46, DOI 10.1038/nn.3597.
   Satoh J, 2016, NEUROPATHOLOGY, V36, P39, DOI 10.1111/neup.12235.
   Seoane J, 2016, TRENDS CELL BIOL, V26, P562, DOI 10.1016/j.tcb.2016.06.007.
   Shi Y, 2017, NAT COMMUN, V8, DOI 10.1038/ncomms15080.
   Sielska M, 2013, J PATHOL, V230, P310, DOI 10.1002/path.4192.
   Sottoriva A, 2013, P NATL ACAD SCI USA, V110, P4009, DOI 10.1073/pnas.1219747110.
   STREIT WJ, 1988, GLIA, V1, P301, DOI 10.1002/glia.440010502.
   Stupp R, 2005, NEW ENGL J MED, V352, P987, DOI 10.1056/NEJMoa043330.
   Szulzewsky F, 2017, NEURO-ONCOLOGY, V19, P252.
   Szulzewsky F, 2016, GLIA, V64, P1416, DOI 10.1002/glia.23014.
   Szulzewsky F, 2015, PLOS ONE, V10, DOI 10.1371/journal.pone.0116644.
   Touat M, 2017, ANN ONCOL, V28, P1457, DOI 10.1093/annonc/mdx106.
   Tran CT, 1998, NEUROPATH APPL NEURO, V24, P293, DOI 10.1046/j.1365-2990.1998.00120.x.
   Venteicher AS, 2017, SCIENCE, V355, DOI 10.1126/science.aai8478.
   Verhaak RGW, 2010, CANCER CELL, V17, P98, DOI 10.1016/j.ccr.2009.12.020.
   Waisman A, 2015, LANCET NEUROL, V14, P945, DOI 10.1016/S1474-4422(15)00141-6.
   Wang JG, 2016, NAT GENET, V48, P768, DOI 10.1038/ng.3590.
   Wang QH, 2017, CANCER CELL, V32, P42, DOI 10.1016/j.ccell.2017.06.003.
   Wang SC, 2012, LAB INVEST, V92, P151, DOI 10.1038/labinvest.2011.128.
   Wei W, 2016, CANCER CELL, V29, P563, DOI 10.1016/j.ccell.2016.03.012.
   Weller M, 2014, LANCET ONCOL, V15, pE395, DOI 10.1016/S1470-2045(14)70011-7.
   Wick W, 2001, J NEURO-ONCOL, V53, P177, DOI 10.1023/A:1012209518843.
   Wu A, 2010, NEURO-ONCOLOGY, V12, P1113, DOI 10.1093/neuonc/noq082.
   Yan D, 2017, ONCOGENE, V36, P6049, DOI 10.1038/onc.2017.261.
   Ye XZ, 2012, J IMMUNOL, V189, P444, DOI 10.4049/jimmunol.1103248.
   Yi LA, 2011, J NEUROIMMUNOL, V232, P75, DOI 10.1016/j.jneuroim.2010.10.011.
   Zanotto-Filho A, 2017, CANCER LETT, V390, P176, DOI 10.1016/j.canlet.2016.12.015.
   Zhou WC, 2015, NAT CELL BIOL, V17, P170, DOI 10.1038/ncb3090.
   Zhu CB, 2017, NEURO-ONCOLOGY, V19, P648, DOI 10.1093/neuonc/now251.
   Zhu CB, 2017, ACTA NEUROPATHOL COM, V5, DOI 10.1186/s40478-016-0405-5.}},
Number-of-Cited-References = {{111}},
Times-Cited = {{23}},
Usage-Count-Last-180-days = {{1}},
Usage-Count-Since-2013 = {{11}},
Journal-ISO = {{Expert Rev. Neurother.}},
Doc-Delivery-Number = {{GS7HE}},
Web-of-Science-Index = {{Science Citation Index Expanded (SCI-EXPANDED)}},
Unique-ID = {{WOS:000443870800005}},
DA = {{2022-01-16}},
}

@article{ WOS:000612647500001,
Author = {Lu, Rongze Olivia and Ho, Winson S.},
Title = {{Mitochondrial Dysfunction, Macrophage, and Microglia in Brain Cancer}},
Journal = {{FRONTIERS IN CELL AND DEVELOPMENTAL BIOLOGY}},
Year = {{2021}},
Volume = {{8}},
Month = {{JAN 15}},
Abstract = {{Glioblastoma (GBM) is the most common malignant brain cancer. Increasing
   evidence suggests that mitochondrial dysfunction plays a key role in GBM
   progression as mitochondria is essential in regulating cell metabolism,
   oxidative stress, and cell death. Meanwhile, the immune microenvironment
   in GBM is predominated by tumor-associated macrophages and microglia
   (TAM), which is a heterogenous population of myeloid cells that, in
   general, create an immunosuppressive milieu to support tumor growth.
   However, subsets of TAMs can be pro-inflammatory and thereby antitumor.
   Therapeutic strategies targeting TAMs are increasingly explored as novel
   treatment strategies for GBM. The connection between mitochondrial
   dysfunction and TAMs phenotype in the tumor microenvironment is unclear.
   This review aims to provide perspectives and discuss possible molecular
   mechanisms mediating the interplay between glioma mitochondrial
   dysfunction and TAMs phenotype in shaping tumor immune microenvironment.}},
Publisher = {{FRONTIERS MEDIA SA}},
Address = {{AVENUE DU TRIBUNAL FEDERAL 34, LAUSANNE, CH-1015, SWITZERLAND}},
Type = {{Article}},
Language = {{English}},
Affiliation = {{Lu, RO (Corresponding Author), Univ Texas Austin, Dept Neurosurg, Dell Med Sch, Austin, TX 78712 USA.
   Lu, RO (Corresponding Author), Univ Texas Austin, Mulva Clin Neurosci, Dell Med Sch, Austin, TX 78712 USA.
   Lu, Rongze Olivia; Ho, Winson S., Univ Texas Austin, Dept Neurosurg, Dell Med Sch, Austin, TX 78712 USA.
   Lu, Rongze Olivia; Ho, Winson S., Univ Texas Austin, Mulva Clin Neurosci, Dell Med Sch, Austin, TX 78712 USA.}},
DOI = {{10.3389/fcell.2020.620788}},
Article-Number = {{620788}},
ISSN = {{2296-634X}},
Keywords = {{tumor associated macrophages and microglia; mitochondrial dysfunction;
   mitochondrial DNA; brain cancer; inflammatory response}},
Keywords-Plus = {{GLIOMA-INFILTRATING MICROGLIA/MACROPHAGES; I INTERFERON; DNA;
   GLIOBLASTOMA; CELLS; EXPRESSION; RESPONSES; RELEASE; CGAMP; TRIGGERS}},
Research-Areas = {{Cell Biology; Developmental Biology}},
Web-of-Science-Categories  = {{Cell Biology; Developmental Biology}},
Author-Email = {{rongze.lu@austin.utexas.edu}},
Funding-Acknowledgement = {{Peer Review Cancer Research Program (PRCRP) of the Department of Defense
   {[}W81XWH-20-1-0428]}},
Funding-Text = {{This work was supported by the Peer Review Cancer Research Program
   (PRCRP) of the Department of Defense (W81XWH-20-1-0428).}},
Cited-References = {{Ahn J, 2018, CANCER CELL, V33, P862, DOI 10.1016/j.ccell.2018.03.027.
   Antunes ARP, 2020, ELIFE, V9, DOI 10.7554/eLife.52176.
   Arrigo RT, 2012, J NEURO-ONCOL, V106, P627, DOI 10.1007/s11060-011-0702-6.
   Bao DK, 2019, ONCOGENE, V38, P5007, DOI 10.1038/s41388-019-0772-z.
   Butowski N, 2016, NEURO-ONCOLOGY, V18, P557, DOI 10.1093/neuonc/nov245.
   Carozza JA, 2020, NAT CANCER, V1, P184, DOI 10.1038/s43018-020-0028-4.
   Chen ZH, 2017, CANCER RES, V77, P2266, DOI 10.1158/0008-5472.CAN-16-2310.
   Collins LV, 2004, J LEUKOCYTE BIOL, V75, P995, DOI 10.1189/jlb.0703328.
   Deng LF, 2014, IMMUNITY, V41, P843, DOI 10.1016/j.immuni.2014.10.019.
   Du ZY, 2017, BIOCHEM BIOPH RES CO, V491, P343, DOI 10.1016/j.bbrc.2017.07.098.
   Fang CJ, 2021, CELL MOL IMMUNOL, V18, P2211, DOI 10.1038/s41423-020-0456-1.
   Fujita M, 2010, CLIN CANCER RES, V16, P3409, DOI 10.1158/1078-0432.CCR-10-0644.
   Garcia N, 2005, LIFE SCI, V76, P2873, DOI 10.1016/j.lfs.2004.12.012.
   Guntuku L, 2016, CURR NEUROPHARMACOL, V14, P567, DOI 10.2174/1570159X14666160121115641.
   Hu F, 2014, INT J CANCER, V135, P2569, DOI 10.1002/ijc.28908.
   Hussain SF, 2006, NEURO-ONCOLOGY, V8, P261, DOI 10.1215/15228517-2006-008.
   Jauhari A, 2020, J CLIN INVEST, V130, P3124, DOI 10.1172/JCI135026.
   Jiang G., 2020, RES SQUARE, DOI {[}10.21203/rs.2.24452/v1, DOI 10.21203/RS.2.24452/V1].
   Kaminska B., 2020, 752949 BIORXIV, DOI {[}10.1101/752949, DOI 10.1101/752949].
   Kennedy BC, 2013, J ONCOL, V2013, DOI 10.1155/2013/486912.
   Koshy M, 2012, J NEURO-ONCOL, V107, P207, DOI 10.1007/s11060-011-0738-7.
   Liu Y, 2015, J HEPATOL, V63, P114, DOI 10.1016/j.jhep.2015.02.009.
   Lopez J, 2015, BRIT J CANCER, V112, P957, DOI 10.1038/bjc.2015.85.
   Luteijn RD, 2019, NATURE, V573, P434, DOI 10.1038/s41586-019-1553-0.
   Marcus A, 2018, IMMUNITY, V49, P754, DOI 10.1016/j.immuni.2018.09.016.
   Mathur V, 2017, NEURON, V96, P1290, DOI 10.1016/j.neuron.2017.11.032.
   Matsumine H., 1998, NATURE, V169, P166, DOI {[}10.1038/33416, DOI 10.1038/33416].
   McArthur K, 2018, SCIENCE, V359, P883, DOI 10.1126/science.aao6047.
   Mieczkowski J, 2015, ONCOTARGET, V6, P33077, DOI 10.18632/oncotarget.5310.
   Mrdjen D, 2018, IMMUNITY, V48, P380, DOI 10.1016/j.immuni.2018.01.011.
   Muller S, 2017, GENOME BIOL, V18, DOI 10.1186/s13059-017-1362-4.
   Murphy MP, 2009, BIOCHEM J, V417, P1, DOI 10.1042/BJ20081386.
   Ohkuri T, 2014, CANCER IMMUNOL RES, V2, P1199, DOI 10.1158/2326-6066.CIR-14-0099.
   Patrushev M, 2006, MITOCHONDRION, V6, P43, DOI 10.1016/j.mito.2005.12.001.
   Patrushev M, 2004, CELL MOL LIFE SCI, V61, P3100, DOI 10.1007/s00018-004-4424-1.
   Pavlova NN, 2016, CELL METAB, V23, P27, DOI 10.1016/j.cmet.2015.12.006.
   Pickrell AM, 2015, NEURON, V85, P257, DOI 10.1016/j.neuron.2014.12.007.
   Rongvaux A, 2014, CELL, V159, P1563, DOI 10.1016/j.cell.2014.11.037.
   Sharpe MA, 2015, EBIOMEDICINE, V2, P1122, DOI 10.1016/j.ebiom.2015.08.013.
   Shimada K, 2012, IMMUNITY, V36, P401, DOI 10.1016/j.immuni.2012.01.009.
   Sliter DA, 2018, NATURE, V561, P258, DOI 10.1038/s41586-018-0448-9.
   Strickland M, 2017, FRONT CELL DEV BIOL, V5, DOI 10.3389/fcell.2017.00043.
   Takenaka MC, 2019, NAT NEUROSCI, V22, P729, DOI 10.1038/s41593-019-0370-y.
   Valente EM, 2004, ANN NEUROL, V56, P336, DOI 10.1002/ana.20256.
   Van Hove H, 2019, NAT NEUROSCI, V22, P1021, DOI 10.1038/s41593-019-0393-4.
   Vander Heiden MG, 2017, CELL, V168, DOI 10.1016/j.cell.2016.12.039.
   Vinnakota K, 2013, NEURO-ONCOLOGY, V15, P1457, DOI 10.1093/neuonc/not115.
   Wen PY, 2008, NEW ENGL J MED, V359, P492, DOI 10.1056/NEJMra0708126.
   West AP, 2015, NATURE, V520, P553, DOI 10.1038/nature14156.
   White MJ, 2014, CELL, V159, P1549, DOI 10.1016/j.cell.2014.11.036.
   Xu MM, 2017, IMMUNITY, V47, P363, DOI 10.1016/j.immuni.2017.07.016.
   Yamazaki T, 2020, ONCOIMMUNOLOGY, V9, DOI 10.1080/2162402X.2020.1797292.
   Yamazaki T, 2020, NAT IMMUNOL, V21, P1160, DOI 10.1038/s41590-020-0751-0.
   Yano H, 2014, NAT NEUROSCI, V17, P822, DOI 10.1038/nn.3721.
   Zhang Q, 2010, NATURE, V464, P104, DOI 10.1038/nature08780.
   Zhou C, 2020, IMMUNITY, V52, P767, DOI 10.1016/j.immuni.2020.03.016.
   Zhou Y, 2020, IMMUNITY, V52, P357, DOI 10.1016/j.immuni.2020.01.014.}},
Number-of-Cited-References = {{57}},
Times-Cited = {{1}},
Usage-Count-Last-180-days = {{1}},
Usage-Count-Since-2013 = {{2}},
Journal-ISO = {{Front. Cell. Dev. Biol.}},
Doc-Delivery-Number = {{PZ3OF}},
Web-of-Science-Index = {{Science Citation Index Expanded (SCI-EXPANDED)}},
Unique-ID = {{WOS:000612647500001}},
OA = {{Green Published, gold}},
DA = {{2022-01-16}},
}

@article{ WOS:000325531700025,
Author = {Pyonteck, Stephanie M. and Akkari, Leila and Schuhmacher, Alberto J. and
   Bowman, Robert L. and Sevenich, Lisa and Quail, Daniela F. and Olson,
   Oakley C. and Quick, Marsha L. and Huse, Jason T. and Teijeiro, Virginia
   and Setty, Manu and Leslie, Christina S. and Oei, Yoko and Pedraza,
   Alicia and Zhang, Jianan and Brennan, Cameron W. and Sutton, James C.
   and Holland, Eric C. and Daniel, Dylan and Joyce, Johanna A.},
Title = {{CSF-1R inhibition alters macrophage polarization and blocks glioma
   progression}},
Journal = {{NATURE MEDICINE}},
Year = {{2013}},
Volume = {{19}},
Number = {{10}},
Pages = {{1264+}},
Month = {{OCT}},
Abstract = {{Glioblastoma multiforme (GBM) comprises several molecular subtypes,
   including proneural GBM. Most therapeutic approaches targeting glioma
   cells have failed. An alternative strategy is to target cells in the
   glioma microenvironment, such as tumor-associated macrophages and
   microglia (TAMs). Macrophages depend on colony stimulating factor-1
   (CSF-1) for differentiation and survival. We used an inhibitor of the
   CSF-1 receptor (CSF-1R) to target TAMs in a mouse proneural GBM model,
   which significantly increased survival and regressed established tumors.
   CSF-1R blockade additionally slowed intracranial growth of
   patient-derived glioma xenografts. Surprisingly, TAMs were not depleted
   in treated mice. Instead, glioma-secreted factors, including
   granulocyte-macrophage CSF (GM-CSF) and interferon-gamma (IFN-gamma),
   facilitated TAM survival in the context of CSF-1R inhibition. Expression
   of alternatively activated M2 markers decreased in surviving TAMs, which
   is consistent with impaired tumor-promoting functions. These gene
   signatures were associated with enhanced survival in patients with
   proneural GBM. Our results identify TAMs as a promising therapeutic
   target for proneural gliomas and establish the translational potential
   of CSF-1R inhibition for GBM.}},
Publisher = {{NATURE PUBLISHING GROUP}},
Address = {{75 VARICK ST, 9TH FLR, NEW YORK, NY 10013-1917 USA}},
Type = {{Article}},
Language = {{English}},
Affiliation = {{Joyce, JA (Corresponding Author), Mem Sloan Kettering Canc Ctr, 1275 York Ave, New York, NY 10021 USA.
   Pyonteck, Stephanie M.; Akkari, Leila; Schuhmacher, Alberto J.; Bowman, Robert L.; Sevenich, Lisa; Quail, Daniela F.; Olson, Oakley C.; Quick, Marsha L.; Teijeiro, Virginia; Setty, Manu; Leslie, Christina S.; Holland, Eric C.; Joyce, Johanna A., Mem Sloan Kettering Canc Ctr, New York, NY 10021 USA.
   Huse, Jason T.; Pedraza, Alicia; Zhang, Jianan; Brennan, Cameron W., Mem Sloan Kettering Canc Ctr, Human Oncol \& Pathogenesis Program, New York, NY 10021 USA.
   Huse, Jason T.; Zhang, Jianan; Brennan, Cameron W.; Holland, Eric C.; Joyce, Johanna A., Mem Sloan Kettering Canc Ctr, Brain Tumor Ctr, New York, NY 10021 USA.
   Oei, Yoko; Sutton, James C.; Daniel, Dylan, Novartis Inst Biomed Res, Emeryville, CA USA.}},
DOI = {{10.1038/nm.3337}},
ISSN = {{1078-8956}},
EISSN = {{1546-170X}},
Keywords-Plus = {{TUMOR-ASSOCIATED MACROPHAGES; STIMULATING FACTOR-I; KINASE INHIBITOR;
   GENE-EXPRESSION; PROBE LEVEL; GLIOBLASTOMA; CANCER; GROWTH; CELLS;
   INFLAMMATION}},
Research-Areas = {{Biochemistry \& Molecular Biology; Cell Biology; Research \&
   Experimental Medicine}},
Web-of-Science-Categories  = {{Biochemistry \& Molecular Biology; Cell Biology; Medicine, Research \&
   Experimental}},
Author-Email = {{joycej@mskcc.org}},
ResearcherID-Numbers = {{Schuhmacher, Alberto J./R-6765-2019
   Bowman, Robert/ABF-1007-2021
   Brennan, Cameron/R-7082-2019
   J. Schuhmacher, Alberto/F-4028-2016
   }},
ORCID-Numbers = {{Schuhmacher, Alberto J./0000-0002-0136-1049
   Brennan, Cameron/0000-0003-4064-8891
   Setty, Manu/0000-0002-0344-2627
   Akkari, Leila/0000-0001-5479-641X
   Bowman, Robert/0000-0002-8294-8748
   Pyonteck, Stephanie/0000-0002-4143-0969
   Olson, Oakley/0000-0002-0716-5380}},
Funding-Acknowledgement = {{US National Cancer Institute program grants of the Integrative Cancer
   Biology Program {[}CA148967]; Tumor Microenvironment Network
   {[}CA126518]; Cycle for Survival; Geoffrey Beene Foundation; MSKCC Brain
   Tumor Center; Fundacion Ramon Areces and Ibercaja; Deutsche
   ForschungsgemeinschaftGerman Research Foundation (DFG); Canadian
   Institutes of Health ResearchCanadian Institutes of Health Research
   (CIHR); US National Institutes of Health T32 Institutional Research
   training grant {[}5T32GM008539]; US National Cancer Institute F31
   fellowships {[}F31CA167863, F31CA171384]; Cornell and Gerstner Sloan
   Kettering graduate programs; NATIONAL CANCER INSTITUTEUnited States
   Department of Health \& Human ServicesNational Institutes of Health
   (NIH) - USANIH National Cancer Institute (NCI) {[}F31CA171384,
   U54CA126518, U54CA148967, F31CA167863] Funding Source: NIH RePORTER;
   NATIONAL INSTITUTE OF GENERAL MEDICAL SCIENCESUnited States Department
   of Health \& Human ServicesNational Institutes of Health (NIH) - USANIH
   National Institute of General Medical Sciences (NIGMS) {[}T32GM008539]
   Funding Source: NIH RePORTER}},
Funding-Text = {{We thank K. Simpson and X. Chen for excellent technical support, members
   of the Joyce and Holland labs, particularly T. Ozawa, K. Pitter and M.
   Squatrito, for technical advice and reagents and D. Chakravarti and the
   MSKCC Brain Tumor Center for assistance with patient and tumor sphere
   line information. We thank R. Benezra, K. Hunter and H.-W. Wang for
   reading the manuscript. We thank E. Pamer and T. Hohl (MSKCC) for
   providing CCR2-DTR mice and R. Lang (Cincinnati Children's Hospital
   Medical Center) for providing CD11b-DTR mice. We are grateful to the
   MSKCC Core Facilities of Genomics, Flow Cytometry and Small Animal
   Imaging, Geoffrey Beene Translational Oncology and the Novartis
   Institutes for BioMedical Research Emeryville Analytical Sciences group
   for technical assistance. This research was supported by US National
   Cancer Institute program grants of the Integrative Cancer Biology
   Program (CA148967; J.A.J. and C.S.L.) and Tumor Microenvironment Network
   (CA126518; J.A.J. and E.C.H.), Cycle for Survival (J.A.J.), the Geoffrey
   Beene Foundation (J.A.J., R.L.B. and O.C.O.), the MSKCC Brain Tumor
   Center (J.A.J. and L.A.), the Fundacion Ramon Areces and Ibercaja
   (A.J.S.), Deutsche Forschungsgemeinschaft (L.S.), Canadian Institutes of
   Health Research (D.F.Q.), US National Institutes of Health T32
   Institutional Research training grant (5T32GM008539, S.M.P.), US
   National Cancer Institute F31 fellowships (F31CA167863, R.L.B.;
   F31CA171384, O.C.O.) and Cornell and Gerstner Sloan Kettering graduate
   programs (S.M.P., R.L.B., O.C.O. and V.T.).}},
Cited-References = {{Balkwill FR, 2012, SEMIN CANCER BIOL, V22, P33, DOI 10.1016/j.semcancer.2011.12.005.
   Bingle L, 2002, J PATHOL, V196, P254, DOI 10.1002/path.1027.
   Biswas SK, 2010, NAT IMMUNOL, V11, P889, DOI 10.1038/ni.1937.
   BOCCHINI V, 1992, J NEUROSCI RES, V31, P616, DOI 10.1002/jnr.490310405.
   Bradley EW, 2008, J BIOL CHEM, V283, P8055, DOI 10.1074/jbc.M709500200.
   Cailhier JF, 2005, J IMMUNOL, V174, P2336, DOI 10.4049/jimmunol.174.4.2336.
   Chen PW, 2011, CLIN CANCER RES, V17, P7230, DOI 10.1158/1078-0432.CCR-11-1354.
   Chin L, 2008, NATURE, V455, P1061, DOI 10.1038/nature07385.
   Chitu V, 2006, CURR OPIN IMMUNOL, V18, P39, DOI 10.1016/j.coi.2005.11.006.
   Coniglio SJ, 2012, MOL MED, V18, P519, DOI 10.2119/molmed.2011.00217.
   Croucher DR, 2008, NAT REV CANCER, V8, P535, DOI 10.1038/nrc2400.
   Dai C, 2001, GENE DEV, V15, P1913, DOI 10.1101/gad.903001.
   DeNardo DG, 2011, CANCER DISCOV, V1, P54, DOI 10.1158/2159-8274.CD-10-0028.
   Duffield JS, 2005, J CLIN INVEST, V115, P56, DOI 10.1172/JCI200522675.
   Dunn GP, 2012, GENE DEV, V26, P756, DOI 10.1101/gad.187922.112.
   Erblich B, 2011, PLOS ONE, V6, DOI 10.1371/journal.pone.0026317.
   Fleetwood AJ, 2007, J IMMUNOL, V178, P5245, DOI 10.4049/jimmunol.178.8.5245.
   Florey O, 2011, NAT CELL BIOL, V13, P1335, DOI 10.1038/ncb2363.
   Fomchenko EI, 2011, PLOS ONE, V6, DOI 10.1371/journal.pone.0020605.
   Freije WA, 2004, CANCER RES, V64, P6503, DOI 10.1158/0008-5472.CAN-04-0452.
   Friedman J, 2010, J STAT SOFTW, V33, P1, DOI 10.18637/jss.v033.i01.
   Gautier L, 2004, BIOINFORMATICS, V20, P307, DOI 10.1093/bioinformatics/btg405.
   Hambardzumyan D, 2011, GLIA, V59, P1155, DOI 10.1002/glia.21142.
   Hambardzumyan D, 2009, TRANSL ONCOL, V2, P89, DOI 10.1593/tlo.09100.
   Hirai H, 2010, MOL CANCER THER, V9, P1956, DOI 10.1158/1535-7163.MCT-09-1012.
   Hohl TM, 2009, CELL HOST MICROBE, V6, P470, DOI 10.1016/j.chom.2009.10.007.
   Huse JT, 2009, BRAIN PATHOL, V19, P132, DOI 10.1111/j.1750-3639.2008.00234.x.
   Hussain SF, 2006, NEURO-ONCOLOGY, V8, P261, DOI 10.1215/15228517-2006-008.
   Irizarry RA, 2003, NUCLEIC ACIDS RES, V31, DOI 10.1093/nar/gng015.
   Jensen JB, 2006, MOL NEUROBIOL, V34, P153, DOI 10.1385/MN:34:3:153.
   Joyce JA, 2009, NAT REV CANCER, V9, P239, DOI 10.1038/nrc2618.
   Kennedy BC, 2009, BMC IMMUNOL, V10, DOI 10.1186/1471-2172-10-11.
   Kilic T, 2000, CANCER RES, V60, P5143.
   Kioi M, 2010, J CLIN INVEST, V120, P694, DOI 10.1172/JCI40283.
   Komohara Y, 2008, J PATHOL, V216, P15, DOI 10.1002/path.2370.
   Lin HS, 2008, SCIENCE, V320, P807, DOI 10.1126/science.1154370.
   Luo J, 2013, J EXP MED, V210, P157, DOI 10.1084/jem.20120412.
   Manthey CL, 2009, MOL CANCER THER, V8, P3151, DOI 10.1158/1535-7163.MCT-09-0255.
   Murat A, 2008, J CLIN ONCOL, V26, P3015, DOI 10.1200/JCO.2007.15.7164.
   Noushmehr H, 2010, CANCER CELL, V17, P510, DOI 10.1016/j.ccr.2010.03.017.
   Okabe M, 1997, FEBS LETT, V407, P313, DOI 10.1016/S0014-5793(97)00313-X.
   Patel S, 2009, CURR TOP MED CHEM, V9, P599, DOI 10.2174/156802609789007327.
   Phillips HS, 2006, CANCER CELL, V9, P157, DOI 10.1016/j.ccr.2006.02.019.
   Ponomarev V, 2004, EUR J NUCL MED MOL I, V31, P740, DOI 10.1007/s00259-003-1441-5.
   PONTEN J, 1968, ACTA PATHOL MIC SC, V74, P465.
   Probst-Cousin S, 1998, CLIN NEUROPATHOL, V17, P79.
   Ruffell B, 2012, TRENDS IMMUNOL, V33, P119, DOI 10.1016/j.it.2011.12.001.
   Schroder WA, 2011, CRIT REV IMMUNOL, V31, P15, DOI 10.1615/CritRevImmunol.v31.i1.20.
   Serrano M, 1996, CELL, V85, P27, DOI 10.1016/S0092-8674(00)81079-X.
   Shih AH, 2004, CANCER RES, V64, P4783, DOI 10.1158/0008-5472.CAN-03-3831.
   Shree T, 2011, GENE DEV, V25, P2465, DOI 10.1101/gad.180331.111.
   Sica A, 2006, EUR J CANCER, V42, P717, DOI 10.1016/j.ejca.2006.01.003.
   Sierra-Filardi E, 2011, BLOOD, V117, P5092, DOI 10.1182/blood-2010-09-306993.
   Smyth GK, 2004, STAT APPL GENET MOL, V3, pARTICL, DOI {[}10.2202/1544-6115.1027, DOI 10.2202/1544-6115.1027].
   Solinas G, 2010, J IMMUNOL, V185, P642, DOI 10.4049/jimmunol.1000413.
   Squatrito M, 2010, CANCER CELL, V18, P619, DOI 10.1016/j.ccr.2010.10.034.
   Stupp R, 2005, NEW ENGL J MED, V352, P987, DOI 10.1056/NEJMoa043330.
   Subramanian A, 2005, P NATL ACAD SCI USA, V102, P15545, DOI 10.1073/pnas.0506580102.
   Szerlip NJ, 2012, P NATL ACAD SCI USA, V109, P3041, DOI 10.1073/pnas.1114033109.
   Takeuchi H, 2004, BRIT J CANCER, V90, P1069, DOI 10.1038/sj.bjc.6601605.
   Tchougounova E, 2007, ONCOGENE, V26, P6289, DOI 10.1038/sj.onc.1210455.
   Therneau T, 2012, PACKAGE SURVIVAL ANA.
   Torocsik D, 2010, THROMB HAEMOSTASIS, V104, P709, DOI 10.1160/TH09-11-0805.
   Ueno M, 2013, NAT NEUROSCI, V16, P543, DOI 10.1038/nn.3358.
   Verhaak RGW, 2010, CANCER CELL, V17, P98, DOI 10.1016/j.ccr.2009.12.020.
   WALKER WS, 1994, J IMMUNOL METHODS, V174, P25, DOI 10.1016/0022-1759(94)90007-8.
   Wang T, 2011, INT J TOXICOL, V30, P300, DOI 10.1177/1091581811401920.
   Warnes GR, 2011, GPLOTS VARIOUS R PRO.
   Wen PY, 2008, NEW ENGL J MED, V359, P492, DOI 10.1056/NEJMra0708126.
   Wickham H, 2009, USE R, P1, DOI 10.1007/978-0-387-98141-3\_1.
   Wu A, 2010, NEURO-ONCOLOGY, V12, P1113, DOI 10.1093/neuonc/noq082.
   Wyckoff J, 2004, CANCER RES, V64, P7022, DOI 10.1158/0008-5472.CAN-04-1449.}},
Number-of-Cited-References = {{72}},
Times-Cited = {{1141}},
Usage-Count-Last-180-days = {{12}},
Usage-Count-Since-2013 = {{325}},
Journal-ISO = {{Nat. Med.}},
Doc-Delivery-Number = {{232YW}},
Web-of-Science-Index = {{Science Citation Index Expanded (SCI-EXPANDED)}},
Unique-ID = {{WOS:000325531700025}},
OA = {{Green Accepted}},
ESI-Highly-Cited-Paper = {{Y}},
ESI-Hot-Paper = {{N}},
DA = {{2022-01-16}},
}

@article{ WOS:000693937400031,
Author = {Dugandzija, Tihomir and Drljaca, Jovana and Bulajic, Dragica and
   Isakovic, Aleksandra and Stilinovic, Nebojsa and Sekulic, Slobodan and
   Capo, Ivan},
Title = {{Hallmarks of tumor-associated microglia response to experimental U87
   human glioblastoma xenograft}},
Journal = {{TISSUE \& CELL}},
Year = {{2021}},
Volume = {{72}},
Month = {{OCT}},
Abstract = {{Glioblastoma (GBM) is one of the deadliest primary brain neoplasm,
   heavily infiltrated with tumor-associated microglia/macrophages (TAM),
   which has received a great deal of interest. Bearing in mind that the
   number of peripheral macrophages by the 14th day is negligible, in our
   study TAM were referred to as micmglia. Here we evaluated
   histopathological characterization of TAM and kinetics of their
   infiltration in U87 orthotopic GBM, a commonly used model in preclinical
   research. To mimic different stages of GBM growth, we evaluated
   three-time points. Our data showed that the highest areal density of TAM
   was 7 days after GBM inoculation, with ability to proliferate early
   after initiation of GBM growth. The areal density of TAM within the
   tumor correlated with GBM growth and proliferation. Moreover, microglia
   underwent substantial morphological changes upon exposure to GBM cells.
   A transition from ramified morphology in peritumoral area to ameboid
   shape with larger soma and shortened, thick branches in the tumor core
   was observed. Higher areal fraction of blood vessels also correlated
   with the areal density of TAM. Given these pro-invasive features of
   microglia, this GBM model represents a good basis for further testing
   microglia as a target and new strategy to fight with.}},
Publisher = {{CHURCHILL LIVINGSTONE}},
Address = {{JOURNAL PRODUCTION DEPT, ROBERT STEVENSON HOUSE, 1-3 BAXTERS PLACE,
   LEITH WALK, EDINBURGH EH1 3AF, MIDLOTHIAN, SCOTLAND}},
Type = {{Article}},
Language = {{English}},
Affiliation = {{Drljaca, J (Corresponding Author), Univ Novi Sad, Fac Med, Hajduk Veljkova 3, Novi Sad 21000, Serbia.
   Drljaca, J (Corresponding Author), Univ Novi Sad, Fac Med, Ctr Med \& Pharmaceut Invest \& Qual Control, Hajduk Veljkova 3, Novi Sad 21000, Serbia.
   Dugandzija, Tihomir, Univ Novi Sad, Fac Med, Dept Epidemiol, Hajduk Veljkova 3, Novi Sad 21000, Serbia.
   Dugandzija, Tihomir, Oncol Inst Vojvodina, Put Doktora Goldmana 4, Sremska Kamenica 21204, Serbia.
   Drljaca, Jovana; Bulajic, Dragica; Sekulic, Slobodan, Univ Novi Sad, Fac Med, Hajduk Veljkova 3, Novi Sad 21000, Serbia.
   Drljaca, Jovana; Bulajic, Dragica; Capo, Ivan, Univ Novi Sad, Fac Med, Ctr Med \& Pharmaceut Invest \& Qual Control, Hajduk Veljkova 3, Novi Sad 21000, Serbia.
   Isakovic, Aleksandra, Univ Belgrade, Sch Med, Inst Med \& Clin Biochem, Pasterova 2, Belgrade 11000, Serbia.
   Stilinovic, Nebojsa, Univ Novi Sad, Fac Med, Dept Pharmacol Toxicol \& Clin Pharmacol, Hajduk Veljkova 3, Novi Sad 21000, Serbia.
   Sekulic, Slobodan, Univ Hosp, Clin Ctr Vojvodina, Dept Neurol, Hajduk Veljkova 1-7, Novi Sad 21000, Serbia.
   Capo, Ivan, Univ Novi Sad, Fac Med, Dept Histol \& Embryol, Hajduk Veljkova 3, Novi Sad 21000, Serbia.}},
DOI = {{10.1016/j.tice.2021.101557}},
Article-Number = {{101557}},
ISSN = {{0040-8166}},
Keywords = {{Microglia; Glioblastoma; Tumor microenvironment; Experimental animal
   model}},
Keywords-Plus = {{RESIDENT MICROGLIA; MACROPHAGE INFILTRATION; PERIPHERAL MACROPHAGES;
   IN-VIVO; GLIOMA; EXPRESSION; ACTIVATION; MICROGLIA/MACROPHAGES;
   PROLIFERATION; DEXAMETHASONE}},
Research-Areas = {{Anatomy \& Morphology; Cell Biology}},
Web-of-Science-Categories  = {{Anatomy \& Morphology; Cell Biology}},
Author-Email = {{jovana.drljaca@uns.ac.rs}},
ORCID-Numbers = {{Stilinovic, Nebojsa/0000-0003-0118-9418}},
Funding-Acknowledgement = {{Autonomous Province of Vojvodina, Republic of Serbia
   {[}142-451-3176/2020-01]; Ministry of Education, Science and
   Technological Development, Republic of Serbia {[}175006, 41025]}},
Funding-Text = {{This work was supported by the Autonomous Province of Vojvodina,
   Republic of Serbia, Grant No: 142-451-3176/2020-01 and Ministry of
   Education, Science and Technological Development, Republic of Serbia
   (Grant Nos: 175006 and 41025).}},
Cited-References = {{Abdi Z, 2017, TURK NEUROSURG, V27, P716, DOI 10.5137/1019-5149.JTN.17260-16.1.
   Bayerl SH, 2016, GLIA, V64, P1210, DOI 10.1002/glia.22994.
   Brandenburg S, 2016, ACTA NEUROPATHOL, V131, P365, DOI 10.1007/s00401-015-1529-6.
   Charles NA, 2012, GLIA, V60, P502, DOI 10.1002/glia.21264.
   Chekhonin VP, 2007, B EXP BIOL MED+, V143, P501, DOI 10.1007/s10517-007-0167-y.
   Chen XB, 2014, CANCER RES, V74, P7285, DOI 10.1158/0008-5472.CAN-14-1240.
   Coniglio SJ, 2013, MATRIX BIOL, V32, P372, DOI 10.1016/j.matbio.2013.07.008.
   da Fonseca ACC, 2012, NEUROSCIENCE, V200, P130, DOI 10.1016/j.neuroscience.2011.10.025.
   Davis B, 2016, NEURO-ONCOLOGY, V18, P350, DOI 10.1093/neuonc/nov143.
   Fernandez-Arjona MD, 2017, FRONT CELL NEUROSCI, V11, DOI 10.3389/fncel.2017.00235.
   Gabrusiewicz K, 2011, PLOS ONE, V6, DOI 10.1371/journal.pone.0023902.
   Gieryng A, 2017, SCI REP-UK, V7, DOI 10.1038/s41598-017-17752-w.
   Gieryng A, 2017, LAB INVEST, V97, P498, DOI 10.1038/labinvest.2017.19.
   Graeber MB, 2002, GLIA, V40, P252, DOI 10.1002/glia.10147.
   Hambardzumyan D, 2016, NAT NEUROSCI, V19, P20, DOI 10.1038/nn.4185.
   Ito D, 1998, MOL BRAIN RES, V57, P1, DOI 10.1016/S0169-328X(98)00040-0.
   KIEFER R, 1991, J NEUROIMMUNOL, V34, P99, DOI 10.1016/0165-5728(91)90119-R.
   Kloepper J, 2016, P NATL ACAD SCI USA, V113, P4476, DOI 10.1073/pnas.1525360113.
   Kostaras X, 2014, CURR ONCOL, V21, pE493, DOI 10.3747/co.21.1769.
   Kvisten M, 2019, MOL CLIN ONCOL, V11, P31, DOI 10.3892/mco.2019.1856.
   Leblond MM, 2016, ONCOIMMUNOLOGY, V5, DOI 10.1080/2162402X.2015.1056442.
   Li W, 2012, NEURO-ONCOLOGY, V14, P958, DOI 10.1093/neuonc/nos116.
   Markovic DS, 2011, BRAIN BEHAV IMMUN, V25, P624, DOI 10.1016/j.bbi.2011.01.015.
   Markovic DS, 2009, P NATL ACAD SCI USA, V106, P12530, DOI 10.1073/pnas.0804273106.
   Matias D, 2017, BBA-REV CANCER, V1868, P333, DOI 10.1016/j.bbcan.2017.05.007.
   Moroz MA, 2011, CLIN CANCER RES, V17, P3282, DOI 10.1158/1078-0432.CCR-10-3203.
   Muller A, 2015, INT J CANCER, V137, P278, DOI 10.1002/ijc.29379.
   Nishie A, 1999, CLIN CANCER RES, V5, P1107.
   Noristani HN, 2017, FRONT MOL NEUROSCI, V10, DOI 10.3389/fnmol.2017.00090.
   O'Malley JT, 2016, OTOL NEUROTOL, V37, P99, DOI 10.1097/MAO.0000000000000879.
   Ostrom QT, 2016, NEURO-ONCOLOGY, V18, pv1, DOI 10.1093/neuonc/now207.
   Piao YJ, 2012, NEURO-ONCOLOGY, V14, P1379, DOI 10.1093/neuonc/nos158.
   Ponomarev ED, 2005, J NEUROSCI RES, V81, P374, DOI 10.1002/jnr.20488.
   Poon CC, 2017, BRAIN, V140, P1548, DOI 10.1093/brain/aww355.
   Rivera P, 2015, FRONT CELL NEUROSCI, V9, DOI 10.3389/fncel.2015.00098.
   Rodriguez JJ, 2010, CELL DEATH DIS, V1, DOI 10.1038/cddis.2009.2.
   Roggendorf W, 1996, ACTA NEUROPATHOL, V92, P288, DOI 10.1007/s004010050520.
   Saavedra-Lopez E, 2020, BRAIN COMMUN, V2, DOI 10.1093/braincomms/fcz043.
   SCHNEIDER J, 1992, J NEUROSURG, V77, P265, DOI 10.3171/jns.1992.77.2.0265.
   Sielska M, 2013, J PATHOL, V230, P310, DOI 10.1002/path.4192.
   Sorensen MD, 2018, NEUROPATH APPL NEURO, V44, P185, DOI 10.1111/nan.12428.
   Strojnik T, 2010, ANTICANCER RES, V30, P4851.
   Urbanska K, 2014, WSPOLCZESNA ONKOL, V18, P307, DOI 10.5114/wo.2014.40559.
   Walentynowicz KA, 2018, FRONT IMMUNOL, V9, DOI 10.3389/fimmu.2018.01329.
   Watters JJ, 2005, J NEUROSCI RES, V81, P447, DOI 10.1002/jnr.20485.
   Xu S, 2014, JNCI-J NATL CANCER I, V106, DOI 10.1093/jnci/dju162.
   Yusubalieva GM, 2010, B EXP BIOL MED+, V149, P125, DOI 10.1007/s10517-010-0890-7.
   Zanier Elisa R, 2015, Intensive Care Med Exp, V3, P39, DOI 10.1186/s40635-015-0039-0.}},
Number-of-Cited-References = {{48}},
Times-Cited = {{0}},
Usage-Count-Last-180-days = {{0}},
Usage-Count-Since-2013 = {{0}},
Journal-ISO = {{Tissue Cell}},
Doc-Delivery-Number = {{UN3SK}},
Web-of-Science-Index = {{Science Citation Index Expanded (SCI-EXPANDED)}},
Unique-ID = {{WOS:000693937400031}},
DA = {{2022-01-16}},
}

@article{ WOS:000298318800001,
Author = {Huysentruyt, Leanne C. and Akgoc, Zeynep and Seyfried, Thomas N.},
Title = {{Hypothesis: are neoplastic macrophages/microglia present in glioblastoma
   multiforme?}},
Journal = {{ASN NEURO}},
Year = {{2011}},
Volume = {{3}},
Number = {{4}},
Pages = {{183-193}},
Abstract = {{Most malignant brain tumours contain various numbers of cells with
   characteristics of activated or dysmorphic macrophages/microglia. These
   cells are generally considered part of the tumour stroma and are often
   described as TAM (tumour-associated macrophages). These types of cells
   are thought to either enhance or inhibit brain tumour progression.
   Recent evidence indicates that neoplastic cells with macrophage
   characteristics are found in numerous metastatic cancers of non-CNS
   (central nervous system) origin. Evidence is presented here suggesting
   that sub-populations of cells within human gliomas, specifically GBM
   (glioblastoma multiforme), are neoplastic macrophages/microglia. These
   cells are thought to arise following mitochondrial damage in fusion
   hybrids between neoplastic stem cells and macrophages/microglia.}},
Publisher = {{SAGE PUBLICATIONS LTD}},
Address = {{1 OLIVERS YARD, 55 CITY ROAD, LONDON EC1Y 1SP, ENGLAND}},
Type = {{Review}},
Language = {{English}},
Affiliation = {{Seyfried, TN (Corresponding Author), Boston Coll, Dept Biol, Chestnut Hill, MA 02167 USA.
   Akgoc, Zeynep; Seyfried, Thomas N., Boston Coll, Dept Biol, Chestnut Hill, MA 02167 USA.
   Huysentruyt, Leanne C., Univ Calif San Francisco, Dept Med Hematol \& Oncol, San Francisco, CA 94143 USA.}},
DOI = {{10.1042/AN20110011}},
Article-Number = {{e00064}},
ISSN = {{1759-0914}},
Keywords = {{fusion; glioblastoma multiforme; glioma; macrophage; microglia;
   phagocytosis}},
Keywords-Plus = {{TUMOR-ASSOCIATED MACROPHAGES; GENE-EXPRESSION ANALYSIS; MARROW-DERIVED
   CELLS; CANCER-CELLS; BREAST-CANCER; BRAIN-TUMORS; EXTRACRANIAL
   METASTASIS; CARCINOMA CELLS; MOUSE MODEL; STEM-CELLS}},
Research-Areas = {{Neurosciences \& Neurology}},
Web-of-Science-Categories  = {{Neurosciences}},
Author-Email = {{Thomas.seyfried@bc.edu}},
ORCID-Numbers = {{Seyfried, Thomas/0000-0003-1491-3989}},
Funding-Acknowledgement = {{National Institutes of HealthUnited States Department of Health \& Human
   ServicesNational Institutes of Health (NIH) - USA {[}HD-39722, NS-
   55195, CA-102135]; American Institute of Cancer Research; Boston
   College; EUNICE KENNEDY SHRIVER NATIONAL INSTITUTE OF CHILD HEALTH
   \&HUMAN DEVELOPMENTUnited States Department of Health \& Human
   ServicesNational Institutes of Health (NIH) - USANIH Eunice Kennedy
   Shriver National Institute of Child Health \& Human Development (NICHD)
   {[}R01HD039722] Funding Source: NIH RePORTER; NATIONAL CANCER
   INSTITUTEUnited States Department of Health \& Human ServicesNational
   Institutes of Health (NIH) - USANIH National Cancer Institute (NCI)
   {[}R01CA102135] Funding Source: NIH RePORTER; NATIONAL INSTITUTE OF
   ALLERGY AND INFECTIOUS DISEASESUnited States Department of Health \&
   Human ServicesNational Institutes of Health (NIH) - USANIH National
   Institute of Allergy \& Infectious Diseases (NIAID) {[}P30AI027763]
   Funding Source: NIH RePORTER; NATIONAL INSTITUTE OF NEUROLOGICAL
   DISORDERS AND STROKEUnited States Department of Health \& Human
   ServicesNational Institutes of Health (NIH) - USANIH National Institute
   of Neurological Disorders \& Stroke (NINDS) {[}R56NS055195, R01NS055195]
   Funding Source: NIH RePORTER}},
Funding-Text = {{This work was supported, in part, by the National Institutes of Health
   {[}grant numbers HD-39722, NS- 55195 and CA-102135], a grant from the
   American Institute of Cancer Research and the Boston College Expense
   Fund.}},
Cited-References = {{Ackman JB, 2006, J NEUROSCI, V26, P11413, DOI 10.1523/JNEUROSCI.3340-06.2006.
   Alvarez-Dolado M, 2003, NATURE, V425, P968, DOI 10.1038/nature02069.
   Amat JA, 1996, GLIA, V16, P368, DOI 10.1002/(SICI)1098-1136(199604)16:4<368::AID-GLIA9>3.0.CO;2-W.
   Badie B, 2000, NEUROSURGERY, V46, P957, DOI 10.1097/00006123-200004000-00035.
   Banaei-Bouchareb L, 2006, J ENDOCRINOL, V188, P467, DOI 10.1677/joe.1.06225.
   Bingle L, 2002, J PATHOL, V196, P254, DOI 10.1002/path.1027.
   Bissell MJ, 2011, NAT MED, V17, P320, DOI 10.1038/nm.2328.
   Biswas SK, 2008, J IMMUNOL, V180, P2011, DOI 10.4049/jimmunol.180.4.2011.
   BJERKNES R, 1987, J NATL CANCER I, V78, P279.
   BOTTAZZI B, 1983, SCIENCE, V220, P210, DOI 10.1126/science.6828888.
   Burke B., 2002, MACROPHAGE, V2nd.
   Butow RA, 2004, MOL CELL, V14, P1, DOI 10.1016/S1097-2765(04)00179-0.
   Camargo FD, 2004, J CLIN INVEST, V113, P1266, DOI 10.1172/JCI200421301.
   Camargo FD, 2004, CELL PROLIFERAT, V37, P55, DOI 10.1111/j.1365-2184.2004.00300.x.
   Chakraborty A, 2004, BONE MARROW TRANSPL, V34, P183, DOI 10.1038/sj.bmt.1704547.
   Chakraborty AK, 2001, GENE, V275, P103, DOI 10.1016/S0378-1119(01)00647-3.
   Chakraborty AK, 2000, CANCER RES, V60, P2512.
   Chang GHF, 2000, NEURO-ONCOLOGY, V2, P174, DOI 10.1093/neuonc/2.3.174.
   CHETTIBI S, 1999, INFLAMMATION BASIC P, P865.
   Colman H, 2010, NEURO-ONCOLOGY, V12, P49, DOI 10.1093/neuonc/nop007.
   Coopman PJ, 1998, CLIN CANCER RES, V4, P507.
   Deininger MH, 2000, ACTA NEUROPATHOL, V100, P673, DOI 10.1007/s004010000233.
   Deininger MH, 2003, ACTA NEUROPATHOL, V106, P271, DOI 10.1007/s00401-003-0727-9.
   Duelli D, 2003, CANCER CELL, V3, P445, DOI 10.1016/S1535-6108(03)00114-4.
   DUFFY PE, 1983, ASTROCYTES NORMAL RE.
   DVORAK HF, 1986, NEW ENGL J MED, V315, P1650.
   Ecsedy JA, 1998, J LIPID RES, V39, P2218.
   Fais S, 2007, CANCER LETT, V258, P155, DOI 10.1016/j.canlet.2007.09.014.
   Fan XL, 2007, SEMIN CANCER BIOL, V17, P214, DOI 10.1016/j.semcancer.2006.04.002.
   Frank S, 2009, NEUROL NEUROCHIR POL, V43, P183.
   FRASER H, 1971, J PATHOL, V103, P266, DOI 10.1002/path.1711030410.
   FRASER H, 1986, FOOD CHEM TOXICOL, V24, P105, DOI 10.1016/0278-6915(86)90344-3.
   Frost MT, 2005, AM J PHYSIOL-REG I, V288, pR394, DOI 10.1152/ajpregu.00504.2004.
   Gabrilovich DI, 2009, NAT REV IMMUNOL, V9, P162, DOI 10.1038/nri2506.
   Ghoneum M, 2005, ANTICANCER RES, V25, P981.
   Ghoneum M, 2004, CANCER DETECT PREV, V28, P17, DOI 10.1016/j.cdp.2003.10.001.
   Ghoneum M, 2008, INT J ONCOL, V33, P533, DOI 10.3892/ijo\_00000037.
   Ghoneum M, 2007, IN VIVO, V21, P251.
   GIULIAN D, 1989, J NEUROSCI, V9, P4416.
   Gordon S, 2003, NAT REV IMMUNOL, V3, P23, DOI 10.1038/nri978.
   GORDON S, 1999, INFLAMMATION BASIC P, P35.
   Gotway MB, 2011, J THORAC IMAG, V26, pW54, DOI 10.1097/RTI.0b013e3181d449d6.
   Graeber MB, 1990, BRAIN PATHOL, V1, P2, DOI 10.1111/j.1750-3639.1990.tb00630.x.
   Graeber MB, 2002, GLIA, V40, P252, DOI 10.1002/glia.10147.
   Gruss P, 1993, Zentralbl Neurochir, V54, P186.
   Guillemin GJ, 2004, J LEUKOCYTE BIOL, V75, P388, DOI 10.1189/jlb.0303114.
   Han SJ, 2010, J NEUROSURG, V112, P990, DOI 10.3171/2009.9.JNS09931.
   Handerson T, 2005, CLIN CANCER RES, V11, P2969, DOI 10.1158/1078-0432.CCR-04-2211.
   HOFFMAN HJ, 1985, CANCER, V56, P1778, DOI 10.1002/1097-0142(19851001)56:7+<1778::AID-CNCR2820561309>3.0.CO;2-I.
   Homma T, 2006, J NEUROPATH EXP NEUR, V65, P846, DOI 10.1097/01.jnen.0000235118.75182.94.
   Huysentruyt LC, 2008, INT J CANCER, V123, P73, DOI 10.1002/ijc.23492.
   Huysentruyt LC, 2010, CANCER METAST REV, V29, P695, DOI 10.1007/s10555-010-9254-z.
   Huysentruyt LC, 2010, INT J CANCER, V126, P65, DOI 10.1002/ijc.24649.
   Kargiotis O, 2010, J NEURO-ONCOL, V100, P323, DOI 10.1007/s11060-010-0199-4.
   Kiebish MA, 2008, J LIPID RES, V49, P2545, DOI 10.1194/jlr.M800319-JLR200.
   Kiebish MA, 2009, ASN NEURO, V1, DOI 10.1042/AN20090011.
   Krex D, 2007, BRAIN, V130, P2596, DOI 10.1093/brain/awm204.
   Lakka Sajani S, 2008, Expert Rev Neurother, V8, P1457, DOI 10.1586/14737175.8.10.1457.
   LAWS ER, 1993, INT J DEV NEUROSCI, V11, P691, DOI 10.1016/0736-5748(93)90056-J.
   Leek RD, 1996, CANCER RES, V56, P4625.
   LEENSTRA S, 1995, J NEUROIMMUNOL, V56, P17, DOI 10.1016/0165-5728(94)00128-B.
   Leung SY, 1997, ACTA NEUROPATHOL, V93, P518, DOI 10.1007/s004010050647.
   Lewis C, 2005, AM J PATHOL, V167, P627, DOI 10.1016/S0002-9440(10)62038-X.
   Lewis CE, 2006, CANCER RES, V66, P605, DOI 10.1158/0008-5472.CAN-05-4005.
   Li Z, 2010, J NEURO-ONCOL, V97, P451, DOI 10.1007/s11060-009-0044-9.
   Mallat M, 2005, CURR OPIN NEUROBIOL, V15, P101, DOI 10.1016/j.conb.2005.01.006.
   Mantovani A, 2002, TRENDS IMMUNOL, V23, P549, DOI 10.1016/S1471-4906(02)02302-5.
   Mantovani A, 2010, CURR OPIN IMMUNOL, V22, P231, DOI 10.1016/j.coi.2010.01.009.
   Martin P, 2005, TRENDS CELL BIOL, V15, P599, DOI 10.1016/j.tcb.2005.09.002.
   Matyja E, 2003, FOLIA NEUROPATHOL, V41, P89.
   MORANTZ RA, 1979, J NEUROSURG, V50, P305, DOI 10.3171/jns.1979.50.3.0305.
   MORIMURA T, 1990, ACTA NEUROPATHOL, V80, P287, DOI 10.1007/BF00294647.
   MUNZAROVA M, 1987, LANCET, V1, P952.
   Murdoch C, 2004, BLOOD, V104, P2224, DOI 10.1182/blood-2004-03-1109.
   Navarro A, 2005, AM J PHYSIOL-REG I, V288, pR3554, DOI 10.1152/ajpregu.00726.2004.
   Ng WH, 2005, J CLIN NEUROSCI, V12, P379, DOI 10.1016/j.jocn.2004.11.004.
   NITTA T, 1992, PATHOBIOLOGY, V60, P42, DOI 10.1159/000163695.
   Ohgaki H, 2005, ACTA NEUROPATHOL, V109, P93, DOI 10.1007/s00401-005-0991-y.
   Ohgaki H, 2009, CANCER SCI, V100, P2235, DOI 10.1111/j.1349-7006.2009.01308.x.
   Ojalvo LS, 2010, J IMMUNOL, V184, P702, DOI 10.4049/jimmunol.0902360.
   Ojalvo LS, 2009, AM J PATHOL, V174, P1048, DOI 10.2353/ajpath.2009.080676.
   Ordys BB, 2010, MOL NEUROBIOL, V42, P64, DOI 10.1007/s12035-010-8133-5.
   Ostrand-Rosenberg S, 2010, CANCER IMMUNOL IMMUN, V59, P1593, DOI 10.1007/s00262-010-0855-8.
   PAULUS W, 1992, ACTA NEUROPATHOL, V84, P538, DOI 10.1007/BF00304473.
   Pawelek JM, 2005, LANCET ONCOL, V6, P988, DOI 10.1016/S1470-2045(05)70466-6.
   Pawelek JM, 2000, MELANOMA RES, V10, P507, DOI 10.1097/00008390-200012000-00001.
   Pawelek JM, 2008, NAT REV CANCER, V8, P377, DOI 10.1038/nrc2371.
   PERSSON A, 2008, 9 EUR C NEUR CLIN NE, P194.
   Persson A, 2009, MED HYPOTHESES, V73, P336, DOI 10.1016/j.mehy.2009.03.042.
   Pollard JW, 2008, J LEUKOCYTE BIOL, V84, P623, DOI 10.1189/jlb.1107762.
   Powell AE, 2011, CANCER RES, V71, P1497, DOI 10.1158/0008-5472.CAN-10-3223.
   Preusser M, 2011, ANN NEUROL, V70, P9, DOI 10.1002/ana.22425.
   Qian BZ, 2010, CELL, V141, P39, DOI 10.1016/j.cell.2010.03.014.
   Rachkovsky M, 1998, CLIN EXP METASTAS, V16, P299.
   Rachkovsky M, 1999, CELL GROWTH DIFFER, V10, P517.
   Raychaudhuri B, 2011, NEURO-ONCOLOGY, V13, P591, DOI 10.1093/neuonc/nor042.
   Ricci-Vitiani L, 2010, NATURE, V468, P824, DOI 10.1038/nature09557.
   Roggendorf W, 1996, ACTA NEUROPATHOL, V92, P288, DOI 10.1007/s004010050520.
   ROSSI ML, 1987, ACTA NEUROPATHOL, V74, P269, DOI 10.1007/BF00688191.
   RUBINSTEIN LJ, 1972, TUMORS CENTRAL NERVO.
   Sabel M, 1999, J NEUROSURG, V91, P1041, DOI 10.3171/jns.1999.91.6.1041.
   Scherer HJ, 1940, BRAIN, V63, P1, DOI 10.1093/brain/63.1.1.
   Seyfried TN, 2011, BBA-BIOENERGETICS, V1807, P577, DOI 10.1016/j.bbabio.2010.08.009.
   Seyfried TN, 2010, LANCET ONCOL, V11, P811, DOI 10.1016/S1470-2045(10)70166-2.
   Seyfried TN, 2010, NUTR METAB, V7, DOI 10.1186/1743-7075-7-7.
   Seyfried TN, 2001, PERSPECT BIOL MED, V44, P263, DOI 10.1353/pbm.2001.0035.
   Shabo I, 2009, INT J CANCER, V125, P1826, DOI 10.1002/ijc.24506.
   Shelton LM, 2010, ASN NEURO, V2, DOI 10.1042/AN20100002.
   Shelton LM, 2010, J NEURO-ONCOL, V99, P165, DOI 10.1007/s11060-010-0115-y.
   SHINONAGA M, 1988, J NEUROSURG, V68, P259, DOI 10.3171/jns.1988.68.2.0259.
   Sica A, 2002, INT IMMUNOPHARMACOL, V2, P1045, DOI 10.1016/S1567-5769(02)00064-4.
   Sica A, 2006, EUR J CANCER, V42, P717, DOI 10.1016/j.ejca.2006.01.003.
   Singh KK, 2005, GENE, V354, P140, DOI 10.1016/j.gene.2005.03.027.
   STEINHAUS J, 1891, VIRCHOWS ARCH, V126, P533, DOI DOI 10.1007/BF01937613.
   STOSSEL TP, 1999, INFLAMMATION BASIC P, P661.
   Strojnik T, 2006, ANTICANCER RES, V26, P2887.
   Strojnik T, 2009, ANTICANCER RES, V29, P3269.
   Stupp R, 2009, LANCET ONCOL, V10, P459, DOI 10.1016/S1470-2045(09)70025-7.
   Taha M, 2005, BRIT J NEUROSURG, V19, P348, DOI 10.1080/02688690500305506.
   Takeuchi H, 2008, NEUROPATHOLOGY, V28, P98, DOI 10.1111/j.1440-1789.2007.00834.x.
   Talmadge JE, 2007, CANCER METAST REV, V26, P373, DOI 10.1007/s10555-007-9072-0.
   Tso CL, 2006, MOL CANCER RES, V4, P607, DOI 10.1158/1541-7786.MCR-06-0005.
   van Landeghem FKH, 2009, BIOMATERIALS, V30, P52, DOI 10.1016/j.biomaterials.2008.09.044.
   Vignery A, 2005, TRENDS CELL BIOL, V15, P188, DOI 10.1016/j.tcb.2005.02.008.
   Vignery A, 2000, INT J EXP PATHOL, V81, P291, DOI 10.1046/j.1365-2613.2000.00164.x.
   Vural G, 1996, DIAGN CYTOPATHOL, V15, P60, DOI 10.1002/(SICI)1097-0339(199607)15:1<60::AID-DC12>3.0.CO;2-A.
   WARBURG O, 1956, SCIENCE, V123, P309, DOI 10.1126/science.123.3191.309.
   Watters JJ, 2005, J NEUROSCI RES, V81, P447, DOI 10.1002/jnr.20485.
   Waziri A, 2010, NEUROSURG CLIN N AM, V21, P31, DOI 10.1016/j.nec.2009.08.005.
   WOOD GW, 1979, J NATL CANCER I, V62, P485, DOI 10.1093/jnci/62.3.485.
   YATES AJ, 1992, MOL CHEM NEUROPATHOL, V17, P103, DOI 10.1007/BF03159986.
   Yilmaz Y, 2005, BONE MARROW TRANSPL, V35, P1021, DOI 10.1038/sj.bmt.1704939.
   YOUNESS E, 1980, ARCH PATHOL LAB MED, V104, P651.
   Yuan XP, 2004, ONCOGENE, V23, P9392, DOI 10.1038/sj.onc.1208311.
   YUNG L, 2004, CANCER CELL, V6, P409.
   Zagzag D, 2008, AM J PATHOL, V173, P545, DOI 10.2353/ajpath.2008.071197.
   ZIMMER C, 1995, RADIOLOGY, V197, P533, DOI 10.1148/radiology.197.2.7480707.}},
Number-of-Cited-References = {{137}},
Times-Cited = {{39}},
Usage-Count-Last-180-days = {{0}},
Usage-Count-Since-2013 = {{6}},
Journal-ISO = {{ASN Neuro}},
Doc-Delivery-Number = {{865NY}},
Web-of-Science-Index = {{Science Citation Index Expanded (SCI-EXPANDED)}},
Unique-ID = {{WOS:000298318800001}},
OA = {{Green Submitted, Green Published, gold}},
DA = {{2022-01-16}},
}

@article{ WOS:000658315000001,
Author = {Zhang, Quan and Wang, Junwen and Yao, Xiaolong and Wu, Sisi and Tian,
   Weidong and Gan, Chao and Wan, Xueyan and You, Chao and Hu, Feng and
   Zhang, Suojun and Zhang, Huaqiu and Zhao, Kai and Shu, Kai and Lei, Ting},
Title = {{Programmed Cell Death 10 Mediated CXCL2-CXCR2 Signaling in Regulating
   Tumor-Associated Microglia/Macrophages Recruitment in Glioblastoma}},
Journal = {{FRONTIERS IN IMMUNOLOGY}},
Year = {{2021}},
Volume = {{12}},
Month = {{MAY 24}},
Abstract = {{Background
   Programmed cell death 10 (PDCD10) plays a crucial role in regulating
   tumor phenotyping, especially in glioblastoma (GBM). Glioma-associated
   microglia/macrophages (GAMs) in tumor pathological microenvironment
   contribute to GBM progression. We previously found that the infiltration
   of GAMs was associated with PDCD10 expression in GBM patients. The
   present study aims to further explore the regulation of PDCD10 on GAMs
   in GBM.
   Methods
   Overexpression of PDCD10 in human- and murine-GBM cells was established
   by lentiviral transduction. Cell behaviors and polarization of primary
   microglia, microglia- and macrophage-like cells were investigated
   through indirect co-culture with GBM cells in vitro respectively. The
   PDCD10-induced release of chemokines was identified by a chemokine
   protein array. The cross-talk between GBM and microglia as well as
   macrophages was further studied using selective antagonist SB225002.
   Finally, an orthotopic homograft mouse model was employed to verify the
   results of in vitro experiments.
   Results
   Indirect co-culture with PDCD10-overexpressed GBM cells promoted
   proliferation and migration of microglia- and macrophage-like cells, and
   stimulated pro-tumorigenic polarization of primary microglia, microglia-
   and macrophage-like cells. Pdcd10-upregulated GBM cells triggered a
   nearly 6-fold increase of CXC motif chemokine ligand 2 (CXCL2) release,
   which in turn activated CXC chemokine receptor 2 (CXCR2) and downstream
   Erk1/2 and Akt signaling in primary microglia, microglia- and
   macrophage-like cells. The blockage of CXCR2 signaling with specific
   inhibitor (SB225002) abolished microglia- and macrophage-like cell
   migration induced by PDCD10-upregulated GBM cells. Moreover,
   Pdcd10-upregulated GL261 cells promoted GAMs recruitment and tumor
   growth in vivo.
   Conclusion
   Our study demonstrates that overexpression of PDCD10 in GBM recruits and
   activates microglia/macrophages, which in turn promotes tumor
   progression. CXCL2-CXCR2 signaling mediated by PDCD10 is potentially
   involved in the crosstalk between GBM cells and GAMs.}},
Publisher = {{FRONTIERS MEDIA SA}},
Address = {{AVENUE DU TRIBUNAL FEDERAL 34, LAUSANNE, CH-1015, SWITZERLAND}},
Type = {{Article}},
Language = {{English}},
Affiliation = {{Zhao, K; Shu, K (Corresponding Author), Huazhong Univ Sci \& Technol, Tongji Med Coll, Tongji Hosp, Dept Neurosurg, Wuhan, Peoples R China.
   Zhang, Quan; Wang, Junwen; Yao, Xiaolong; Wu, Sisi; Tian, Weidong; Gan, Chao; Wan, Xueyan; You, Chao; Hu, Feng; Zhang, Suojun; Zhang, Huaqiu; Zhao, Kai; Shu, Kai; Lei, Ting, Huazhong Univ Sci \& Technol, Tongji Med Coll, Tongji Hosp, Dept Neurosurg, Wuhan, Peoples R China.
   Zhang, Quan, Capital Med Univ, Beijing Tiantan Hosp, Dept Neurosurg, Beijing, Peoples R China.
   Yao, Xiaolong, Third Peoples Hosp Hubei Prov, Dept Neurosurg, Wuhan, Peoples R China.
   Tian, Weidong, Shihezi Univ, Coll Med, Dept Neurosurg, Affiliated Hosp 1, Xinjiang, Peoples R China.}},
DOI = {{10.3389/fimmu.2021.637053}},
Article-Number = {{637053}},
ISSN = {{1664-3224}},
Keywords = {{glioblastoma; CXCR2; CXCl2; SB225002; tumor-associated microglia;
   macrophages (TAM); programmed cell death 10 (PDCD10)}},
Keywords-Plus = {{MACROPHAGES; BRAIN; MICROGLIA; PDCD10; CCM3; MECHANISMS; PHENOTYPE;
   GROWTH}},
Research-Areas = {{Immunology}},
Web-of-Science-Categories  = {{Immunology}},
Author-Email = {{zhaokai@tjh.tjmu.edu.cn
   kshu@tjh.tjmu.edu.cn}},
Cited-References = {{Acker G, 2020, EUR J CANCER, V126, P106, DOI 10.1016/j.ejca.2019.12.005.
   Amici SA, 2017, FRONT IMMUNOL, V8, DOI 10.3389/fimmu.2017.01520.
   Bowman RL, 2016, CELL REP, V17, P2445, DOI 10.1016/j.celrep.2016.10.052.
   Chen W, 2017, INT J BIOCHEM CELL B, V93, P12, DOI 10.1016/j.biocel.2017.10.009.
   Di Mitri D, 2019, CELL REP, V28, P2156, DOI 10.1016/j.celrep.2019.07.068.
   Friebel E, 2020, CELL, V181, P1626, DOI 10.1016/j.cell.2020.04.055.
   Fu XL, 2016, PROSTATE, V76, P543, DOI 10.1002/pros.23143.
   Grepin R, 2014, CANCER RES, V74, P873, DOI 10.1158/0008-5472.CAN-13-1267.
   Gutmann DH, 2019, NEURON, V104, P442, DOI 10.1016/j.neuron.2019.08.028.
   Hambardzumyan D, 2016, NAT NEUROSCI, V19, P20, DOI 10.1038/nn.4185.
   Hinshaw DC, 2019, CANCER RES, V79, P4557, DOI 10.1158/0008-5472.CAN-18-3962.
   Hu F, 2015, NEURO-ONCOLOGY, V17, P200, DOI 10.1093/neuonc/nou324.
   Hwang JY, 2014, INT J BIOCHEM CELL B, V47, P118, DOI 10.1016/j.biocel.2013.11.021.
   Khosla D, 2016, ANN TRANSL MED, V4, DOI 10.3978/j.issn.2305-5839.2016.01.25.
   Klemm F, 2020, CELL, V181, P1643, DOI 10.1016/j.cell.2020.05.007.
   Louvi A, 2014, DEVELOPMENT, V141, P1404, DOI 10.1242/dev.093526.
   Louvi A, 2011, P NATL ACAD SCI USA, V108, P3737, DOI 10.1073/pnas.1012617108.
   Lu ZH, 2020, NATURE, V579, P284, DOI 10.1038/s41586-020-2054-x.
   Ma X, 2007, MOL BIOL CELL, V18, P1965, DOI 10.1091/mbc.E06-07-0608.
   Michelucci A, 2009, J NEUROIMMUNOL, V210, P3, DOI 10.1016/j.jneuroim.2009.02.003.
   Ostrom QT, 2019, NEURO-ONCOLOGY, V21, pV1, DOI 10.1093/neuonc/noz150.
   Quail DF, 2017, CLIN CANCER RES, V23, P876, DOI 10.1158/1078-0432.CCR-16-0133.
   Roesch S, 2018, INT J MOL SCI, V19, DOI 10.3390/ijms19020436.
   Sevenich L, 2018, FRONT IMMUNOL, V9, DOI 10.3389/fimmu.2018.00697.
   Sliwa M, 2007, BRAIN, V130, P476, DOI 10.1093/brain/awl263.
   Szulzewsky F, 2016, GLIA, V64, P1416, DOI 10.1002/glia.23014.
   Tan P, 2019, AUTOPHAGY, V15, P747, DOI 10.1080/15548627.2019.1569951.
   Tang AT, 2019, SCI TRANSL MED, V11, DOI 10.1126/scitranslmed.aaw3521.
   Umemura N, 2008, J LEUKOCYTE BIOL, V83, P1136, DOI 10.1189/jlb.0907611.
   Urfali-Mamatoglu C, 2018, BIOMED PHARMACOTHER, V101, P129, DOI 10.1016/j.biopha.2018.02.020.
   Vinnakota K, 2013, NEURO-ONCOLOGY, V15, P1457, DOI 10.1093/neuonc/not115.
   Walentynowicz KA, 2018, FRONT IMMUNOL, V9, DOI 10.3389/fimmu.2018.01329.
   Wan XY, 2020, FRONT ONCOL, V10, DOI 10.3389/fonc.2020.01377.
   Wosik J, 2018, BIOPHYS J, V114, P2001, DOI 10.1016/j.bpj.2018.03.002.
   Wu K, 2018, ONCOL REP, V40, P3523, DOI 10.3892/or.2018.6734.
   You C, 2013, J CELL MOL MED, V17, P407, DOI 10.1111/jcmm.12022.
   Zhang XY, 2019, CURR OPIN HEMATOL, V26, P28, DOI 10.1097/MOH.0000000000000476.
   Zhu Y, 2016, NEURO-ONCOLOGY, V18, P538, DOI 10.1093/neuonc/nov155.}},
Number-of-Cited-References = {{38}},
Times-Cited = {{0}},
Usage-Count-Last-180-days = {{5}},
Usage-Count-Since-2013 = {{9}},
Journal-ISO = {{Front. Immunol.}},
Doc-Delivery-Number = {{SN5FI}},
Web-of-Science-Index = {{Science Citation Index Expanded (SCI-EXPANDED)}},
Unique-ID = {{WOS:000658315000001}},
OA = {{Green Published, gold}},
DA = {{2022-01-16}},
}

@article{ WOS:000556512900001,
Author = {Felsenstein, Matthaeus and Blank, Anne and Bungert, Alexander D. and
   Mueller, Annett and Ghori, Adnan and Kremenetskaia, Irina and Rung, Olga
   and Broggini, Thomas and Turkowski, Kati and Scherschinski, Lea and
   Raggatz, Jonas and Vajkoczy, Peter and Brandenburg, Susan},
Title = {{CCR2 of Tumor Microenvironmental Cells Is a Relevant Modulator of Glioma
   Biology}},
Journal = {{CANCERS}},
Year = {{2020}},
Volume = {{12}},
Number = {{7}},
Month = {{JUL}},
Abstract = {{Glioblastoma multiforme (GBM) shows a high influx of tumor-associated
   macrophages (TAMs). The CCR2/CCL2 pathway is considered a relevant
   signal for the recruitment of TAMs and has been suggested as a
   therapeutic target in malignant gliomas. We found that TAMs of human GBM
   specimens and of a syngeneic glioma model express CCR2 to varying
   extents. Using aCcr2-deficient strain for glioma inoculation revealed a
   30\% reduction of TAMs intratumorally. This diminished immune cell
   infiltration occurred with augmented tumor volumes likely based on
   increased cell proliferation. Remaining TAMs inCcr2(-/-)mice showed
   comparable surface marker expression patterns in comparison to wildtype
   mice, but expression levels of inflammatory transcription factors
   (Stat3,Irf7,Cox2) and cytokines (Ifn beta,Il1 beta,Il12 alpha) were
   considerably affected. Furthermore, we demonstrated an impact on blood
   vessel integrity, while vascularization of tumors appeared similar
   between mouse strains. The higher stability and attenuated leakiness of
   the tumor vasculature imply improved sustenance of glioma tissue
   inCcr2(-/-)mice. Additionally, despite TAMs residing in the perivascular
   niche inCcr2(-/-)mice, their pro-angiogenic activity was reduced by the
   downregulation ofVegf. In conclusion, lacking CCR2 solely on tumor
   microenvironmental cells leads to enhanced tumor progression, whereby
   high numbers of TAMs infiltrate gliomas independently of the CCR2/CCL2
   signal.}},
Publisher = {{MDPI}},
Address = {{ST ALBAN-ANLAGE 66, CH-4052 BASEL, SWITZERLAND}},
Type = {{Article}},
Language = {{English}},
Affiliation = {{Vajkoczy, P (Corresponding Author), Univ Med Berlin, Charite, Dept Expt Neurosurg, D-10117 Berlin, Germany.
   Vajkoczy, P (Corresponding Author), Free Univ Berlin, D-10117 Berlin, Germany.
   Vajkoczy, P (Corresponding Author), Humboldt Univ, D-10117 Berlin, Germany.
   Vajkoczy, P (Corresponding Author), Berlin Inst Hlth, D-10117 Berlin, Germany.
   Vajkoczy, P (Corresponding Author), Univ Med Berlin, Dept Neurosurg, Charite, D-10117 Berlin, Germany.
   Felsenstein, Matthaeus; Blank, Anne; Bungert, Alexander D.; Mueller, Annett; Ghori, Adnan; Kremenetskaia, Irina; Rung, Olga; Broggini, Thomas; Turkowski, Kati; Scherschinski, Lea; Raggatz, Jonas; Vajkoczy, Peter; Brandenburg, Susan, Univ Med Berlin, Charite, Dept Expt Neurosurg, D-10117 Berlin, Germany.
   Felsenstein, Matthaeus; Blank, Anne; Bungert, Alexander D.; Mueller, Annett; Ghori, Adnan; Kremenetskaia, Irina; Rung, Olga; Broggini, Thomas; Turkowski, Kati; Scherschinski, Lea; Raggatz, Jonas; Vajkoczy, Peter; Brandenburg, Susan, Free Univ Berlin, D-10117 Berlin, Germany.
   Felsenstein, Matthaeus; Blank, Anne; Bungert, Alexander D.; Mueller, Annett; Ghori, Adnan; Kremenetskaia, Irina; Rung, Olga; Broggini, Thomas; Turkowski, Kati; Scherschinski, Lea; Raggatz, Jonas; Vajkoczy, Peter; Brandenburg, Susan, Humboldt Univ, D-10117 Berlin, Germany.
   Felsenstein, Matthaeus; Blank, Anne; Bungert, Alexander D.; Mueller, Annett; Ghori, Adnan; Kremenetskaia, Irina; Rung, Olga; Broggini, Thomas; Turkowski, Kati; Scherschinski, Lea; Raggatz, Jonas; Vajkoczy, Peter; Brandenburg, Susan, Berlin Inst Hlth, D-10117 Berlin, Germany.
   Vajkoczy, Peter, Univ Med Berlin, Dept Neurosurg, Charite, D-10117 Berlin, Germany.
   Felsenstein, Matthaeus, Charite Univ Med Berlin, Dept Surg, D-10117 Berlin, Germany.
   Broggini, Thomas, Univ Calif San Diego, Dept Phys, La Jolla, CA 92093 USA.}},
DOI = {{10.3390/cancers12071882}},
Article-Number = {{1882}},
EISSN = {{2072-6694}},
Keywords = {{tumor-associated macrophages (TAMs); blood vessel integrity; tumor
   angiogenesis; CCR2; CCL2 signaling; GBM}},
Keywords-Plus = {{PERIPHERAL MACROPHAGES; RESIDENT MICROGLIA; MYELOID CELLS; CANCER;
   ANGIOGENESIS; PROGRESSION; EXPRESSION; MICROGLIA/MACROPHAGES;
   INFILTRATION; MIGRATION}},
Research-Areas = {{Oncology}},
Web-of-Science-Categories  = {{Oncology}},
Author-Email = {{matthaeus.felsenstein@charite.de
   anne.blank@charite.de
   alexander.bungert@charite.de
   am2374@medschl.cam.ac.uk
   adnan.ghori@charite.de
   irina.kremenetskaia@charite.de
   olga.rung@web.de
   thomas.broggini@gmail.com
   kati.turkowski@mpi-bn.mpg.de
   lea.scherschinski@charite.de
   jonas.raggatz@outlook.com
   peter.vajkoczy@charite.de
   susan.brandenburg@charite.de}},
ResearcherID-Numbers = {{Brandenburg, Susan/ABA-6089-2021
   Turkowski, Kati/AAU-6195-2020
   }},
ORCID-Numbers = {{Turkowski, Kati/0000-0002-8455-8268
   Blank, Anne/0000-0002-7704-0129
   Ghori, Adnan/0000-0003-0921-1683}},
Funding-Acknowledgement = {{German Research Foundation (DFG)German Research Foundation (DFG)
   {[}SPP1190]; Sonnenfeld foundation}},
Funding-Text = {{This research was funded by the German Research Foundation (DFG; SPP1190
   and Excellence Cluster NeuroCure). A.M. was funded by a doctoral
   scholarship from the Sonnenfeld foundation.}},
Cited-References = {{Alsaab HO, 2017, FRONT PHARMACOL, V8, DOI 10.3389/fphar.2017.00561.
   Badie B, 1999, NEUROSURGERY, V44, P1077, DOI 10.1097/00006123-199905000-00075.
   Boring L, 1997, J CLIN INVEST, V100, P2552, DOI 10.1172/JCI119798.
   Brandenburg S, 2017, IMMUNOL RES, V65, P757, DOI 10.1007/s12026-017-8915-1.
   Brandenburg S, 2016, ACTA NEUROPATHOL, V131, P365, DOI 10.1007/s00401-015-1529-6.
   Burton TR, 2009, J NEUROSCI, V29, P4189, DOI 10.1523/JNEUROSCI.5747-08.2009.
   Burton TR, 2006, INT J CANCER, V118, P1660, DOI 10.1002/ijc.21547.
   Castro F, 2018, FRONT IMMUNOL, V9, DOI 10.3389/fimmu.2018.00847.
   Cerami E, 2012, CANCER DISCOV, V2, P401, DOI 10.1158/2159-8290.CD-12-0095.
   Chang AL, 2016, CANCER RES, V76, P5671, DOI 10.1158/0008-5472.CAN-16-0144.
   Charles NA, 2011, GLIA, V59, P1169, DOI 10.1002/glia.21136.
   Chen ZH, 2017, CANCER RES, V77, P2266, DOI 10.1158/0008-5472.CAN-16-2310.
   DESBAILLETS I, 1994, INT J CANCER, V58, P240, DOI 10.1002/ijc.2910580216.
   Ellert-Miklaszewska A, 2013, GLIA, V61, P1178, DOI 10.1002/glia.22510.
   Engelhardt B, 2014, CELL TISSUE RES, V355, P687, DOI 10.1007/s00441-014-1811-2.
   Farnsworth RH, 2014, ONCOGENE, V33, P3496, DOI 10.1038/onc.2013.304.
   Flores-Toro JA, 2020, P NATL ACAD SCI USA, V117, P1129, DOI 10.1073/pnas.1910856117.
   Fujimura N, 2015, SCI REP-UK, V5, DOI 10.1038/srep11664.
   Galarneau H, 2007, CANCER RES, V67, P8874, DOI 10.1158/0008-5472.CAN-07-0177.
   Gao JJ, 2013, SCI SIGNAL, V6, DOI 10.1126/scisignal.2004088.
   Glass R, 2014, ACTA NEUROPATHOL, V128, P347, DOI 10.1007/s00401-014-1274-2.
   Holm A, 2018, TRENDS CELL BIOL, V28, P302, DOI 10.1016/j.tcb.2017.12.002.
   Izhak L, 2012, PLOS ONE, V7, DOI 10.1371/journal.pone.0028305.
   Jensen RL, 2009, J NEURO-ONCOL, V92, P317, DOI 10.1007/s11060-009-9827-2.
   Komohara Y, 2012, CANCER SCI, V103, P2165, DOI 10.1111/cas.12015.
   Kushchayev SV, 2014, WORLD NEUROSURG, V82, DOI 10.1016/j.wneu.2012.11.059.
   Kuziel WA, 1997, P NATL ACAD SCI USA, V94, P12053, DOI 10.1073/pnas.94.22.12053.
   Leung SY, 1997, ACTA NEUROPATHOL, V93, P518, DOI 10.1007/s004010050647.
   Liang Y, 2008, J NEURO-ONCOL, V86, P153, DOI 10.1007/s11060-007-9463-7.
   Loberg RD, 2006, NEOPLASIA, V8, P578, DOI 10.1593/neo.06280.
   Louis DN, 2007, ACTA NEUROPATHOL, V114, P97, DOI 10.1007/s00401-007-0243-4.
   Mantovani A, 2002, TRENDS IMMUNOL, V23, P549, DOI 10.1016/S1471-4906(02)02302-5.
   Markovic DS, 2009, P NATL ACAD SCI USA, V106, P12530, DOI 10.1073/pnas.0804273106.
   Muller A, 2015, INT J CANCER, V137, P278, DOI 10.1002/ijc.29379.
   Muz B, 2015, HYPOXIA, V3, P83, DOI 10.2147/HP.S93413.
   Nduom EK, 2016, NEURO-ONCOLOGY, V18, P195, DOI 10.1093/neuonc/nov172.
   Ohgaki H, 2005, ACTA NEUROPATHOL, V109, P93, DOI 10.1007/s00401-005-0991-y.
   Platten M, 2003, ANN NEUROL, V54, P388, DOI 10.1002/ana.10679.
   Prinz M, 2011, GLIA, V59, P177, DOI 10.1002/glia.21104.
   Roesch S, 2018, INT J MOL SCI, V19, DOI 10.3390/ijms19020436.
   Roggendorf W, 1996, ACTA NEUROPATHOL, V92, P288, DOI 10.1007/s004010050520.
   Salcedo R, 2000, BLOOD, V96, P34, DOI 10.1182/blood.V96.1.34.013a49\_34\_40.
   Sanford DE, 2013, CLIN CANCER RES, V19, P3404, DOI 10.1158/1078-0432.CCR-13-0525.
   Schmall A, 2015, AM J RESP CRIT CARE, V191, P437, DOI 10.1164/rccm.201406-1137OC.
   Szulzewsky F, 2015, PLOS ONE, V10, DOI 10.1371/journal.pone.0116644.
   Teng KY, 2017, MOL CANCER THER, V16, P312, DOI 10.1158/1535-7163.MCT-16-0124.
   Umemura N, 2008, J LEUKOCYTE BIOL, V83, P1136, DOI 10.1189/jlb.0907611.
   Varvel NH, 2016, P NATL ACAD SCI USA, V113, pE5665, DOI 10.1073/pnas.1604263113.
   Watters JJ, 2005, J NEUROSCI RES, V81, P447, DOI 10.1002/jnr.20485.
   Winnicka B, 2010, J LEUKOCYTE BIOL, V88, P347, DOI 10.1189/jlb.0210065.
   Wu SY, 2017, FRONT BIOSCI-LANDMRK, V22, P1805.
   Xiao W, 2018, J IMMUNOL, V201, P264, DOI 10.4049/jimmunol.1800129.
   Zhai HY, 2011, GLIA, V59, P472, DOI 10.1002/glia.21117.
   Zhang J, 2012, CARCINOGENESIS, V33, P312, DOI 10.1093/carcin/bgr289.
   Zhu XM, 2011, J NEURO-ONCOL, V104, P83, DOI 10.1007/s11060-010-0473-5.}},
Number-of-Cited-References = {{55}},
Times-Cited = {{4}},
Usage-Count-Last-180-days = {{1}},
Usage-Count-Since-2013 = {{5}},
Journal-ISO = {{Cancers}},
Doc-Delivery-Number = {{MV7DE}},
Web-of-Science-Index = {{Science Citation Index Expanded (SCI-EXPANDED)}},
Unique-ID = {{WOS:000556512900001}},
OA = {{Green Published, gold}},
DA = {{2022-01-16}},
}

@article{ WOS:000431684700002,
Author = {Chen, Zhihong and Hambardzumyan, Dolores},
Title = {{Immune Microenvironment in Glioblastoma Subtypes}},
Journal = {{FRONTIERS IN IMMUNOLOGY}},
Year = {{2018}},
Volume = {{9}},
Month = {{MAY 8}},
Abstract = {{Glioblastomas (GBMs) are the most common and aggressive primary brain
   tumors. Due to their malignant growth and invasion into the brain
   parenchyma coupled with resistance to therapy, GBMs are among the
   deadliest of all cancers. GBMs are highly heterogeneous at both the
   molecular and histological levels. Hallmark histological structures
   include pseudopalisading necrosis and microvascular proliferation. In
   addition to high levels of intratumoral heterogeneity, GBMs also exhibit
   high levels of inter-tumoral heterogeneity. The major non-neoplastic
   cell population in the GBM microenvironment includes cells of the innate
   immune system called tumor-associated macrophages (TAMs). Correlative
   data from the literature suggest that molecularly distinct GBM subtypes
   exhibit differences in their microenvironment. Data from mouse models of
   GBM suggest that genetic driver mutations can create unique
   microenvironments. Here, we review the origin, features, and functions
   of TAMs in distinct GBM subtypes. We also discuss their interactions
   with other immune cell constituents and discuss prospects of
   therapeutically targeting TAMs to increase the efficacy of T-cell
   functions.}},
Publisher = {{FRONTIERS MEDIA SA}},
Address = {{AVENUE DU TRIBUNAL FEDERAL 34, LAUSANNE, CH-1015, SWITZERLAND}},
Type = {{Review}},
Language = {{English}},
Affiliation = {{Chen, ZH; Hambardzumyan, D (Corresponding Author), Emory Univ, Sch Med, Dept Pediat, Aflac Canc \& Blood Disorders Ctr,Childrens Health, Atlanta, GA 30322 USA.
   Chen, Zhihong; Hambardzumyan, Dolores, Emory Univ, Sch Med, Dept Pediat, Aflac Canc \& Blood Disorders Ctr,Childrens Health, Atlanta, GA 30322 USA.}},
DOI = {{10.3389/fimmu.2018.01004}},
Article-Number = {{1004}},
ISSN = {{1664-3224}},
Keywords = {{glioblastoma; macrophages; microglia; immunotherapy; tumor-associated
   macrophages; tumor microenvironment}},
Keywords-Plus = {{REGULATORY T-CELLS; MACROPHAGE POLARIZATION; GLIOMA MICROENVIRONMENT;
   INFILTRATING MONOCYTES; RESIDENT MICROGLIA; MYELOID CELLS; EXPRESSION;
   CANCER; BRAIN; HETEROGENEITY}},
Research-Areas = {{Immunology}},
Web-of-Science-Categories  = {{Immunology}},
Author-Email = {{zhihong.chen@emory.edu
   dhambar@emory.edu}},
Funding-Acknowledgement = {{NIHUnited States Department of Health \& Human ServicesNational
   Institutes of Health (NIH) - USA {[}U01-CA160882, R01-NS100864];
   NATIONAL CANCER INSTITUTEUnited States Department of Health \& Human
   ServicesNational Institutes of Health (NIH) - USANIH National Cancer
   Institute (NCI) {[}U01CA160882] Funding Source: NIH RePORTER; NATIONAL
   INSTITUTE OF NEUROLOGICAL DISORDERS AND STROKEUnited States Department
   of Health \& Human ServicesNational Institutes of Health (NIH) - USANIH
   National Institute of Neurological Disorders \& Stroke (NINDS)
   {[}R01NS100864] Funding Source: NIH RePORTER}},
Funding-Text = {{We thank Dr. Chris Nelson for editorial assistance and Dr. Selene Virk
   for contributing to Figure 2. We are also grateful to Mr. Dave Schumick
   for the illustrations. This work is supported by NIH grants U01-CA160882
   and R01-NS100864 to DH.}},
Cited-References = {{Ajami B, 2007, NAT NEUROSCI, V10, P1538, DOI 10.1038/nn2014.
   Ajami B, 2011, NAT NEUROSCI, V14, P1142, DOI 10.1038/nn.2887.
   Barber DL, 2006, NATURE, V439, P682, DOI 10.1038/nature04444.
   Berghoff AS, 2016, NEURO-ONCOLOGY, V18, P1331, DOI 10.1093/neuonc/now162.
   Berghoff AS, 2015, NEURO-ONCOLOGY, V17, P1064, DOI 10.1093/neuonc/nou307.
   Biswas SK, 2010, NAT IMMUNOL, V11, P889, DOI 10.1038/ni.1937.
   Bocangel DB, 2002, CLIN CANCER RES, V8, P2725.
   Bowman RL, 2016, CELL REP, V17, P2445, DOI 10.1016/j.celrep.2016.10.052.
   Brennan C, 2009, PLOS ONE, V4, DOI 10.1371/journal.pone.0007752.
   Brennan CW, 2013, CELL, V155, P462, DOI 10.1016/j.cell.2013.09.034.
   Butowski N, 2016, NEURO-ONCOLOGY, V18, P557, DOI 10.1093/neuonc/nov245.
   Chang AL, 2016, CANCER RES, V76, P5671, DOI 10.1158/0008-5472.CAN-16-0144.
   Charles NA, 2012, GLIA, V60, P502, DOI 10.1002/glia.21264.
   Chen ZH, 2017, CANCER RES, V77, P2266, DOI 10.1158/0008-5472.CAN-16-2310.
   Chin L, 2008, NATURE, V455, P1061, DOI 10.1038/nature07385.
   Crane CA, 2012, NEURO-ONCOLOGY, V14, P584, DOI 10.1093/neuonc/nos014.
   Curiel TJ, 2008, CURR OPIN IMMUNOL, V20, P241, DOI 10.1016/j.coi.2008.04.008.
   Dal-Secco D, 2015, J EXP MED, V212, P447, DOI 10.1084/jem.20141539.
   DING AH, 1988, J IMMUNOL, V141, P2407.
   Doucette T, 2013, CANCER IMMUNOL RES, V1, P112, DOI 10.1158/2326-6066.CIR-13-0028.
   Elmore MRP, 2014, NEURON, V82, P380, DOI 10.1016/j.neuron.2014.02.040.
   Engler JR, 2012, PLOS ONE, V7, DOI 10.1371/journal.pone.0043339.
   Fecci PE, 2006, CANCER RES, V66, P3294, DOI 10.1158/0008-5472.CAN-05-3773.
   Feng X, 2015, ONCOTARGET, V6, P15077, DOI 10.18632/oncotarget.3730.
   Filley AC, 2017, ONCOTARGET, V8, P91779, DOI 10.18632/oncotarget.21586.
   Finn OJ, 2018, J IMMUNOL, V200, P385, DOI 10.4049/jimmunol.1701302.
   Fuger P, 2017, NAT NEUROSCI, V20, P1371, DOI 10.1038/nn.4631.
   Gabrilovich DI, 2012, NAT REV IMMUNOL, V12, P253, DOI 10.1038/nri3175.
   Garber ST, 2016, NEURO-ONCOLOGY, V18, P1357, DOI 10.1093/neuonc/now132.
   Geissmann F, 2003, IMMUNITY, V19, P71, DOI 10.1016/S1074-7613(03)00174-2.
   Ginhoux F, 2010, SCIENCE, V330, P841, DOI 10.1126/science.1194637.
   Goods BA, 2017, PLOS ONE, V12, DOI 10.1371/journal.pone.0181538.
   Gordon S, 2005, NAT REV IMMUNOL, V5, P953, DOI 10.1038/nri1733.
   Gordon S, 2003, NAT REV IMMUNOL, V3, P23, DOI 10.1038/nri978.
   Hambardzumyan D, 2011, GLIA, V59, P1155, DOI 10.1002/glia.21142.
   Han S, 2016, ONCOL LETT, V12, P2924, DOI 10.3892/ol.2016.4944.
   Heiland DH, 2017, ONCOTARGET, V8, P42214, DOI 10.18632/oncotarget.15031.
   Herting CJ, 2017, GLIA, V65, P1914, DOI 10.1002/glia.23203.
   Hu F, 2015, NEURO-ONCOLOGY, V17, P200, DOI 10.1093/neuonc/nou324.
   Huse JT, 2011, GLIA, V59, P1190, DOI 10.1002/glia.21165.
   Jacobs JFM, 2010, J NEUROIMMUNOL, V225, P195, DOI 10.1016/j.jneuroim.2010.05.020.
   Kamran N, 2017, MOL THER, V25, P232, DOI 10.1016/j.ymthe.2016.10.003.
   Kettenmann H, 2013, NEURON, V77, P10, DOI 10.1016/j.neuron.2012.12.023.
   Kierdorf K, 2013, NAT NEUROSCI, V16, P273, DOI 10.1038/nn.3318.
   Latchman YE, 2004, P NATL ACAD SCI USA, V101, P10691, DOI 10.1073/pnas.0307252101.
   Li GZ, 2017, ONCOIMMUNOLOGY, V6, DOI 10.1080/2162402X.2017.1328339.
   London A, 2013, FRONT CELL NEUROSCI, V7, DOI 10.3389/fncel.2013.00034.
   Martinez FO, 2009, ANNU REV IMMUNOL, V27, P451, DOI 10.1146/annurev.immunol.021908.132532.
   Mills CD, 2000, J IMMUNOL, V164, P6166, DOI 10.4049/jimmunol.164.12.6166.
   MORANTZ RA, 1979, J NEUROSURG, V50, P305, DOI 10.3171/jns.1979.50.3.0305.
   Mosser DM, 2008, NAT REV IMMUNOL, V8, P958, DOI 10.1038/nri2448.
   Ostrom QT, 2015, NEURO-ONCOLOGY, V17, P1, DOI 10.1093/neuonc/nov189.
   Pardoll DM, 2012, NAT REV CANCER, V12, P252, DOI 10.1038/nrc3239.
   Patel AP, 2014, SCIENCE, V344, P1396, DOI 10.1126/science.1254257.
   Preusser M, 2015, NAT REV NEUROL, V11, P504, DOI 10.1038/nrneurol.2015.139.
   Prins RM, 2011, CLIN CANCER RES, V17, P1603, DOI 10.1158/1078-0432.CCR-10-2563.
   Pyonteck SM, 2013, NAT MED, V19, P1264, DOI 10.1038/nm.3337.
   ROSSI ML, 1987, ACTA NEUROPATHOL, V74, P269, DOI 10.1007/BF00688191.
   Saha D, 2017, CANCER CELL, V32, P253, DOI 10.1016/j.ccell.2017.07.006.
   Sahm F, 2012, ARCH NEUROL-CHICAGO, V69, P523, DOI 10.1001/archneurol.2011.2910.
   Sandmann T, 2015, J CLIN ONCOL, V33, P2735, DOI 10.1200/JCO.2015.61.5005.
   Sharpe AH, 2018, NAT REV IMMUNOL, V18, P153, DOI 10.1038/nri.2017.108.
   Shemer A, 2015, SEMIN IMMUNOPATHOL, V37, P613, DOI 10.1007/s00281-015-0519-z.
   Shi C, 2011, NAT REV IMMUNOL, V11, P762, DOI 10.1038/nri3070.
   Shu HKG, 1998, P NATL ACAD SCI USA, V95, P14453, DOI 10.1073/pnas.95.24.14453.
   Sottoriva A, 2013, P NATL ACAD SCI USA, V110, P4009, DOI 10.1073/pnas.1219747110.
   Stupp R, 2005, NEW ENGL J MED, V352, P987, DOI 10.1056/NEJMoa043330.
   Verhaak RGW, 2010, CANCER CELL, V17, P98, DOI 10.1016/j.ccr.2009.12.020.
   Wang N, 2014, FRONT IMMUNOL, V5, DOI 10.3389/fimmu.2014.00614.
   Wang QH, 2017, CANCER CELL, V32, P42, DOI 10.1016/j.ccell.2017.06.003.
   Wang Y, 2017, BIOMATERIALS, V112, P153, DOI 10.1016/j.biomaterials.2016.09.034.
   Yang I, 2010, J CLIN NEUROSCI, V17, P1381, DOI 10.1016/j.jocn.2010.03.031.
   Yona S, 2013, IMMUNITY, V38, P79, DOI 10.1016/j.immuni.2012.12.001.
   Zhai LJ, 2017, CLIN CANCER RES, V23, P6650, DOI 10.1158/1078-0432.CCR-17-0120.
   Zhu XM, 2011, J NEURO-ONCOL, V104, P83, DOI 10.1007/s11060-010-0473-5.}},
Number-of-Cited-References = {{75}},
Times-Cited = {{122}},
Usage-Count-Last-180-days = {{2}},
Usage-Count-Since-2013 = {{19}},
Journal-ISO = {{Front. Immunol.}},
Doc-Delivery-Number = {{GF1HL}},
Web-of-Science-Index = {{Science Citation Index Expanded (SCI-EXPANDED)}},
Unique-ID = {{WOS:000431684700002}},
OA = {{gold, Green Published}},
DA = {{2022-01-16}},
}

@article{ WOS:000576926500001,
Author = {Martins, Tomas A. and Schmassmann, Philip and Shekarian, Tala and
   Boulay, Jean-Louis and Ritz, Marie-Francoise and Zanganeh, Steven and
   vom Berg, Johannes and Hutter, Gregor},
Title = {{Microglia-Centered Combinatorial Strategies Against Glioblastoma}},
Journal = {{FRONTIERS IN IMMUNOLOGY}},
Year = {{2020}},
Volume = {{11}},
Month = {{SEP 29}},
Abstract = {{Tumor-associated microglia (MG) and macrophages (M phi) are important
   components of the glioblastoma (GBM) immune tumor microenvironment
   (iTME). From the recent advances in understanding how MG and GBM cells
   evolve and interact during tumorigenesis, we emphasize the cooperation
   of MG with other immune cell types of the GBM-iTME, mainly M phi and T
   cells. We provide a comprehensive overview of current immunotherapeutic
   clinical trials and approaches for the treatment of GBM, which in
   general, underestimate the counteracting contribution of
   immunosuppressive MG as a main factor for treatment failure.
   Furthermore, we summarize new developments and strategies in MG
   reprogramming/re-education in the GBM context, with a focus on ways to
   boost MG-mediated tumor cell phagocytosis and associated experimental
   models and methods. This ultimately converges in our proposal of novel
   combinatorial regimens that locally modulate MG as a central paradigm,
   and therefore may lead to additional, long-lasting, and effective
   tumoricidal responses.}},
Publisher = {{FRONTIERS MEDIA SA}},
Address = {{AVENUE DU TRIBUNAL FEDERAL 34, LAUSANNE, CH-1015, SWITZERLAND}},
Type = {{Review}},
Language = {{English}},
Affiliation = {{Hutter, G (Corresponding Author), Univ Basel, Dept Biomed, Basel, Switzerland.
   Hutter, G (Corresponding Author), Univ Hosp Basel, Dept Neurosurg, Basel, Switzerland.
   Martins, Tomas A.; Schmassmann, Philip; Shekarian, Tala; Boulay, Jean-Louis; Ritz, Marie-Francoise; Hutter, Gregor, Univ Basel, Dept Biomed, Basel, Switzerland.
   Boulay, Jean-Louis; Ritz, Marie-Francoise; Hutter, Gregor, Univ Hosp Basel, Dept Neurosurg, Basel, Switzerland.
   Zanganeh, Steven, Mem Sloan Kettering Canc Ctr, Sloan Kettering Inst, 1275 York Ave, New York, NY 10021 USA.
   Zanganeh, Steven, NYU, Dept Chem \& Biomol Engn, New York, NY USA.
   vom Berg, Johannes, Univ Zurich, Inst Lab Anim Sci, Schlieren, Switzerland.}},
DOI = {{10.3389/fimmu.2020.571951}},
Article-Number = {{571951}},
ISSN = {{1664-3224}},
Keywords = {{glioblastoma; immunotherapy; microglia modulation; glioma-associated
   microglia; glioma; associated macrophages; immune tumor microenvironment}},
Keywords-Plus = {{CENTRAL-NERVOUS-SYSTEM; TUMOR-ASSOCIATED MACROPHAGES; INTEGRATED GENOMIC
   ANALYSIS; REGULATORY T-CELLS; ANALYSIS REVEALS; STEM-CELLS; FRACTALKINE
   RECEPTOR; RESIDENT MICROGLIA; COMMON VARIANTS; BRAIN-TUMORS}},
Research-Areas = {{Immunology}},
Web-of-Science-Categories  = {{Immunology}},
Author-Email = {{gregor.hutter@usb.ch}},
ResearcherID-Numbers = {{Berg, Johannes vom/B-8983-2018
   Hutter, Gregor/A-1254-2011
   }},
ORCID-Numbers = {{Berg, Johannes vom/0000-0002-4086-1564
   Hutter, Gregor/0000-0002-7570-3902
   Zanganeh, Steven/0000-0002-6781-6456}},
Funding-Acknowledgement = {{Swiss National Science Foundation Professorial FellowshipSwiss National
   Science Foundation (SNSF) {[}PP00P3\_176974]; ProPatient
   Forschungsstiftung, University Hospital Basel (Annemarie Karrasch Award
   2019); Swiss Cancer Research Grant {[}KFS-4382-02-2018]; Swiss Cancer
   Research MD-PhD Grant {[}MD-PhD-4818-06-2019]; Department of Surgery,
   University Hospital Basel; Brain Tumour Charity Foundation, London, UK
   {[}GN000562]; UICC Technical Fellowship {[}TF/18/625070]}},
Funding-Text = {{This work was supported by a Swiss National Science Foundation
   Professorial Fellowship (PP00P3\_176974); the ProPatient
   Forschungsstiftung, University Hospital Basel (Annemarie Karrasch Award
   2019); Swiss Cancer Research Grant (KFS-4382-02-2018) to GH; Swiss
   Cancer Research MD-PhD Grant (MD-PhD-4818-06-2019) to PS; the Department
   of Surgery, University Hospital Basel, to GH and PS; and by The Brain
   Tumour Charity Foundation, London, UK (GN000562) to GH and TS was
   supported by a UICC Technical Fellowship (TF/18/625070).}},
Cited-References = {{Ajami B, 2007, NAT NEUROSCI, V10, P1538, DOI 10.1038/nn2014.
   Ajami B, 2011, NAT NEUROSCI, V14, P1142, DOI 10.1038/nn.2887.
   Amankulor NM, 2017, GENE DEV, V31, P774, DOI 10.1101/gad.294991.116.
   Andre P, 2003, J CLIN INVEST, V112, P398, DOI 10.1172/JCI200317864.
   Annovazzi L, 2018, ONCOL LETT, V15, P998, DOI 10.3892/ol.2017.7386.
   Barclay AN, 2014, ANNU REV IMMUNOL, V32, P25, DOI 10.1146/annurev-immunol-032713-120142.
   Barkal AA, 2019, NATURE, V572, P392, DOI 10.1038/s41586-019-1456-0.
   BARKER CF, 1977, ADV IMMUNOL, V25, P1.
   Bechmann I, 2005, NEUROMOL MED, V7, P217, DOI 10.1385/NMM:7:3:217.
   Bennett ML, 2016, P NATL ACAD SCI USA, V113, pE1738, DOI 10.1073/pnas.1525528113.
   Bertram L, 2008, AM J HUM GENET, V83, P623, DOI 10.1016/j.ajhg.2008.10.008.
   Bettinger I, 2002, ACTA NEUROPATHOL, V103, P351, DOI 10.1007/s00401-001-0472-x.
   Bhat KPL, 2013, CANCER CELL, V24, P331, DOI 10.1016/j.ccr.2013.08.001.
   Bigner SH, 1999, AM J PATHOL, V155, P375, DOI 10.1016/S0002-9440(10)65134-6.
   Bowman RL, 2016, CELL REP, V17, P2445, DOI 10.1016/j.celrep.2016.10.052.
   Bredel M, 2011, NEW ENGL J MED, V364, P627, DOI 10.1056/NEJMoa1006312.
   Brennan C, 2009, PLOS ONE, V4, DOI 10.1371/journal.pone.0007752.
   Brown EJ, 2001, TRENDS CELL BIOL, V11, P130, DOI 10.1016/S0962-8924(00)01906-1.
   Bull C, 2014, CANCER RES, V74, P3199, DOI 10.1158/0008-5472.CAN-14-0728.
   Bunse L, 2018, NAT MED, V24, P1192, DOI 10.1038/s41591-018-0095-6.
   Butovsky O, 2014, NAT NEUROSCI, V17, P131, DOI 10.1038/nn.3599.
   Buttgereit A, 2016, NAT IMMUNOL, V17, P1397, DOI 10.1038/ni.3585.
   Capper D, 2018, NATURE, V555, P469, DOI 10.1038/nature26000.
   Charles NA, 2011, GLIA, V59, P1169, DOI 10.1002/glia.21136.
   Chin L, 2008, NATURE, V455, P1061, DOI 10.1038/nature07385.
   Choi S, 2018, NEURO-ONCOLOGY, V20, P1300, DOI 10.1093/neuonc/noy016.
   Chongsathidkiet P, 2018, NAT MED, V24, P1459, DOI 10.1038/s41591-018-0135-2.
   Claude J, 2013, J NEUROSCI, V33, P18270, DOI 10.1523/JNEUROSCI.2211-13.2013.
   Coniglio SJ, 2012, MOL MED, V18, P519, DOI 10.2119/molmed.2011.00217.
   CSERR HF, 1992, BRAIN PATHOL, V2, P269, DOI 10.1111/j.1750-3639.1992.tb00703.x.
   Dall'Olio F, 2014, BBA-GEN SUBJECTS, V1840, P2752, DOI 10.1016/j.bbagen.2014.06.006.
   Davalos D, 2005, NAT NEUROSCI, V8, P752, DOI 10.1038/nn1472.
   Edris B, 2012, P NATL ACAD SCI USA, V109, P6656, DOI 10.1073/pnas.1121629109.
   Ellert-Miklaszewska A, 2016, ONCOGENE, V35, P6366, DOI 10.1038/onc.2016.55.
   ELLIOTT LH, 1987, J NEUROSURG, V67, P231, DOI 10.3171/jns.1987.67.2.0231.
   Engler JR, 2012, PLOS ONE, V7, DOI 10.1371/journal.pone.0043339.
   Feng X, 2015, ONCOTARGET, V6, P15077, DOI 10.18632/oncotarget.3730.
   FORD AL, 1995, J IMMUNOL, V154, P4309.
   Foster CJ, 2001, J CLIN INVEST, V107, P1591, DOI 10.1172/JCI12242.
   Frei K, 2015, ONCOTARGET, V6, P5963, DOI 10.18632/oncotarget.3467.
   Friebel E, 2020, CELL, V181, P1626, DOI 10.1016/j.cell.2020.04.055.
   Fuster MM, 2005, NAT REV CANCER, V5, P526, DOI 10.1038/nrc1649.
   Gabrusiewicz K, 2011, PLOS ONE, V6, DOI 10.1371/journal.pone.0023902.
   Gautier EL, 2012, NAT IMMUNOL, V13, P1118, DOI 10.1038/ni.2419.
   Gelders G, 2018, J IMMUNOL RES, V2018, DOI 10.1155/2018/4784268.
   Gholamin S, 2017, SCI TRANSL MED, V9, DOI 10.1126/scitranslmed.aaf2968.
   Gieryng A, 2017, LAB INVEST, V97, P498, DOI 10.1038/labinvest.2017.19.
   Ginhoux F, 2010, SCIENCE, V330, P841, DOI 10.1126/science.1194637.
   Goldmann T, 2016, NAT IMMUNOL, V17, P797, DOI 10.1038/ni.3423.
   Goltsev Y, 2018, CELL, V174, P968, DOI 10.1016/j.cell.2018.07.010.
   Graham ML, 1997, J CLIN ONCOL, V15, P1814, DOI 10.1200/JCO.1997.15.5.1814.
   Griciuc A, 2013, NEURON, V78, P631, DOI 10.1016/j.neuron.2013.04.014.
   Grigoriadis N, 2006, CLIN NEUROL NEUROSUR, V108, P241, DOI 10.1016/j.clineuro.2005.11.006.
   Hambardzumyan D, 2016, NAT NEUROSCI, V19, P20, DOI 10.1038/nn.4185.
   Han S, 2014, BRIT J CANCER, V110, P2560, DOI 10.1038/bjc.2014.162.
   Han S, 2016, ONCOL LETT, V12, P2924, DOI 10.3892/ol.2016.4944.
   Hanisch UK, 2007, NAT NEUROSCI, V10, P1387, DOI 10.1038/nn1997.
   Haynes SE, 2006, NAT NEUROSCI, V9, P1512, DOI 10.1038/nn1805.
   Hegi ME, 2005, NEW ENGL J MED, V352, P997, DOI 10.1056/NEJMoa043331.
   HICKEY WF, 1988, SCIENCE, V239, P290, DOI 10.1126/science.3276004.
   Hollingworth P, 2011, NAT GENET, V43, P429, DOI 10.1038/ng.803.
   Hutter G, 2019, P NATL ACAD SCI USA, V116, P997, DOI 10.1073/pnas.1721434116.
   Inoue S, 2010, GENESIS, V48, P207, DOI 10.1002/dvg.20603.
   Jackson C, 2011, CLIN DEV IMMUNOL, DOI 10.1155/2011/732413.
   Jaiswal S, 2009, CELL, V138, P271, DOI 10.1016/j.cell.2009.05.046.
   Johnson BE, 2014, SCIENCE, V343, P189, DOI 10.1126/science.1239947.
   Jung S, 2000, MOL CELL BIOL, V20, P4106, DOI 10.1128/MCB.20.11.4106-4114.2000.
   Kaiser T, 2019, ENEURO, V6, DOI 10.1523/ENEURO.0448-18.2019.
   Kees T, 2012, NEURO-ONCOLOGY, V14, P64, DOI 10.1093/neuonc/nor182.
   Kennedy BC, 2013, J ONCOL, V2013, DOI 10.1155/2013/486912.
   Kioi M, 2010, J CLIN INVEST, V120, P694, DOI 10.1172/JCI40283.
   Klemm F, 2020, CELL, V181, P1643, DOI 10.1016/j.cell.2020.05.007.
   Klichinsky M, 2020, NAT BIOTECHNOL, V38, P947, DOI 10.1038/s41587-020-0462-y.
   Kohanbash G, 2017, J CLIN INVEST, V127, P1425, DOI 10.1172/JCI90644.
   Komohara Y, 2008, J PATHOL, V216, P15, DOI 10.1002/path.2370.
   Konishi H, 2017, GLIA, V65, P1927, DOI 10.1002/glia.23204.
   Kopatz J, 2013, GLIA, V61, P1122, DOI 10.1002/glia.22501.
   Koshy M, 2012, J NEURO-ONCOL, V107, P207, DOI 10.1007/s11060-011-0738-7.
   Li GZ, 2019, ONCOTARGETS THER, V12, P10263, DOI 10.2147/OTT.S223406.
   Li W, 2012, NEURO-ONCOLOGY, V14, P958, DOI 10.1093/neuonc/nos116.
   Liu C, 2008, J NEUROIMMUNOL, V198, P98, DOI 10.1016/j.jneuroim.2008.04.016.
   Lou NH, 2016, P NATL ACAD SCI USA, V113, P1074, DOI 10.1073/pnas.1520398113.
   Louis DN, 2016, ACTA NEUROPATHOL, V131, P803, DOI 10.1007/s00401-016-1545-1.
   Louveau A, 2015, NATURE, V523, P337, DOI 10.1038/nature14432.
   Majeti R, 2009, CELL, V138, P286, DOI 10.1016/j.cell.2009.05.045.
   Malo CS, 2018, J IMMUNOL, V200, P99.
   Mantovani A, 2004, TRENDS IMMUNOL, V25, P677, DOI 10.1016/j.it.2004.09.015.
   Mantovani A, 2002, TRENDS IMMUNOL, V23, P549, DOI 10.1016/S1471-4906(02)02302-5.
   Markovic DS, 2009, P NATL ACAD SCI USA, V106, P12530, DOI 10.1073/pnas.0804273106.
   Martinez-Lage M, 2019, ACTA NEUROPATHOL COM, V7, DOI 10.1186/s40478-019-0803-6.
   Massengale M, 2005, J EXP MED, V201, P1579, DOI 10.1084/jem.20050030.
   Masuda T, 2019, NATURE, V566, P388, DOI 10.1038/s41586-019-0924-x.
   Mathur R, 2020, NEURO-ONCOLOGY, V22, P1580, DOI 10.1093/neuonc/noaa059.
   MEDAWAR PB, 1948, BRIT J EXP PATHOL, V29, P58.
   Mizutani M, 2012, J IMMUNOL, V188, P29, DOI 10.4049/jimmunol.1100421.
   MORANTZ RA, 1979, J NEUROSURG, V50, P305, DOI 10.3171/jns.1979.50.3.0305.
   Muller A, 2015, INT J CANCER, V137, P278, DOI 10.1002/ijc.29379.
   Muraro MG, 2017, ONCOIMMUNOLOGY, V6, DOI 10.1080/2162402X.2017.1331798.
   Naj AC, 2011, NAT GENET, V43, P436, DOI 10.1038/ng.801.
   Nduom EK, 2015, NEURO-ONCOLOGY, V17, P9, DOI 10.1093/neuonc/nov151.
   Nimmerjahn A, 2005, SCIENCE, V308, P1314, DOI 10.1126/science.1110647.
   Ohgaki H, 2004, CANCER RES, V64, P6892, DOI 10.1158/0008-5472.CAN-04-1337.
   Ozawa T, 2014, CANCER CELL, V26, P288, DOI 10.1016/j.ccr.2014.06.005.
   Pardo LM, 2005, MUTAT RES-FUND MOL M, V592, P89, DOI 10.1016/j.mrfmmm.2005.06.006.
   Parsons DW, 2008, SCIENCE, V321, P1807, DOI 10.1126/science.1164382.
   Patel AP, 2014, SCIENCE, V344, P1396, DOI 10.1126/science.1254257.
   Pearce OMT, 2016, GLYCOBIOLOGY, V26, P111, DOI 10.1093/glycob/cwv097.
   Phillips HS, 2006, CANCER CELL, V9, P157, DOI 10.1016/j.ccr.2006.02.019.
   Pinho SS, 2015, NAT REV CANCER, V15, P540, DOI 10.1038/nrc3982.
   Platten M, 2003, ANN NEUROL, V54, P388, DOI 10.1002/ana.10679.
   Pluvinage JV, 2019, NATURE, V568, P187, DOI 10.1038/s41586-019-1088-4.
   Poli A, 2013, ONCOTARGET, V4, P1527, DOI 10.18632/oncotarget.1291.
   Pyonteck SM, 2013, NAT MED, V19, P1264, DOI 10.1038/nm.3337.
   Ransohoff RM, 2016, NAT NEUROSCI, V19, P987, DOI 10.1038/nn.4338.
   Reardona DA, 2017, NEURO-ONCOLOGY, V19, P21, DOI 10.1093/neuonc/nox036.071.
   Rodero M, 2008, J CLIN ONCOL, V26, P5957, DOI 10.1200/JCO.2008.17.2833.
   Roopenian DC, 2007, NAT REV IMMUNOL, V7, P715, DOI 10.1038/nri2155.
   Sankowski R, 2019, NAT NEUROSCI, V22, P2098, DOI 10.1038/s41593-019-0532-y.
   Scherer HJ, 1940, J NEUROL PSYCHIATRY, V3, P147, DOI 10.1136/jnnp.3.2.147.
   Schetters STT, 2018, FRONT IMMUNOL, V8, DOI 10.3389/fimmu.2017.01905.
   Schwartz M, 2008, TRENDS PHARMACOL SCI, V29, P287, DOI 10.1016/j.tips.2008.03.006.
   Schwarz F, 2015, ADV EXP MED BIOL, V842, P1, DOI 10.1007/978-3-319-11280-0\_1.
   See AP, 2015, J NEURO-ONCOL, V123, P405, DOI 10.1007/s11060-015-1849-3.
   Sica A, 2006, EUR J CANCER, V42, P717, DOI 10.1016/j.ejca.2006.01.003.
   Sielska M, 2013, J PATHOL, V230, P310, DOI 10.1002/path.4192.
   Simard AR, 2004, FASEB J, V18, P998, DOI 10.1096/fj.04-1517fje.
   Srinivasan S, 2009, J BIOL CHEM, V284, P16108, DOI 10.1074/jbc.M809780200.
   Szulzewsky F, 2015, PLOS ONE, V10, DOI 10.1371/journal.pone.0116644.
   Takasato M, 2004, MECH DEVELOP, V121, P547, DOI 10.1016/j.mod.2004.04.007.
   Thorsson V, 2018, IMMUNITY, V48, P812, DOI 10.1016/j.immuni.2018.03.023.
   Tsai RK, 2008, J CELL BIOL, V180, P989, DOI 10.1083/jcb.200708043.
   Turcan S, 2012, NATURE, V483, P479, DOI 10.1038/nature10866.
   Unger MS, 2018, J NEUROINFLAMM, V15, DOI 10.1186/s12974-018-1304-4.
   Urbanska K, 2014, WSPOLCZESNA ONKOL, V18, P307, DOI 10.5114/wo.2014.40559.
   Varki A, 2001, YEARB PHYS ANTHROPOL, V44, P54, DOI 10.1002/ajpa.10018.
   Varki A, 2011, GLYCOBIOLOGY, V21, P1121, DOI 10.1093/glycob/cwr087.
   Veillon L, 2018, ACS CHEM NEUROSCI, V9, P51, DOI 10.1021/acschemneuro.7b00271.
   Verhaak RGW, 2010, CANCER CELL, V17, P98, DOI 10.1016/j.ccr.2009.12.020.
   von Roemeling CA, 2020, NAT COMMUN, V11, DOI 10.1038/s41467-020-15129-8.
   Wainwright DA, 2011, NEURO-ONCOLOGY, V13, P1308, DOI 10.1093/neuonc/nor134.
   Walentynowicz KA, 2018, FRONT IMMUNOL, V9, DOI 10.3389/fimmu.2018.01329.
   Wang J, 2019, NAT MED, V25, P656, DOI 10.1038/s41591-019-0374-x.
   Wang QH, 2017, CANCER CELL, V32, P42, DOI 10.1016/j.ccell.2017.06.003.
   Wang SC, 2013, PLOS ONE, V8, DOI 10.1371/journal.pone.0069182.
   Wang Y, 2010, J NEUROSCI, V30, P3482, DOI 10.1523/JNEUROSCI.3940-09.2010.
   Watters JJ, 2005, J NEUROSCI RES, V81, P447, DOI 10.1002/jnr.20485.
   Wick W, 2001, J NEURO-ONCOL, V53, P177, DOI 10.1023/A:1012209518843.
   Wieghofer P, 2016, BBA-MOL BASIS DIS, V1862, P299, DOI 10.1016/j.bbadis.2015.09.019.
   Wielgat P, 2019, IMMUNOL RES, V67, P348, DOI 10.1007/s12026-019-09106-7.
   Wielgat P, 2019, MOL CELL BIOCHEM, V455, P147, DOI 10.1007/s11010-018-3478-6.
   Willingham SB, 2012, P NATL ACAD SCI USA, V109, P6662, DOI 10.1073/pnas.1121623109.
   Wu A, 2010, NEURO-ONCOLOGY, V12, P1113, DOI 10.1093/neuonc/noq082.
   Yan H, 2009, NEW ENGL J MED, V360, P765, DOI 10.1056/NEJMoa0808710.
   Yona S, 2013, IMMUNITY, V38, P79, DOI 10.1016/j.immuni.2012.12.001.
   Zeiner PS, 2015, BRAIN PATHOL, V25, P491, DOI 10.1111/bpa.12194.
   Zhai LJ, 2017, CLIN CANCER RES, V23, P6650, DOI 10.1158/1078-0432.CCR-17-0120.
   Zhang M, 2016, PLOS ONE, V11, DOI 10.1371/journal.pone.0153550.}},
Number-of-Cited-References = {{157}},
Times-Cited = {{7}},
Usage-Count-Last-180-days = {{2}},
Usage-Count-Since-2013 = {{2}},
Journal-ISO = {{Front. Immunol.}},
Doc-Delivery-Number = {{NZ2LH}},
Web-of-Science-Index = {{Science Citation Index Expanded (SCI-EXPANDED)}},
Unique-ID = {{WOS:000576926500001}},
OA = {{gold, Green Published, Green Accepted}},
DA = {{2022-01-16}},
}

@article{ WOS:000349152400008,
Author = {Zhou, Wenchao and Ke, Susan Q. and Huang, Zhi and Flavahan, William and
   Fang, Xiaoguang and Paul, Jeremy and Wu, Ling and Sloan, Andrew E. and
   McLendon, Roger E. and Li, Xiaoxia and Rich, Jeremy N. and Bao, Shideng},
Title = {{Periostin secreted by glioblastoma stem cells recruits M2
   tumour-associated macrophages and promotes malignant growth}},
Journal = {{NATURE CELL BIOLOGY}},
Year = {{2015}},
Volume = {{17}},
Number = {{2}},
Pages = {{170+}},
Month = {{FEB}},
Abstract = {{Tumour-associated macrophages (TAMs) are enriched in glioblastoma
   multiformes (GBMs) that contain glioma stem cells (GSCs) at the apex of
   their cellular hierarchy. The correlation between TAM density and glioma
   grade suggests a supportive role for TAMs in tumour progression. Here we
   interrogated the molecular link between GSCs and TAM recruitment in GBMs
   and demonstrated that GSCs secrete periostin (POSTN) to recruit TAMs.
   TAM density correlates with POSTN levels in human GBMs. Silencing POSTN
   in GSCs markedly reduced TAM density, inhibited tumour growth, and
   increased survival of mice bearing GSC-derived xenografts. We found that
   TAMs in GBMs are not brain-resident microglia, but mainly
   monocyte-derived macrophages from peripheral blood. Disrupting POSTN
   specifically attenuated the tumour-supportive M2 type of TAMs in
   xenografts. POSTN recruits TAMs through the integrin alpha(v)beta(3) as
   blocking this signalling by an RGD peptide inhibited TAM recruitment.
   Our findings highlight the possibility of improving GBM treatment by
   targeting POSTN-mediated TAM recruitment.}},
Publisher = {{NATURE PUBLISHING GROUP}},
Address = {{MACMILLAN BUILDING, 4 CRINAN ST, LONDON N1 9XW, ENGLAND}},
Type = {{Article}},
Language = {{English}},
Affiliation = {{Bao, SD (Corresponding Author), Cleveland Clin, Dept Stem Cell Biol \& Regenerat Med, Lerner Res Inst, Cleveland, OH 44195 USA.
   Zhou, Wenchao; Ke, Susan Q.; Huang, Zhi; Flavahan, William; Fang, Xiaoguang; Paul, Jeremy; Rich, Jeremy N.; Bao, Shideng, Cleveland Clin, Dept Stem Cell Biol \& Regenerat Med, Lerner Res Inst, Cleveland, OH 44195 USA.
   Wu, Ling; Li, Xiaoxia, Cleveland Clin, Dept Immunol, Lerner Res Inst, Cleveland, OH 44195 USA.
   Sloan, Andrew E., Case Western Reserve Univ, Sch Med, Dept Neurol Surg, Univ Hosp,Case Med Ctr, Cleveland, OH 44106 USA.
   Sloan, Andrew E., Case Western Reserve Univ, Sch Med, Dept Pathol, Univ Hosp,Case Med Ctr, Cleveland, OH 44106 USA.
   Sloan, Andrew E., Case Western Reserve Univ, Sch Med, Case Comprehens Canc Ctr, Cleveland, OH 44106 USA.
   McLendon, Roger E., Duke Univ, Med Ctr, Dept Pathol, Durham, NC 27710 USA.}},
DOI = {{10.1038/ncb3090}},
ISSN = {{1465-7392}},
EISSN = {{1476-4679}},
Keywords-Plus = {{HUMAN GLIOMAS; TYROSINE KINASE; SELF-RENEWAL; CANCER-CELLS; EXPRESSION;
   MICROENVIRONMENT; RECEPTOR; ANGIOGENESIS; METASTASIS; MICROGLIA}},
Research-Areas = {{Cell Biology}},
Web-of-Science-Categories  = {{Cell Biology}},
Author-Email = {{baos@ccf.org}},
ResearcherID-Numbers = {{Sloan, Andrew/AAE-9842-2020
   Zhou, Wenchao/ABE-9015-2020
   Rich, Jeremy/AAM-1445-2021}},
Funding-Acknowledgement = {{Cleveland Clinic Foundation; NIH R01United States Department of Health
   \& Human ServicesNational Institutes of Health (NIH) - USA {[}NS070315];
   NATIONAL INSTITUTE OF GENERAL MEDICAL SCIENCESUnited States Department
   of Health \& Human ServicesNational Institutes of Health (NIH) - USANIH
   National Institute of General Medical Sciences (NIGMS) {[}T32GM007250]
   Funding Source: NIH RePORTER; NATIONAL INSTITUTE OF NEUROLOGICAL
   DISORDERS AND STROKEUnited States Department of Health \& Human
   ServicesNational Institutes of Health (NIH) - USANIH National Institute
   of Neurological Disorders \& Stroke (NINDS) {[}R01NS071996, R01NS070315]
   Funding Source: NIH RePORTER}},
Funding-Text = {{We thank the Brain Tumor and Neuro-Oncology Centers at Cleveland Clinic
   and University Hospitals Case Medical Center for providing GBM surgical
   specimens for this study. We are grateful to members in J.N.R.'s
   laboratory for their assistance and scientific discussion. We also thank
   C. Shermo and S.O'Bryant of the Flow Cytometry Core, J. Drazba and L.
   Vargo of the Imaging Core at Cleveland Clinic Lerner Research Institute,
   and D. Schumick of the Center for Medical Art and Photography for their
   assistance. This work was supported by the Cleveland Clinic Foundation
   and an NIH R01 grant (NS070315) to S.B.}},
Cited-References = {{Abou-Ghazal M, 2008, CLIN CANCER RES, V14, P8228, DOI 10.1158/1078-0432.CCR-08-1329.
   AKIYAMA H, 1990, J NEUROIMMUNOL, V30, P81, DOI 10.1016/0165-5728(90)90055-R.
   Arranz A, 2012, P NATL ACAD SCI USA, V109, P9517, DOI 10.1073/pnas.1119038109.
   Auffinger B, 2014, CELL DEATH DIFFER, V21, P1119, DOI 10.1038/cdd.2014.31.
   Bao SD, 2004, CANCER CELL, V5, P329, DOI 10.1016/S1535-6108(04)00081-9.
   Bao SD, 2006, NATURE, V444, P756, DOI 10.1038/nature05236.
   Baril P, 2007, ONCOGENE, V26, P2082, DOI 10.1038/sj.onc.1210009.
   Barker N, 2009, NATURE, V457, P608, DOI 10.1038/nature07602.
   Butcher JT, 2007, DEV BIOL, V302, P256, DOI 10.1016/j.ydbio.2006.09.048.
   Calabrese C, 2007, CANCER CELL, V11, P69, DOI 10.1016/j.ccr.2006.11.020.
   Cheng L, 2013, CELL, V153, P139, DOI 10.1016/j.cell.2013.02.021.
   Condeelis J, 2006, CELL, V124, P263, DOI 10.1016/j.cell.2006.01.007.
   DeAngelis LM, 2001, NEW ENGL J MED, V344, P114, DOI 10.1056/NEJM200101113440207.
   Deininger MH, 2001, J NEURO-ONCOL, V55, P141, DOI 10.1023/A:1013805915224.
   Deininger MH, 2000, ACTA NEUROPATHOL, V100, P673, DOI 10.1007/s004010000233.
   Deorah Sundeep, 2006, Neurosurg Focus, V20, pE1, DOI 10.3171/foc.2006.20.4.E1.
   Du R, 2008, CANCER CELL, V13, P206, DOI 10.1016/j.ccr.2008.01.034.
   Fang XG, 2014, STEM CELLS, V32, P2033, DOI 10.1002/stem.1730.
   Germano G, 2013, CANCER CELL, V23, P249, DOI 10.1016/j.ccr.2013.01.008.
   Gillan L, 2002, CANCER RES, V62, P5358.
   Ginestier C, 2007, CELL STEM CELL, V1, P555, DOI 10.1016/j.stem.2007.08.014.
   Graf MR, 2002, CANCER IMMUNOL IMMUN, V51, P179, DOI 10.1007/s00262-002-0269-3.
   Grkovich A, 2006, J BIOL CHEM, V281, P32978, DOI 10.1074/jbc.M605935200.
   Guryanova OA, 2011, CANCER CELL, V19, P498, DOI 10.1016/j.ccr.2011.03.004.
   Guvenc H, 2013, CLIN CANCER RES, V19, P631, DOI 10.1158/1078-0432.CCR-12-0647.
   Hao CH, 2002, ACTA NEUROPATHOL, V103, P171.
   Hirano H, 2001, J NEUROSURG, V95, P89, DOI 10.3171/jns.2001.95.1.0089.
   Huang Z, 2011, NAT CELL BIOL, V13, P142, DOI 10.1038/ncb2153.
   Jin XM, 2012, PLOS ONE, V7, DOI {[}10.1371/journal.pone.0040637, 10.1371/journal.pone.0041892].
   Kanamori M, 2006, J BIOL CHEM, V281, P37256, DOI 10.1074/jbc.M605344200.
   Kim DW, 2008, BRIT J CANCER, V98, P1118, DOI 10.1038/sj.bjc.6604256.
   Komohara Y, 2008, J PATHOL, V216, P15, DOI 10.1002/path.2370.
   Koronyo-Hamaoui M, 2009, J NEUROCHEM, V111, P1409, DOI 10.1111/j.1471-4159.2009.06402.x.
   Lathia JD, 2011, CELL STEM CELL, V8, P482, DOI 10.1016/j.stem.2011.04.013.
   Li Z, 2009, CANCER CELL, V15, P501, DOI 10.1016/j.ccr.2009.03.018.
   LING EA, 1993, GLIA, V7, P9, DOI 10.1002/glia.440070105.
   Ludwig HC, 2000, ANTICANCER RES, V20, P299.
   Malanchi I, 2012, NATURE, V481, P85, DOI 10.1038/nature10694.
   Mantovani A, 2002, TRENDS IMMUNOL, V23, P549, DOI 10.1016/S1471-4906(02)02302-5.
   Michaylira CZ, 2010, CANCER RES, V70, P5281, DOI 10.1158/0008-5472.CAN-10-0704.
   Mineharu Y, 2011, CLIN CANCER RES, V17, P4705, DOI 10.1158/1078-0432.CCR-11-0915.
   Mizutani M, 2012, J IMMUNOL, V188, P29, DOI 10.4049/jimmunol.1100421.
   Morford LA, 1999, J NEUROSURG, V91, P935, DOI 10.3171/jns.1999.91.6.0935.
   Movahedi K, 2010, CANCER RES, V70, P5728, DOI 10.1158/0008-5472.CAN-09-4672.
   Pellegatta S, 2006, CANCER RES, V66, P10247, DOI 10.1158/0008-5472.CAN-06-2048.
   Popivanova BK, 2009, CANCER RES, V69, P7884, DOI 10.1158/0008-5472.CAN-09-1451.
   Pucci F, 2009, BLOOD, V114, P901, DOI 10.1182/blood-2009-01-200931.
   Pyonteck SM, 2012, ONCOGENE, V31, P1459, DOI 10.1038/onc.2011.337.
   Qian BZ, 2011, NATURE, V475, P222, DOI 10.1038/nature10138.
   Qian BZ, 2010, CELL, V141, P39, DOI 10.1016/j.cell.2010.03.014.
   Rolny C, 2011, CANCER CELL, V19, P31, DOI 10.1016/j.ccr.2010.11.009.
   Saederup N, 2010, PLOS ONE, V5, DOI 10.1371/journal.pone.0013693.
   Samaras V, 2007, MOL CELL BIOCHEM, V304, P343, DOI 10.1007/s11010-007-9517-3.
   Sharda DR, 2011, J IMMUNOL, V187, P2181, DOI 10.4049/jimmunol.1003460.
   Shrivastav A, 2008, J IMMUNOL, V180, P1019, DOI 10.4049/jimmunol.180.2.1019.
   Sica A, 2006, EUR J CANCER, V42, P717, DOI 10.1016/j.ejca.2006.01.003.
   Sica A, 2012, J CLIN INVEST, V122, P787, DOI 10.1172/JCI59643.
   Sielska M, 2013, J PATHOL, V230, P310, DOI 10.1002/path.4192.
   Singh SK, 2004, NATURE, V432, P396, DOI 10.1038/nature03128.
   Spear P, 2012, J IMMUNOL, V188, P6389, DOI 10.4049/jimmunol.1103019.
   Staudt ND, 2013, CANCER RES, V73, P3902, DOI 10.1158/0008-5472.CAN-12-4233.
   Stupp R, 2010, J CLIN ONCOL, V28, P2712, DOI 10.1200/JCO.2009.26.6650.
   Tran CT, 1998, NEUROPATH APPL NEURO, V24, P293, DOI 10.1046/j.1365-2990.1998.00120.x.
   Wang HL, 2006, J CLIN INVEST, V116, P2105, DOI 10.1172/JCI27180.
   Xing F, 2011, ONCOGENE, V30, P4075, DOI 10.1038/onc.2011.122.
   Yang I, 2011, J NEUROSURG, V115, P505, DOI 10.3171/2011.4.JNS101172.
   Yu JL, 2003, BREAST CANCER RES, V5, P83, DOI 10.1186/bcr573.}},
Number-of-Cited-References = {{67}},
Times-Cited = {{428}},
Usage-Count-Last-180-days = {{12}},
Usage-Count-Since-2013 = {{186}},
Journal-ISO = {{Nat. Cell Biol.}},
Doc-Delivery-Number = {{CA8FI}},
Web-of-Science-Index = {{Science Citation Index Expanded (SCI-EXPANDED)}},
Unique-ID = {{WOS:000349152400008}},
OA = {{Green Accepted}},
ESI-Highly-Cited-Paper = {{Y}},
ESI-Hot-Paper = {{N}},
DA = {{2022-01-16}},
}

@article{ WOS:000558685500007,
Author = {Tao, Weiwei and Chu, Chengwei and Zhou, Wenchao and Huang, Zhi and Zhai,
   Kui and Fang, Xiaoguang and Huang, Qian and Zhang, Aili and Wang,
   Xiuxing and Yu, Xingjiang and Huang, Haidong and Wu, Qiulian and Sloan,
   Andrew E. and Yu, Jennifer S. and Li, Xiaoxia and Stark, George R. and
   Rich, Jeremy N. and Bao, Shideng},
Title = {{Dual Role of WISP1 in maintaining glioma stem cells and tumor-supportive
   macrophages in glioblastoma}},
Journal = {{NATURE COMMUNICATIONS}},
Year = {{2020}},
Volume = {{11}},
Number = {{1}},
Month = {{JUN 15}},
Abstract = {{The interplay between glioma stem cells (GSCs) and the tumor
   microenvironment plays crucial roles in promoting malignant growth of
   glioblastoma (GBM), the most lethal brain tumor. However, the molecular
   mechanisms underlying this crosstalk are incompletely understood. Here,
   we show that GSCs secrete the Wnt-induced signaling protein 1 (WISP1) to
   facilitate a pro-tumor microenvironment by promoting the survival of
   both GSCs and tumor-associated macrophages (TAMs). WISP1 is
   preferentially expressed and secreted by GSCs. Silencing WISP1 markedly
   disrupts GSC maintenance, reduces tumor-supportive TAMs (M2), and
   potently inhibits GBM growth. WISP1 signals through Integrin alpha 6
   beta 1-Akt to maintain GSCs by an autocrine mechanism and M2 TAMs
   through a paracrine manner. Importantly, inhibition of
   Wnt/beta-catenin-WISP1 signaling by carnosic acid (CA) suppresses GBM
   tumor growth. Collectively, these data demonstrate that WISP1 plays
   critical roles in maintaining GSCs and tumor-supportive TAMs in GBM,
   indicating that targeting Wnt/beta-catenin-WISP1 signaling may
   effectively improve GBM treatment and the patient survival.}},
Publisher = {{NATURE PUBLISHING GROUP}},
Address = {{MACMILLAN BUILDING, 4 CRINAN ST, LONDON N1 9XW, ENGLAND}},
Type = {{Article}},
Language = {{English}},
Affiliation = {{Bao, SD (Corresponding Author), Cleveland Clin, Dept Canc Biol, Lerner Res Inst, Cleveland, OH 44195 USA.
   Bao, SD (Corresponding Author), Case Western Reserve Univ, Sch Med, Case Comprehens Canc Ctr, Cleveland, OH 44106 USA.
   Bao, SD (Corresponding Author), Cleveland Clin, Ctr Canc Stem Cell Res, Lerner Res Inst, Cleveland, OH 44195 USA.
   Tao, Weiwei; Chu, Chengwei; Zhou, Wenchao; Huang, Zhi; Zhai, Kui; Fang, Xiaoguang; Huang, Qian; Zhang, Aili; Yu, Xingjiang; Huang, Haidong; Yu, Jennifer S.; Stark, George R.; Bao, Shideng, Cleveland Clin, Dept Canc Biol, Lerner Res Inst, Cleveland, OH 44195 USA.
   Wang, Xiuxing; Wu, Qiulian; Rich, Jeremy N., Univ Calif San Diego, Dept Med, Div Regenerat Med, San Diego, CA 92037 USA.
   Sloan, Andrew E., Case Western Reserve Univ, Univ Hosp, Brain Tumor \& Neurooncol Ctr, Seidman Canc Ctr, Cleveland, OH 44106 USA.
   Sloan, Andrew E.; Yu, Jennifer S.; Li, Xiaoxia; Stark, George R.; Bao, Shideng, Case Western Reserve Univ, Sch Med, Case Comprehens Canc Ctr, Cleveland, OH 44106 USA.
   Yu, Jennifer S., Cleveland Clin, Dept Radiat Oncol, Taussig Canc Inst, Cleveland, OH 44195 USA.
   Yu, Jennifer S.; Bao, Shideng, Cleveland Clin, Ctr Canc Stem Cell Res, Lerner Res Inst, Cleveland, OH 44195 USA.
   Li, Xiaoxia, Cleveland Clin, Dept Inflammat \& Immun, Lerner Res Inst, Cleveland, OH 44195 USA.}},
DOI = {{10.1038/s41467-020-16827-z}},
Article-Number = {{3015}},
ISSN = {{2041-1723}},
Keywords-Plus = {{PERIVASCULAR NICHE; SIGNALING PATHWAY; CANCER METASTASIS; INHIBITION;
   MICROGLIA/MACROPHAGES; ANGIOGENESIS; POLARIZATION; PROGRESSION;
   RECRUITMENT; ACTIVATION}},
Research-Areas = {{Science \& Technology - Other Topics}},
Web-of-Science-Categories  = {{Multidisciplinary Sciences}},
Author-Email = {{baos@ccf.org}},
ResearcherID-Numbers = {{Rich, Jeremy/AAM-1445-2021
   Wang, Xiuxing/ABF-8681-2020
   Zhou, Wenchao/ABE-9015-2020
   wang, xiuxing/AAY-4068-2021
   }},
ORCID-Numbers = {{Huang, Haidong/0000-0003-3000-3408
   Wang, Xiuxing/0000-0002-5993-9368}},
Funding-Acknowledgement = {{Cleveland Clinic Foundation; NIHUnited States Department of Health \&
   Human ServicesNational Institutes of Health (NIH) - USA {[}NS091080,
   NS099175]; NIH Shared Instrument GrantUnited States Department of Health
   \& Human ServicesNational Institutes of Health (NIH) - USA
   {[}S10OD018205]}},
Funding-Text = {{We thank the Brain Tumor and Neuro-Oncology Centers at Cleveland Clinic
   and University Hospitals of Case Western Reserve University for
   providing GBM specimens for this study. We also thank the Flow Cytometry
   Core, Imaging Core, and Central Cell Services Core at Cleveland Clinic
   Lerner Research Institute for their assistance. This work was supported
   by Cleveland Clinic Foundation and the NIH R01 grants (NS091080 and
   NS099175) to S.B. and the NIH Shared Instrument Grant (S10OD018205) to
   the Cleveland Clinic Lerner Research Institute.}},
Cited-References = {{Azad N, 2011, CELL J, V13, P39.
   Bao SD, 2006, NATURE, V444, P756, DOI 10.1038/nature05236.
   Barczyk M, 2010, CELL TISSUE RES, V339, P269, DOI 10.1007/s00441-009-0834-6.
   Brennan CW, 2013, CELL, V155, P462, DOI 10.1016/j.cell.2013.09.034.
   Butowski N, 2016, NEURO-ONCOLOGY, V18, P557, DOI 10.1093/neuonc/nov245.
   BYRNE PV, 1981, J CELL BIOL, V91, P848, DOI 10.1083/jcb.91.3.848.
   Calabrese C, 2007, CANCER CELL, V11, P69, DOI 10.1016/j.ccr.2006.11.020.
   Cassier PA, 2015, LANCET ONCOL, V16, P949, DOI 10.1016/S1470-2045(15)00132-1.
   Chanmee T, 2014, CANCERS, V6, P1670, DOI 10.3390/cancers6031670.
   Charles N, 2010, CELL CYCLE, V9, P3012, DOI 10.4161/cc.9.15.12710.
   Cheng L, 2013, CELL, V153, P139, DOI 10.1016/j.cell.2013.02.021.
   Chiang KC, 2015, SCI REP-UK, V5, DOI 10.1038/srep08686.
   Chuang JY, 2013, PLOS ONE, V8, DOI 10.1371/journal.pone.0078022.
   De I, 2016, CANCER RES, V76, P2552, DOI 10.1158/0008-5472.CAN-15-2386.
   de la Roche M, 2012, NAT COMMUN, V3, DOI 10.1038/ncomms1680.
   Deininger MH, 2001, J NEURO-ONCOL, V55, P141, DOI 10.1023/A:1013805915224.
   Du R, 2008, CANCER CELL, V13, P206, DOI 10.1016/j.ccr.2008.01.034.
   Edwards DK, 2015, BLOOD, V126, P3824.
   Finocchiaro G, 2017, CELL STEM CELL, V20, P422, DOI 10.1016/j.stem.2017.03.018.
   Garris C, 2013, NAT MED, V19, P1207, DOI 10.1038/nm.3355.
   GOMEZROCA CA, 2015, J CLIN ONCOL S, V33.
   Gravendeel LAM, 2009, CANCER RES, V69, P9065, DOI 10.1158/0008-5472.CAN-09-2307.
   Grimaldi A, 2016, CELL DEATH DIS, V7, DOI 10.1038/cddis.2016.73.
   Gurbuz I, 2015, INT J BIOCHEM CELL B, V62, P142, DOI 10.1016/j.biocel.2015.03.007.
   Haas TL, 2017, CELL STEM CELL, V21, P35, DOI 10.1016/j.stem.2017.04.009.
   Hao NB, 2012, CLIN DEV IMMUNOL, DOI 10.1155/2012/948098.
   Hu Rui, 2010, Sichuan Da Xue Xue Bao Yi Xue Ban, V41, P231.
   Jin X, 2017, NAT MED, V23, P1352, DOI 10.1038/nm.4415.
   Jing D, 2017, INT J ONCOL, V51, P1261, DOI 10.3892/ijo.2017.4119.
   Katoh M, 2007, CLIN CANCER RES, V13, P4042, DOI 10.1158/1078-0432.CCR-06-2316.
   Kaur N, 2013, MOL CELL NEUROSCI, V54, P44, DOI 10.1016/j.mcn.2013.01.001.
   Kim JH, 2017, INT J MOL SCI, V18, DOI 10.3390/ijms18081604.
   Komohara Y, 2008, J PATHOL, V216, P15, DOI 10.1002/path.2370.
   Lathia JD, 2015, GENE DEV, V29, P1203, DOI 10.1101/gad.261982.115.
   Lathia JD, 2010, CELL STEM CELL, V6, P421, DOI 10.1016/j.stem.2010.02.018.
   Lau LF, 2016, J CELL COMMUN SIGNAL, V10, P121, DOI 10.1007/s12079-016-0324-z.
   Lee Y, 2016, LAB INVEST, V96, P137, DOI 10.1038/labinvest.2015.140.
   Li J, 2015, INT J MOL MED, V36, P1451, DOI 10.3892/ijmm.2015.2390.
   Li Z, 2009, CANCER CELL, V15, P501, DOI 10.1016/j.ccr.2009.03.018.
   Linke F, 2017, LEUKEMIA, V31, P361, DOI 10.1038/leu.2016.232.
   Lu-Emerson C, 2013, NEURO-ONCOLOGY, V15, P1079, DOI 10.1093/neuonc/not082.
   Macheda ML, 2008, CURR CANCER DRUG TAR, V8, P454, DOI 10.2174/156800908785699324.
   Moon RT, 2004, NAT REV GENET, V5, P689, DOI 10.1038/nrg1427.
   Nakada M, 2013, BRIT J CANCER, V108, P2516, DOI 10.1038/bjc.2013.218.
   Neftel C, 2019, CELL, V178, P835, DOI 10.1016/j.cell.2019.06.024.
   Nivison MP, 2018, CANCER MANAG RES, V10, P2893, DOI 10.2147/CMAR.S133915.
   Paolillo M, 2016, PHARMACOL RES, V113, P55, DOI 10.1016/j.phrs.2016.08.004.
   Perbal B, 2004, LANCET, V363, P62, DOI 10.1016/S0140-6736(03)15172-0.
   Prosniak M, 2013, CLIN CANCER RES, V19, P3776, DOI 10.1158/1078-0432.CCR-12-1940.
   Pyonteck SM, 2013, NAT MED, V19, P1264, DOI 10.1038/nm.3337.
   Rodriguez-Blanco J, 2017, ONCOGENE, V36, P6306, DOI 10.1038/onc.2017.232.
   Roggendorf W, 1996, ACTA NEUROPATHOL, V92, P288, DOI 10.1007/s004010050520.
   Roos A, 2017, FRONT ONCOL, V7, DOI 10.3389/fonc.2017.00120.
   Samaras V, 2007, MOL CELL BIOCHEM, V304, P343, DOI 10.1007/s11010-007-9517-3.
   Seano G, 2018, CURR OPIN ONCOL, V30, P54, DOI 10.1097/CCO.0000000000000417.
   Shi Y, 2017, NAT COMMUN, V8.
   Sielska M, 2013, J PATHOL, V230, P310, DOI 10.1002/path.4192.
   Spranger S, 2015, NATURE, V523, P231, DOI 10.1038/nature14404.
   Staudt ND, 2013, CANCER RES, V73, P3902, DOI 10.1158/0008-5472.CAN-12-4233.
   Stupp R, 2009, LANCET ONCOL, V10, P459, DOI 10.1016/S1470-2045(09)70025-7.
   Tai HC, 2014, ONCOTARGET, V5, P7589, DOI 10.18632/oncotarget.2280.
   Wei J, 2019, J CLIN INVEST, V129, P137, DOI 10.1172/JCI121266.
   Wen PY, 2008, NEW ENGL J MED, V359, P492, DOI 10.1056/NEJMra0708126.
   Wu A, 2010, NEURO-ONCOLOGY, V12, P1113, DOI 10.1093/neuonc/noq082.
   Wu JH, 2016, ONCOTARGET, V7, P49834, DOI 10.18632/oncotarget.10486.
   Xu LF, 2000, GENE DEV, V14, P585.
   Xue NN, 2017, SCI REP-UK, V7, DOI 10.1038/srep39011.
   Ye XZ, 2012, J IMMUNOL, V189, P444, DOI 10.4049/jimmunol.1103248.
   Zhou WC, 2015, NAT CELL BIOL, V17, P170, DOI 10.1038/ncb3090.
   Zhou WC, 2014, CANCERS, V6, P723, DOI 10.3390/cancers6020723.}},
Number-of-Cited-References = {{70}},
Times-Cited = {{30}},
Usage-Count-Last-180-days = {{7}},
Usage-Count-Since-2013 = {{10}},
Journal-ISO = {{Nat. Commun.}},
Doc-Delivery-Number = {{MY8RJ}},
Web-of-Science-Index = {{Science Citation Index Expanded (SCI-EXPANDED)}},
Unique-ID = {{WOS:000558685500007}},
OA = {{Green Published, gold}},
DA = {{2022-01-16}},
}

@article{ WOS:000436975700001,
Author = {Lin, Grant L. and Nagaraja, Surya and Filbin, Mariella G. and Suva,
   Mario L. and Vogel, Hannes and Monje, Michelle},
Title = {{Non-inflammatory tumor microenvironment of diffuse intrinsic pontine
   glioma}},
Journal = {{ACTA NEUROPATHOLOGICA COMMUNICATIONS}},
Year = {{2018}},
Volume = {{6}},
Month = {{JUN 28}},
Abstract = {{Diffuse intrinsic pontine glioma (DIPG) is a universally fatal
   malignancy of the childhood central nervous system, with a median
   overall survival of 9-11 months. We have previously shown that primary
   DIPG tissue contains numerous tumor-associated macrophages, and
   substantial work has demonstrated a significant pathological role for
   adult glioma-associated macrophages. However, work over the past decade
   has highlighted many molecular and genomic differences between pediatric
   and adult high-grade gliomas. Thus, we directly compared inflammatory
   characteristics of DIPG and adult glioblastoma (GBM). We found that the
   leukocyte (CD45+) compartment in primary DIPG tissue samples is
   predominantly composed of CD11b + macrophages, with very few CD3+
   T-lymphocytes. In contrast, T-lymphocytes are more abundant in adult GBM
   tissue samples. RNA sequencing of macrophages isolated from primary
   tumor samples revealed that DIPG- and adult GBM-associated macrophages
   both express gene programs related to ECM remodeling and angiogenesis,
   but DIPG-associated macrophages express substantially fewer inflammatory
   factors than their adult GBM counterparts. Examining the secretome of
   glioma cells, we found that patient-derived DIPG cell cultures secrete
   markedly fewer cytokines and chemokines than patient-derived adult GBM
   cultures. Concordantly, bulk and single-cell RNA sequencing data
   indicates low to absent expression of chemokines and cytokines in DIPG.
   Together, these observations suggest that the inflammatory milieu of the
   DIPG tumor microenvironment is fundamentally different than adult GBM.
   The low intrinsic inflammatory signature of DIPG cells may contribute to
   the lack of lymphocytes and non-inflammatory phenotype of
   DIPG-associated microglia/macrophages. Understanding the glioma
   subtype-specific inflammatory milieu may inform the design and
   application of immunotherapy-based treatments.}},
Publisher = {{BMC}},
Address = {{CAMPUS, 4 CRINAN ST, LONDON N1 9XW, ENGLAND}},
Type = {{Article}},
Language = {{English}},
Affiliation = {{Monje, M (Corresponding Author), Stanford Univ, Dept Neurol, Stanford, CA 94305 USA.
   Monje, M (Corresponding Author), Stanford Univ, Dept Pathol, Stanford, CA 94305 USA.
   Lin, Grant L.; Nagaraja, Surya; Vogel, Hannes; Monje, Michelle, Stanford Univ, Dept Neurol, Stanford, CA 94305 USA.
   Filbin, Mariella G., Dana Farber Boston Childrens Canc \& Blood Disorde, Dept Pediat Oncol, Boston, MA USA.
   Filbin, Mariella G., Harvard Med Sch, Boston, MA USA.
   Suva, Mario L., Massachusetts Gen Hosp, Dept Pathol, Boston, MA 02114 USA.
   Suva, Mario L., Broad Inst Harvard \& Massachussetts Inst Technol, Klarman Cell Observ, Cambridge, MA 02142 USA.
   Vogel, Hannes; Monje, Michelle, Stanford Univ, Dept Pathol, Stanford, CA 94305 USA.
   Vogel, Hannes; Monje, Michelle, Stanford Univ, Dept Pediat, Stanford, CA 94305 USA.}},
DOI = {{10.1186/s40478-018-0553-x}},
Article-Number = {{51}},
ISSN = {{2051-5960}},
Keywords = {{Diffuse intrinsic pontine glioma; Tumor-associated macrophage;
   Tumor-infiltrating lymphocyte; Glioma; Glioblastoma; Immune
   microenvironment}},
Keywords-Plus = {{MACROPHAGE POLARIZATION; CLINICAL-TRIALS; PD-1 BLOCKADE; K27M MUTATION;
   GLIOBLASTOMA; SUBGROUPS; BIOPSY; H3F3A; ACVR1; EXPRESSION}},
Research-Areas = {{Neurosciences \& Neurology}},
Web-of-Science-Categories  = {{Neurosciences}},
Author-Email = {{mmonje@stanford.edu}},
ResearcherID-Numbers = {{Suva, Mario/AAY-7798-2020
   }},
ORCID-Numbers = {{Suva, Mario/0000-0001-9898-5351
   Lin, Grant/0000-0001-6888-2140
   Monje, Michelle/0000-0002-3547-237X}},
Funding-Acknowledgement = {{Cure Starts Now Foundation; DIPG Collaborative; Chan Zuckerberg
   Initiative; Silicon Valley Community Foundation; McKenna Claire
   Foundation; Unravel Pediatric Cance; Stefan and Julia Roever Research
   Fund; National Institute of Neurological Disorders and Stroke
   (NINDS)United States Department of Health \& Human ServicesNational
   Institutes of Health (NIH) - USANIH National Institute of Neurological
   Disorders \& Stroke (NINDS) {[}R01NS092597]; Child Health Research
   Institute at Stanford; Anne T. and Robert M. Bass Endowed Faculty
   Scholarship in Pediatric Cancer and Blood Diseases; Stanford Medical
   Scientist Training Program; Stanford Graduate Program in Neuroscience;
   NATIONAL INSTITUTE OF NEUROLOGICAL DISORDERS AND STROKEUnited States
   Department of Health \& Human ServicesNational Institutes of Health
   (NIH) - USANIH National Institute of Neurological Disorders \& Stroke
   (NINDS) {[}R01NS092597] Funding Source: NIH RePORTER}},
Funding-Text = {{The authors gratefully acknowledge support from the Cure Starts Now
   Foundation and DIPG Collaborative, Chan Zuckerberg Initiative and the
   Silicon Valley Community Foundation, McKenna Claire Foundation, Unravel
   Pediatric Cancer, Stefan and Julia Roever Research Fund, National
   Institute of Neurological Disorders and Stroke (NINDS R01NS092597),
   Child Health Research Institute at Stanford, Anne T. and Robert M. Bass
   Endowed Faculty Scholarship in Pediatric Cancer and Blood Diseases, the
   Stanford Medical Scientist Training Program, and the Stanford Graduate
   Program in Neuroscience.}},
Cited-References = {{Aguzzi A, 2013, SCIENCE, V339, P156, DOI 10.1126/science.1227901.
   Buczkowicz P, 2014, NAT GENET, V46, P451, DOI 10.1038/ng.2936.
   Butowski N, 2016, NEURO-ONCOLOGY, V18, P557, DOI 10.1093/neuonc/nov245.
   Cage TA, 2013, CHILD NERV SYST, V29, P1313, DOI 10.1007/s00381-013-2101-0.
   Cannarile MA, 2017, J IMMUNOTHER CANCER, V5, DOI 10.1186/s40425-017-0257-y.
   Caretti V, 2014, ACTA NEUROPATHOL, V127, P897, DOI 10.1007/s00401-014-1272-4.
   Cooney T, 2017, NEURO-ONCOLOGY, V19, P1279, DOI 10.1093/neuonc/nox107.
   Khuong-Quang DA, 2012, ACTA NEUROPATHOL, V124, P439, DOI 10.1007/s00401-012-0998-0.
   Filbin MG, 2018, SCIENCE, V360, P331, DOI 10.1126/science.aao4750.
   Fontebasso AM, 2014, NAT GENET, V46, P462, DOI 10.1038/ng.2950.
   Gabrusiewicz K, 2016, JCI INSIGHT, V1, DOI 10.1172/jci.insight.85841.
   Gessi M, 2015, ACTA NEUROPATHOL, V130, P435, DOI 10.1007/s00401-015-1463-7.
   Gieryng A, 2017, LAB INVEST, V97, P498, DOI 10.1038/labinvest.2017.19.
   Glass R, 2014, ACTA NEUROPATHOL, V128, P347, DOI 10.1007/s00401-014-1274-2.
   Grasso CS, 2015, NAT MED, V21, P555, DOI 10.1038/nm.3855.
   Griesinger AM, 2013, J IMMUNOL, V191, P4880, DOI 10.4049/jimmunol.1301966.
   Haberthur K, 2016, CANCER BIOL THER, V17, P1253, DOI 10.1080/15384047.2016.1250047.
   Hambardzumyan D, 2016, NAT NEUROSCI, V19, P20, DOI 10.1038/nn.4185.
   Huang DW, 2009, NAT PROTOC, V4, P44, DOI 10.1038/nprot.2008.211.
   Huang DW, 2009, NUCLEIC ACIDS RES, V37, P1, DOI 10.1093/nar/gkn923.
   Jansen MHA, 2012, CANCER TREAT REV, V38, P27, DOI 10.1016/j.ctrv.2011.06.007.
   Johung TB, 2016, CURR NEUROPHARMACOL, V47, P156.
   Kieran MW, 2015, PEDIATR BLOOD CANCER, V62, P3, DOI 10.1002/pbc.25266.
   Kim D, 2013, GENOME BIOL, V14, DOI 10.1186/gb-2013-14-4-r36.
   Liao Y, 2014, BIOINFORMATICS, V30, P923, DOI 10.1093/bioinformatics/btt656.
   Lin GL, 2017, JOVE-J VIS EXP, DOI 10.3791/55360.
   Louis DN, 2016, ACTA NEUROPATHOL, V131, P803, DOI 10.1007/s00401-016-1545-1.
   Love MI, 2014, GENOME BIOL, V15, DOI 10.1186/s13059-014-0550-8.
   Mackay A, 2018, CANCER CELL, V33, P829, DOI 10.1016/j.ccell.2018.04.004.
   Mackay A, 2017, CANCER CELL, V32, P520, DOI 10.1016/j.ccell.2017.08.017.
   Martinez F.O., 2014, F1000Prime Rep, V6, P13.
   Martinez FO, 2006, J IMMUNOL, V177, P7303, DOI 10.4049/jimmunol.177.10.7303.
   Mootha VK, 2003, NAT GENET, V34, P267, DOI 10.1038/ng1180.
   Mount CW, 2018, NAT MED, V24, P572, DOI 10.1038/s41591-018-0006-x.
   Nagaraja S, 2017, CANCER CELL, V31, P635, DOI 10.1016/j.ccell.2017.03.011.
   Nduom EK, 2015, NEURO-ONCOLOGY, V17, P9, DOI 10.1093/neuonc/nov151.
   Plant AS, 2018, J NEURO-ONCOL, V137, P269, DOI 10.1007/s11060-017-2737-9.
   Puget S, 2015, CHILD NERV SYST, V31, P1773, DOI 10.1007/s00381-015-2832-1.
   Pyonteck SM, 2013, NAT MED, V19, P1264, DOI 10.1038/nm.3337.
   Qin EY, 2017, CELL, V170, P845, DOI 10.1016/j.cell.2017.07.016.
   Quail DF, 2016, SCIENCE, V352, DOI 10.1126/science.aad3018.
   Rizvi NA, 2015, SCIENCE, V348, P124, DOI 10.1126/science.aaa1348.
   Saha D, 2017, CANCER CELL, V32, P253, DOI 10.1016/j.ccell.2017.07.006.
   Schwartzentruber J, 2012, NATURE, V482, P226, DOI {[}10.1038/nature10833, 10.1007/s13311-012-0137-6].
   Shankar GM, 2016, ACTA NEUROPATHOL, V131, P147, DOI 10.1007/s00401-015-1492-2.
   Stafford JH, 2016, NEURO-ONCOLOGY, V18, P797, DOI 10.1093/neuonc/nov272.
   Sturm D, 2014, NAT REV CANCER, V14, P92, DOI 10.1038/nrc3655.
   Sturm D, 2012, CANCER CELL, V22, P425, DOI 10.1016/j.ccr.2012.08.024.
   Subramanian A, 2005, P NATL ACAD SCI USA, V102, P15545, DOI 10.1073/pnas.0506580102.
   Taylor KR, 2014, NAT GENET, V46, P457, DOI 10.1038/ng.2925.
   Tumeh PC, 2014, NATURE, V515, P568, DOI 10.1038/nature13954.
   Vauleon E, 2012, BMC MED GENOMICS, V5, DOI 10.1186/1755-8794-5-41.
   Wu G, 2014, NAT GENET, V46, P444, DOI 10.1038/ng.2938.
   Wu G, 2012, NAT GENET, V44, P251, DOI 10.1038/ng.1102.}},
Number-of-Cited-References = {{54}},
Times-Cited = {{44}},
Usage-Count-Last-180-days = {{1}},
Usage-Count-Since-2013 = {{11}},
Journal-ISO = {{Acta Neuropathol. Commun.}},
Doc-Delivery-Number = {{GL2SS}},
Web-of-Science-Index = {{Science Citation Index Expanded (SCI-EXPANDED)}},
Unique-ID = {{WOS:000436975700001}},
OA = {{Green Published, gold}},
DA = {{2022-01-16}},
}

@article{ WOS:000427527400120,
Author = {Roesch, Saskia and Rapp, Carmen and Dettling, Steffen and Herold-Mende,
   Christel},
Title = {{When Immune Cells Turn Bad-Tumor-Associated Microglia/Macrophages in
   Glioma}},
Journal = {{INTERNATIONAL JOURNAL OF MOLECULAR SCIENCES}},
Year = {{2018}},
Volume = {{19}},
Number = {{2}},
Month = {{FEB}},
Abstract = {{As a substantial part of the brain tumor microenvironment (TME),
   glioma-associated microglia/macrophages (GAMs) have an emerging role in
   tumor progression and in controlling anti-tumor immune responses. We
   review challenges and improvements of cell models and highlight the
   contribution of this highly plastic cell population to an
   immunosuppressive TME, besides their well-known functional role
   regarding glioma cell invasion and angiogenesis. Finally, we summarize
   first therapeutic interventions to target GAMs and their effect on the
   immunobiology of gliomas, focusing on their interaction with T cells.}},
Publisher = {{MDPI}},
Address = {{ST ALBAN-ANLAGE 66, CH-4052 BASEL, SWITZERLAND}},
Type = {{Review}},
Language = {{English}},
Affiliation = {{Herold-Mende, C (Corresponding Author), Univ Hosp Heidelberg, Div Expt Neurosurg, Dept Neurosurg, INF400, D-69120 Heidelberg, Germany.
   Roesch, Saskia; Rapp, Carmen; Dettling, Steffen; Herold-Mende, Christel, Univ Hosp Heidelberg, Div Expt Neurosurg, Dept Neurosurg, INF400, D-69120 Heidelberg, Germany.}},
DOI = {{10.3390/ijms19020436}},
Article-Number = {{436}},
ISSN = {{1422-0067}},
Keywords = {{microglia; glioma-associated microglia; macrophages; GAMs; glioma;
   glioblastoma; GBM; tumor microenvironment; TME}},
Keywords-Plus = {{EPIDERMAL-GROWTH-FACTOR; CENTRAL-NERVOUS-SYSTEM; CHEMOATTRACTANT
   PROTEIN-1 MCP-1; STRESS-INDUCIBLE PROTEIN-1; MHC CLASS-II; MICROGLIAL
   CELLS; FACTOR RECEPTOR; FACTOR-BETA; IN-VITRO; DIFFERENTIAL EXPRESSION}},
Research-Areas = {{Biochemistry \& Molecular Biology; Chemistry}},
Web-of-Science-Categories  = {{Biochemistry \& Molecular Biology; Chemistry, Multidisciplinary}},
Author-Email = {{Saskia.Roesch@med.uni-heidelberg.de
   Carmen.Rapp@med.uni-heidelberg.de
   Steffen.Dettling@med.uni-heidelberg.de
   H.Mende@med.uni-heidelberg.de}},
Funding-Acknowledgement = {{Anni Hofmann Stiftung}},
Funding-Text = {{This work was supported by the Anni Hofmann Stiftung.}},
Cited-References = {{Abou-Ghazal M, 2008, CLIN CANCER RES, V14, P8228, DOI 10.1158/1078-0432.CCR-08-1329.
   Badie B, 2000, NEUROSURGERY, V46, P957, DOI 10.1097/00006123-200004000-00035.
   Badie B, 2002, J NEUROIMMUNOL, V133, P39, DOI 10.1016/S0165-5728(02)00350-8.
   Badie B, 2001, J NEUROIMMUNOL, V120, P19, DOI 10.1016/S0165-5728(01)00361-7.
   Bayerl SH, 2016, GLIA, V64, P1210, DOI 10.1002/glia.22994.
   Bennett ML, 2016, P NATL ACAD SCI USA, V113, pE1738, DOI 10.1073/pnas.1525528113.
   Bettinger I, 2002, ACTA NEUROPATHOL, V103, P351, DOI 10.1007/s00401-001-0472-x.
   BLASI E, 1990, J NEUROIMMUNOL, V27, P229, DOI 10.1016/0165-5728(90)90073-V.
   Boche D, 2013, NEUROPATH APPL NEURO, V39, P3, DOI 10.1111/nan.12011.
   BODMER S, 1989, J IMMUNOL, V143, P3222.
   Boehm U, 1997, ANNU REV IMMUNOL, V15, P749, DOI 10.1146/annurev.immunol.15.1.749.
   Brandenburg S, 2016, ACTA NEUROPATHOL, V131, P365, DOI 10.1007/s00401-015-1529-6.
   Brennan CW, 2013, CELL, V155, P462, DOI 10.1016/j.cell.2013.09.034.
   Burger M, 2003, ONCOGENE, V22, P8093, DOI 10.1038/sj.onc.1207097.
   Butowski N, 2016, NEURO-ONCOLOGY, V18, P557, DOI 10.1093/neuonc/nov245.
   Cannarile MA, 2017, J IMMUNOTHER CANCER, V5, DOI 10.1186/s40425-017-0257-y.
   da Fonseca ACC, 2014, J NEUROIMMUNOL, V274, P71, DOI 10.1016/j.jneuroim.2014.06.021.
   da Fonseca ACC, 2013, CLIN DEV IMMUNOL, DOI 10.1155/2013/264124.
   Casano AM, 2015, DEV CELL, V32, P469, DOI 10.1016/j.devcel.2015.01.018.
   Chen G., 2008, STEMBOOK.
   Chen XB, 2014, CANCER RES, V74, P7285, DOI 10.1158/0008-5472.CAN-14-1240.
   Colton CA, 2010, CNS NEUROL DISORD-DR, V9, P174, DOI 10.2174/187152710791012053.
   Colton CA, 2009, J NEUROIMMUNE PHARM, V4, P399, DOI 10.1007/s11481-009-9164-4.
   Coniglio SJ, 2012, MOL MED, V18, P519, DOI 10.2119/molmed.2011.00217.
   da Fonseca ACC, 2012, NEUROSCIENCE, V200, P130, DOI 10.1016/j.neuroscience.2011.10.025.
   Dailey ME, 1999, METHODS, V18, P222, DOI 10.1006/meth.1999.0775.
   Das A, 2016, J NEUROINFLAMM, V13, DOI 10.1186/s12974-016-0644-1.
   Davalos D, 2005, NAT NEUROSCI, V8, P752, DOI 10.1038/nn1472.
   Davies LC, 2013, NAT IMMUNOL, V14, P986, DOI 10.1038/ni.2705.
   De I, 2016, CANCER RES, V76, P2552, DOI 10.1158/0008-5472.CAN-15-2386.
   DESBAILLETS I, 1994, INT J CANCER, V58, P240, DOI 10.1002/ijc.2910580216.
   DeWitt JC, 2017, CURR OPIN NEUROL, V30, P643, DOI 10.1097/WCO.0000000000000490.
   Didenko VV, 2002, J NEUROSURG, V96, P580, DOI 10.3171/jns.2002.96.3.0580.
   Dillmann F, 2009, LEUKEMIA LYMPHOMA, V50, P1676, DOI 10.1080/10428190903150847.
   Ebner F, 2013, J IMMUNOL, V191, P5594, DOI 10.4049/jimmunol.1203331.
   Edwards JP, 2006, J LEUKOCYTE BIOL, V80, P1298, DOI 10.1189/jlb.0406249.
   Elmore MRP, 2014, NEURON, V82, P380, DOI 10.1016/j.neuron.2014.02.040.
   Epelman S, 2014, IMMUNITY, V41, P21, DOI 10.1016/j.immuni.2014.06.013.
   Feng X, 2015, ONCOTARGET, V6, P15077, DOI 10.18632/oncotarget.3730.
   Ford AL, 1996, J EXP MED, V184, P1737, DOI 10.1084/jem.184.5.1737.
   FREI K, 1994, J IMMUNOL, V152, P2720.
   Fu RY, 2014, MOL NEUROBIOL, V49, P1422, DOI 10.1007/s12035-013-8620-6.
   Galea I, 2005, GLIA, V49, P375, DOI 10.1002/glia.20124.
   Gautier EL, 2012, NAT IMMUNOL, V13, P1118, DOI 10.1038/ni.2419.
   Ginhoux F, 2010, SCIENCE, V330, P841, DOI 10.1126/science.1194637.
   GIULIAN D, 1986, J NEUROSCI, V6, P2163.
   Gordon S, 2011, EUR J IMMUNOL, V41, P2472, DOI 10.1002/eji.201141715.
   Graeber MB, 2002, GLIA, V40, P252, DOI 10.1002/glia.10147.
   Guo H, 2017, SIGNAL TRANSDUCT TAR, V2, DOI 10.1038/sigtrans.2017.33.
   Haddad-Tovolli R, 2017, FRONT NEUROSCI-SWITZ, V11, DOI 10.3389/fnins.2017.00224.
   Hambardzumyan D, 2016, NAT NEUROSCI, V19, P20, DOI 10.1038/nn.4185.
   Han JM, 2017, MOL BRAIN, V10, DOI 10.1186/s13041-017-0307-x.
   Henkel JS, 2009, J NEUROIMMUNE PHARM, V4, P389, DOI 10.1007/s11481-009-9171-5.
   Henn A, 2009, ALTEX-ALTERN TIEREXP, V26, P83.
   HICKEY WF, 1988, SCIENCE, V239, P290, DOI 10.1126/science.3276004.
   Horiguchi A, 2010, BRIT J CANCER, V102, P1592, DOI 10.1038/sj.bjc.6605691.
   Horvath RJ, 2008, J NEUROCHEM, V107, P557, DOI 10.1111/j.1471-4159.2008.05633.x.
   Hu F, 2015, NEURO-ONCOLOGY, V17, P200, DOI 10.1093/neuonc/nou324.
   Huang PH, 2009, SCI SIGNAL, V2, DOI 10.1126/scisignal.287re6.
   Huettner C, 1997, ANTICANCER RES, V17, P3217.
   Humpel C, 2015, NEUROSCIENCE, V305, P86, DOI 10.1016/j.neuroscience.2015.07.086.
   Hussain SF, 2006, NEURO-ONCOLOGY, V8, P261, DOI 10.1215/15228517-2006-008.
   HUTCHINS KD, 1990, DEV BRAIN RES, V55, P95, DOI 10.1016/0165-3806(90)90109-C.
   Ierano C, 2016, NANOSCALE, V8, P7562, DOI 10.1039/c5nr06335c.
   Imai Y, 1996, BIOCHEM BIOPH RES CO, V224, P855, DOI 10.1006/bbrc.1996.1112.
   Iwamaru A, 2007, ONCOGENE, V26, P2435, DOI 10.1038/sj.onc.1210031.
   JANABI N, 1995, NEUROSCI LETT, V195, P105, DOI 10.1016/0304-3940(94)11792-H.
   Jung S, 2000, MOL CELL BIOL, V20, P4106, DOI 10.1128/MCB.20.11.4106-4114.2000.
   Kaminska B, 2013, ADV EXP MED BIOL, V986, P171, DOI 10.1007/978-94-007-4719-7\_9.
   Kees T, 2012, NEURO-ONCOLOGY, V14, P64, DOI 10.1093/neuonc/nor182.
   Kennedy BC, 2013, J ONCOL, V2013, DOI 10.1155/2013/486912.
   KIEFER R, 1994, NEUROSCI LETT, V166, P161, DOI 10.1016/0304-3940(94)90475-8.
   Kierdorf K, 2013, J LEUKOCYTE BIOL, V94, P55, DOI 10.1189/jlb.1012519.
   Kierdorf K, 2013, NAT NEUROSCI, V16, P273, DOI 10.1038/nn.3318.
   Kioi M, 2010, J CLIN INVEST, V120, P694, DOI 10.1172/JCI40283.
   Kirik, 2016, NEUROSCI BEHAV PHYSL, V46, P284, DOI {[}DOI 10.1007/S11055-016-0231-Z, 10.1007/s11055-016-0231-z].
   Komohara Y, 2008, J PATHOL, V216, P15, DOI 10.1002/path.2370.
   Kostianovsky AM, 2008, J IMMUNOL, V181, P5425, DOI 10.4049/jimmunol.181.8.5425.
   KURATSU J, 1993, J NATL CANCER I, V85, P1836, DOI 10.1093/jnci/85.22.1836.
   Kurpius D, 2007, GLIA, V55, P873, DOI 10.1002/glia.20509.
   Li XJ, 2014, SCI REP-UK, V4, DOI 10.1038/srep06610.
   Lo HW, 2008, CLIN CANCER RES, V14, P6042, DOI 10.1158/1078-0432.CCR-07-4923.
   Loke P'ng, 2002, BMC Immunol, V3, P7, DOI 10.1186/1471-2172-3-7.
   London A, 2013, J IMMUNOL, V190, P3570, DOI 10.4049/jimmunol.1202076.
   Losciuto S, 2012, J NEUROSCI METH, V207, P59, DOI 10.1016/j.jneumeth.2012.03.010.
   Luwor RB, 2013, J CLIN NEUROSCI, V20, P907, DOI 10.1016/j.jocn.2013.03.006.
   MacMicking J, 1997, ANNU REV IMMUNOL, V15, P323, DOI 10.1146/annurev.immunol.15.1.323.
   Mantovani A, 2004, TRENDS IMMUNOL, V25, P677, DOI 10.1016/j.it.2004.09.015.
   Mantovani A, 2002, TRENDS IMMUNOL, V23, P549, DOI 10.1016/S1471-4906(02)02302-5.
   Marek R, 2008, J NEUROSCI METH, V175, P108, DOI 10.1016/j.jneumeth.2008.08.016.
   Markovic DS, 2009, P NATL ACAD SCI USA, V106, P12530, DOI 10.1073/pnas.0804273106.
   Martinez F.O., 2014, F1000Prime Rep, V6, P13.
   MCCARTHY KD, 1980, J CELL BIOL, V85, P890, DOI 10.1083/jcb.85.3.890.
   Mercurio L, 2016, J EXP CLIN CANC RES, V35, DOI 10.1186/s13046-016-0326-y.
   Mizoguchi M, 2006, J NEUROPATH EXP NEUR, V65, P1181, DOI 10.1097/01.jnen.0000248549.14962.b2.
   Mizutani M, 2012, J IMMUNOL, V188, P29, DOI 10.4049/jimmunol.1100421.
   Muller A, 2015, INT J CANCER, V137, P278, DOI 10.1002/ijc.29379.
   Nagai A, 2001, NEUROBIOL DIS, V8, P1057, DOI 10.1006/nbdi.2001.0437.
   Nair A, 2006, J NEUROIMMUNOL, V171, P72, DOI 10.1016/j.jneuroim.2005.09.012.
   NATHAN CF, 1983, J EXP MED, V158, P670, DOI 10.1084/jem.158.3.670.
   Nimmerjahn A, 2005, SCIENCE, V308, P1314, DOI 10.1126/science.1110647.
   Nolte C, 1997, EUR J NEUROSCI, V9, P1690, DOI 10.1111/j.1460-9568.1997.tb01526.x.
   Okada M, 2009, INT J ONCOL, V34, P1621, DOI 10.3892/ijo\_00000292.
   Orihuela R, 2016, BRIT J PHARMACOL, V173, P649, DOI 10.1111/bph.13139.
   PAULUS W, 1995, J NEUROPATH EXP NEUR, V54, P236, DOI 10.1097/00005072-199503000-00010.
   Peng SB, 2015, MOL CANCER THER, V14, P480, DOI 10.1158/1535-7163.MCT-14-0850.
   Perdiguero EG, 2015, NATURE, V518, P547, DOI 10.1038/nature13989.
   Piao YJ, 2012, NEURO-ONCOLOGY, V14, P1379, DOI 10.1093/neuonc/nos158.
   Piperi C, 2011, CYTOKINE, V55, P387, DOI 10.1016/j.cyto.2011.05.012.
   Platten M, 2003, ANN NEUROL, V54, P388, DOI 10.1002/ana.10679.
   Poon CC, 2017, BRAIN, V140, P1548, DOI 10.1093/brain/aww355.
   Portella L, 2013, PLOS ONE, V8, DOI 10.1371/journal.pone.0074548.
   Pradel LP, 2016, MOL CANCER THER, V15, P3077, DOI 10.1158/1535-7163.MCT-16-0157.
   Prinz M, 2017, NAT NEUROSCI, V20, P136, DOI 10.1038/nn.4475.
   Prinz M, 2014, NAT REV NEUROSCI, V15, P300, DOI 10.1038/nrn3722.
   Prinz M, 2011, NAT NEUROSCI, V14, P1227, DOI 10.1038/nn.2923.
   Pyonteck SM, 2013, NAT MED, V19, P1264, DOI 10.1038/nm.3337.
   Qu WS, 2015, NEUROCHEM INT, V90, P85, DOI 10.1016/j.neuint.2015.07.007.
   Qu WS, 2012, J NEUROINFLAMM, V9, DOI 10.1186/1742-2094-9-178.
   Quail DF, 2017, CANCER CELL, V31, P326, DOI 10.1016/j.ccell.2017.02.009.
   Quail DF, 2016, SCIENCE, V352, DOI 10.1126/science.aad3018.
   Raes G, 2002, J LEUKOCYTE BIOL, V71, P597.
   Raes G, 2005, J IMMUNOL, V174, P6561, DOI 10.4049/jimmunol.174.11.6561.
   Ramachandran RK, 2017, PLOS ONE, V12, DOI 10.1371/journal.pone.0172234.
   Ransohoff RM, 2009, ANNU REV IMMUNOL, V27, P119, DOI 10.1146/annurev.immunol.021908.132528.
   Ries CH, 2014, CANCER CELL, V25, P846, DOI 10.1016/j.ccr.2014.05.016.
   Rios Adan, 2016, Oncoscience, V3, P156, DOI 10.18632/oncoscience.311.
   Roberts ES, 2004, J NEUROPATH EXP NEUR, V63, P1255, DOI 10.1093/jnen/63.12.1255.
   Rosario AM, 2016, MOL THER-METH CLIN D, V3, DOI 10.1038/mtm.2016.26.
   Roszer T, 2015, MEDIAT INFLAMM, V2015, DOI 10.1155/2015/816460.
   Salacz ME, 2016, ONCOTARGETS THER, V9, P2535, DOI 10.2147/OTT.S100407.
   SAMUELS V, 1989, AM J PATHOL, V134, P895.
   Sato T, 2011, IMMUNOL RES, V51, P170, DOI 10.1007/s12026-011-8262-6.
   Satoh J, 2016, NEUROPATHOLOGY, V36, P39, DOI 10.1111/neup.12235.
   Sawada M, 1999, J NEUROCHEM, V72, P1466, DOI 10.1046/j.1471-4159.1999.721466.x.
   See AP, 2012, J NEURO-ONCOL, V110, P359, DOI 10.1007/s11060-012-0981-6.
   Shaked I, 2004, J NEUROIMMUNOL, V146, P84, DOI 10.1016/j.jneuroim.2003.10.049.
   Shemer A, 2015, TRENDS IMMUNOL, V36, P614, DOI 10.1016/j.it.2015.08.003.
   Sielska M, 2013, J PATHOL, V230, P310, DOI 10.1002/path.4192.
   Sousa C, 2017, FRONT IMMUNOL, V8, DOI 10.3389/fimmu.2017.00198.
   STEIN M, 1992, J EXP MED, V176, P287, DOI 10.1084/jem.176.1.287.
   Strachan DC, 2013, ONCOIMMUNOLOGY, V2, DOI 10.4161/onci.26968.
   Stupp R, 2005, NEW ENGL J MED, V352, P987, DOI 10.1056/NEJMoa043330.
   Sun W, 2016, ONCOTARGET, V7, P37714, DOI 10.18632/oncotarget.9265.
   SUZUMURA A, 1993, J IMMUNOL, V151, P2150.
   Tang Y, 2016, MOL NEUROBIOL, V53, P1181, DOI 10.1007/s12035-014-9070-5.
   Town T, 2005, J NEUROINFLAMM, V2, DOI 10.1186/1742-2094-2-24.
   Tsuchiya T, 2005, J NEUROIMMUNOL, V160, P210, DOI 10.1016/j.jneuroim.2004.10.025.
   Ummenthum K, 2016, EUR J IMMUNOL, V46, P701, DOI 10.1002/eji.201545950.
   van Rooijen N, 2010, METHODS MOL BIOL, V605, P189, DOI 10.1007/978-1-60327-360-2\_13.
   Varnum MM, 2012, ARCH IMMUNOL THER EX, V60, P251, DOI 10.1007/s00005-012-0181-2.
   Verdijk P, 2004, EUR J IMMUNOL, V34, P156, DOI 10.1002/eji.200324241.
   Villalta SA, 2009, HUM MOL GENET, V18, P482, DOI 10.1093/hmg/ddn376.
   Vinnakota K, 2013, NEURO-ONCOLOGY, V15, P1457, DOI 10.1093/neuonc/not115.
   Wagner S, 1999, INT J CANCER, V82, P12, DOI 10.1002/(SICI)1097-0215(19990702)82:1<12::AID-IJC3>3.0.CO;2-O.
   Wang HM, 2004, LAB INVEST, V84, P941, DOI 10.1038/labinvest.3700123.
   Wang SC, 2013, PLOS ONE, V8, DOI 10.1371/journal.pone.0069182.
   Wang SC, 2012, LAB INVEST, V92, P151, DOI 10.1038/labinvest.2011.128.
   Watanabe K, 2002, J IMMUNOL, V168, P1911, DOI 10.4049/jimmunol.168.4.1911.
   Wesolowska A, 2008, ONCOGENE, V27, P918, DOI 10.1038/sj.onc.1210683.
   Wick W, 2001, J NEURO-ONCOL, V53, P177, DOI 10.1023/A:1012209518843.
   Wu A, 2010, NEURO-ONCOLOGY, V12, P1113, DOI 10.1093/neuonc/noq082.
   Zabel BA, 2009, J IMMUNOL, V183, P3204, DOI 10.4049/jimmunol.0900269.
   Zeiner PS, 2015, BRAIN PATHOL, V25, P491, DOI 10.1111/bpa.12194.
   Zhang J, 2012, CARCINOGENESIS, V33, P312, DOI 10.1093/carcin/bgr289.
   Zhang LY, 2009, GLIA, V57, P1458, DOI 10.1002/glia.20863.}},
Number-of-Cited-References = {{166}},
Times-Cited = {{110}},
Usage-Count-Last-180-days = {{6}},
Usage-Count-Since-2013 = {{17}},
Journal-ISO = {{Int. J. Mol. Sci.}},
Doc-Delivery-Number = {{FZ3YN}},
Web-of-Science-Index = {{Science Citation Index Expanded (SCI-EXPANDED)}},
Unique-ID = {{WOS:000427527400120}},
OA = {{gold, Green Published, Green Submitted}},
DA = {{2022-01-16}},
}

@article{ WOS:000349444900055,
Author = {Szulzewsky, Frank and Pelz, Andreas and Feng, Xi and Synowitz, Michael
   and Markovic, Darko and Langmann, Thomas and Holtman, Inge R. and Wang,
   Xi and Eggen, Bart J. L. and Boddeke, Hendrikus W. G. M. and
   Hambardzumyan, Dolores and Wolf, Susanne A. and Kettenmann, Helmut},
Title = {{Glioma-Associated Microglia/Macrophages Display an Expression Profile
   Different from M1 and M2 Polarization and Highly Express Gpnmb and Spp1}},
Journal = {{PLOS ONE}},
Year = {{2015}},
Volume = {{10}},
Number = {{2}},
Month = {{FEB 6}},
Abstract = {{Malignant glioma belong to the most aggressive neoplasms in humans with
   no successful treatment available. Patients suffering from glioblastoma
   multiforme (GBM), the highest-grade glioma, have an average survival
   time of only around one year after diagnosis. Both microglia and
   peripheral macrophages/monocytes accumulate within and around glioma,
   but fail to exert effective anti-tumor activity and even support tumor
   growth. Here we use microarray analysis to compare the expression
   profiles of glioma-associated microglia/macrophages and naive control
   cells. Samples were generated from CD11b(+) MACS-isolated cells from
   naive and GL261-implanted C57BL/6 mouse brains. Around 1000 genes were
   more than 2-fold up-or downregulated in glioma-associated
   microglia/macrophages when compared to control cells. A comparison with
   published data sets of M1, M2a,b,c-polarized macrophages revealed a gene
   expression pattern that has only partial overlap with any of the M1 or
   M2 gene expression patterns. Samples for the qRT-PCR validation of
   selected M1 and M2a,b,c-specific genes were generated from two different
   glioma mouse models and isolated by flow cytometry to distinguish
   between resident microglia and invading macrophages. We confirmed in
   both models the unique glioma-associated microglia/macrophage phenotype
   including a mixture of M1 and M2a,b,c-specific genes. To validate the
   expression of these genes in human we MACS-isolated CD11b(+)
   microglia/macrophages from GBM, lower grade brain tumors and control
   specimens. Apart from the M1/M2 gene analysis, we demonstrate that the
   expression of Gpnmb and Spp1 is highly upregulated in both murine and
   human glioma-associated microglia/macrophages. High expression of these
   genes has been associated with poor prognosis in human GBM, as indicated
   by patient survival data linked to gene expression data. We also show
   that microglia/macrophages are the predominant source of these
   transcripts in murine and human GBM. Our findings provide new potential
   targets for future anti-glioma therapy.}},
Publisher = {{PUBLIC LIBRARY SCIENCE}},
Address = {{1160 BATTERY STREET, STE 100, SAN FRANCISCO, CA 94111 USA}},
Type = {{Article}},
Language = {{English}},
Affiliation = {{Kettenmann, H (Corresponding Author), Max Delbruck Ctr Mol Med, Berlin, Germany.
   Szulzewsky, Frank; Pelz, Andreas; Synowitz, Michael; Markovic, Darko; Wang, Xi; Wolf, Susanne A.; Kettenmann, Helmut, Max Delbruck Ctr Mol Med, Berlin, Germany.
   Pelz, Andreas, Charite, Dept Expt Neurol, D-13353 Berlin, Germany.
   Feng, Xi; Hambardzumyan, Dolores, Cleveland Clin, Dept Neurosci, Cleveland, OH 44106 USA.
   Hambardzumyan, Dolores, Case Western Reserve Univ, Lerner Coll Med, Cleveland Clin, Dept Mol Med, Cleveland, OH 44106 USA.
   Synowitz, Michael, Charite, Dept Neurosurg, D-13353 Berlin, Germany.
   Markovic, Darko, Helios Clin, Dept Neurosurg, Berlin, Germany.
   Langmann, Thomas, Univ Cologne, Dept Ophthalmol, D-50931 Cologne, Germany.
   Holtman, Inge R.; Eggen, Bart J. L.; Boddeke, Hendrikus W. G. M., Univ Groningen, Univ Med Ctr Groningen, Sect Med Physiol, Dept Neurosci, Groningen, Netherlands.}},
DOI = {{10.1371/journal.pone.0116644}},
Article-Number = {{e0116644}},
ISSN = {{1932-6203}},
Keywords-Plus = {{MELANOMA PROTEIN-B; MT1-MMP EXPRESSION; MALIGNANT GLIOMAS; AURISTATIN-E;
   IFN-GAMMA; DC-HIL; MACROPHAGES; GLIOBLASTOMA; GLYCOPROTEIN; MICROGLIA}},
Research-Areas = {{Science \& Technology - Other Topics}},
Web-of-Science-Categories  = {{Multidisciplinary Sciences}},
Author-Email = {{Kettenmann@mdc-berlin.de}},
ResearcherID-Numbers = {{Synowitz, Michael/G-2596-2012
   Szulzewsky, Frank/AAF-3906-2020
   Wolf, Susanne/AAA-6598-2022
   Feng, Xi/N-7160-2016
   Holtman, Inge R./AAE-8655-2020
   Wang, Xi/N-9527-2014
   Kettenmann, Helmut/AAJ-5142-2021
   }},
ORCID-Numbers = {{Feng, Xi/0000-0002-6920-1519
   Wang, Xi/0000-0002-7572-6354
   Szulzewsky, Frank/0000-0001-5710-9590
   Wolf, Susanne/0000-0003-0922-8418
   Pelz, Andreas/0000-0002-7111-6970
   Kettenmann, Helmut/0000-0001-8208-0291
   Holtman, Inge R./0000-0001-9752-4756}},
Funding-Acknowledgement = {{Deutsche ForschungsgemeinschaftGerman Research Foundation (DFG)
   {[}SFB-TRR43, KE 329/301]; NeuroCure; NIC {[}U01CA160882-01A1]; NATIONAL
   CANCER INSTITUTEUnited States Department of Health \& Human
   ServicesNational Institutes of Health (NIH) - USANIH National Cancer
   Institute (NCI) {[}U01CA160882] Funding Source: NIH RePORTER}},
Funding-Text = {{This work was supported by the Deutsche Forschungsgemeinschaft
   (SFB-TRR43, KE 329/301), NeuroCure and NIC Grant (U01CA160882-01A1). The
   funders had no role in study design, data collection and analysis,
   decision to publish, or preparation of the manuscript.}},
Cited-References = {{Brennan C, 2009, PLOS ONE, V4, DOI 10.1371/journal.pone.0007752.
   Brennan CW, 2013, CELL, V155, P462, DOI 10.1016/j.cell.2013.09.034.
   BROWN LF, 1994, AM J PATHOL, V145, P610.
   Cerami E, 2012, CANCER DISCOV, V2, P401, DOI 10.1158/2159-8290.CD-12-0095.
   Charles NA, 2011, GLIA, V59, P1169, DOI 10.1002/glia.21136.
   Chung JS, 2007, J IMMUNOL, V179, P5778, DOI 10.4049/jimmunol.179.9.5778.
   Chung JS, 2007, BLOOD, V109, P4320, DOI 10.1182/blood-2006-11-053769.
   Chung JS, 2009, EUR J IMMUNOL, V39, P965, DOI 10.1002/eji.200838990.
   Dunay IR, 2008, IMMUNITY, V29, P306, DOI 10.1016/j.immuni.2008.05.019.
   Eichler GS, 2003, BIOINFORMATICS, V19, P2321, DOI 10.1093/bioinformatics/btg307.
   Engler JR, 2012, PLOS ONE, V7, DOI 10.1371/journal.pone.0043339.
   Fong YC, 2009, LUNG CANCER, V64, P263, DOI 10.1016/j.lungcan.2008.09.003.
   Gabrusiewicz K, 2011, PLOS ONE, V6, DOI 10.1371/journal.pone.0023902.
   Gao JJ, 2013, SCI SIGNAL, V6, DOI 10.1126/scisignal.2004088.
   Gautier L, 2004, BIOINFORMATICS, V20, P307, DOI 10.1093/bioinformatics/btg405.
   GRAMBSCH PM, 1994, BIOMETRIKA, V81, P515.
   Hambardzumyan D, 2009, TRANSL ONCOL, V2, P89, DOI 10.1593/tlo.09100.
   Hickman SE, 2013, NAT NEUROSCI, V16, P1896, DOI 10.1038/nn.3554.
   Huang JJ, 2012, BRAIN BEHAV, V2, P85, DOI 10.1002/brb3.39.
   Huang YJ, 2014, CANCER RES, V74, P1011, DOI 10.1158/0008-5472.CAN-13-1072.
   Irizarry RA, 2003, NUCLEIC ACIDS RES, V31, DOI 10.1093/nar/gng015.
   Jan HJ, 2010, NEURO-ONCOLOGY, V12, P58, DOI 10.1093/neuonc/nop013.
   Kees T, 2012, NEURO-ONCOLOGY, V14, P64, DOI 10.1093/neuonc/nor182.
   Keller M, 2009, P NATL ACAD SCI USA, V106, P21407, DOI 10.1073/pnas.0906361106.
   Kerber M, 2008, CANCER RES, V68, P7342, DOI 10.1158/0008-5472.CAN-07-6241.
   Kuan CT, 2011, INT J CANCER, V129, P111, DOI 10.1002/ijc.25645.
   Kuan CT, 2006, CLIN CANCER RES, V12, P1970, DOI 10.1158/1078-0432.CCR-05-2797.
   Langfelder P, 2007, BMC SYST BIOL, V1, DOI 10.1186/1752-0509-1-54.
   Langfelder P, 2008, BMC BIOINFORMATICS, V9, DOI 10.1186/1471-2105-9-559.
   Li A, 2013, MOGENE 10STTRANSCURP.
   Li W, 2012, NEURO-ONCOLOGY, V14, P958, DOI 10.1093/neuonc/nos116.
   Lu DY, 2012, NEURO-ONCOLOGY, V14, P1367, DOI 10.1093/neuonc/nos262.
   Mantovani A, 2004, TRENDS IMMUNOL, V25, P677, DOI 10.1016/j.it.2004.09.015.
   Markovic DS, 2011, BRAIN BEHAV IMMUN, V25, P624, DOI 10.1016/j.bbi.2011.01.015.
   Markovic DS, 2009, P NATL ACAD SCI USA, V106, P12530, DOI 10.1073/pnas.0804273106.
   Miller JA, 2011, BMC BIOINFORMATICS, V12, DOI 10.1186/1471-2105-12-322.
   Murat A, 2009, PLOS ONE, V4, DOI 10.1371/journal.pone.0005947.
   Naumovski L, 2010, CURR OPIN MOL THER, V12, P248.
   Olah M, 2012, GLIA, V60, P96, DOI 10.1002/glia.21251.
   Patel AP, 2014, SCIENCE.
   Phillips HS, 2006, CANCER CELL, V9, P157, DOI 10.1016/j.ccr.2006.02.019.
   Pietras A, 2014, CELL STEM CELL, V14, P357, DOI 10.1016/j.stem.2014.01.005.
   Pong WW, 2013, PLOS ONE, V8, DOI 10.1371/journal.pone.0077571.
   Pyonteck SM, 2013, NAT MED, V19, P1264, DOI 10.1038/nm.3337.
   R Development Core Team, 2010, R LANG ENV STAT COMP.
   Ripoll VM, 2007, J IMMUNOL, V178, P6557, DOI 10.4049/jimmunol.178.10.6557.
   Riquelme P, 2013, MOL THER, V21, P409, DOI 10.1038/mt.2012.168.
   Saederup N, 2010, PLOS ONE, V5, DOI 10.1371/journal.pone.0013693.
   Sarkar S, 2014, NAT NEUROSCI, V17, P46, DOI 10.1038/nn.3597.
   Sica A, 2006, EUR J CANCER, V42, P717, DOI 10.1016/j.ejca.2006.01.003.
   Sottoriva A, 2013, P NATL ACAD SCI USA, V110, P4009, DOI 10.1073/pnas.1219747110.
   Sreekanthreddy P, 2010, CANCER EPIDEM BIOMAR, V19, P1409, DOI 10.1158/1055-9965.EPI-09-1077.
   Tse KF, 2006, CLIN CANCER RES, V12, P1373, DOI 10.1158/1078-0432.CCR-05-2018.
   Umemura N, 2008, J LEUKOCYTE BIOL, V83, P1136, DOI 10.1189/jlb.0907611.
   Vinnakota K, 2013, NEURO-ONCOLOGY, V15, P1457, DOI 10.1093/neuonc/not115.
   Wang J, 2013, NUCLEIC ACIDS RES, V41, pW77, DOI 10.1093/nar/gkt439.
   Warnes G. R., 2013, GPLOTS VARIOUS R PRO.
   Watters JJ, 2005, J NEUROSCI RES, V81, P447, DOI 10.1002/jnr.20485.
   Wen PY, 2008, NEW ENGL J MED, V359, P492, DOI 10.1056/NEJMra0708126.
   Ye XZ, 2012, J IMMUNOL, V189, P444, DOI 10.4049/jimmunol.1103248.
   Young GR, 2012, NATURE, V491, P774, DOI 10.1038/nature11599.
   Zhang B, 2005, NUCLEIC ACIDS RES, V33, pW741, DOI 10.1093/nar/gki475.
   Zhang LY, 2009, GLIA, V57, P1458, DOI 10.1002/glia.20863.
   Zhou LT, 2012, NEOPLASMA, V59, P1, DOI 10.4149/neo\_2012\_001.
   {[}No title captured], DOI DOI 10.1155/2012/948098.}},
Number-of-Cited-References = {{65}},
Times-Cited = {{202}},
Usage-Count-Last-180-days = {{2}},
Usage-Count-Since-2013 = {{59}},
Journal-ISO = {{PLoS One}},
Doc-Delivery-Number = {{CB2GK}},
Web-of-Science-Index = {{Science Citation Index Expanded (SCI-EXPANDED)}},
Unique-ID = {{WOS:000349444900055}},
OA = {{Green Accepted, gold, Green Published, Green Submitted}},
ESI-Highly-Cited-Paper = {{Y}},
ESI-Hot-Paper = {{N}},
DA = {{2022-01-16}},
}

@article{ WOS:000470151700001,
Author = {Prionisti, Ioanna and Buhler, Leo H. and Walker, Paul R. and Jolivet,
   Renaud B.},
Title = {{Harnessing Microglia and Macrophages for the Treatment of Glioblastoma}},
Journal = {{FRONTIERS IN PHARMACOLOGY}},
Year = {{2019}},
Volume = {{10}},
Month = {{JUN 5}},
Abstract = {{Glioblastoma multiforme (GBM) is the most malignant form of brain
   tumors, with a dismal prognosis. During the course of the disease,
   microglia and macrophages both infiltrate the tumor microenvironment and
   contribute considerably in glioma development. Thus, tumor- associated
   microglia and macrophages have recently emerged as potentially key
   therapeutic targets. Here, we review the physiology of microglia and
   their responses in brain cancer. We further discuss current treatment
   options for GBM using radiotherapy, and novel advances in our knowledge
   of microglia physiology, with emphasis on the recently discovered
   pathway that controls the baseline motility of microglia processes. We
   argue that the latter pathway is an interesting therapeutic avenue to
   pursue for the treatment of glioblastoma.}},
Publisher = {{FRONTIERS MEDIA SA}},
Address = {{AVENUE DU TRIBUNAL FEDERAL 34, LAUSANNE, CH-1015, SWITZERLAND}},
Type = {{Review}},
Language = {{English}},
Affiliation = {{Jolivet, RB (Corresponding Author), Univ Geneva, DPNC, Geneva, Switzerland.
   Jolivet, RB (Corresponding Author), European Org Nucl Res CERN, Geneva, Switzerland.
   Prionisti, Ioanna; Buhler, Leo H., Geneva Univ Hosp, Div Digest \& Transplantat Surg, Geneva, Switzerland.
   Prionisti, Ioanna, Leman Neurosci Doctoral Sch, Geneva, Switzerland.
   Walker, Paul R., Univ Geneva, Geneva Univ Hosp, Ctr Translat Res Oncohematol, Div Oncol, Geneva, Switzerland.
   Jolivet, Renaud B., Univ Geneva, DPNC, Geneva, Switzerland.
   Jolivet, Renaud B., European Org Nucl Res CERN, Geneva, Switzerland.}},
DOI = {{10.3389/fphar.2019.00506}},
Article-Number = {{506}},
ISSN = {{1663-9812}},
Keywords = {{macrophage; microglia; two-pore domain K(+)channels; glioblastoma;
   cancer}},
Keywords-Plus = {{INTEGRATED GENOMIC ANALYSIS; GENE-EXPRESSION; STEM-CELLS; MATRIX
   METALLOPROTEINASES; IMMUNE CHECKPOINT; MYELOID CELLS; GROWTH-FACTOR;
   GLIOMA; THERAPY; RADIATION}},
Research-Areas = {{Pharmacology \& Pharmacy}},
Web-of-Science-Categories  = {{Pharmacology \& Pharmacy}},
Author-Email = {{renaud.jolivet@unige.ch}},
ResearcherID-Numbers = {{Jolivet, Renaud/A-9883-2008
   }},
ORCID-Numbers = {{Jolivet, Renaud/0000-0002-5167-0851
   Buhler, Leo/0000-0002-9461-8498}},
Funding-Acknowledgement = {{MEDICIS-PROMED, a project of the European Commission {[}642889]; SEFRI
   {[}REF-1131-52107]; Fondation Boninchi; Ligue Genevoise Contre Le Cancer
   {[}1314]; Frederic Fellay Association}},
Funding-Text = {{This work was supported by MEDICIS-PROMED, a project of the European
   Commission (642889) with additional support from SEFRI (REF-1131-52107),
   and by grants Fondation Boninchi to RJ, from the Frederic Fellay
   Association to PW, and Ligue Genevoise Contre Le Cancer to LB (1314).}},
Cited-References = {{Barani IJ, 2015, CANCER TREAT RES, V163, P49, DOI 10.1007/978-3-319-12048-5\_4.
   Betlazar C, 2016, REDOX BIOL, V9, P144, DOI 10.1016/j.redox.2016.08.002.
   Bhat KPL, 2013, CANCER CELL, V24, P331, DOI 10.1016/j.ccr.2013.08.001.
   Boche D, 2013, NEUROPATH APPL NEURO, V39, P3, DOI 10.1111/nan.12011.
   Bowman RL, 2016, CELL REP, V17, P2445, DOI 10.1016/j.celrep.2016.10.052.
   Broekman ML, 2018, NAT REV NEUROL, V14, P482, DOI 10.1038/s41582-018-0025-8.
   Burnstock G, 2010, CELL DEATH DIS, V1, DOI 10.1038/cddis.2009.11.
   Buttgereit A, 2016, NAT IMMUNOL, V17, P1397, DOI 10.1038/ni.3585.
   Caruso G, 2019, PROG NEUROBIOL, V175, P35, DOI 10.1016/j.pneurobio.2018.12.004.
   Charles NA, 2011, GLIA, V59, P1169, DOI 10.1002/glia.21136.
   Chin L, 2008, NATURE, V455, P1061, DOI 10.1038/nature07385.
   Comes N, 2015, BBA-BIOMEMBRANES, V1848, P2477, DOI 10.1016/j.bbamem.2014.12.008.
   Coniglio SJ, 2013, MATRIX BIOL, V32, P372, DOI 10.1016/j.matbio.2013.07.008.
   Coniglio SJ, 2012, MOL MED, V18, P519, DOI 10.2119/molmed.2011.00217.
   Cordier D, 2014, CANCER BIOTHER RADIO, V29, P221, DOI 10.1089/cbr.2013.1588.
   Crespo I, 2015, AM J PATHOL, V185, P1820, DOI 10.1016/j.ajpath.2015.02.023.
   Davalos D, 2005, NAT NEUROSCI, V8, P752, DOI 10.1038/nn1472.
   Delwar ZM, 2018, CANCER RES, V78, P718, DOI 10.1158/0008-5472.CAN-17-0599.
   Desjardins A, 2016, J CLIN ONCOL, V34, DOI 10.1200/JCO.2016.34.15\_suppl.2061.
   Dissing-Olesen L, 2014, J NEUROSCI, V34, P10511, DOI 10.1523/JNEUROSCI.0405-14.2014.
   Douard V, 2008, AM J PHYSIOL-ENDOC M, V295, pE227, DOI 10.1152/ajpendo.90245.2008.
   Dutoit V, 2016, FRONT ONCOL, V6, DOI 10.3389/fonc.2016.00256.
   Es-Salah-Lamoureux Z, 2010, TRENDS PHARMACOL SCI, V31, P587, DOI 10.1016/j.tips.2010.09.001.
   Feng X, 2015, ONCOTARGET, V6, P15077, DOI 10.18632/oncotarget.3730.
   Furnari FB, 2007, GENE DEV, V21, P2683, DOI 10.1101/gad.1596707.
   Gabrusiewicz K, 2016, JCI INSIGHT, V1, DOI 10.1172/jci.insight.85841.
   Garnier D, 2018, NEURO-ONCOLOGY, V20, P236, DOI 10.1093/neuonc/nox142.
   Gautier EL, 2012, NAT IMMUNOL, V13, P1118, DOI 10.1038/ni.2419.
   Ghosh S, 2018, GLIA, V66, P1200, DOI 10.1002/glia.23271.
   Ginhoux F, 2013, FRONT CELL NEUROSCI, V7, DOI 10.3389/fncel.2013.00045.
   Ginhoux F, 2010, SCIENCE, V330, P841, DOI 10.1126/science.1194637.
   Glaser T, 2017, FRONT PHARMACOL, V8, DOI 10.3389/fphar.2017.00166.
   Goldmann T, 2016, NAT IMMUNOL, V17, P797, DOI 10.1038/ni.3423.
   Greter M, 2016, NAT IMMUNOL, V17, P742, DOI 10.1038/ni.3490.
   Gritti M, 2014, ONCOTARGET, V5, P11252, DOI 10.18632/oncotarget.2617.
   Hambardzumyan D, 2016, NAT NEUROSCI, V19, P20, DOI 10.1038/nn.4185.
   Haynes SE, 2006, NAT NEUROSCI, V9, P1512, DOI 10.1038/nn1805.
   Held-Feindt J, 2010, EXP CELL RES, V316, P1553, DOI 10.1016/j.yexcr.2010.02.018.
   Hernandez-Pedro NY, 2013, BIOMED RES INT, V2013, DOI 10.1155/2013/351031.
   Hirikoshi Y, 2003, ACTA NEUROPATHOL, V105, P157, DOI 10.1007/s00401-002-0627-4.
   Hu F, 2014, INT J CANCER, V135, P2569, DOI 10.1002/ijc.28908.
   Ito D, 1998, MOL BRAIN RES, V57, P1, DOI 10.1016/S0169-328X(98)00040-0.
   Kane JR, 2015, NEURO-ONCOLOGY, V17, pII24, DOI 10.1093/neuonc/nou355.
   Kast RE, 2014, ONCOTARGET, V5, P8052, DOI 10.18632/oncotarget.2408.
   Kettenmann H, 2011, PHYSIOL REV, V91, P461, DOI 10.1152/physrev.00011.2010.
   Lathia JD, 2015, GENE DEV, V29, P1203, DOI 10.1101/gad.261982.115.
   Lavin Y, 2014, CELL, V159, P1312, DOI 10.1016/j.cell.2014.11.018.
   Lawler SE, 2017, JAMA ONCOL, V3, P841, DOI 10.1001/jamaoncol.2016.2064.
   LAWSON LJ, 1990, NEUROSCIENCE, V39, P151, DOI 10.1016/0306-4522(90)90229-W.
   Lee S, 2005, J CELL BIOL, V169, P681, DOI 10.1083/jcb.200409115.
   Lehnardt S, 2010, GLIA, V58, P253, DOI 10.1002/glia.20928.
   Li Y, 2012, DEV CELL, V23, P1189, DOI 10.1016/j.devcel.2012.10.027.
   Louis DN, 2007, ACTA NEUROPATHOL, V114, P97, DOI 10.1007/s00401-007-0243-4.
   Madry C, 2018, NEURON, V97, P299, DOI 10.1016/j.neuron.2017.12.002.
   McFaline-Figueroa JR, 2018, AM J MED, V131, P874, DOI 10.1016/j.amjmed.2017.12.039.
   Geraldo LHM, 2019, TRENDS CANCER, V5, P46, DOI 10.1016/j.trecan.2018.11.002.
   Miyamoto A, 2016, NAT COMMUN, V7, DOI 10.1038/ncomms12540.
   Mrdjen D, 2018, IMMUNITY, V48, P380, DOI 10.1016/j.immuni.2018.01.011.
   Nakagawa Y, 2014, PHARMACEUTICALS, V7, P1028, DOI 10.3390/ph7121028.
   Nimmerjahn A, 2005, SCIENCE, V308, P1314, DOI 10.1126/science.1110647.
   Orecchia R, 1998, EUR J CANCER, V34, P459, DOI 10.1016/S0959-8049(97)10044-2.
   Paolicelli RC, 2011, SCIENCE, V333, P1456, DOI 10.1126/science.1202529.
   Parkhurst CN, 2013, CELL, V155, P1596, DOI 10.1016/j.cell.2013.11.030.
   Parsons DW, 2008, SCIENCE, V321, P1807, DOI 10.1126/science.1164382.
   Patel AP, 2014, SCIENCE, V344, P1396, DOI 10.1126/science.1254257.
   Payne J, 1997, GLIA, V21, P327, DOI 10.1002/(SICI)1098-1136(199711)21:3<327::AID-GLIA7>3.0.CO;2-1.
   Phillips WT, 2014, ADV DRUG DELIVER REV, V76, P39, DOI 10.1016/j.addr.2014.07.001.
   Poon CC, 2017, BRAIN, V140, P1548, DOI 10.1093/brain/aww355.
   Prinz M, 2014, NAT REV NEUROSCI, V15, P300, DOI 10.1038/nrn3722.
   Pyonteck SM, 2013, NAT MED, V19, P1264, DOI 10.1038/nm.3337.
   Quail DF, 2016, SCIENCE, V352, DOI 10.1126/science.aad3018.
   Ransohoff RM, 2016, NAT NEUROSCI, V19, P987, DOI 10.1038/nn.4338.
   Ransohoff RM, 2010, NATURE, V468, P253, DOI 10.1038/nature09615.
   Rasley A, 2002, GLIA, V37, P258, DOI 10.1002/glia.10034.
   Reardon DA, 2017, DISCOV MED, V24, P201.
   Rodriguez E, 2018, NAT REV IMMUNOL, V18, P204, DOI 10.1038/nri.2018.3.
   Saha D, 2017, CANCER CELL, V32, P253, DOI 10.1016/j.ccell.2017.07.006.
   Saijo K, 2011, NAT REV IMMUNOL, V11, P775, DOI 10.1038/nri3086.
   Sasaki A, 2017, NEUROPATHOLOGY, V37, P452, DOI 10.1111/neup.12354.
   Sasaki K, 1998, J BIOCHEM-TOKYO, V123, P431, DOI 10.1093/oxfordjournals.jbchem.a021955.
   Schonberg DL, 2013, NAT GENET, V45, P1105, DOI 10.1038/ng.2775.
   Shchors K, 2015, CANCER CELL, V28, DOI 10.1016/j.ccell.2015.08.012.
   Shen H, 2012, CANCER GENE THER, V19, P367, DOI 10.1038/cgt.2012.22.
   Sidaway P, 2017, NAT REV CLIN ONCOL, V14, P587, DOI {[}10.1038/nrclinonc.2017.90, 10.1038/nrclinonc.2017.132, 10.1038/nrclinonc.2017.122].
   Sierra A, 2016, GLIA, V64, P1801, DOI 10.1002/glia.23046.
   Sousa C, 2017, FRONT IMMUNOL, V8, DOI 10.3389/fimmu.2017.00198.
   Squarzoni P, 2014, CELL REP, V8, P1271, DOI 10.1016/j.celrep.2014.07.042.
   Vatner RE, 2015, SEMIN RADIAT ONCOL, V25, P18, DOI 10.1016/j.semradonc.2014.07.008.
   Venteicher AS, 2017, SCIENCE, V355, DOI 10.1126/science.aai8478.
   Verhaak RGW, 2010, CANCER CELL, V17, P98, DOI 10.1016/j.ccr.2009.12.020.
   Vinnakota K, 2013, NEURO-ONCOLOGY, V15, P1457, DOI 10.1093/neuonc/not115.
   Vitaz TW, 2005, J NEURO-ONCOL, V73, P71, DOI 10.1007/s11060-004-2352-4.
   Voronov E, 2003, P NATL ACAD SCI USA, V100, P2645, DOI 10.1073/pnas.0437939100.
   Walsh JG, 2014, NAT REV NEUROSCI, V15, P84, DOI 10.1038/nrn3638.
   Wang QH, 2018, CANCER CELL, V33, P152, DOI 10.1016/j.ccell.2017.12.012.
   Wang QH, 2017, CANCER CELL, V32, P42, DOI 10.1016/j.ccell.2017.06.003.
   Watters JJ, 2005, J NEUROSCI RES, V81, P447, DOI 10.1002/jnr.20485.
   Wei J, 2019, J CLIN INVEST, V129, P137, DOI 10.1172/JCI121266.
   Wieghofer P, 2015, GLIA, V63, P1, DOI 10.1002/glia.22727.
   Wolf SA, 2017, ANNU REV PHYSIOL, V79, P619, DOI 10.1146/annurev-physiol-022516-034406.
   Wurth R, 2016, DRUG DISCOV TODAY, V21, P190, DOI 10.1016/j.drudis.2015.09.017.
   Xu JY, 2013, CANCER RES, V73, P2782, DOI 10.1158/0008-5472.CAN-12-3981.
   Ye XZ, 2012, J IMMUNOL, V189, P444, DOI 10.4049/jimmunol.1103248.
   Yeung YT, 2013, BRIT J PHARMACOL, V168, P591, DOI 10.1111/bph.12008.
   Yuzhalin A. E., 2015, INTERLEUKINS CANC BI, P356, DOI {[}10.1002/cmdc.2015, DOI 10.1002/CMDC.2015].
   Zhang LJ, 2010, NANOTECHNOL SCI APPL, V3, P159, DOI 10.2147/NSA.S7462.
   Zhang Y, 2014, J NEUROSCI, V34, P11929, DOI {[}10.1523/JNEUROSCI.1860-14.2014, 10.11772/j.issn.1001-9081.2014.07.1929].
   Zhao Jun, 2016, Cancer Nanotechnol, V7, P9, DOI 10.1186/s12645-016-0022-9.
   Zinn PO, 2013, INT J ONCOL, V42, P929, DOI 10.3892/ijo.2013.1770.}},
Number-of-Cited-References = {{109}},
Times-Cited = {{26}},
Usage-Count-Last-180-days = {{1}},
Usage-Count-Since-2013 = {{5}},
Journal-ISO = {{Front. Pharmacol.}},
Doc-Delivery-Number = {{IB3EV}},
Web-of-Science-Index = {{Science Citation Index Expanded (SCI-EXPANDED)}},
Unique-ID = {{WOS:000470151700001}},
OA = {{Green Published, gold}},
DA = {{2022-01-16}},
}

@article{ WOS:000670207600001,
Author = {Dang, Weiqi and Xiao, Jingfang and Ma, Qinghua and Miao, Jingya and Cao,
   Mianfu and Chen, Lu and Shi, Yu and Yao, Xiaohong and Yu, Shichang and
   Liu, Xindong and Cui, Youhong and Zhang, Xia and Bian, Xiuwu},
Title = {{Combination of p38 MAPK inhibitor with PD-L1 antibody effectively
   prolongs survivals of temozolomide-resistant glioma-bearing mice via
   reduction of infiltrating glioma-associated macrophages and PD-L1
   expression on resident glioma-associated microglia}},
Journal = {{BRAIN TUMOR PATHOLOGY}},
Year = {{2021}},
Volume = {{38}},
Number = {{3}},
Pages = {{189-200}},
Month = {{JUL}},
Abstract = {{Current conventional treatment strategies for glioblastoma (GBM) have
   limited efficacy due to the rapid development of resistance to
   temozolomide (TMZ). It is particularly urgent to develop novel
   therapeutic strategies that can overcome TMZ resistance and provide
   patients with better prognoses. Here, a TMZ-resistant GBM cell strain
   and a mouse model of TMZ resistance are established as valuable tools to
   explore novel therapeutic strategies against TMZ resistance.
   Experimentally, p38MAPK inhibitor reduces the accumulation of
   F4/80(+)/CD11b(+) macrophages/microglia in glioma and prolongs the
   survivals of glioma-bearing mice. Glioma-associated
   macrophages/microglia have a significanct expression of PD-L1. p38MAPK
   inhibitor in combination with PD-L1 antibody can effectively prolongs
   the survivals of TMZ-resistant GBM-bearing hosts, and differentially
   reduces the accumulation of circulating monocytes-derived
   tumor-associated macrophages and PD-L1 abundances of resident
   glioma-associated microglia. This combination therapy could be a
   treatment option for patients at the recurrence or chronic TMZ
   maintenance stages. A clinical study to confirm the safety and
   effectiveness of this combination therapy is warranted.}},
Publisher = {{SPRINGER JAPAN KK}},
Address = {{SHIROYAMA TRUST TOWER 5F, 4-3-1 TORANOMON, MINATO-KU, TOKYO, 105-6005,
   JAPAN}},
Type = {{Article}},
Language = {{English}},
Affiliation = {{Zhang, X; Bian, XW (Corresponding Author), Third Mil Med Univ, Southwest Hosp, Inst Pathol, Army Med Univ, Chongqing 400038, Peoples R China.
   Zhang, X; Bian, XW (Corresponding Author), Third Mil Med Univ, Southwest Hosp, Southwest Canc Ctr, Army Med Univ, Chongqing 400038, Peoples R China.
   Zhang, X; Bian, XW (Corresponding Author), Minist Educ China, Key Lab Tumor Immunopathol, Chongqing 400038, Peoples R China.
   Dang, Weiqi; Xiao, Jingfang; Ma, Qinghua; Miao, Jingya; Cao, Mianfu; Chen, Lu; Shi, Yu; Yao, Xiaohong; Yu, Shichang; Liu, Xindong; Cui, Youhong; Zhang, Xia; Bian, Xiuwu, Third Mil Med Univ, Southwest Hosp, Inst Pathol, Army Med Univ, Chongqing 400038, Peoples R China.
   Dang, Weiqi; Xiao, Jingfang; Ma, Qinghua; Miao, Jingya; Cao, Mianfu; Chen, Lu; Shi, Yu; Yao, Xiaohong; Yu, Shichang; Liu, Xindong; Cui, Youhong; Zhang, Xia; Bian, Xiuwu, Third Mil Med Univ, Southwest Hosp, Southwest Canc Ctr, Army Med Univ, Chongqing 400038, Peoples R China.
   Dang, Weiqi; Xiao, Jingfang; Ma, Qinghua; Miao, Jingya; Cao, Mianfu; Chen, Lu; Shi, Yu; Yao, Xiaohong; Yu, Shichang; Liu, Xindong; Cui, Youhong; Zhang, Xia; Bian, Xiuwu, Minist Educ China, Key Lab Tumor Immunopathol, Chongqing 400038, Peoples R China.}},
DOI = {{10.1007/s10014-021-00404-3}},
Early Access Date = {{JUL 2021}},
ISSN = {{1433-7398}},
EISSN = {{1861-387X}},
Keywords = {{Glioma-associated macrophages; Glioma-associated microglia; p38 MAPK;
   PD-L1; Temozolomide-resistant}},
Keywords-Plus = {{IMMUNE ESCAPE; T-CELL; GLIOBLASTOMA; ACTIVATION; INDUCTION; PATHWAY;
   CHEMOTHERAPY; CONTRIBUTES; MECHANISM; NIVOLUMAB}},
Research-Areas = {{Oncology; Neurosciences \& Neurology; Pathology}},
Web-of-Science-Categories  = {{Oncology; Clinical Neurology; Pathology}},
Author-Email = {{zhangxia45@yahoo.com
   bianxiuwu@263.net}},
ResearcherID-Numbers = {{Zhang, Xia/B-8152-2008
   Bian, Xiu-Wu/D-4736-2017}},
ORCID-Numbers = {{Zhang, Xia/0000-0002-9040-1486
   Bian, Xiu-Wu/0000-0003-4383-0197}},
Funding-Acknowledgement = {{National Natural Science Foundation of ChinaNational Natural Science
   Foundation of China (NSFC) {[}81372273, 81773145]}},
Funding-Text = {{This work was supported by the National Natural Science Foundation of
   China (Grant numbers: 81372273 and 81773145 to Xia Zhang).}},
Cited-References = {{Akbay EA, 2013, CANCER DISCOV, V3, P1355, DOI 10.1158/2159-8290.CD-13-0310.
   Antonios JP, 2017, NEURO-ONCOLOGY, V19, P796, DOI 10.1093/neuonc/now287.
   Azarnbuja JH, 2017, BBA-GEN SUBJECTS, V1861, P2652, DOI 10.1016/j.bbagen.2017.07.007.
   Bloch O, 2013, CLIN CANCER RES, V19, P3165, DOI 10.1158/1078-0432.CCR-12-3314.
   Campbell RM, 2014, MOL CANCER THER, V13, P364, DOI 10.1158/1535-7163.MCT-13-0513.
   Cao MF, 2019, CANCER LETT, V442, P445, DOI 10.1016/j.canlet.2018.11.016.
   Chen N, 2015, J THORAC ONCOL, V10, P910, DOI 10.1097/JTO.0000000000000500.
   Cohen EEW, 2019, LANCET, V393, P156, DOI 10.1016/S0140-6736(18)31999-8.
   Deken MA, 2016, ONCOIMMUNOLOGY, V5, DOI 10.1080/2162402X.2016.1238557.
   Ebert PJR, 2016, IMMUNITY, V44, P609, DOI 10.1016/j.immuni.2016.01.024.
   Franks HA, 2014, INT J CANCER, V134, P575, DOI 10.1002/ijc.28398.
   Garon EB, 2015, NEW ENGL J MED, V372, P2018, DOI 10.1056/NEJMoa1501824.
   Hambardzumyan D, 2016, NAT NEUROSCI, V19, P20, DOI 10.1038/nn.4185.
   Han SJ, 2009, NEUROREPORT, V20, P1597, DOI 10.1097/WNR.0b013e32833188f7.
   Jarnicki AG, 2008, J IMMUNOL, V180, P3797, DOI 10.4049/jimmunol.180.6.3797.
   Kang YK, 2017, LANCET, V390, P2461, DOI 10.1016/S0140-6736(17)31827-5.
   Lastwika KJ, 2016, CANCER RES, V76, P227, DOI 10.1158/0008-5472.CAN-14-3362.
   Litak J, 2019, INT J MOL SCI, V20, DOI 10.3390/ijms20215347.
   Ma LN, 2015, MED ONCOL, V32, DOI 10.1007/s12032-015-0517-y.
   Marzec M, 2008, P NATL ACAD SCI USA, V105, P20852, DOI 10.1073/pnas.0810958105.
   Miyazaki T, 2020, BRAIN TUMOR PATHOL, V37, P41, DOI 10.1007/s10014-020-00357-z.
   Miyazaki T, 2017, J NEURO-ONCOL, V133, P277, DOI 10.1007/s11060-017-2451-7.
   Omuro A, 2018, NEURO-ONCOLOGY, V20, P674, DOI 10.1093/neuonc/nox208.
   Ota K, 2015, CLIN CANCER RES, V21, P4014, DOI 10.1158/1078-0432.CCR-15-0016.
   Powles T, 2018, LANCET, V391, P748, DOI 10.1016/S0140-6736(17)33297-X.
   Qian JW, 2018, J NEUROINFLAMM, V15, DOI 10.1186/s12974-018-1330-2.
   Saha D, 2017, CANCER CELL, V32, P253, DOI 10.1016/j.ccell.2017.07.006.
   Schutz F, 2017, ONCOL RES TREAT, V40, P294, DOI 10.1159/000464353.
   Shen X, 2018, BMJ-BRIT MED J, V362, DOI 10.1136/bmj.k3529.
   Shi Y, 2017, NAT COMMUN, V8, DOI 10.1038/ncomms15080.
   Shi Y, 2017, CELL DEATH DIFFER, V24, P167, DOI 10.1038/cdd.2016.110.
   Shu C, 2020, CRIT REV ONCOL HEMAT, V151, DOI 10.1016/j.critrevonc.2020.102965.
   Stupp R, 2007, J CLIN ONCOL, V25, P4127, DOI 10.1200/JCO.2007.11.8554.
   Stupp R, 2009, LANCET ONCOL, V10, P459, DOI 10.1016/S1470-2045(09)70025-7.
   Szatmari T, 2006, CANCER SCI, V97, P546, DOI 10.1111/j.1349-7006.2006.00208.x.
   Wang Z, 2015, ONCOGENE, V34, P1407, DOI 10.1038/onc.2014.75.
   Xu C, 2018, BMJ-BRIT MED J, V363, DOI 10.1136/bmj.k4226.
   Yang ZY, 2010, J IMMUNOL, V185, P6205, DOI 10.4049/jimmunol.1000243.
   Ye XZ, 2012, J IMMUNOL, V189, P444, DOI 10.4049/jimmunol.1103248.
   Zhang J, 2019, J CANCER RES THER, V15, P882, DOI 10.4103/jcrt.JCRT\_630\_18.
   Zhou WC, 2017, CELL STEM CELL, V21, P591, DOI 10.1016/j.stem.2017.10.002.}},
Number-of-Cited-References = {{41}},
Times-Cited = {{0}},
Usage-Count-Last-180-days = {{4}},
Usage-Count-Since-2013 = {{4}},
Journal-ISO = {{Brain Tumor Pathol.}},
Doc-Delivery-Number = {{TQ2CW}},
Web-of-Science-Index = {{Science Citation Index Expanded (SCI-EXPANDED)}},
Unique-ID = {{WOS:000670207600001}},
DA = {{2022-01-16}},
}

@article{ WOS:000363186600074,
Author = {Mieczkowski, Jakub and Kocyk, Marta and Nauman, Pawel and Gabrusiewicz,
   Konrad and Sielska, Malgorzata and Przanowski, Piotr and Maleszewska,
   Marta and Rajan, Wenson D. and Pszczolkowska, Dominika and Tykocki,
   Tomasz and Grajkowska, Wieslawa and Kotulska, Katarzyna and Roszkowski,
   Marcin and Kostkiewicz, Boguslaw and Kaminska, Bozena},
Title = {{Down-regulation of IKK beta expression in glioma-infiltrating
   microglia/macrophages is associated with defective inflammatory/immune
   gene responses in glioblastoma}},
Journal = {{ONCOTARGET}},
Year = {{2015}},
Volume = {{6}},
Number = {{32}},
Pages = {{33077-33090}},
Month = {{OCT 20}},
Abstract = {{Glioblastoma (GBM) is an aggressive malignancy associated with profound
   host immunosuppression. Microglia and macrophages infiltrating GBM
   acquire the pro-tumorigenic, M2 phenotype and support tumor invasion,
   proliferation, survival, angiogenesis and block immune responses both
   locally and systematically. Mechanisms responsible for immunological
   deficits in GBM patients are poorly understood. We analyzed
   immune/inflammatory gene expression in five datasets of low and high
   grade gliomas, and performed Gene Ontology and signaling pathway
   analyses to identify defective transcriptional responses. The expression
   of many immune/inflammatory response and TLR signaling pathway genes was
   reduced in high grade gliomas compared to low grade gliomas. In
   particular, we found the reduced expression of the IKBKB, a gene coding
   for IKK beta, which phosphorylates I kappa B proteins and represents a
   convergence point for most signal transduction pathways leading to NF
   kappa B activation. The reduced IKBKB expression and IKK beta levels in
   GBM tissues were demonstrated by qPCR, Western blotting and
   immunohistochemistry. The IKK beta expression was down-regulated in
   microglia/macrophages infiltrating glioblastoma. NF kappa B activation,
   prominent in microglia/macrophages infiltrating low grade gliomas, was
   reduced in microglia/macrophages in glioblastoma tissues.
   Down-regulation of IKBKB expression and NF kappa B signaling in
   microglia/macrophages infiltrating glioblastoma correlates with
   defective expression of immune/inflammatory genes and M2 polarization
   that may result in the global impairment of anti-tumor immune responses
   in glioblastoma.}},
Publisher = {{IMPACT JOURNALS LLC}},
Address = {{6666 E QUAKER ST, STE 1, ORCHARD PARK, NY 14127 USA}},
Type = {{Article}},
Language = {{English}},
Affiliation = {{Kaminska, B (Corresponding Author), M Nencki Inst Expt Biol, Lab Mol Neurobiol, PL-02093 Warsaw, Poland.
   Mieczkowski, Jakub; Kocyk, Marta; Gabrusiewicz, Konrad; Sielska, Malgorzata; Przanowski, Piotr; Maleszewska, Marta; Rajan, Wenson D.; Pszczolkowska, Dominika; Kaminska, Bozena, M Nencki Inst Expt Biol, Lab Mol Neurobiol, PL-02093 Warsaw, Poland.
   Kocyk, Marta, Med Univ Warsaw, Postgrad Sch Mol Med, Warsaw, Poland.
   Nauman, Pawel; Tykocki, Tomasz, Inst Psychiat \& Neurol, Dept Neurosurg, Warsaw, Poland.
   Grajkowska, Wieslawa, Childrens Mem Hlth Inst, Dept Pathol, Warsaw, Poland.
   Kotulska, Katarzyna, Childrens Mem Hlth Inst, Neurol, Warsaw, Poland.
   Roszkowski, Marcin, Childrens Mem Hlth Inst, Neurosurg, Warsaw, Poland.
   Kostkiewicz, Boguslaw, Cent Clin Hosp, Minist Interior, Warsaw, Poland.}},
DOI = {{10.18632/oncotarget.5310}},
EISSN = {{1949-2553}},
Keywords = {{immunosuppression; glioma-associated microglia/macrophages; global gene
   expression profiling; glioblastoma; IKK beta/NFkB signaling}},
Keywords-Plus = {{NF-KAPPA-B; PILOCYTIC ASTROCYTOMAS; T-CELLS; MICROGLIA; BRAIN;
   MACROPHAGES; PROGRESSION; ACTIVATION; MECHANISMS; GRADE}},
Research-Areas = {{Oncology; Cell Biology}},
Web-of-Science-Categories  = {{Oncology; Cell Biology}},
Author-Email = {{bozenakk@nencki.gov.pl}},
ResearcherID-Numbers = {{Kaminska, Bozena/B-2915-2014
   Kaminska, Bozena/H-4592-2011
   Mieczkowski, Jakub/G-7251-2019
   }},
ORCID-Numbers = {{Kaminska, Bozena/0000-0002-2642-4616
   Mieczkowski, Jakub/0000-0002-2091-012X
   Grajkowska, Wieslawa/0000-0001-8318-5781
   Maleszewska, Marta/0000-0001-8695-374X
   Roszkowski, Marcin/0000-0002-8735-8296
   Kotulska-Jozwiak, Katarzyna/0000-0002-5015-250X
   Nauman, Pawel/0000-0002-6262-9141}},
Funding-Acknowledgement = {{National Science Center, PolandNational Science Centre, Poland
   {[}2012/04/A/NZ3/00630]; International PhD Studies in Neuroscience
   Program of Foundation for Polish Science}},
Funding-Text = {{This work was funded by a grant 2012/04/A/NZ3/00630 from the National
   Science Center, Poland (BK). PP was supported by International PhD
   Studies in Neuroscience Program of Foundation for Polish Science.}},
Cited-References = {{da Fonseca ACC, 2013, CLIN DEV IMMUNOL, DOI 10.1155/2013/264124.
   Chen C, 2011, EUR J NEUROL, V18, P387, DOI 10.1111/j.1468-1331.2010.03187.x.
   Cho IH, 2008, BRAIN, V131, P3019, DOI 10.1093/brain/awn230.
   Donson AM, 2012, J IMMUNOL, V189, P1920, DOI 10.4049/jimmunol.1103373.
   Ducray F, 2008, MOL CANCER, V7, DOI 10.1186/1476-4598-7-41.
   El Andaloussi A, 2006, NEURO-ONCOLOGY, V8, P234, DOI 10.1215/15228517-2006-006.
   Ellert-Miklaszewska A, 2013, GLIA, V61, P1178, DOI 10.1002/glia.22510.
   Engler JR, 2012, PLOS ONE, V7, DOI 10.1371/journal.pone.0043339.
   Fong CHY, 2008, J EXP MED, V205, P1269, DOI 10.1084/jem.20080124.
   Gabrusiewicz K, 2011, PLOS ONE, V6, DOI 10.1371/journal.pone.0023902.
   GEHRMANN J, 1993, J NEUROIMMUNOL, V48, P189, DOI 10.1016/0165-5728(93)90191-Z.
   Glass R, 2014, ACTA NEUROPATHOL, V128, P347, DOI 10.1007/s00401-014-1274-2.
   Gordon S, 2010, IMMUNITY, V32, P593, DOI 10.1016/j.immuni.2010.05.007.
   Gravendeel LAM, 2009, CANCER RES, V69, P9065, DOI 10.1158/0008-5472.CAN-09-2307.
   Greten FR, 2004, CELL, V118, P285, DOI 10.1016/j.cell.2004.07.013.
   HACKER H, 2006, SCI STKE, V357, pRE13, DOI DOI 10.1126/STKE.3572006RE13.
   Hagemann T, 2009, BLOOD, V113, P3139, DOI 10.1182/blood-2008-12-172825.
   Heimberger AB, 2008, CLIN CANCER RES, V14, P5166, DOI 10.1158/1078-0432.CCR-08-0320.
   Heimberger AB, 2011, NEURO-ONCOLOGY, V13, P3, DOI 10.1093/neuonc/noq169.
   Huang H, 2005, J NEUROPATH EXP NEUR, V64, P891, DOI 10.1097/01.jnen.0000183345.19447.8e.
   Hussain SF, 2006, NEURO-ONCOLOGY, V8, P261, DOI 10.1215/15228517-2006-008.
   Hussain SF, 2006, J TRANSL MED, V4, DOI 10.1186/1479-5876-4-15.
   Kanehisa M, 2010, NUCLEIC ACIDS RES, V38, pD355, DOI 10.1093/nar/gkp896.
   Klein R, 2001, ACTA NEUROPATHOL, V101, P245.
   Kmiecik J, 2013, J NEUROIMMUNOL, V264, P71, DOI 10.1016/j.jneuroim.2013.08.013.
   Komohara Y, 2008, J PATHOL, V216, P15, DOI 10.1002/path.2370.
   Kong LY, 2010, CLIN CANCER RES, V16, P5722, DOI 10.1158/1078-0432.CCR-10-1693.
   Liang Y, 2005, P NATL ACAD SCI USA, V102, P5814, DOI 10.1073/pnas.0402870102.
   Liu TL, 2007, PLOS ONE, V2, DOI 10.1371/journal.pone.0000804.
   Markovic DS, 2009, P NATL ACAD SCI USA, V106, P12530, DOI 10.1073/pnas.0804273106.
   Markovic DS, 2005, J NEUROPATH EXP NEUR, V64, P754, DOI 10.1097/01.jnen.0000178445.33972.a9.
   Mieczkowski J, 2010, BMC BIOINFORMATICS, V11, DOI 10.1186/1471-2105-11-104.
   MORIMURA T, 1990, ACTA NEUROPATHOL, V80, P287, DOI 10.1007/BF00294647.
   Natoli G, 2012, IMMUNOL REV, V246, P183, DOI 10.1111/j.1600-065X.2012.01103.x.
   Parney IF, 2009, J NEUROSURG, V110, P572, DOI 10.3171/2008.7.JNS08475.
   Pera J, 2004, J NEUROSCI RES, V78, P132, DOI 10.1002/jnr.20232.
   Phillips HS, 2006, CANCER CELL, V9, P157, DOI 10.1016/j.ccr.2006.02.019.
   Prosniak M, 2013, CLIN CANCER RES, V19, P3776, DOI 10.1158/1078-0432.CCR-12-1940.
   Rao P, 2010, NATURE, V466, P1115, DOI 10.1038/nature09283.
   Reddy SP, 2008, CLIN CANCER RES, V14, P2978, DOI 10.1158/1078-0432.CCR-07-4821.
   Rodrigues JC, 2010, NEURO-ONCOLOGY, V12, P351, DOI 10.1093/neuonc/nop023.
   Sharma MK, 2007, CANCER RES, V67, P890, DOI 10.1158/0008-5472.CAN-06-0973.
   Sica A, 2012, J CLIN INVEST, V122, P787, DOI 10.1172/JCI59643.
   Sielska M, 2013, J PATHOL, V230, P310, DOI 10.1002/path.4192.
   Sliwa M, 2007, BRAIN, V130, P476, DOI 10.1093/brain/awl263.
   Turkheimer FE, 2006, BMC BIOINFORMATICS, V7, DOI 10.1186/1471-2105-7-526.
   van den Boom J, 2003, AM J PATHOL, V163, P1033, DOI 10.1016/S0002-9440(10)63463-3.
   Vauleon E, 2012, BMC MED GENOMICS, V5, DOI 10.1186/1755-8794-5-41.
   Waziri A, 2010, NEUROSURG CLIN N AM, V21, P31, DOI 10.1016/j.nec.2009.08.005.
   Wei J, 2013, CLIN DEV IMMUNOL, DOI 10.1155/2013/285246.
   Wesolowska A, 2008, ONCOGENE, V27, P918, DOI 10.1038/sj.onc.1210683.
   Whitton PS, 2007, BRIT J PHARMACOL, V150, P963, DOI 10.1038/sj.bjp.0707167.
   Yang I, 2010, J CLIN NEUROSCI, V17, P6, DOI 10.1016/j.jocn.2009.05.006.
   Yang J, 2014, CANC RES.}},
Number-of-Cited-References = {{54}},
Times-Cited = {{39}},
Usage-Count-Last-180-days = {{0}},
Usage-Count-Since-2013 = {{11}},
Journal-ISO = {{Oncotarget}},
Doc-Delivery-Number = {{CU0DQ}},
Web-of-Science-Index = {{Science Citation Index Expanded (SCI-EXPANDED)}},
Unique-ID = {{WOS:000363186600074}},
OA = {{gold, Green Published, Green Submitted}},
DA = {{2022-01-16}},
}

@article{ WOS:000321636700001,
Author = {Carvalho da Fonseca, Anna Carolina and Badie, Behnam},
Title = {{Microglia and Macrophages in Malignant Gliomas: Recent Discoveries and
   Implications for Promising Therapies}},
Journal = {{CLINICAL \& DEVELOPMENTAL IMMUNOLOGY}},
Year = {{2013}},
Abstract = {{Malignant gliomas are the most common primary brain tumors. Their
   deadliest manifestation, glioblastoma multiforme (GBM), accounts for
   15\% of all primary brain tumors and is associated with a median
   survival of only 15 months even after multimodal therapy. There is
   substantial presence of microglia and macrophages within and surrounding
   brain tumors. These immune cells acquire an alternatively activated
   phenotype with potent tumor-tropic functions that contribute to glioma
   growth and invasion. In this review, we briefly summarize recent data
   that has been reported on the interaction of microglia/macrophages with
   brain tumors and discuss potential application of these findings to the
   development of future antiglioma therapies.}},
Publisher = {{HINDAWI LTD}},
Address = {{ADAM HOUSE, 3RD FLR, 1 FITZROY SQ, LONDON, W1T 5HF, ENGLAND}},
Type = {{Review}},
Language = {{English}},
Affiliation = {{Badie, B (Corresponding Author), City Hope Beckman Res Inst, Div Neurosurg, Duarte, CA 91010 USA.
   Carvalho da Fonseca, Anna Carolina, Univ Fed Rio de Janeiro, Inst Ciencias Biomed, Lab Morfogenese Celular, BR-21941902 Rio De Janeiro, RJ, Brazil.
   Badie, Behnam, City Hope Beckman Res Inst, Div Neurosurg, Duarte, CA 91010 USA.
   Badie, Behnam, City Hope Beckman Res Inst, Dept Canc Immunotherapeut \& Tumor Immunol, Duarte, CA 91010 USA.}},
DOI = {{10.1155/2013/264124}},
Article-Number = {{264124}},
ISSN = {{1740-2522}},
EISSN = {{1740-2530}},
Keywords-Plus = {{GLIOBLASTOMA CELL-PROLIFERATION; TUMOR-ASSOCIATED MACROPHAGES; GROWTH;
   PROMOTES; INVASION; INVASIVENESS; INHIBITION; BRAIN; ANGIOGENESIS;
   ACTIVATION}},
Research-Areas = {{Immunology}},
Web-of-Science-Categories  = {{Immunology}},
Author-Email = {{bbadie@coh.org}},
ResearcherID-Numbers = {{da Fonseca, Anna Carolina Carvalho/C-5825-2015
   da Fonseca, Anna Carolina Carvalho/AAQ-7440-2020}},
ORCID-Numbers = {{da Fonseca, Anna Carolina Carvalho/0000-0002-8366-3146
   da Fonseca, Anna Carolina Carvalho/0000-0002-8366-3146}},
Cited-References = {{Albesiano E, 2010, NEUROSURG CLIN N AM, V21, P17, DOI 10.1016/j.nec.2009.08.008.
   Alizadeh D, 2010, NANOMED-NANOTECHNOL, V6, P382, DOI 10.1016/j.nano.2009.10.001.
   Badie B, 1999, NEUROSURGERY, V44, P1077, DOI 10.1097/00006123-199905000-00075.
   Badie B, 2000, NEUROSURGERY, V46, P957, DOI 10.1097/00006123-200004000-00035.
   Baek SK, 2011, J NEURO-ONCOL, V104, P439, DOI 10.1007/s11060-010-0511-3.
   Charles NA, 2011, GLIA, V59, P1169, DOI 10.1002/glia.21136.
   Chiu TL, 2011, ONCOL REP, V25, P1373, DOI 10.3892/or.2011.1213.
   Coniglio SJ, 2012, MOL MED, V18, P519, DOI 10.2119/molmed.2011.00217.
   da Fonseca ACC, 2012, NEUROSCIENCE, V200, P130, DOI 10.1016/j.neuroscience.2011.10.025.
   DESBAILLETS I, 1994, INT J CANCER, V58, P240, DOI 10.1002/ijc.2910580216.
   Dolecek TA, 2012, NEURO-ONCOLOGY, V14, pv1, DOI 10.1093/neuonc/nos218.
   Farber K, 2008, MOL CELL NEUROSCI, V39, P579, DOI 10.1016/j.mcn.2008.08.005.
   Fujiwara Y, 2011, ONCOL REP, V26, P1533, DOI 10.3892/or.2011.1454.
   Fujiwara Y, 2011, CANCER SCI, V102, P206, DOI 10.1111/j.1349-7006.2010.01772.x.
   Gabrusiewicz K, 2011, PLOS ONE, V6, DOI 10.1371/journal.pone.0023902.
   He J, 2009, CLIN CANCER RES, V15, P6871, DOI 10.1158/1078-0432.CCR-09-1499.
   Held-Feindt J, 2010, EXP CELL RES, V316, P1553, DOI 10.1016/j.yexcr.2010.02.018.
   Jacobs VL, 2012, PLOS ONE, V7, DOI 10.1371/journal.pone.0037955.
   Jacobs VL, 2012, NEURO-ONCOLOGY, V14, P119, DOI 10.1093/neuonc/nor194.
   Jain RK, 2007, NAT REV NEUROSCI, V8, P610, DOI 10.1038/nrn2175.
   Jantaratnotai N, 2009, BMC CANCER, V9, DOI 10.1186/1471-2407-9-442.
   Kees T, 2012, NEURO-ONCOLOGY, V14, P64, DOI 10.1093/neuonc/nor182.
   Kennedy B. C., 2009, BMC IMMUNOLOGY, V10.
   Kerber M, 2008, CANCER RES, V68, P7342, DOI 10.1158/0008-5472.CAN-07-6241.
   KIEFER R, 1994, NEUROSCI LETT, V166, P161, DOI 10.1016/0304-3940(94)90475-8.
   Kioi M, 2010, J CLIN INVEST, V120, P694, DOI 10.1172/JCI40283.
   Komohara Y, 2008, J PATHOL, V216, P15, DOI 10.1002/path.2370.
   Kopatz J., 2013, GLIA.
   Kushchayev S. V., 2012, WORLD NEUROSURGERY.
   Lima FRS, 2012, BBA-REV CANCER, V1826, P338, DOI 10.1016/j.bbcan.2012.05.004.
   Lin HC, 2009, TOXICOL SCI, V112, P322, DOI 10.1093/toxsci/kfp218.
   Markovic DS, 2011, BRAIN BEHAV IMMUN, V25, P624, DOI 10.1016/j.bbi.2011.01.015.
   Markovic DS, 2009, P NATL ACAD SCI USA, V106, P12530, DOI 10.1073/pnas.0804273106.
   Muldoon LL, 2007, J CLIN ONCOL, V25, P2295, DOI 10.1200/JCO.2006.09.9861.
   Nagai T, 2009, CANCER IMMUNOL IMMUN, V58, P1577, DOI 10.1007/s00262-009-0667-x.
   Okada M, 2009, INT J ONCOL, V34, P1621, DOI 10.3892/ijo\_00000292.
   Ribot EJ, 2011, NMR BIOMED, V24, P1361, DOI 10.1002/nbm.1699.
   Stupp R, 2005, NEW ENGL J MED, V352, P987, DOI 10.1056/NEJMoa043330.
   VanHandel M, 2009, J NEUROIMMUNOL, V208, P3, DOI 10.1016/j.jneuroim.2008.12.006.
   Wang SC, 2012, LAB INVEST, V92, P151, DOI 10.1038/labinvest.2011.128.
   Wesolowska A, 2008, ONCOGENE, V27, P918, DOI 10.1038/sj.onc.1210683.
   Wu A, 2010, NEURO-ONCOLOGY, V12, P1113, DOI 10.1093/neuonc/noq082.
   Wu Y, 2012, PLOS COMPUT BIOL, V8, DOI 10.1371/journal.pcbi.1002355.
   Yang I, 2010, J CLIN NEUROSCI, V17, P6, DOI 10.1016/j.jocn.2009.05.006.
   Ye XZ, 2012, J IMMUNOL, V189, P444, DOI 10.4049/jimmunol.1103248.
   Yeung YT, 2012, J NEURO-ONCOL, V109, P35, DOI 10.1007/s11060-012-0875-7.
   Yi LA, 2011, J NEUROIMMUNOL, V232, P75, DOI 10.1016/j.jneuroim.2010.10.011.
   Yu H, 2009, NAT REV CANCER, V9, P798, DOI 10.1038/nrc2734.
   Zhang J, 2012, CARCINOGENESIS, V33, P312, DOI 10.1093/carcin/bgr289.
   Zhang L., 2013, CLIN CANC RES.
   Zhang LY, 2011, GLIA, V59, P486, DOI 10.1002/glia.21118.
   Zhang LY, 2009, GLIA, V57, P1458, DOI 10.1002/glia.20863.
   Zhao DC, 2011, CLIN CANCER RES, V17, P771, DOI 10.1158/1078-0432.CCR-10-2444.
   Zhu XM, 2011, J NEURO-ONCOL, V104, P83, DOI 10.1007/s11060-010-0473-5.}},
Number-of-Cited-References = {{54}},
Times-Cited = {{125}},
Usage-Count-Last-180-days = {{0}},
Usage-Count-Since-2013 = {{18}},
Journal-ISO = {{Clin. Dev. Immunol.}},
Doc-Delivery-Number = {{180ZB}},
Web-of-Science-Index = {{Science Citation Index Expanded (SCI-EXPANDED)}},
Unique-ID = {{WOS:000321636700001}},
OA = {{gold, Green Published, Green Submitted}},
DA = {{2022-01-16}},
}

@article{ WOS:000524773700001,
Author = {Guo, Xu-Dong and Ji, Juan and Xue, Teng-Fei and Sun, Yu-Qin and Guo,
   Ruo-Bing and Cheng, Hong and Sun, Xiu-Lan},
Title = {{FTY720 Exerts Anti-Glioma Effects by Regulating the Glioma
   Microenvironment Through Increased CXCR4 Internalization by
   Glioma-Associated Microglia}},
Journal = {{FRONTIERS IN IMMUNOLOGY}},
Year = {{2020}},
Volume = {{11}},
Month = {{MAR 4}},
Abstract = {{Background: Glioblastoma (GBM) is one of the most malignant and
   aggressive primary brain tumors. The incurability of glioblastoma is
   heavily influenced by the glioma microenvironment. FTY720, a potent
   immunosuppressant, has been reported to exert anti-tumor effects in
   glioblastoma. However, the impact of FTY720 on the glioma
   microenvironment remains unclear.
   Methods: We examined the effects of FTY720 on the distribution and
   polarization of glioma-associated microglia and macrophages (GAMs) in
   glioma-bearing rats using immunofluorescence staining. qRT-PCR and
   Western blotting were used to detect the expressions of CXCR4 and MAPK
   pathway-related signal molecules on microglia in the coculture system.
   The levels of inflammatory factors were tested via ELISA. Wound healing
   assay and Matrigel invasion assay were used to determine the migration
   and invasion of C6 glioma cells.
   Results: We discovered that FTY720 could inhibit the growth, migration,
   and invasion of glioma by targeting GAMs to impede their effect on
   glioma cells. Simultaneously, FTY720 could block the chemoattraction of
   GAMs by inhibiting MAPK-mediated secretion of IL-6 through increased
   internalization of CXCR4. Moreover, microglia and macrophages are
   polarized from pro-glioma to an anti-tumor phenotype.
   Conclusion: These results provide novel insights into the inhibitory
   effects of FTY720 on glioma by targeting GAMs-glioma interaction in the
   tumor microenvironment.}},
Publisher = {{FRONTIERS MEDIA SA}},
Address = {{AVENUE DU TRIBUNAL FEDERAL 34, LAUSANNE, CH-1015, SWITZERLAND}},
Type = {{Article}},
Language = {{English}},
Affiliation = {{Sun, XL (Corresponding Author), Nanjing Med Univ, Neuroprotect Drug Discovery Key Lab, Jiangsu Key Lab Neurodegenerat, Nanjing, Peoples R China.
   Cheng, H (Corresponding Author), Nanjing Med Univ, Affiliated Hosp 1, Nanjing, Peoples R China.
   Sun, XL (Corresponding Author), Nanjing Med Univ, Sch Publ Hlth, Ctr Global Hlth, Collaborat Innovat Ctr Personalized Canc Med, Nanjing, Peoples R China.
   Guo, Xu-Dong; Ji, Juan; Xue, Teng-Fei; Sun, Yu-Qin; Guo, Ruo-Bing; Sun, Xiu-Lan, Nanjing Med Univ, Neuroprotect Drug Discovery Key Lab, Jiangsu Key Lab Neurodegenerat, Nanjing, Peoples R China.
   Guo, Xu-Dong, First Peoples Hosp Changzhou, Changzhou, Jiangsu, Peoples R China.
   Cheng, Hong, Nanjing Med Univ, Affiliated Hosp 1, Nanjing, Peoples R China.
   Sun, Xiu-Lan, Nanjing Med Univ, Sch Publ Hlth, Ctr Global Hlth, Collaborat Innovat Ctr Personalized Canc Med, Nanjing, Peoples R China.}},
DOI = {{10.3389/fimmu.2020.00178}},
Article-Number = {{178}},
ISSN = {{1664-3224}},
Keywords = {{FTY720; glioma microenvironment; glioma-associated microglia and
   macrophages; chemoattraction; polarization}},
Keywords-Plus = {{GLIOBLASTOMA CELL-LINES; STEM-CELLS; INFILTRATING MICROGLIA/MACROPHAGES;
   BRAIN; MACROPHAGES; TARGETS; APOPTOSIS; GRADE}},
Research-Areas = {{Immunology}},
Web-of-Science-Categories  = {{Immunology}},
Author-Email = {{chenghong1261@njmu.edu.cn
   xiulans@njmu.edu.cn}},
Funding-Acknowledgement = {{National Natural Science Foundation of ChinaNational Natural Science
   Foundation of China (NSFC) {[}81973301, 81773701]; Jiangsu Key Research
   and Development Program {[}BE2017737]; Natural Science Foundation of the
   Jiangsu Higher Education Institutions of ChinaNational Natural Science
   Foundation of China (NSFC) {[}18KJA310004]; Major Project of Nanjing
   Medical University {[}NMUD2018008]; Postgraduate Research and Practice
   Innovation Program of Jiangsu Province {[}KYCX19\_1121, KYCX18\_1466]}},
Funding-Text = {{This work was supported by the National Natural Science Foundation of
   China (Nos. 81973301 and 81773701), the Jiangsu Key Research and
   Development Program (No. BE2017737), the Natural Science Foundation of
   the Jiangsu Higher Education Institutions of China (No. 18KJA310004),
   the Major Project of Nanjing Medical University (No. NMUD2018008), and
   the Postgraduate Research and Practice Innovation Program of Jiangsu
   Province (Nos. KYCX19\_1121 and KYCX18\_1466).}},
Cited-References = {{Arcuri C, 2017, FRONT BIOSCI-LANDMRK, V22, P268, DOI 10.2741/4486.
   Armah HB, 2010, YB PATHOL LAB MED, V2010, P183, DOI {[}10.1016/S1077-9108(09)79430-7, DOI 10.1016/S1077-9108(09)79430-7].
   Beider K, 2017, CLIN CANCER RES, V23, P1733, DOI 10.1158/1078-0432.CCR-15-2618.
   Charles NA, 2011, GLIA, V59, P1169, DOI 10.1002/glia.21136.
   Chen R, 2017, GENE DEV, V31, P1177, DOI 10.1101/gad.303453.117.
   Chia K, 2018, ELIFE, V7, DOI 10.7554/eLife.31918.
   Chinot OL, 2014, NEW ENGL J MED, V370, P709, DOI 10.1056/NEJMoa1308345.
   Estrada-Bernal A, 2012, NEURO-ONCOLOGY, V14, P405, DOI 10.1093/neuonc/nos005.
   Figueiredo CR, 2018, FRONT IMMUNOL, V9, DOI 10.3389/fimmu.2018.01132.
   Ghoochani A, 2016, ONCOGENE, V35, P6246, DOI 10.1038/onc.2016.160.
   Glass R, 2014, ACTA NEUROPATHOL, V128, P347, DOI 10.1007/s00401-014-1274-2.
   Gorlia T, 2012, EUR J CANCER, V48, P1176, DOI 10.1016/j.ejca.2012.02.004.
   Guerriero JL, 2018, TRENDS MOL MED, V24, P472, DOI 10.1016/j.molmed.2018.03.006.
   Hambardzumyan D, 2016, NAT NEUROSCI, V19, P20, DOI 10.1038/nn.4185.
   Held-Feindt J, 2010, EXP CELL RES, V316, P1553, DOI 10.1016/j.yexcr.2010.02.018.
   Hussain SF, 2006, NEURO-ONCOLOGY, V8, P261, DOI 10.1215/15228517-2006-008.
   Jin X, 2012, BRAIN, V135, P1055, DOI 10.1093/brain/aws028.
   Kise K, 2016, ADV DRUG DELIVER REV, V99, P197, DOI 10.1016/j.addr.2015.08.005.
   Lathia JD, 2011, CELL STEM CELL, V8, P482, DOI 10.1016/j.stem.2011.04.013.
   Laug D, 2018, NAT REV NEUROSCI, V19, P393, DOI 10.1038/s41583-018-0014-3.
   Mercurio L, 2016, J EXP CLIN CANC RES, V35, DOI 10.1186/s13046-016-0326-y.
   Michaud-Levesque J, 2012, EXP CELL RES, V318, P925, DOI 10.1016/j.yexcr.2012.02.017.
   Ogretmen B, 2018, NAT REV CANCER, V18, P33, DOI 10.1038/nrc.2017.96.
   Oshima H, 2015, CANCER RES, V75, P766, DOI 10.1158/0008-5472.CAN-14-2036.
   Ostrom QT, 2016, NEURO-ONCOLOGY, V18, pv1, DOI 10.1093/neuonc/now207.
   Poon CC, 2017, BRAIN, V140, P1548, DOI 10.1093/brain/aww355.
   Prosniak M, 2013, CLIN CANCER RES, V19, P3776, DOI 10.1158/1078-0432.CCR-12-1940.
   Quail DF, 2017, CANCER CELL, V31, P326, DOI 10.1016/j.ccell.2017.02.009.
   Rajan WD, 2019, GLIA, V67, P232, DOI 10.1002/glia.23536.
   Ruffell B, 2015, CANCER CELL, V27, P462, DOI 10.1016/j.ccell.2015.02.015.
   Saddoughi SA, 2013, EMBO MOL MED, V5, P105, DOI 10.1002/emmm.201201283.
   Sorensen MD, 2018, NEUROPATH APPL NEURO, V44, P185, DOI 10.1111/nan.12428.
   Teicher BA, 2010, CLIN CANCER RES, V16, P2927, DOI 10.1158/1078-0432.CCR-09-2329.
   Wei J, 2019, J CLIN INVEST, V129, P137, DOI 10.1172/JCI121266.
   Weissenberger J, 2004, ONCOGENE, V23, P3308, DOI 10.1038/sj.onc.1207455.
   Zhang J, 2012, CARCINOGENESIS, V33, P312, DOI 10.1093/carcin/bgr289.
   Zhang L, 2017, PHARMACOL REP, V69, P1186, DOI 10.1016/j.pharep.2017.07.003.
   Zhang L, 2015, TOXICOL LETT, V236, P43, DOI 10.1016/j.toxlet.2015.04.015.
   Zhang L, 2014, TUMOR BIOL, V35, P10707, DOI 10.1007/s13277-014-2386-y.
   Zhao Z, 2017, FRONT MOL NEUROSCI, V10, DOI 10.3389/fnmol.2017.00293.
   Zheng XJ, 2019, PHARMACOL THERAPEUT, V195, P85, DOI 10.1016/j.pharmthera.2018.10.011.
   Zhou WC, 2015, NAT CELL BIOL, V17, P170, DOI 10.1038/ncb3090.}},
Number-of-Cited-References = {{42}},
Times-Cited = {{11}},
Usage-Count-Last-180-days = {{5}},
Usage-Count-Since-2013 = {{10}},
Journal-ISO = {{Front. Immunol.}},
Doc-Delivery-Number = {{LB6WK}},
Web-of-Science-Index = {{Science Citation Index Expanded (SCI-EXPANDED)}},
Unique-ID = {{WOS:000524773700001}},
OA = {{Green Published, gold}},
DA = {{2022-01-16}},
}

@article{ WOS:000716119500001,
Author = {Urbantat, Ruth M. and Jelgersma, Claudius and Brandenburg, Susan and
   Nieminen-Kelha, Melina and Kremenetskaia, Irina and Zollfrank, Julia and
   Mueller, Susanne and Rubarth, Kerstin and Koch, Arend and Vajkoczy,
   Peter and Acker, Gueliz},
Title = {{Tumor-Associated Microglia/Macrophages as a Predictor for Survival in
   Glioblastoma and Temozolomide-Induced Changes in CXCR2 Signaling with
   New Resistance Overcoming Strategy by Combination Therapy}},
Journal = {{INTERNATIONAL JOURNAL OF MOLECULAR SCIENCES}},
Year = {{2021}},
Volume = {{22}},
Number = {{20}},
Month = {{OCT}},
Abstract = {{Tumor recurrence is the main challenge in glioblastoma (GBM) treatment.
   Gold standard therapy temozolomide (TMZ) is known to induce upregulation
   of IL8/CXCL2/CXCR2 signaling that promotes tumor progression and
   angiogenesis. Our aim was to verify the alterations on this signaling
   pathway in human GBM recurrence and to investigate the impact of TMZ in
   particular. Furthermore, a combi-therapy of TMZ and CXCR2 antagonization
   was established to assess the efficacy and tolerability. First, we
   analyzed 76 matched primary and recurrent GBM samples with regard to
   various histological aspects with a focus on the role of TMZ treatment
   and the assessment of predictors of overall survival (OS). Second, the
   combi-therapy with TMZ and CXCR2-antagonization was evaluated in a
   syngeneic mouse tumor model with in-depth immunohistological
   investigations and subsequent gene expression analyses. We observed a
   significantly decreased infiltration of tumor-associated
   microglia/macrophages (TAM) in recurrent tumors, while a high TAM
   infiltration in primary tumors was associated with a reduced OS.
   Additionally, more patients expressed IL8 in recurrent tumors and TMZ
   therapy maintained CXCL2 expression. In mice, enhanced anti-tumoral
   effects were observed after combi-therapy. In conclusion, high TAM
   infiltration predicts a survival disadvantage, supporting findings of
   the tumor-promoting phenotype of TAMs. Furthermore, the combination
   therapy seemed to be promising to overcome CXCR2-mediated
   resistance.</p>}},
Publisher = {{MDPI}},
Address = {{ST ALBAN-ANLAGE 66, CH-4052 BASEL, SWITZERLAND}},
Type = {{Article}},
Language = {{English}},
Affiliation = {{Acker, G (Corresponding Author), Charite Univ Med Berlin, Dept Neurosurg, Berlin, Germany.
   Acker, G (Corresponding Author), Free Univ Berlin, Charitepl 1, D-10117 Berlin, Germany.
   Acker, G (Corresponding Author), Humboldt Univ, Charitepl 1, D-10117 Berlin, Germany.
   Acker, G (Corresponding Author), Charite Univ Med Berlin, Clinician Scientist Program, Berlin Inst Hlth, Charitepl 1, D-10117 Berlin, Germany.
   Urbantat, Ruth M.; Jelgersma, Claudius; Brandenburg, Susan; Nieminen-Kelha, Melina; Kremenetskaia, Irina; Zollfrank, Julia; Vajkoczy, Peter; Acker, Gueliz, Charite Univ Med Berlin, Dept Neurosurg, Berlin, Germany.
   Urbantat, Ruth M.; Jelgersma, Claudius; Brandenburg, Susan; Nieminen-Kelha, Melina; Kremenetskaia, Irina; Zollfrank, Julia; Mueller, Susanne; Rubarth, Kerstin; Koch, Arend; Vajkoczy, Peter; Acker, Gueliz, Free Univ Berlin, Charitepl 1, D-10117 Berlin, Germany.
   Urbantat, Ruth M.; Jelgersma, Claudius; Brandenburg, Susan; Nieminen-Kelha, Melina; Kremenetskaia, Irina; Zollfrank, Julia; Mueller, Susanne; Rubarth, Kerstin; Koch, Arend; Vajkoczy, Peter; Acker, Gueliz, Humboldt Univ, Charitepl 1, D-10117 Berlin, Germany.
   Mueller, Susanne, Charite Univ Med Berlin, Dept Neurol \& Expt Neurol, Berlin, Germany.
   Mueller, Susanne, Charite Univ Med Berlin, NeuroCure Cluster Excellence \& Charite Core Facil, Berlin, Germany.
   Rubarth, Kerstin, Charite Univ Med Berlin, Expt \& Clin Res Ctr, Berlin, Germany.
   Rubarth, Kerstin, Charite Univ Med Berlin, Berlin Inst Hlth, Charitepl 1, D-10117 Berlin, Germany.
   Koch, Arend, Charite Univ Med Berlin, Dept Neuropathol, Berlin, Germany.
   Acker, Gueliz, Charite Univ Med Berlin, Clinician Scientist Program, Berlin Inst Hlth, Charitepl 1, D-10117 Berlin, Germany.}},
DOI = {{10.3390/ijms222011180}},
Article-Number = {{11180}},
EISSN = {{1422-0067}},
Keywords = {{glioblastoma; TAM; CXCR2; CXCL8; IL8; CXCL2; antiangiogenic therapy;
   combination therapy; temozolomide; SB225002}},
Keywords-Plus = {{CENTRAL-NERVOUS-SYSTEM; ANTIANGIOGENIC THERAPY; GLIOMA; RADIOTHERAPY;
   MICROGLIA; GROWTH; GRADE; CELLS; BRAIN; CLASSIFICATION}},
Research-Areas = {{Biochemistry \& Molecular Biology; Chemistry}},
Web-of-Science-Categories  = {{Biochemistry \& Molecular Biology; Chemistry, Multidisciplinary}},
Author-Email = {{ruth-maria.urbantat@charite.de
   claudius.jelgersma@charite.de
   susan.brandenburg@charite.de
   melina.nieminen@charite.de
   irina.kremenetskaia@charite.de
   julia.zollfrank@charite.de
   susanne.mueller1@charite.de
   kerstin.rubarth@charite.de
   arend.koch@charite.de
   peter.vajkoczy@charite.de
   gueliz.acker@charite.de}},
ORCID-Numbers = {{Mueller, Susanne/0000-0002-5053-2211
   Rubarth, Kerstin/0000-0002-6174-6346
   Urbantat, Ruth Maria/0000-0001-7360-6001
   Acker, Guliz/0000-0002-8946-6426}},
Funding-Acknowledgement = {{Berliner Krebsgesellschaft (BKG); BKG; Lydia Rabinowitsch funding}},
Funding-Text = {{This work was supported by the Berliner Krebsgesellschaft (BKG). Ruth
   Maria Urbantat was funded by a doctoral scholarship from the BKG. We
   would like to acknowledge the support that Gueliz Acker received Lydia
   Rabinowitsch funding within the framework of the advancement of women in
   science.}},
Cited-References = {{Acker G, 2016, J NEURO-ONCOL, V129, P33, DOI 10.1007/s11060-016-2143-8.
   Acker G, 2020, EUR J CANCER, V126, P106, DOI 10.1016/j.ejca.2019.12.005.
   Ahir BK, 2020, MOL NEUROBIOL, V57, P2461, DOI 10.1007/s12035-020-01892-8.
   Aldape K, 2019, NAT REV CLIN ONCOL, V16, P509, DOI 10.1038/s41571-019-0177-5.
   Angara K, 2018, NEOPLASIA, V20, P1070, DOI 10.1016/j.neo.2018.08.011.
   Blank A, 2021, J PATHOL, V253, P160, DOI 10.1002/path.5569.
   Bloch O, 2012, J NEUROSURG, V117, P1032, DOI 10.3171/2012.9.JNS12504.
   Brandenburg S, 2016, ACTA NEUROPATHOL, V131, P365, DOI 10.1007/s00401-015-1529-6.
   Brat DJ, 2005, NEURO-ONCOLOGY, V7, P122, DOI 10.1215/S1152851704001061.
   Bruyere C, 2011, INT J ONCOL, V38, P1453, DOI 10.3892/ijo.2011.964.
   Chaudhry IH, 2001, HISTOPATHOLOGY, V39, P409, DOI 10.1046/j.1365-2559.2001.01230.x.
   Chinot OL, 2014, NEW ENGL J MED, V370, P709, DOI 10.1056/NEJMoa1308345.
   Colonna M, 2017, ANNU REV IMMUNOL, V35, P441, DOI 10.1146/annurev-immunol-051116-052358.
   Conroy Siobhan, 2018, Oncotarget, V9, P15721, DOI 10.18632/oncotarget.24595.
   Czabanka M, 2013, EUR J CANCER, V49, P2243, DOI 10.1016/j.ejca.2013.02.019.
   Czabanka M, 2011, EUR J CANCER, V47, P1276, DOI 10.1016/j.ejca.2011.02.001.
   D'Alessandro G, 2016, ONCOTARGET, V7, P30781, DOI 10.18632/oncotarget.8761.
   Darmanis S, 2017, CELL REP, V21, P1399, DOI 10.1016/j.celrep.2017.10.030.
   de Vasconcellos JF, 2015, PLOS ONE, V10, DOI 10.1371/journal.pone.0134783.
   Delgado-Goni T, 2014, NMR BIOMED, V27, P1333, DOI 10.1002/nbm.3194.
   Fischer I, 2005, BRAIN PATHOL, V15, P297.
   Fu WL, 2020, FRONT IMMUNOL, V11, DOI 10.3389/fimmu.2020.00835.
   Gabrusiewicz K, 2011, PLOS ONE, V6, DOI 10.1371/journal.pone.0023902.
   Galarneau H, 2007, CANCER RES, V67, P8874, DOI 10.1158/0008-5472.CAN-07-0177.
   Ghosh D, 2018, CLIN TRANSL MED, V7, DOI 10.1186/s40169-018-0211-8.
   Groblewska M, 2020, INT J MOL SCI, V21, DOI 10.3390/ijms21103704.
   Grossman R, 2014, J NEURO-ONCOL, V116, P59, DOI 10.1007/s11060-013-1268-2.
   Hambardzumyan D, 2016, NAT NEUROSCI, V19, P20, DOI 10.1038/nn.4185.
   Hasan T, 2019, CELL DEATH DIS, V10, DOI 10.1038/s41419-019-1387-6.
   Hegi ME, 2005, NEW ENGL J MED, V352, P997, DOI 10.1056/NEJMoa043331.
   Herrlinger U, 2016, J CLIN ONCOL, V34, P1611, DOI 10.1200/JCO.2015.63.4691.
   Hol J, 2010, J LEUKOCYTE BIOL, V87, P501, DOI 10.1189/jlb.0809532.
   Holdenrieder S, 2004, CLIN BIOCHEM, V37, P605, DOI 10.1016/j.clinbiochem.2004.05.003.
   Hudson AL, 2018, FRONT ONCOL, V8, DOI 10.3389/fonc.2018.00314.
   Hughes CE, 2018, FEBS J, V285, P2944, DOI 10.1111/febs.14466.
   Jelgersma C, 2021, CANCERS, V13, DOI 10.3390/cancers13143416.
   Jo MY, 2012, MOL MED REP, V6, P88, DOI 10.3892/mmr.2012.868.
   Komohara Y, 2008, J PATHOL, V216, P15, DOI 10.1002/path.2370.
   Laperriere N, 2002, RADIOTHER ONCOL, V64, P259, DOI 10.1016/S0167-8140(02)00078-6.
   Lauko Adam, 2021, Semin Cancer Biol, DOI 10.1016/j.semcancer.2021.02.014.
   Liu XB, 2021, FRONT CELL DEV BIOL, V9, DOI 10.3389/fcell.2021.689613.
   Louis DN, 2007, ACTA NEUROPATHOL, V114, P97, DOI 10.1007/s00401-007-0243-4.
   Louis DN, 2016, ACTA NEUROPATHOL, V131, P803, DOI 10.1007/s00401-016-1545-1.
   Malmstrom A, 2012, LANCET ONCOL, V13, P916, DOI 10.1016/S1470-2045(12)70265-6.
   Marenco-Hillembrand L, 2020, J NEURO-ONCOL, V147, P297, DOI 10.1007/s11060-020-03451-6.
   Markovic DS, 2005, J NEUROPATH EXP NEUR, V64, P754, DOI 10.1097/01.jnen.0000178445.33972.a9.
   Martinez Fernando O, 2014, F1000Prime Rep, V6, P13, DOI 10.12703/P6-13.
   MORIMURA T, 1990, ACTA NEUROPATHOL, V80, P287, DOI 10.1007/BF00294647.
   Morisse MC, 2018, EXPERT REV NEUROTHER, V18, P729, DOI 10.1080/14737175.2018.1510321.
   Muller S, 2017, GENOME BIOL, V18, DOI 10.1186/s13059-017-1362-4.
   Noch EK, 2018, WORLD NEUROSURG, V116, P505, DOI 10.1016/j.wneu.2018.04.022.
   Norden AD, 2008, CURR OPIN ONCOL, V20, P652, DOI 10.1097/CCO.0b013e32831186ba.
   OLTVAI ZN, 1993, CELL, V74, P609, DOI 10.1016/0092-8674(93)90509-O.
   Ostrom QT, 2019, NEURO-ONCOLOGY, V21, pV1, DOI 10.1093/neuonc/noz150.
   Perrin SL, 2019, BIOCHEM SOC T, V47, P625, DOI 10.1042/BST20180444.
   Phillips HS, 2006, CANCER CELL, V9, P157, DOI 10.1016/j.ccr.2006.02.019.
   Pires-Afonso Y, 2020, INT J MOL SCI, V21, DOI 10.3390/ijms21030689.
   Qazi MA, 2017, ANN ONCOL, V28, P1448, DOI 10.1093/annonc/mdx169.
   Radke J, 2019, ACTA NEUROPATHOL COM, V7, DOI 10.1186/s40478-019-0745-z.
   Schulz M, 2021, FRONT IMMUNOL, V12, DOI 10.3389/fimmu.2021.716504.
   Sharma I, 2018, J BIOMED SCI, V25, DOI 10.1186/s12929-018-0464-y.
   Sharma Ira, 2017, Asian Pac J Cancer Prev, V18, P1307.
   Shi L, 2018, J CELL BIOCHEM, V119, P6057, DOI 10.1002/jcb.26803.
   Shibuya Masabumi, 2011, Genes Cancer, V2, P1097, DOI 10.1177/1947601911423031.
   Skaga E, 2019, BMC CANCER, V19, DOI 10.1186/s12885-019-5861-4.
   Stupp R, 2005, NEW ENGL J MED, V352, P987, DOI 10.1056/NEJMoa043330.
   Sueoka H, 2014, SURGERY, V155, P640, DOI 10.1016/j.surg.2013.12.037.
   Szulzewsky F, 2015, PLOS ONE, V10, DOI 10.1371/journal.pone.0116644.
   Urbantat RM, 2021, CANCERS, V13, DOI 10.3390/cancers13122983.
   Urbantat RM, 2021, INT J MOL SCI, V22, DOI 10.3390/ijms22052634.
   Wang HY, 2017, J NEUROSURG, V126, P446, DOI 10.3171/2016.1.JNS152513.
   Wang SY, 2013, J NEURO-ONCOL, V112, P339, DOI 10.1007/s11060-013-1077-7.
   Waugh DJJ, 2008, CLIN CANCER RES, V14, P6735, DOI 10.1158/1078-0432.CCR-07-4843.
   Weller M, 2017, LANCET ONCOL, V18, pE315, DOI 10.1016/S1470-2045(17)30194-8.
   White JR, 1998, J BIOL CHEM, V273, P10095, DOI 10.1074/jbc.273.17.10095.
   Wick W, 2014, NAT REV NEUROL, V10, P372, DOI 10.1038/nrneurol.2014.100.
   Yang L, 2015, ONCOTARGETS THER, V8, P3203, DOI 10.2147/OTT.S91626.
   Zhai HY, 2011, GLIA, V59, P472, DOI 10.1002/glia.21117.}},
Number-of-Cited-References = {{78}},
Times-Cited = {{0}},
Usage-Count-Last-180-days = {{0}},
Usage-Count-Since-2013 = {{0}},
Journal-ISO = {{Int. J. Mol. Sci.}},
Doc-Delivery-Number = {{WT8OV}},
Web-of-Science-Index = {{Science Citation Index Expanded (SCI-EXPANDED)}},
Unique-ID = {{WOS:000716119500001}},
OA = {{gold, Green Accepted, Green Published}},
DA = {{2022-01-16}},
}

@article{ WOS:000591735300001,
Author = {Blank, Anne and Kremenetskaia, Irina and Urbantat, Ruth M. and Acker,
   Gueliz and Turkowski, Kati and Radke, Josefine and Schneider, Ulf C. and
   Vajkoczy, Peter and Brandenburg, Susan},
Title = {{Microglia/macrophages express alternative proangiogenic factors
   depending on granulocyte content in human glioblastoma}},
Journal = {{JOURNAL OF PATHOLOGY}},
Year = {{2021}},
Volume = {{253}},
Number = {{2}},
Pages = {{160-173}},
Month = {{FEB}},
Abstract = {{Myeloid cells are an inherent part of the microenvironment of
   glioblastoma multiforme (GBM). There is growing evidence for their
   participation in mechanisms of tumor escape, especially in the
   development of resistance following initially promising anti-VEGF/VEGFR
   treatment. Thus, we sought to define the capability of myeloid cells to
   contribute to the expression of proangiogenic molecules in human GBM. We
   investigated GBM specimens in comparison with anaplastic astrocytoma
   (WHO grade III) and epilepsy patient samples freshly obtained from
   surgery. Flow cytometric analyses revealed two distinct CD11b(+)CD45(+)
   cell populations in GBM tissues, which were identified as
   microglia/macrophages and granulocytes. Due to varied granulocyte
   influx, GBM samples were subdivided into groups with low (GBM-lPMNL) and
   high (GBM-hPMNL) numbers of granulocytes (polymorphonuclear leukocytes;
   PMNL), which were related to activation of the microglia/macrophage
   population. Microglia/macrophages of the GBM-lPMNL group were similar to
   those of astrocytoma specimens, but those of GBM-hPMNL tissues revealed
   an altered phenotype by expressing high levels of CD163, TIE2, HIF1
   alpha, VEGF, CXCL2 and CD13. Although microglia/macrophages represented
   the main source of alternative proangiogenic factors, additionally
   granulocytes participated by production of IL8 and CD13. Moreover,
   microglia/macrophages of the GBM-hPMNL specimens were highly associated
   with tumor blood vessels, accompanied by remodeling of the vascular
   structure. Our data emphasize that tumor-infiltrating myeloid cells
   might play a crucial role for limited efficacy of anti-angiogenic
   therapy bypassing VEGF-mediated pathways through expression of
   alternative proangiogenic factors. (c) 2020 The Pathological Society of
   Great Britain and Ireland. Published by John Wiley \& Sons, Ltd.}},
Publisher = {{WILEY}},
Address = {{111 RIVER ST, HOBOKEN 07030-5774, NJ USA}},
Type = {{Article}},
Language = {{English}},
Affiliation = {{Vajkoczy, P (Corresponding Author), Charite Univ Med Berlin, Dept Neurosurg, Charitepl 1, D-10117 Berlin, Germany.
   Blank, Anne; Kremenetskaia, Irina; Urbantat, Ruth M.; Acker, Gueliz; Turkowski, Kati; Vajkoczy, Peter; Brandenburg, Susan, Charite Univ Med Berlin, Dept Expt Neurosurg, Berlin, Germany.
   Blank, Anne; Kremenetskaia, Irina; Urbantat, Ruth M.; Acker, Gueliz; Turkowski, Kati; Radke, Josefine; Schneider, Ulf C.; Vajkoczy, Peter; Brandenburg, Susan, Free Univ Berlin, Berlin, Germany.
   Blank, Anne; Kremenetskaia, Irina; Urbantat, Ruth M.; Acker, Gueliz; Turkowski, Kati; Radke, Josefine; Schneider, Ulf C.; Vajkoczy, Peter; Brandenburg, Susan, Humboldt Univ, Berlin, Germany.
   Blank, Anne; Kremenetskaia, Irina; Urbantat, Ruth M.; Acker, Gueliz; Turkowski, Kati; Radke, Josefine; Schneider, Ulf C.; Vajkoczy, Peter; Brandenburg, Susan, Berlin Inst Hlth, Berlin, Germany.
   Acker, Gueliz; Schneider, Ulf C.; Vajkoczy, Peter, Charite Univ Med Berlin, Dept Neurosurg, Charitepl 1, D-10117 Berlin, Germany.
   Radke, Josefine, Charite Univ Med Berlin, Dept Neuropathol, Berlin, Germany.
   Radke, Josefine, German Canc Consortium DKTK, Partner Site Berlin, Berlin, Germany.
   Blank, Anne, Charite Univ Med Berlin, Dept Anesthesiol \& Intens Care Med, Berlin, Germany.}},
DOI = {{10.1002/path.5569}},
Early Access Date = {{NOV 2020}},
ISSN = {{0022-3417}},
EISSN = {{1096-9896}},
Keywords = {{GBM; tumor microenvironment; tumor angiogenesis; microglia; macrophages;
   granulocytes; CXCL2; CD45; CSF}},
Keywords-Plus = {{TUMOR-ASSOCIATED MACROPHAGES; ENDOTHELIAL GROWTH-FACTOR; ANTIANGIOGENIC
   THERAPY; PERIPHERAL MACROPHAGES; GLIOMA PROGRESSION; RESIDENT MICROGLIA;
   CANCER CELLS; ANGIOGENESIS; INFILTRATION; NEUTROPHILS}},
Research-Areas = {{Oncology; Pathology}},
Web-of-Science-Categories  = {{Oncology; Pathology}},
Author-Email = {{peter.vajkoczy@charite.de}},
ResearcherID-Numbers = {{Urbantat, Ruth Maria/AAL-8130-2021
   Turkowski, Kati/AAU-6195-2020
   Brandenburg, Susan/ABA-6089-2021
   }},
ORCID-Numbers = {{Turkowski, Kati/0000-0002-8455-8268
   Urbantat, Ruth Maria/0000-0001-7360-6001
   Blank, Anne/0000-0002-7704-0129}},
Funding-Acknowledgement = {{German Research Foundation (DFG)German Research Foundation (DFG)
   {[}SPP1190, SFB TRR43]; Berliner Krebsgesellschaft (BKG); BKG}},
Funding-Text = {{This work was supported by the German Research Foundation (DFG; SPP1190
   and SFB TRR43) and the Berliner Krebsgesellschaft (BKG). Ruth M Urbantat
   was funded by a doctoral scholarship from the BKG. The authors thank all
   the study participants, without whom this study would not have been
   possible. The authors thank the neurosurgeons at the Department of
   Neurosurgery of Charite for their kind support and tissue collection.
   Additionally, we thank Annett Mueller, Alexander D Bungert and Matthaus
   Felsenstein (Experimental Neurosurgery, Charite) for scientific advice
   and critical reading of the manuscript. We thank Marina Jendrach
   (Neuropathology, Charite) for inspiring discussion of experiments.}},
Cited-References = {{Acker G, 2020, EUR J CANCER, V126, P106, DOI 10.1016/j.ejca.2019.12.005.
   Acker T, 2003, CELL TISSUE RES, V314, P145, DOI 10.1007/s00441-003-0763-8.
   Angara K, 2018, NEOPLASIA, V20, P1070, DOI 10.1016/j.neo.2018.08.011.
   Awad RM, 2018, FRONT IMMUNOL, V9, DOI 10.3389/fimmu.2018.01977.
   Badie B, 2000, NEUROSURGERY, V46, P957, DOI 10.1097/00006123-200004000-00035.
   Bhaskar A, 2013, LEUKEMIA RES, V37, P410, DOI 10.1016/j.leukres.2012.12.014.
   Brandenburg S, 2017, IMMUNOL RES, V65, P757, DOI 10.1007/s12026-017-8915-1.
   Brandenburg S, 2016, ACTA NEUROPATHOL, V131, P365, DOI 10.1007/s00401-015-1529-6.
   Brat DJ, 2005, NEURO-ONCOLOGY, V7, P122, DOI 10.1215/S1152851704001061.
   Bronte V, 2016, NAT COMMUN, V7, DOI 10.1038/ncomms12150.
   Brown GT, 2013, J IMMUNOL, V191, P5196, DOI 10.4049/jimmunol.1300354.
   Cerami E, 2012, CANCER DISCOV, V2, P401, DOI 10.1158/2159-8290.CD-12-0095.
   Charles NA, 2011, GLIA, V59, P1169, DOI 10.1002/glia.21136.
   Chen BB, 2018, METHODS MOL BIOL, V1711, P243, DOI 10.1007/978-1-4939-7493-1\_12.
   Chen L, 2016, CANCER RES, V76, P6828, DOI 10.1158/0008-5472.CAN-16-1114.
   Chen XB, 2014, CANCER RES, V74, P7285, DOI 10.1158/0008-5472.CAN-14-1240.
   Chung JY, 2004, J CLIN ENDOCR METAB, V89, P2484, DOI 10.1210/jc.2003-031580.
   De Palma M, 2005, CANCER CELL, V8, P211, DOI 10.1016/j.ccr.2005.08.002.
   Duckworth C, 2016, ONCOGENE, V35, P4036, DOI 10.1038/onc.2015.472.
   Engelhardt B, 2014, CELL TISSUE RES, V355, P687, DOI 10.1007/s00441-014-1811-2.
   Feuser K, 2012, CYTOKINE, V58, P178, DOI 10.1016/j.cyto.2012.01.001.
   Fossati G, 1999, ACTA NEUROPATHOL, V98, P349, DOI 10.1007/s004010051093.
   Gao JJ, 2013, SCI SIGNAL, V6, DOI 10.1126/scisignal.2004088.
   Gerstner ER, 2012, CANCER J, V18, P45, DOI 10.1097/PPO.0b013e3182431c6f.
   Goriely S, 2001, J IMMUNOL, V166, P2141, DOI 10.4049/jimmunol.166.3.2141.
   Harel SA, 2015, CELL DEATH DIFFER, V22, P1328, DOI 10.1038/cdd.2014.221.
   Hermiston ML, 2003, ANNU REV IMMUNOL, V21, P107, DOI 10.1146/annurev.immunol.21.120601.140946.
   Holm A, 2018, TRENDS CELL BIOL, V28, P302, DOI 10.1016/j.tcb.2017.12.002.
   Jablonska J, 2014, INT J CANCER, V134, P1346, DOI 10.1002/ijc.28551.
   Jo J, 2012, EXPERT REV NEUROTHER, V12, P733, DOI {[}10.1586/ERN.12.53, 10.1586/ern.12.53].
   Kim J, 2016, MEDIAT INFLAMM, V2016, DOI 10.1155/2016/6058147.
   Kiselak EA, 2010, J BIOL CHEM, V285, P30496, DOI 10.1074/jbc.M110.121590.
   Koh YW, 2014, PLOS ONE, V9, DOI 10.1371/journal.pone.0087066.
   Li L, 2015, J DIABETES RES, V2015, DOI 10.1155/2015/954701.
   Liang J, 2014, CLIN CANCER RES, V20, P187, DOI 10.1158/1078-0432.CCR-13-1279.
   Lu-Emerson C, 2013, NEURO-ONCOLOGY, V15, P1079, DOI 10.1093/neuonc/not082.
   Moses K, 2016, SEMIN IMMUNOL, V28, P187, DOI 10.1016/j.smim.2016.03.018.
   Muller A, 2015, INT J CANCER, V137, P278, DOI 10.1002/ijc.29379.
   Natoli M, 2011, J CELL PHYSIOL, V226, P1531, DOI 10.1002/jcp.22487.
   Nishie A, 1999, CLIN CANCER RES, V5, P1107.
   NITTA T, 1992, BRAIN RES, V571, P19, DOI 10.1016/0006-8993(92)90505-4.
   Norden AD, 2008, CURR OPIN ONCOL, V20, P652, DOI 10.1097/CCO.0b013e32831186ba.
   O'Callaghan J, 2012, APPL ENVIRON MICROB, V78, P5196, DOI 10.1128/AEM.00507-12.
   Osterberg N, 2016, NEURO-ONCOLOGY, V18, P939, DOI 10.1093/neuonc/now005.
   Palande K, 2013, FRONT BIOSCI-LANDMRK, V18, P91, DOI 10.2741/4089.
   Pasqualini R, 2000, CANCER RES, V60, P722.
   Pearce EL, 2007, J IMMUNOL, V179, P2074, DOI 10.4049/jimmunol.179.4.2074.
   Piao YJ, 2012, NEURO-ONCOLOGY, V14, P1379, DOI 10.1093/neuonc/nos158.
   Roggendorf W, 1996, ACTA NEUROPATHOL, V92, P288, DOI 10.1007/s004010050520.
   Sarkar S, 2008, J INTERF CYTOK RES, V28, P679, DOI 10.1089/jir.2008.0028.
   Shojaei F, 2008, CANCER RES, V68, P5501, DOI 10.1158/0008-5472.CAN-08-0925.
   Sielska M, 2013, J PATHOL, V230, P310, DOI 10.1002/path.4192.
   SMITH WB, 1994, EXP HEMATOL, V22, P329.
   Soffietti R, 2012, CURR CANCER DRUG TAR, V12, P279, DOI 10.2174/156800912799277584.
   Swamydas Muthulekha, 2015, Curr Protoc Immunol, V110, DOI 10.1002/0471142735.im0320s110.
   Turrini R, 2017, ONCOIMMUNOLOGY, V6, DOI 10.1080/2162402X.2017.1303585.
   Venneri MA, 2007, BLOOD, V109, P5276, DOI 10.1182/blood-2006-10-053504.
   VOEST EE, 1995, J NATL CANCER I, V87, P581, DOI 10.1093/jnci/87.8.581.
   Xuan WJ, 2015, J LEUKOCYTE BIOL, V97, P61, DOI 10.1189/jlb.1A0314-170R.
   Yipp BG, 2012, NAT MED, V18, P1386, DOI 10.1038/nm.2847.
   Zhou SL, 2016, GASTROENTEROLOGY, V150, P1646, DOI 10.1053/j.gastro.2016.02.040.
   Zhu CB, 2017, ACTA NEUROPATHOL COM, V5, DOI 10.1186/s40478-016-0405-5.}},
Number-of-Cited-References = {{62}},
Times-Cited = {{11}},
Usage-Count-Last-180-days = {{2}},
Usage-Count-Since-2013 = {{2}},
Journal-ISO = {{J. Pathol.}},
Doc-Delivery-Number = {{PR9QK}},
Web-of-Science-Index = {{Science Citation Index Expanded (SCI-EXPANDED)}},
Unique-ID = {{WOS:000591735300001}},
DA = {{2022-01-16}},
}

@article{ WOS:000472640900001,
Author = {Gjorgjevski, Marko and Hannen, Ricarda and Carl, Barbara and Li, Yu and
   Landmann, Emilie and Buchholz, Malte and Bartsch, Joerg W. and Nimsky,
   Christopher},
Title = {{Molecular profiling of the tumor microenvironment in glioblastoma
   patients: correlation of microglia/macrophage polarization state with
   metalloprotease expression profiles and survival}},
Journal = {{BIOSCIENCE REPORTS}},
Year = {{2019}},
Volume = {{39}},
Number = {{6}},
Month = {{JUN 20}},
Abstract = {{Due to poor prognosis of glioblastoma (GBM), there is an urgent need to
   develop new therapeutic strategies. Besides eliminating GBM tumor cells
   and stem cells, a novel therapeutic approach aims to target
   Glioma-associated microglia/macrophages (GAMs). We investigated the
   molecular profile of GAMs correlated with patient prognosis by
   exploiting M1/M2-like polarization markers in a cohort of 20 GBM
   patients. Using quantitative PCR (qPCR), the markers CXCL10 (M1) and
   CCL13 (M2) were validated in human macrophages and applied to a global
   analysis of GBM tissue. Furthermore, proteinase genes, known to be
   associated with GBM progression (ADAM8, MMP9, MMP14, ADAM10, ADAM17),
   were analyzed in correlation to M1/M2 markers. Notably, expression
   levels of ADAM10 and ADAM17 are significantly correlated with an M1-like
   phenotype and are positively associated to patient survival. Whilst
   ADAM8 mRNA expression was equally correlated with M1and M2-like markers,
   genes for MMP9 and MMP14 are significantly associated with an M2-like
   phenotype and association to impaired prognosis in the GBM patient
   cohort. Thus, we provide a robust and reliable combination of qPCR
   markers to characterize global microglia/macrophage status and the
   associated proteinase profiles in GBM patients that can be used to
   analyze the tumormicroenvironment, the patients' prognosis and preselect
   those GBM patients for which targeting the microglia/macrophage
   population by repolarization might be beneficial.}},
Publisher = {{PORTLAND PRESS LTD}},
Address = {{CHARLES DARWIN HOUSE, 12 ROGER STREET, LONDON WC1N 2JU, ENGLAND}},
Type = {{Article}},
Language = {{English}},
Affiliation = {{Bartsch, JW (Corresponding Author), Philipps Univ Marburg, Dept Neurosurg, Baldingerstr, D-35033 Marburg, Germany.
   Gjorgjevski, Marko; Hannen, Ricarda; Carl, Barbara; Li, Yu; Bartsch, Joerg W.; Nimsky, Christopher, Philipps Univ Marburg, Dept Neurosurg, Baldingerstr, D-35033 Marburg, Germany.
   Landmann, Emilie; Buchholz, Malte, Philipps Univ Marburg, ZTI, Clin Gastroenterol, Hans Meerwein Str 3, D-35043 Marburg, Germany.}},
DOI = {{10.1042/BSR20182361}},
Article-Number = {{BSR20182361}},
ISSN = {{0144-8463}},
EISSN = {{1573-4935}},
Keywords-Plus = {{MICROGLIA; DIFFERENTIATION; MACROPHAGES; INHIBITION; MIGRATION; CLEAVAGE}},
Research-Areas = {{Biochemistry \& Molecular Biology; Cell Biology}},
Web-of-Science-Categories  = {{Biochemistry \& Molecular Biology; Cell Biology}},
Author-Email = {{jbartsch@med.uni-marburg.de}},
ResearcherID-Numbers = {{Bartsch, Joerg Walter/AAB-2951-2020
   Nimsky, Christopher/E-3702-2014
   }},
ORCID-Numbers = {{Nimsky, Christopher/0000-0002-8216-9410
   Bartsch, Joerg Walter/0000-0002-2773-3357
   Carl, Barbara/0000-0003-3661-9908}},
Funding-Acknowledgement = {{von Behring-Rontgen-Stiftung {[}vBR64-0018]}},
Funding-Text = {{This work was financially supported by the von Behring-Rontgen-Stiftung
   {[}grant number vBR64-0018 (to J.W.B.)]. We thank Louise Wise (Marburg)
   for help with PBMC preparations and analyses.}},
Cited-References = {{Chen XR, 2013, NEUROSCI LETT, V537, P44, DOI 10.1016/j.neulet.2013.01.021.
   Chetty C, 2012, CELL SIGNAL, V24, P549, DOI 10.1016/j.cellsig.2011.10.008.
   Chetty C, 2010, MOL CANCER THER, V9, P2605, DOI 10.1158/1535-7163.MCT-10-0245.
   Dello Russo C, 2017, CURR CANCER DRUG TAR, V17, P267, DOI 10.2174/1568009616666160813191240.
   Goswami S, 1998, J NEUROCHEM, V71, P1837.
   Hagemann C, 2012, WORLD J CLIN ONCOL, V3, P67, DOI 10.5306/wjco.v3.i5.67.
   Hambardzumyan D, 2016, NAT NEUROSCI, V19, P20, DOI 10.1038/nn.4185.
   Huettner C, 1997, ANTICANCER RES, V17, P3217.
   Kloepper J, 2016, P NATL ACAD SCI USA, V113, P4476, DOI 10.1073/pnas.1525360113.
   Kohutek ZA, 2009, J NEUROSCI, V29, P4605, DOI 10.1523/JNEUROSCI.5126-08.2009.
   Leblond MM, 2017, ONCOTARGET, V8, P72597, DOI 10.18632/oncotarget.19994.
   Lisi L, 2017, NEUROSCI LETT, V645, P106, DOI 10.1016/j.neulet.2017.02.076.
   Markovic DS, 2011, BRAIN BEHAV IMMUN, V25, P624, DOI 10.1016/j.bbi.2011.01.015.
   Mukherjee S, 2018, J EXP CLIN CANC RES, V37, DOI 10.1186/s13046-018-0792-5.
   Mukherjee S, 2018, MOLECULES, V23, DOI 10.3390/molecules23010201.
   Rao X., BIOSTAT BIOINFORMA B, V3, P71.
   Siney EJ, 2017, MOL NEUROBIOL, V54, P3893, DOI 10.1007/s12035-016-0053-6.
   Szulzewsky F, 2015, PLOS ONE, V10, DOI 10.1371/journal.pone.0116644.
   Watters JJ, 2005, J NEUROSCI RES, V81, P447, DOI 10.1002/jnr.20485.
   Wesolowska A, 2008, ONCOGENE, V27, P918, DOI 10.1038/sj.onc.1210683.
   Wolpert F, 2014, NEURO-ONCOLOGY, V16, P382, DOI 10.1093/neuonc/not232.
   Yin YT, 2017, J NEUROINFLAMM, V14, DOI 10.1186/s12974-017-0993-4.}},
Number-of-Cited-References = {{22}},
Times-Cited = {{21}},
Usage-Count-Last-180-days = {{0}},
Usage-Count-Since-2013 = {{2}},
Journal-ISO = {{Biosci. Rep.}},
Doc-Delivery-Number = {{IE8RL}},
Web-of-Science-Index = {{Science Citation Index Expanded (SCI-EXPANDED)}},
Unique-ID = {{WOS:000472640900001}},
OA = {{Green Published, Green Submitted, gold}},
DA = {{2022-01-16}},
}

@article{ WOS:000402726600012,
Author = {Poon, Candice C. and Sarkar, Susobhan and Yong, V. Wee and Kelly, John
   J. P.},
Title = {{Glioblastoma-associated microglia and macrophages: targets for therapies
   to improve prognosis}},
Journal = {{BRAIN}},
Year = {{2017}},
Volume = {{140}},
Number = {{6}},
Pages = {{1548-1560}},
Month = {{JUN}},
Abstract = {{Glioblastoma is the most common and most malignant primary adult human
   brain tumour. Diagnosis of glioblastoma carries a dismal prognosis.
   Treatment resistance and tumour recurrence are the result of both cancer
   cell proliferation and their interaction with the tumour
   microenvironment. A large proportion of the tumour microenvironment
   consists of an inflammatory infiltrate predominated by microglia and
   macrophages, which are thought to be subverted by glioblastoma cells for
   tumour growth. Thus, glioblastoma-associated microglia and macrophages
   are logical therapeutic targets. Their emerging roles in glioblastoma
   progression are reflected in the burgeoning research into therapeutics
   directed at their modification or elimination. Here, we review the
   biology of glioblastoma-associated microglia and macrophages, and model
   systems used to study these cells in vitro and in vivo. We discuss
   translation of results using these model systems and review recent
   advances in immunotherapies targeting microglia and macrophages in
   glioblastoma. Significant challenges remain but medications that affect
   glioblastoma-associated microglia and macrophages hold considerable
   promise to improve the prognosis for patients with this disease.}},
Publisher = {{OXFORD UNIV PRESS}},
Address = {{GREAT CLARENDON ST, OXFORD OX2 6DP, ENGLAND}},
Type = {{Review}},
Language = {{English}},
Affiliation = {{Kelly, JJP (Corresponding Author), Foothills Med Ctr, Dept Clin Neurosci, 1403 29th St NW Calgary, Calgary, AB T2N 2T9, Canada.
   Poon, Candice C.; Sarkar, Susobhan; Yong, V. Wee; Kelly, John J. P., Univ Calgary, Dept Clin Neurosci, Calgary, AB, Canada.}},
DOI = {{10.1093/brain/aww355}},
ISSN = {{0006-8950}},
EISSN = {{1460-2156}},
Keywords = {{glioma; glioblastoma; microglia; macrophages; immunotherapy}},
Keywords-Plus = {{TUMOR-ASSOCIATED MACROPHAGES; GLIOMA-INFILTRATING MICROGLIA/MACROPHAGES;
   GROWTH-FACTOR-BETA; HIGH-GRADE GLIOMA; RESIDENT MICROGLIA; BRAIN-TUMORS;
   TGF-BETA; ALTERNATIVE ACTIVATION; PERIPHERAL MACROPHAGES; PHASE-II}},
Research-Areas = {{Neurosciences \& Neurology}},
Web-of-Science-Categories  = {{Clinical Neurology; Neurosciences}},
Author-Email = {{jjkelly@ucalgary.ca}},
ORCID-Numbers = {{Yong, V. Wee/0000-0002-2600-3563}},
Funding-Acknowledgement = {{Alberta Innovates - Health Solutions; Alberta Cancer Foundation Team
   program; Queen Elizabeth II Graduate Scholarship; University of Calgary
   Faculty of Medicine; Alberta Innovates {[}201300720] Funding Source:
   researchfish}},
Funding-Text = {{We thank the Alberta Innovates - Health Solutions and Alberta Cancer
   Foundation Team program for support of operating funds. C.C.P. is
   supported by a Queen Elizabeth II Graduate Scholarship and studentships
   from the University of Calgary Faculty of Medicine.}},
Cited-References = {{AGUZZI A, 1995, GLIA, V15, P348, DOI 10.1002/glia.440150314.
   ALTERMAN RL, 1994, MOL CHEM NEUROPATHOL, V21, P177, DOI 10.1007/BF02815350.
   AUSMAN JI, 1970, CANCER RES, V30, P2394.
   Baek SK, 2011, J NEURO-ONCOL, V104, P439, DOI 10.1007/s11060-010-0511-3.
   Bayerl SH, 2016, GLIA, V64, P1210, DOI 10.1002/glia.22994.
   Beutner C, 2013, GLIA, V61, P1429, DOI 10.1002/glia.22524.
   Binder DC, 2016, ONCOIMMUNOLOGY, V5, DOI 10.1080/2162402X.2015.1082027.
   Bogdahn U, 2011, NEURO-ONCOLOGY, V13, P132, DOI 10.1093/neuonc/noq142.
   Brandenburg S, 2016, ACTA NEUROPATHOL, V131, P365, DOI 10.1007/s00401-015-1529-6.
   Brantley EC, 2010, TRANSL ONCOL, V3, P380, DOI 10.1593/tlo.10208.
   Butowski N, 2016, NEURO-ONCOLOGY, V18, P557, DOI 10.1093/neuonc/nov245.
   Butowski N, 2009, J NEURO-ONCOL, V91, P175, DOI 10.1007/s11060-008-9693-3.
   Buttgereit A, 2016, NAT IMMUNOL, V17, P1397, DOI 10.1038/ni.3585.
   Carson Monica J, 2008, Drug Discov Today Dis Models, V5, P19, DOI 10.1016/j.ddmod.2008.07.006.
   da Fonseca ACC, 2013, CLIN DEV IMMUNOL, DOI 10.1155/2013/264124.
   Chan A, 2001, GLIA, V33, P87, DOI 10.1002/1098-1136(20010101)33:1<87::AID-GLIA1008>3.0.CO;2-S.
   Charles NA, 2012, GLIA, V60, P502, DOI 10.1002/glia.21264.
   Chen XB, 2014, CANCER RES, V74, P7285, DOI 10.1158/0008-5472.CAN-14-1240.
   Chicoine MR, 2007, NEUROSURGERY, V60, P372, DOI 10.1227/01.NEU.0000249280.61761.2E.
   Coniglio SJ, 2013, MATRIX BIOL, V32, P372, DOI 10.1016/j.matbio.2013.07.008.
   Coniglio SJ, 2012, MOL MED, V18, P519, DOI 10.2119/molmed.2011.00217.
   Davis B, 2016, NEURO-ONCOLOGY, V18, P350, DOI 10.1093/neuonc/nov143.
   De I, 2016, CANCER RES, V76, P2552, DOI 10.1158/0008-5472.CAN-15-2386.
   de la Iglesia N, 2009, CURR MOL MED, V9, P580.
   De Vleeschouwer S, 2008, CLIN CANCER RES, V14, P3098, DOI 10.1158/1078-0432.CCR-07-4875.
   de Vrij J, 2015, INT J CANCER, V137, P1630, DOI 10.1002/ijc.29521.
   Dranoff G, 2004, NAT REV CANCER, V4, P11, DOI 10.1038/nrc1252.
   Elmore MRP, 2014, NEURON, V82, P380, DOI 10.1016/j.neuron.2014.02.040.
   Erblich B, 2011, PLOS ONE, V6, DOI 10.1371/journal.pone.0026317.
   Fantuzzi L, 1999, BLOOD, V94, P875, DOI 10.1182/blood.V94.3.875.415k28\_875\_883.
   Forstreuter F, 2002, J NEUROIMMUNOL, V132, P93, DOI 10.1016/S0165-5728(02)00315-6.
   Frosina G, 2015, CRIT REV ONCOL HEMAT, V96, P257, DOI 10.1016/j.critrevonc.2015.05.013.
   Fujiwara Y, 2011, ONCOL REP, V26, P1533, DOI 10.3892/or.2011.1454.
   Gabrusiewicz K, 2016, JCI INSIGHT, V1, DOI 10.1172/jci.insight.85841.
   Galarneau H, 2007, CANCER RES, V67, P8874, DOI 10.1158/0008-5472.CAN-07-0177.
   Ghoochani A, 2016, ONCOGENE, V35, P6246, DOI 10.1038/onc.2016.160.
   Ginhoux F, 2010, SCIENCE, V330, P841, DOI 10.1126/science.1194637.
   Goldmann T, 2016, NAT IMMUNOL, V17, P797, DOI 10.1038/ni.3423.
   Gordon S, 2003, NAT REV IMMUNOL, V3, P23, DOI 10.1038/nri978.
   Groves MD, 2006, J NEURO-ONCOL, V80, P83, DOI 10.1007/s11060-006-9160-y.
   Guo P, 2005, AM J PATHOL, V166, P877, DOI 10.1016/S0002-9440(10)62308-5.
   Hambardzumyan D, 2015, TRENDS CANCER, V1, P252, DOI 10.1016/j.trecan.2015.10.009.
   Hambardzumyan D, 2016, NAT NEUROSCI, V19, P20, DOI 10.1038/nn.4185.
   Hanisch UK, 2002, GLIA, V40, P140, DOI 10.1002/glia.10161.
   Hao CH, 2002, ACTA NEUROPATHOL, V103, P171.
   Held-Feindt J, 2010, EXP CELL RES, V316, P1553, DOI 10.1016/j.yexcr.2010.02.018.
   Heppner FL, 2005, NAT MED, V11, P146, DOI 10.1038/nm1177.
   Hewedi Iman H, 2013, Cancer Manag Res, V5, P293, DOI 10.2147/CMAR.S48942.
   Hickman SE, 2013, NAT NEUROSCI, V16, P1896, DOI 10.1038/nn.3554.
   Holland EC, 1998, GENE DEV, V12, P3675, DOI 10.1101/gad.12.23.3675.
   Horvath RJ, 2008, J NEUROCHEM, V107, P557, DOI 10.1111/j.1471-4159.2008.05633.x.
   Hulper P, 2011, INT J ONCOL, V38, P51, DOI 10.3892/ijo\_00000823.
   Hussain SF, 2007, CANCER RES, V67, P9630, DOI 10.1158/0008-5472.CAN-07-1243.
   Hussain SF, 2006, NEURO-ONCOLOGY, V8, P261, DOI 10.1215/15228517-2006-008.
   Hwang SY, 2009, BBA-MOL CELL RES, V1793, P1656, DOI 10.1016/j.bbamcr.2009.08.011.
   Imai Y, 2002, GLIA, V40, P164, DOI 10.1002/glia.10149.
   Jacobs VL, 2012, PLOS ONE, V7, DOI 10.1371/journal.pone.0037955.
   Jacobs VL, 2012, NEURO-ONCOLOGY, V14, P119, DOI 10.1093/neuonc/nor194.
   Jacobs VL, 2011, ASN NEURO, V3, DOI 10.1042/AN20110014.
   Jaiswal S, 2010, TRENDS IMMUNOL, V31, P212, DOI 10.1016/j.it.2010.04.001.
   Johansson M, 2002, J NEURO-ONCOL, V59, P1, DOI 10.1023/A:1016317407043.
   Kees T, 2012, NEURO-ONCOLOGY, V14, P64, DOI 10.1093/neuonc/nor182.
   Kennedy BC, 2013, J ONCOL, V2013, DOI 10.1155/2013/486912.
   Kennedy BC, 2009, BMC IMMUNOL, V10, DOI 10.1186/1471-2172-10-11.
   Kloepper J, 2016, P NATL ACAD SCI USA, V113, P4476, DOI 10.1073/pnas.1525360113.
   Komohara Y, 2008, J PATHOL, V216, P15, DOI 10.1002/path.2370.
   Komohara Y, 2012, CANCER SCI, V103, P2165, DOI 10.1111/cas.12015.
   Kortylewski M, 2005, NAT MED, V11, P1314, DOI 10.1038/nm1325.
   Krex D, 2007, BRAIN, V130, P2596, DOI 10.1093/brain/awm204.
   Kwon CH, 2008, CANCER RES, V68, P3286, DOI 10.1158/0008-5472.CAN-07-6867.
   Lee J, 2015, NEURO-ONCOLOGY, V17, P685, DOI 10.1093/neuonc/nou302.
   Letterio JJ, 1998, ANNU REV IMMUNOL, V16, P137, DOI 10.1146/annurev.immunol.16.1.137.
   Leung SY, 1997, ACTA NEUROPATHOL, V93, P518, DOI 10.1007/s004010050647.
   Li W, 2012, NEURO-ONCOLOGY, V14, P958, DOI 10.1093/neuonc/nos116.
   Lin GS, 2014, INT J CLIN EXP PATHO, V7, P3141.
   Liu Y, 2007, J NEURO-ONCOL, V81, P149, DOI 10.1007/s11060-006-9222-1.
   London A, 2013, FRONT CELL NEUROSCI, V7, DOI 10.3389/fncel.2013.00034.
   Lu-Emerson C, 2013, NEURO-ONCOLOGY, V15, P1079, DOI 10.1093/neuonc/not082.
   Luwor RB, 2013, J CLIN NEUROSCI, V20, P907, DOI 10.1016/j.jocn.2013.03.006.
   MACKANESS GB, 1962, J EXP MED, V116, P381, DOI 10.1084/jem.116.3.381.
   Maes W, 2011, CANCER IMMUNOL IMMUN, V60, P153, DOI 10.1007/s00262-010-0946-6.
   Mantovani A, 2004, TRENDS IMMUNOL, V25, P677, DOI 10.1016/j.it.2004.09.015.
   Markovic DS, 2009, P NATL ACAD SCI USA, V106, P12530, DOI 10.1073/pnas.0804273106.
   Markovic DS, 2005, J NEUROPATH EXP NEUR, V64, P754, DOI 10.1097/01.jnen.0000178445.33972.a9.
   Martinez F.O., 2014, F1000Prime Rep, V6, P13.
   Martinez FO, 2009, ANNU REV IMMUNOL, V27, P451, DOI 10.1146/annurev.immunol.021908.132532.
   Martinez FO, 2008, FRONT BIOSCI-LANDMRK, V13, P453, DOI 10.2741/2692.
   MCFARLAND HI, 1992, J IMMUNOL, V149, P1326.
   Mercurio L, 2016, J EXP CLIN CANC RES, V35, DOI 10.1186/s13046-016-0326-y.
   Michell-Robinson MA, 2015, BRAIN, V138, P1138, DOI 10.1093/brain/awv066.
   Michelucci A, 2009, J NEUROIMMUNOL, V210, P3, DOI 10.1016/j.jneuroim.2009.02.003.
   Mieczkowski J, 2015, ONCOTARGET, V6, P33077, DOI 10.18632/oncotarget.5310.
   Mignogna C, 2016, PATHOL RES PRACT, V212, P491, DOI 10.1016/j.prp.2016.02.020.
   Mills CD, 2000, J IMMUNOL, V164, P6166, DOI 10.4049/jimmunol.164.12.6166.
   Mora R, 2009, GLIA, V57, P561, DOI 10.1002/glia.20785.
   MORANTZ RA, 1979, J NEUROSURG, V50, P305, DOI 10.3171/jns.1979.50.3.0305.
   Muller A, 2015, INT J CANCER, V137, P278, DOI 10.1002/ijc.29379.
   Munaut C, 2003, INT J CANCER, V106, P848, DOI 10.1002/ijc.11313.
   Nakagawa J, 2007, INT J ONCOL, V30, P803.
   NATHAN CF, 1983, J EXP MED, V158, P670, DOI 10.1084/jem.158.3.670.
   Nijaguna MB, 2015, J BIOL CHEM, V290, P23401, DOI 10.1074/jbc.M115.664037.
   Oh T, 2014, J TRANSL MED, V12, DOI 10.1186/1479-5876-12-107.
   Okada M, 2009, INT J ONCOL, V34, P1621, DOI 10.3892/ijo\_00000292.
   Ostrom QT, 2014, NEURO-ONCOLOGY, V16, P896, DOI 10.1093/neuonc/nou087.
   Ousman SS, 2012, NAT NEUROSCI, V15, P1096, DOI 10.1038/nn.3161.
   Parney IF, 2009, J NEUROSURG, V110, P572, DOI 10.3171/2008.7.JNS08475.
   PAULUS W, 1995, J NEUROPATH EXP NEUR, V54, P236, DOI 10.1097/00005072-199503000-00010.
   Peixoto P, 2016, ONCOGENE, V35, P4481, DOI 10.1038/onc.2015.506.
   Penuelas S, 2009, CANCER CELL, V15, P315, DOI 10.1016/j.ccr.2009.02.011.
   Perdiguero EG, 2015, NATURE, V518, P547, DOI 10.1038/nature13989.
   Perng P, 2015, FRONT ONCOL, V5, DOI 10.3389/fonc.2015.00153.
   Platten M, 2003, ANN NEUROL, V54, P388, DOI 10.1002/ana.10679.
   Poli A, 2013, ONCOTARGET, V4, P1527, DOI 10.18632/oncotarget.1291.
   Preusser M, 2015, NAT REV NEUROL, V11, P504, DOI 10.1038/nrneurol.2015.139.
   Priester M, 2013, NEURO-ONCOLOGY, V15, P840, DOI 10.1093/neuonc/not025.
   Prosniak M, 2013, CLIN CANCER RES, V19, P3776, DOI 10.1158/1078-0432.CCR-12-1940.
   Pyonteck SM, 2013, NAT MED, V19, P1264, DOI 10.1038/nm.3337.
   Quail DF, 2016, SCIENCE, V352, DOI 10.1126/science.aad3018.
   Rawji KS, 2016, BRAIN, V139, P653, DOI 10.1093/brain/awv395.
   Rempel SA, 2000, CLIN CANCER RES, V6, P102.
   Resende FFB, 2016, BMC CANCER, V16, DOI 10.1186/s12885-016-2118-3.
   Richter N, 2014, NEUROSCI LETT, V583, P130, DOI 10.1016/j.neulet.2014.09.035.
   RIGHI M, 1989, EUR J IMMUNOL, V19, P1443, DOI 10.1002/eji.1830190815.
   Rolle CE, 2012, ADV EXP MED BIOL, V746, P53, DOI 10.1007/978-1-4614-3146-6\_5.
   Rolle CE, 2010, NEUROSURG CLIN N AM, V21, P201, DOI 10.1016/j.nec.2009.08.002.
   Rolon-Reyes K, 2015, PLOS ONE, V10, DOI 10.1371/journal.pone.0131059.
   Rosales AA, 1997, BRAIN RES, V748, P195, DOI 10.1016/S0006-8993(96)01301-7.
   Rosenfeld MR, 2010, NEURO-ONCOLOGY, V12, P1071, DOI 10.1093/neuonc/noq071.
   ROSSI ML, 1987, ACTA NEUROPATHOL, V74, P269, DOI 10.1007/BF00688191.
   Saederup N, 2010, PLOS ONE, V5, DOI 10.1371/journal.pone.0013693.
   Salacz ME, 2016, ONCOTARGETS THER, V9, P2535, DOI 10.2147/OTT.S100407.
   Sampson JH, 2009, MOL CANCER THER, V8, P2773, DOI 10.1158/1535-7163.MCT-09-0124.
   Sampson JH, 2008, SEMIN IMMUNOL, V20, P267, DOI 10.1016/j.smim.2008.04.001.
   Sarkar S, 2014, NAT NEUROSCI, V17, P46, DOI 10.1038/nn.3597.
   Scott JN, 1999, ANN NEUROL, V46, P183, DOI 10.1002/1531-8249(199908)46:2<183::AID-ANA7>3.3.CO;2-Z.
   Sherry MM, 2009, STEM CELLS, V27, P2383, DOI 10.1002/stem.185.
   Shnaper S, 2009, INT J CANCER, V125, P2624, DOI 10.1002/ijc.24639.
   Sielska M, 2013, J PATHOL, V230, P310, DOI 10.1002/path.4192.
   Sierra A, 2013, FRONT CELL NEUROSCI, V7, DOI 10.3389/fncel.2013.00006.
   Singhal S, 2016, CANCER CELL, V30, P120, DOI 10.1016/j.ccell.2016.06.001.
   Stansley B, 2012, J NEUROINFLAMM, V9, DOI 10.1186/1742-2094-9-115.
   STEIN M, 1992, J EXP MED, V176, P287, DOI 10.1084/jem.176.1.287.
   Sughrue ME, 2009, J TRANSL MED, V7, DOI 10.1186/1479-5876-7-84.
   SUZUMURA A, 1993, J IMMUNOL, V151, P2150.
   Szatmari T, 2006, CANCER SCI, V97, P546, DOI 10.1111/j.1349-7006.2006.00208.x.
   Szulzewsky F, 2016, GLIA, V64, P1416, DOI 10.1002/glia.23014.
   Szulzewsky F, 2015, PLOS ONE, V10, DOI 10.1371/journal.pone.0116644.
   Ueda R, 2009, CLIN CANCER RES, V15, P6551, DOI 10.1158/1078-0432.CCR-09-1067.
   Uhl M, 2004, CANCER RES, V64, P7954, DOI 10.1158/0008-5472.CAN-04-1013.
   Wang Su-Fang, 2012, Enzyme Res, V2012, P192867, DOI 10.1155/2012/192867.
   Watters JJ, 2005, J NEUROSCI RES, V81, P447, DOI 10.1002/jnr.20485.
   Waziri A, 2010, NEUROSURG CLIN N AM, V21, P31, DOI 10.1016/j.nec.2009.08.005.
   Wei J, 2013, CLIN DEV IMMUNOL, DOI 10.1155/2013/285246.
   Wesolowska A, 2008, ONCOGENE, V27, P918, DOI 10.1038/sj.onc.1210683.
   Wu A, 2010, NEURO-ONCOLOGY, V12, P1113, DOI 10.1093/neuonc/noq082.
   Wu Y, 2012, PLOS COMPUT BIOL, V8, DOI 10.1371/journal.pcbi.1002355.
   Xu S, 2014, JNCI-J NATL CANCER I, V106, P1.
   Yamaguchi H, 2006, EUR J CELL BIOL, V85, P213, DOI 10.1016/j.ejcb.2005.10.004.
   Yang I, 2010, J CLIN NEUROSCI, V17, P6, DOI 10.1016/j.jocn.2009.05.006.
   Ye XZ, 2012, J IMMUNOL, V189, P444, DOI 10.4049/jimmunol.1103248.
   Zhang J, 2012, CARCINOGENESIS, V33, P312, DOI 10.1093/carcin/bgr289.
   Zhang LY, 2009, GLIA, V57, P1458, DOI 10.1002/glia.20863.
   Zhang QF, 2016, CELL MOL IMMUNOL, V13, P1.
   Zhang Xia, 2008, Curr Protoc Immunol, VChapter 14, DOI 10.1002/0471142735.im1401s83.
   Zhao WJ, 2012, FOLIA NEUROPATHOL, V50, P176.
   Zhou WC, 2015, NAT CELL BIOL, V17, P170, DOI 10.1038/ncb3090.
   Zhou WC, 2014, CANCERS, V6, P723, DOI 10.3390/cancers6020723.
   Zhu Y, 2005, CANCER CELL, V8, P119, DOI 10.1016/j.ccr.2005.07.004.}},
Number-of-Cited-References = {{168}},
Times-Cited = {{106}},
Usage-Count-Last-180-days = {{3}},
Usage-Count-Since-2013 = {{29}},
Journal-ISO = {{Brain}},
Doc-Delivery-Number = {{EW7VX}},
Web-of-Science-Index = {{Science Citation Index Expanded (SCI-EXPANDED)}},
Unique-ID = {{WOS:000402726600012}},
OA = {{Bronze}},
DA = {{2022-01-16}},
}

@article{ WOS:000483908300035,
Author = {Lisi, Lucia and Ciotti, Gabriella Maria Pia and Chiavari, Marta and
   Pizzoferrato, Michela and Mangiola, Annunziato and Kalinin, Sergey and
   Feinstein, Douglas L. and Navarra, Pierluigi},
Title = {{Phospho-mTOR expression in human glioblastoma microglia-macrophage cells}},
Journal = {{NEUROCHEMISTRY INTERNATIONAL}},
Year = {{2019}},
Volume = {{129}},
Month = {{OCT}},
Abstract = {{The glioblastoma (GBM) immune microenvironment is highly heterogeneous,
   and microglia may represent 30-70\% of the entire tumor. However, the
   role of microglia and other specific immune populations is poorly
   characterized. Activation of mTOR signaling occurs in numerous human
   cancers and has roles in microgli-aglioma cell interactions. We now show
   in human tumor specimens (42 patients), that 39\% of tumor-associated
   microglial (TAM) cells express mTOR phosphorylated at Ser-2448; and
   similar mTOR activation is observed using a human microglia-glioma
   interaction paradigm. In addition, we confirm previous studies that
   microglia express urea and ARG1 (taken as M2 marker) in the presence of
   glioma cells, and this phenotype is down regulated in the presence of a
   mTOR inhibitor. These results suggest that mTOR suppression in GBM
   patients might induce a reduction of the M2 phenotype expression in up
   to 40\% of all TAMS. Since the M2 profile of microglial activation is
   believed to be associated with tumor progression, reductions in that
   phenotype may represent an additional anti-tumor mechanism of action of
   mTOR inhibitors, along with direct anti-proliferative activities.}},
Publisher = {{PERGAMON-ELSEVIER SCIENCE LTD}},
Address = {{THE BOULEVARD, LANGFORD LANE, KIDLINGTON, OXFORD OX5 1GB, ENGLAND}},
Type = {{Article}},
Language = {{English}},
Affiliation = {{Lisi, L (Corresponding Author), Univ Cattolica Sacro Cuore, Inst Farrnacol, Lgo F Vito 1, I-00168 Rome, Italy.
   Lisi, Lucia; Ciotti, Gabriella Maria Pia; Chiavari, Marta; Pizzoferrato, Michela; Navarra, Pierluigi, Univ Cattolica Sacro Cuore, Inst Farrnacol, Lgo F Vito 1, I-00168 Rome, Italy.
   Mangiola, Annunziato, Univ Studi G DAnnunzio Chieti Pescara, Dept Neurosci Imaging \& Clin Sci, Via Colle dellAra 100, Chieti, Italy.
   Kalinin, Sergey; Feinstein, Douglas L., Univ Illinois, Dept Anesthesiol, Chicago, IL USA.
   Feinstein, Douglas L., Jesse Brown VA Med Ctr, Dept Vet Affairs, Chicago, IL USA.
   Navarra, Pierluigi, Fdn Policlin Univ Agostino Gemelli, Lgo F Vito 1, Rome, Italy.}},
DOI = {{10.1016/j.neuint.2019.104485}},
Article-Number = {{104485}},
ISSN = {{0197-0186}},
EISSN = {{1872-9754}},
Keywords = {{Glioblastoma; Microglia; mTOR; TSC2; Tumor microenvironment; Molecularly
   targeted therapies}},
Keywords-Plus = {{GLUTAMINE-METABOLISM; TRANSFECTION}},
Research-Areas = {{Biochemistry \& Molecular Biology; Neurosciences \& Neurology}},
Web-of-Science-Categories  = {{Biochemistry \& Molecular Biology; Neurosciences}},
Author-Email = {{lucia.lisi@unicatt.it}},
ResearcherID-Numbers = {{Lisi, Lucia/AAL-1063-2020
   Navarra, Pierluigi/AAL-4307-2020
   }},
ORCID-Numbers = {{Lisi, Lucia/0000-0003-1397-2426}},
Funding-Acknowledgement = {{BLRD VA {[}IK6 BX004852] Funding Source: Medline}},
Cited-References = {{Amin SA, 2018, J BIOMOL STRUCT DYN, V36, P590, DOI 10.1080/07391102.2017.1288659.
   Annovazzi L, 2018, ONCOL LETT, V15, P998, DOI 10.3892/ol.2017.7386.
   Arbab AS, 2017, INT J MOL SCI, V18, DOI 10.3390/ijms18122732.
   Atzori MG, 2017, J EXP CLIN CANC RES, V36, DOI 10.1186/s13046-017-0577-2.
   BACH SJ, 1956, BIOCHEM J, V64, P417, DOI 10.1042/bj0640417.
   da Fonseca ACC, 2013, CLIN DEV IMMUNOL, DOI 10.1155/2013/264124.
   Chen ZH, 2018, FRONT IMMUNOL, V9, DOI 10.3389/fimmu.2018.01004.
   Dello Russo C, 2017, CURR CANCER DRUG TAR, V17, P267, DOI 10.2174/1568009616666160813191240.
   Dello Russo C, 2009, BIOCHEM PHARMACOL, V78, P1242, DOI 10.1016/j.bcp.2009.06.097.
   Dibble CC, 2015, TRENDS CELL BIOL, V25, P545, DOI 10.1016/j.tcb.2015.06.002.
   Foster KG, 2010, J BIOL CHEM, V285, P14071, DOI 10.1074/jbc.R109.094003.
   Gast CE, 2018, SCI ADV, V4, DOI 10.1126/sciadv.aat7828.
   Huang JX, 2009, BIOCHEM SOC T, V37, P217, DOI 10.1042/BST0370217.
   Huysentruyt LC, 2011, ASN NEURO, V3, P183, DOI 10.1042/AN20110011.
   JANABI N, 1995, NEUROSCI LETT, V195, P105, DOI 10.1016/0304-3940(94)11792-H.
   Liang F, 2018, PLOS ONE, V13, DOI 10.1371/journal.pone.0194421.
   Lindstrom A, 2017, ONCOTARGET, V8, P51370, DOI 10.18632/oncotarget.17986.
   Lisi L, 2017, NEUROSCI LETT, V645, P106, DOI 10.1016/j.neulet.2017.02.076.
   Lisi L, 2017, J NEUROCHEM, V142, P153, DOI 10.1111/jnc.14039.
   Lisi L, 2014, J NEUROINFLAMM, V11, DOI 10.1186/1742-2094-11-125.
   Lisi L, 2014, ASN NEURO, V6, DOI 10.1042/AN20130045.
   Lisi L, 2011, J NEUROINFLAMM, V8, DOI 10.1186/1742-2094-8-1.
   Lu VM, 2018, WORLD NEUROSURG, V115, P453, DOI 10.1016/j.wneu.2018.04.016.
   Lv D, 2017, ONCOTARGET, V8, P69076, DOI 10.18632/oncotarget.17299.
   Majewska E, 2017, J PHYSIOL PHARMACOL, V68, P209.
   Martelli AM, 2018, CLIN SCI, V132, P543, DOI 10.1042/CS20171158.
   Miyauchi JT, 2018, J NEUROL, V265, P741, DOI 10.1007/s00415-017-8695-5.
   Nussinov R, 2018, CANCER RES, V78, P593, DOI 10.1158/0008-5472.CAN-17-2727.
   Roggendorf W, 1996, ACTA NEUROPATHOL, V92, P288, DOI 10.1007/s004010050520.
   Rosner M, 2010, AMINO ACIDS, V38, P223, DOI 10.1007/s00726-008-0230-7.
   Shukla A, 2018, BIOCHEM BIOPH RES CO, V499, P829, DOI 10.1016/j.bbrc.2018.04.001.
   Szeliga M, 2016, ADV NEUROBIOL, V13, P259, DOI 10.1007/978-3-319-45096-4\_9.
   Szeliga M, 2009, GLIA, V57, P1014, DOI 10.1002/glia.20825.
   Tanaka K, 2015, J CLIN INVEST, V125, P1591, DOI 10.1172/JCI78239.
   Tee AR, 2018, INT J MOL SCI, V19, DOI 10.3390/ijms19030880.
   Tsutsumi-Kuroda U, 2018, EXP EYE RES, V170, P76, DOI 10.1016/j.exer.2018.02.008.
   Weller M, 2018, EUR J CANCER, V96, P1, DOI 10.1016/j.ejca.2018.03.016.
   WOOD GW, 1979, J NATL CANCER I, V62, P485, DOI 10.1093/jnci/62.3.485.}},
Number-of-Cited-References = {{38}},
Times-Cited = {{9}},
Usage-Count-Last-180-days = {{1}},
Usage-Count-Since-2013 = {{5}},
Journal-ISO = {{Neurochem. Int.}},
Doc-Delivery-Number = {{IU9NS}},
Web-of-Science-Index = {{Science Citation Index Expanded (SCI-EXPANDED)}},
Unique-ID = {{WOS:000483908300035}},
OA = {{Green Published, hybrid}},
DA = {{2022-01-16}},
}

@article{ WOS:000351880000215,
Author = {Lapa, Constantin and Linsenmann, Thomas and Lueckerath, Katharina and
   Samnick, Samuel and Herrmann, Ken and Stoffer, Carolin and Ernestus,
   Ralf-Ingo and Buck, Andreas K. and Loehr, Mario and Monoranu,
   Camelia-Maria},
Title = {{Tumor-Associated Macrophages in Glioblastoma Multiforme-A Suitable
   Target for Somatostatin Receptor-Based Imaging and Therapy?}},
Journal = {{PLOS ONE}},
Year = {{2015}},
Volume = {{10}},
Number = {{3}},
Month = {{MAR 25}},
Abstract = {{Background
   Glioblastoma multiforme (GBM) is the most common primary brain tumor in
   adults. Tumor-associated macrophages (TAM) have been shown to promote
   malignant growth and to correlate with poor prognosis.
   {[}1,4,7,10-tetraazacyclododecane-NN', N `', N'''-tetraacetic
   acid]-d-Phe1, Tyr3-octreotate (DOTATATE) labeled with Gallium-68
   selectively binds to somatostatin receptor 2A (SSTR2A) which is
   specifically expressed and up-regulated in activated macrophages. On the
   other hand, the role of SSTR2A expression on the cell surface of glioma
   cells has not been fully elucidated yet. The aim of this study was to
   non-invasively assess SSTR2A expression of both glioma cells as well as
   macrophages in GBM.
   Methods
   15 samples of patient-derived GBM were stained immunohistochemically for
   macrophage infiltration (CD68), proliferative activity (Ki67) as well as
   expression of SSTR2A. Anti-CD45 staining was performed to distinguish
   between resident microglia and tumor-infiltrating macrophages. In a
   subcohort, positron emission tomography (PET) imaging using
   Ga-68-DOTATATE was performed and the semiquantitatively evaluated tracer
   uptake was compared to the results of immunohistochemistry.
   Results
   The amount of microglia/macrophages ranged from < 10\% to > 50\% in the
   tumor samples with the vast majority being resident microglial cells. A
   strong SSTR2A immunostaining was observed in endothelial cells of
   proliferating vessels, in neurons and neuropile. Only faint
   immunostaining was identified on isolated microglial and tumor cells.
   Somatostatin receptor imaging revealed areas of increased tracer
   accumulation in every patient. However, retention of the tracer did not
   correlate with immunohistochemical staining patterns.
   Conclusion
   SSTR2A seems not to be overexpressed in GBM samples tested, neither on
   the cell surface of resident microglia or infiltrating macrophages, nor
   on the surface of tumor cells. These data suggest that somatostatin
   receptor directed imaging and treatment strategies are less promising in
   GBM.}},
Publisher = {{PUBLIC LIBRARY SCIENCE}},
Address = {{1160 BATTERY STREET, STE 100, SAN FRANCISCO, CA 94111 USA}},
Type = {{Article}},
Language = {{English}},
Affiliation = {{Lapa, C (Corresponding Author), Univ Hosp Wurzburg, Dept Nucl Med, Wurzburg, Germany.
   Lapa, Constantin; Lueckerath, Katharina; Samnick, Samuel; Herrmann, Ken; Buck, Andreas K., Univ Hosp Wurzburg, Dept Nucl Med, Wurzburg, Germany.
   Linsenmann, Thomas; Ernestus, Ralf-Ingo; Loehr, Mario, Univ Hosp Wurzburg, Dept Neurosurg, Wurzburg, Germany.
   Stoffer, Carolin; Monoranu, Camelia-Maria, Univ Wurzburg, Inst Pathol, Dept Neuropathol, Wurzburg, Germany.}},
DOI = {{10.1371/journal.pone.0122269}},
Article-Number = {{e0122269}},
ISSN = {{1932-6203}},
Keywords-Plus = {{CENTRAL-NERVOUS-SYSTEM; HUMAN-BRAIN-TUMORS; HUMAN GLIOMAS; ADJUVANT
   TEMOZOLOMIDE; CELL INFILTRATION; EXPRESSION; ACTIVATION; SUBTYPES;
   GROWTH; CANCER}},
Research-Areas = {{Science \& Technology - Other Topics}},
Web-of-Science-Categories  = {{Multidisciplinary Sciences}},
Author-Email = {{Lapa\_c@ukw.de}},
ResearcherID-Numbers = {{Lueckerath, Katharina/S-5882-2018
   Lueckerath, Katharina/AAF-8598-2019
   Linsenmann, Thomas/AAE-3678-2019
   Herrmann, Ken/E-8956-2015
   Lohr, Mario/AAD-4542-2019
   }},
ORCID-Numbers = {{Lueckerath, Katharina/0000-0001-6109-2066
   Lueckerath, Katharina/0000-0001-6109-2066
   Linsenmann, Thomas/0000-0001-6763-8680
   Buck, Andreas/0000-0002-6447-0613}},
Cited-References = {{Ambrosini V, 2011, J NUCL MED, V52, p42S, DOI 10.2967/jnumed.110.085753.
   Antunes P, 2007, EUR J NUCL MED MOL I, V34, P982, DOI 10.1007/s00259-006-0317-x.
   Armani C, 2007, J LEUKOCYTE BIOL, V81, P845, DOI 10.1189/jlb.0606417.
   Bourdier T, 2011, NUCL MED BIOL, V38, P645, DOI 10.1016/j.nucmedbio.2011.01.001.
   Breeman WAP, 2011, SEMIN NUCL MED, V41, P314, DOI 10.1053/j.semnuclmed.2011.02.001.
   Cervera P, 2002, J NEUROENDOCRINOL, V14, P458, DOI 10.1046/j.1365-2826.2002.00801.x.
   Coniglio SJ, 2012, MOL MED, V18, P519, DOI 10.2119/molmed.2011.00217.
   Dalm VASH, 2003, AM J PHYSIOL-ENDOC M, V285, pE344, DOI 10.1152/ajpendo.00048.2003.
   DAVIDSON SE, 1992, INT J CANCER, V50, P10, DOI 10.1002/ijc.2910500104.
   Dolecek TA, 2012, NEURO-ONCOLOGY, V14, pv1, DOI 10.1093/neuonc/nos218.
   Dutour A, 1998, INT J CANCER, V76, P620, DOI 10.1002/(SICI)1097-0215(19980529)76:5<620::AID-IJC2>3.0.CO;2-S.
   FEINDT J, 1995, J NEUROCHEM, V65, P1997.
   FLAMM J, 1986, UROL INT, V41, P187, DOI 10.1159/000281194.
   Fueger BJ, 2010, J NUCL MED, V51, P1532, DOI 10.2967/jnumed.110.078592.
   Gordon S, 2003, NAT REV IMMUNOL, V3, P23, DOI 10.1038/nri978.
   Hanscheid H, 2012, EUR J NUCL MED MOL I, V39, P1284, DOI 10.1007/s00259-012-2124-x.
   Heute D, 2010, J NUCL MED, V51, P397, DOI 10.2967/jnumed.109.072819.
   Holland EC, 2000, P NATL ACAD SCI USA, V97, P6242, DOI 10.1073/pnas.97.12.6242.
   Huysentruyt LC, 2008, INT J CANCER, V123, P73, DOI 10.1002/ijc.23492.
   Komohara Y, 2008, J PATHOL, V216, P15, DOI 10.1002/path.2370.
   Komohara Y, 2012, CANCER SCI, V103, P2165, DOI 10.1111/cas.12015.
   Kostianovsky AM, 2008, J IMMUNOL, V181, P5425, DOI 10.4049/jimmunol.181.8.5425.
   Krantic S, PEPTIDES, V200, P1941.
   Kreissl MC, 2012, RADIAT ONCOL, V7, DOI 10.1186/1748-717X-7-99.
   Langen KJ, 2011, NUKLEARMED-NUCL MED, V50, P167, DOI 10.3413/nuk-2011041.
   LEENSTRA S, 1995, J NEUROIMMUNOL, V56, P17, DOI 10.1016/0165-5728(94)00128-B.
   Louis DN, 2007, ACTA NEUROPATHOL, V114, P97, DOI 10.1007/s00401-007-0243-4.
   Markovic DS, 2005, J NEUROPATH EXP NEUR, V64, P754, DOI 10.1097/01.jnen.0000178445.33972.a9.
   Mawrin C, 2004, J NEUROPATH EXP NEUR, V63, P13, DOI 10.1093/jnen/63.1.13.
   MORANTZ RA, 1979, J NEUROSURG, V50, P305, DOI 10.3171/jns.1979.50.3.0305.
   Mosser DM, 2003, J LEUKOCYTE BIOL, V73, P209, DOI 10.1189/jlb.0602325.
   Nishie A, 1999, CLIN CANCER RES, V5, P1107.
   Patel YC, 1999, FRONT NEUROENDOCRIN, V20, P157, DOI 10.1006/frne.1999.0183.
   Preusser M, 2011, ANN NEUROL, V70, P9, DOI 10.1002/ana.22425.
   Rao JS, 2003, NAT REV CANCER, V3, P489, DOI 10.1038/nrc1121.
   REISINE T, 1995, ENDOCR REV, V16, P427, DOI 10.1210/er.16.4.427.
   Reubi JC, 2000, EUR J NUCL MED, V27, P273, DOI 10.1007/s002590050034.
   REUBI JC, 1987, CANCER RES, V47, P5758.
   Shimura S, 2000, CANCER RES, V60, P5857.
   Strojnik T, 2009, ANTICANCER RES, V29, P3269.
   Stupp R, 2005, NEW ENGL J MED, V352, P987, DOI 10.1056/NEJMoa043330.
   Stupp R, 2009, LANCET ONCOL, V10, P459, DOI 10.1016/S1470-2045(09)70025-7.
   Tsutsui S, 2005, ONCOL REP, V14, P425.
   Wagner S, 1999, INT J CANCER, V82, P12, DOI 10.1002/(SICI)1097-0215(19990702)82:1<12::AID-IJC3>3.0.CO;2-O.
   Wesolowska A, 2008, ONCOGENE, V27, P918, DOI 10.1038/sj.onc.1210683.
   Zhai HY, 2011, GLIA, V59, P472, DOI 10.1002/glia.21117.}},
Number-of-Cited-References = {{46}},
Times-Cited = {{22}},
Usage-Count-Last-180-days = {{0}},
Usage-Count-Since-2013 = {{11}},
Journal-ISO = {{PLoS One}},
Doc-Delivery-Number = {{CE5MO}},
Web-of-Science-Index = {{Science Citation Index Expanded (SCI-EXPANDED)}},
Unique-ID = {{WOS:000351880000215}},
OA = {{Green Published, gold, Green Submitted}},
DA = {{2022-01-16}},
}

@incollection{ WOS:000400932800012,
Author = {Carvalho da Fonseca, Anna Carolina and Amaral, Rackele and Garcia,
   Celina and Geraldo, Luiz Henrique and Matias, Diana and Souza Lima,
   Flavia Regina},
Editor = {{VonBernhardi, R}},
Title = {{Microglia in Cancer: For Good or for Bad?}},
Booktitle = {{GLIAL CELLS IN HEALTH AND DISEASE OF THE CNS}},
Series = {{Advances in Experimental Medicine and Biology}},
Year = {{2016}},
Volume = {{949}},
Pages = {{245-261}},
Abstract = {{Glioblastoma is a malignant tumor of astrocytic origin that is highly
   invasive, proliferative and angiogenic. Despite current advances in
   multimodal therapies, such as surgery, radio-and chemotherapy, the
   outcome for patients with glioblastoma is nearly always fatal. The
   glioblastoma microenvironment has a tremendous influence over the tumor
   growth and spread. Microglia and macrophages are abundant cells in the
   tumor mass. Increasing evidence indicates that glioblastoma recruits
   these cell populations and signals in a way that microglia and
   macrophages are subverted to promote tumor progression. In this chapter,
   we discuss some aspects of the interaction between microglia and
   glioblastoma, consequences of this interaction for tumor progression and
   the possibility of microglial cells being used as therapeutic vectors,
   which opens up new alternatives for the development of GBM therapies
   targeting microglia.}},
Publisher = {{SPRINGER INT PUBLISHING AG}},
Address = {{GEWERBESTRASSE 11, CHAM, CH-6330, SWITZERLAND}},
Type = {{Article; Book Chapter}},
Language = {{English}},
Affiliation = {{Lima, FRS (Corresponding Author), Univ Fed Rio de Janeiro, Ctr Ciencias Saude, Inst Ciencias Biomed, Ave Carlos Chagas Filho 373, BR-21949590 Rio De Janeiro, RJ, Brazil.
   Carvalho da Fonseca, Anna Carolina; Amaral, Rackele; Garcia, Celina; Geraldo, Luiz Henrique; Matias, Diana; Souza Lima, Flavia Regina, Univ Fed Rio de Janeiro, Ctr Ciencias Saude, Inst Ciencias Biomed, Ave Carlos Chagas Filho 373, BR-21949590 Rio De Janeiro, RJ, Brazil.}},
DOI = {{10.1007/978-3-319-40764-7\_12}},
ISSN = {{0065-2598}},
ISBN = {{978-3-319-40764-7; 978-3-319-40762-3}},
Keywords = {{Microglia; Glioblastoma; Central nervous system; Therapy}},
Keywords-Plus = {{EPIDERMAL-GROWTH-FACTOR; MONOCYTE CHEMOATTRACTANT PROTEIN-1;
   TUMOR-ASSOCIATED MACROPHAGES; FACTOR RECEPTOR EGFR; FACTOR-KAPPA-B;
   GLIOBLASTOMA CELLS; GLIOMA-CELLS; MALIGNANT GLIOMA; IN-VITRO; RECURRENT
   GLIOBLASTOMA}},
Research-Areas = {{Cell Biology; Research \& Experimental Medicine; Neurosciences \&
   Neurology}},
Web-of-Science-Categories  = {{Cell Biology; Medicine, Research \& Experimental; Neurosciences}},
Author-Email = {{fonseca.anna@gmail.com
   rackele@icb.ufrj.br
   celinagarcia@icb.ufrj.br
   lh\_geraldo@icb.ufrj.br
   dimtias@gmail.com
   flima@icb.ufrj.br}},
ResearcherID-Numbers = {{da Fonseca, Anna Carolina Carvalho/C-5825-2015
   da Fonseca, Anna Carolina Carvalho/AAQ-7440-2020
   Matias, Diana/O-5110-2014
   Matias, Diana/AAW-8049-2021
   }},
ORCID-Numbers = {{da Fonseca, Anna Carolina Carvalho/0000-0002-8366-3146
   da Fonseca, Anna Carolina Carvalho/0000-0002-8366-3146
   Matias, Diana/0000-0002-1327-6108
   Souza Lima, Flavia Regina/0000-0003-0799-9235
   Geraldo, Luiz Henrique/0000-0003-3318-4697}},
Cited-References = {{Albesiano E, 2010, NEUROSURG CLIN N AM, V21, P17, DOI 10.1016/j.nec.2009.08.008.
   Allan SM, 2001, NAT REV NEUROSCI, V2, P734, DOI 10.1038/35094583.
   Alves TR, 2011, LIFE SCI, V89, P532, DOI 10.1016/j.lfs.2011.04.022.
   Auf G, 2001, CLIN CANCER RES, V7, P3540.
   Badie B, 2000, NEUROSURGERY, V46, P957, DOI 10.1097/00006123-200004000-00035.
   Baker BJ, 2008, GLIA, V56, P1250, DOI 10.1002/glia.20694.
   Bao SD, 2006, CANCER RES, V66, P7843, DOI 10.1158/0008-5472.CAN-06-1010.
   Brada M, 2010, J CLIN ONCOL, V28, P4601, DOI 10.1200/JCO.2009.27.1932.
   Bromberg J, 2009, CANCER CELL, V15, P79, DOI 10.1016/j.ccr.2009.01.009.
   Burrows FJ, 2002, CANCER GENE THER, V9, P87, DOI 10.1038/sj/cgt/7700401.
   Carpentier A, 2006, NEURO-ONCOLOGY, V8, P60, DOI 10.1215/S1522851705000475.
   Carpentier AF, 2000, CLIN CANCER RES, V6, P2469.
   Carpentier A, 2010, NEURO-ONCOLOGY, V12, P401, DOI 10.1093/neuonc/nop047.
   CARUSO M, 1993, P NATL ACAD SCI USA, V90, P7024, DOI 10.1073/pnas.90.15.7024.
   da Fonseca ACC, 2014, J NEUROIMMUNOL, V274, P71, DOI 10.1016/j.jneuroim.2014.06.021.
   da Fonseca ACC, 2013, CLIN DEV IMMUNOL, DOI 10.1155/2013/264124.
   Charles NA, 2011, GLIA, V59, P1169, DOI 10.1002/glia.21136.
   Chen SY, 1998, J BIOL CHEM, V273, P35194, DOI 10.1074/jbc.273.52.35194.
   Cheng FD, 2003, IMMUNITY, V19, P425, DOI 10.1016/S1074-7613(03)00232-2.
   Chinot OL, 2014, NEW ENGL J MED, V370, P709, DOI 10.1056/NEJMoa1308345.
   Chiu TL, 2011, ONCOL REP, V25, P1373, DOI 10.3892/or.2011.1213.
   Coniglio SJ, 2012, MOL MED, V18, P519, DOI 10.2119/molmed.2011.00217.
   D'Mello C, 2009, J NEUROSCI, V29, P2089, DOI 10.1523/JNEUROSCI.3567-08.2009.
   da Fonseca ACC, 2012, NEUROSCIENCE, V200, P130, DOI 10.1016/j.neuroscience.2011.10.025.
   El Andaloussi A, 2006, GLIA, V54, P526, DOI 10.1002/glia.20401.
   Faria J, 2006, DIFFERENTIATION, V74, P562, DOI 10.1111/j.1432-0436.2006.00090.x.
   Gabrusiewicz K, 2011, PLOS ONE, V6, DOI 10.1371/journal.pone.0023902.
   Gagliano N, 2009, ONCOL REP, V22, P1349, DOI 10.3892/or\_00000574.
   Ginhoux F, 2010, SCIENCE, V330, P841, DOI 10.1126/science.1194637.
   Herrera M, 2013, CANCER SCI, V104, P437, DOI 10.1111/cas.12096.
   Hu F, 2014, INT J CANCER, V135, P2569, DOI 10.1002/ijc.28908.
   Hussain SF, 2007, CANCER RES, V67, P9630, DOI 10.1158/0008-5472.CAN-07-1243.
   Hwang SY, 2009, BBA-MOL CELL RES, V1793, P1656, DOI 10.1016/j.bbamcr.2009.08.011.
   Iwamaru A, 2007, ONCOGENE, V26, P2435, DOI 10.1038/sj.onc.1210031.
   Jacobs VL, 2012, PLOS ONE, V7, DOI 10.1371/journal.pone.0037955.
   Jacobs VL, 2012, NEURO-ONCOLOGY, V14, P119, DOI 10.1093/neuonc/nor194.
   Kees T, 2012, NEURO-ONCOLOGY, V14, P64, DOI 10.1093/neuonc/nor182.
   Klinman DM, 2004, NAT REV IMMUNOL, V4, P248, DOI 10.1038/nri1329.
   Komohara Y, 2008, J PATHOL, V216, P15, DOI 10.1002/path.2370.
   Kren L, 2010, J NEUROIMMUNOL, V220, P131, DOI 10.1016/j.jneuroim.2010.01.014.
   Krieg Arthur M, 2004, Curr Oncol Rep, V6, P88, DOI 10.1007/s11912-004-0019-0.
   Ku MC, 2013, ACTA NEUROPATHOL, V125, P609, DOI 10.1007/s00401-013-1079-8.
   Lang R, 2002, J IMMUNOL, V169, P2253, DOI 10.4049/jimmunol.169.5.2253.
   Le DM, 2003, J NEUROSCI, V23, P4034.
   Li JL, 2007, CANCER RES, V67, P11244, DOI 10.1158/0008-5472.CAN-07-0969.
   Li RH, 2010, ONCOL REP, V23, P1553, DOI 10.3892/or\_00000795.
   Li W, 2012, NEURO-ONCOLOGY, V14, P958, DOI 10.1093/neuonc/nos116.
   Lima FRS, 2012, BBA-REV CANCER, V1826, P338, DOI 10.1016/j.bbcan.2012.05.004.
   Lima FRS, 2010, PERSPECTIVES OF STEM CELLS, P171, DOI 10.1007/978-90-481-3375-8\_12.
   Lisi L, 2014, J NEUROINFLAMM, V11, DOI 10.1186/1742-2094-11-125.
   Mallat M, 2005, CURR OPIN NEUROBIOL, V15, P101, DOI 10.1016/j.conb.2005.01.006.
   Markovic DS, 2011, BRAIN BEHAV IMMUN, V25, P624, DOI 10.1016/j.bbi.2011.01.015.
   Markovic DS, 2005, J NEUROPATH EXP NEUR, V64, P754, DOI 10.1097/01.jnen.0000178445.33972.a9.
   Meng YX, 2005, INT J CANCER, V116, P992, DOI 10.1002/ijc.21131.
   Nadeau S, 2000, J NEUROSCI, V20, P3456, DOI 10.1523/JNEUROSCI.20-09-03456.2000.
   Ng WH, 2009, J CLIN NEUROSCI, V16, P427, DOI 10.1016/j.jocn.2008.06.002.
   Nolte C, 1997, EUR J NEUROSCI, V9, P1690, DOI 10.1111/j.1460-9568.1997.tb01526.x.
   O'Farrell AM, 1998, EMBO J, V17, P1006, DOI 10.1093/emboj/17.4.1006.
   Ohgaki H, 2007, AM J PATHOL, V170, P1445, DOI 10.2353/ajpath.2007.070011.
   Penfield W, 1925, AM J PATHOL, V1, P77.
   Platten M, 2003, ANN NEUROL, V54, P388, DOI 10.1002/ana.10679.
   Prat E, 2000, NEUROSCI LETT, V283, P177, DOI 10.1016/S0304-3940(00)00966-6.
   Qiao J, 2000, HUM GENE THER, V11, P1569, DOI 10.1089/10430340050083298.
   Raychaudhuri B, 2007, J NEURO-ONCOL, V85, P39, DOI 10.1007/s11060-007-9390-7.
   Ribes S, 2010, INFECT IMMUN, V78, P865, DOI 10.1128/IAI.01110-09.
   Ribot E, 2007, CANCER GENE THER, V14, P724, DOI 10.1038/sj.cgt.7701060.
   Ribot EJ, 2011, NMR BIOMED, V24, P1361, DOI 10.1002/nbm.1699.
   Rivest S, 2009, NAT REV IMMUNOL, V9, P429, DOI 10.1038/nri2565.
   Rodero M, 2008, J CLIN ONCOL, V26, P5957, DOI 10.1200/JCO.2008.17.2833.
   Rolhion C, 2001, J NEUROSURG, V94, P97, DOI 10.3171/jns.2001.94.1.0097.
   Sangar V, 2014, MOL CELL PROTEOMICS, V13, P2618, DOI 10.1074/mcp.M114.040428.
   Sansone P, 2012, J CLIN ONCOL, V30, P1005, DOI 10.1200/JCO.2010.31.8907.
   Sarkar S, 2014, NAT NEUROSCI, V17, P46, DOI 10.1038/nn.3597.
   Schartner JM, 2005, GLIA, V51, P279, DOI 10.1002/glia.20201.
   Schmieder A, 2012, SEMIN CANCER BIOL, V22, P289, DOI 10.1016/j.semcancer.2012.02.002.
   Si QS, 1996, EXP NEUROL, V137, P345, DOI 10.1006/exnr.1996.0035.
   Si QS, 1998, BRAIN RES, V812, P97, DOI 10.1016/S0006-8993(98)00954-8.
   Sica A, 2008, SEMIN CANCER BIOL, V18, P349, DOI 10.1016/j.semcancer.2008.03.004.
   Song YT, 2005, J BIOL CHEM, V280, P34178, DOI 10.1074/jbc.M505420200.
   Spencer DM, 2000, CURR OPIN MOL THER, V2, P433.
   Stupp R, 2005, NEW ENGL J MED, V352, P987, DOI 10.1056/NEJMoa043330.
   Suk K, 2004, NEUROSCI LETT, V366, P167, DOI 10.1016/j.neulet.2004.05.038.
   Takeda K, 1999, IMMUNITY, V10, P39, DOI 10.1016/S1074-7613(00)80005-9.
   Tchoghandjian A, 2013, CELL DEATH DIS, V4, DOI 10.1038/cddis.2013.70.
   Tsunoda Keishi, 2005, Brain Tumor Pathol, V22, P79, DOI 10.1007/s10014-005-0186-1.
   Ursu R, 2009, J CLIN ONCOL, V27.
   Vilhardt F, 2005, INT J BIOCHEM CELL B, V37, P17, DOI 10.1016/j.biocel.2004.06.010.
   Vinnakota K, 2013, NEURO-ONCOLOGY, V15, P1457, DOI 10.1093/neuonc/not115.
   Walker PR, 2003, BRAIN RES REV, V42, P97, DOI 10.1016/S0165-0173(03)00141-3.
   Wang H, 2009, STEM CELLS, V27, P2393, DOI 10.1002/stem.188.
   Weissenberger J, 2004, ONCOGENE, V23, P3308, DOI 10.1038/sj.onc.1207455.
   Wiesenhofer B, 2000, ACTA NEUROPATHOL, V99, P131, DOI 10.1007/PL00007416.
   Wu Y, 2010, BRIT J CANCER, V102, P639, DOI 10.1038/sj.bjc.6605530.
   Yang I, 2010, J CLIN NEUROSCI, V17, P6, DOI 10.1016/j.jocn.2009.05.006.
   Yao Y, 2014, CELL MOL LIFE SCI, V71, P683, DOI 10.1007/s00018-013-1459-1.
   Yi D, 2011, J NEURO-ONCOL, V104, P93, DOI 10.1007/s11060-010-0479-z.
   Yu H, 2007, NAT REV IMMUNOL, V7, P41, DOI 10.1038/nri1995.
   Zeiner PS, 2015, BRAIN PATHOL, V25, P491, DOI 10.1111/bpa.12194.
   Zhang LY, 2009, GLIA, V57, P1458, DOI 10.1002/glia.20863.
   Zhang L, 2009, INT C MANAGE SCI ENG, P2009, DOI 10.1109/ICMSE.2009.5317696.}},
Number-of-Cited-References = {{100}},
Times-Cited = {{11}},
Usage-Count-Last-180-days = {{0}},
Usage-Count-Since-2013 = {{1}},
Journal-ISO = {{Adv.Exp.Med.Biol.}},
Doc-Delivery-Number = {{BH5GZ}},
Web-of-Science-Index = {{Book Citation Index – Science (BKCI-S); Science Citation Index Expanded (SCI-EXPANDED)}},
Unique-ID = {{WOS:000400932800012}},
DA = {{2022-01-16}},
}

@article{ WOS:000342871600009,
Author = {Carvalho da Fonseca, Anna Carolina and Wang, Huaqing and Fan, Haitao and
   Chen, Xuebo and Zhang, Ian and Zhang, Leying and Lima, Flavia Regina
   Souza and Badie, Behnam},
Title = {{Increased expression of stress inducible protein 1 in glioma-associated
   microglia/macrophages}},
Journal = {{JOURNAL OF NEUROIMMUNOLOGY}},
Year = {{2014}},
Volume = {{274}},
Number = {{1-2}},
Pages = {{71-77}},
Month = {{SEP 15}},
Abstract = {{Factors released by glioma-associated microglia/macrophages (GAMs) play
   an important role in the growth and infiltration of tumors. We have
   previously demonstrated that the co-chaperone stress-inducible protein 1
   (STI1) secreted by microglia promotes proliferation and migration of
   human glioblastoma (GBM) cell lines in vitro. In the present study, in
   order to investigate the role of STI1 in a physiological context, we
   used a glioma model to evaluate STI1 expression in vivo. Here, we
   demonstrate that STI1 expression in both the tumor and in the
   infiltrating GAMs and lymphocytes significantly increased with tumor
   progression. Interestingly, high expression of STI1 was observed in
   macrophages and lymphocytes that infiltrated brain tumors, whereas STI1
   expression in the circulating blood monocytes and lymphocytes remained
   unchanged. Our results correlate, for the first time, the expression of
   STI1 and glioma progression, and suggest that STI1 expression in GAMs
   and infiltrating lymphocytes is modulated by the brain tumor
   microenvironment (C) 2014 Elsevier B.V. All rights reserved.}},
Publisher = {{ELSEVIER SCIENCE BV}},
Address = {{PO BOX 211, 1000 AE AMSTERDAM, NETHERLANDS}},
Type = {{Article}},
Language = {{English}},
Affiliation = {{Badie, B (Corresponding Author), Div Neurosurg, 1500 E Duarte Rd, Duarte, CA 91010 USA.
   Carvalho da Fonseca, Anna Carolina; Lima, Flavia Regina Souza, Univ Fed Rio de Janeiro, Inst Ciencias Biomed, Lab Morfogenese Celular, BR-21941 Rio De Janeiro, Brazil.
   Wang, Huaqing; Fan, Haitao, Shandong Univ, Prov Hosp, Dept Neurosurg, Jinan 250100, Peoples R China.
   Chen, Xuebo, Jilin Univ, Hosp 2, Dept Gen Surg, Changchun 130023, Jilin Province, Peoples R China.
   Zhang, Ian; Zhang, Leying; Badie, Behnam, City Hope Beckman Res Inst, Dept Canc Immunotherapeut \& Tumor Immunol, Div Neurosurg, Duarte, CA 91010 USA.}},
DOI = {{10.1016/j.jneuroim.2014.06.021}},
ISSN = {{0165-5728}},
EISSN = {{1872-8421}},
Keywords = {{Glioma; Glioma-associated microglia/macrophages; Stress-inducible
   protein 1; Glioma progression; Brain tumor microenvironment}},
Keywords-Plus = {{PRION PROTEIN; CELLULAR PRION; ASTROCYTE DEVELOPMENT; OWN EXPRESSION;
   OVARIAN-CANCER; MICROGLIA; GROWTH; BRAIN; MICE; NEUROPROTECTION}},
Research-Areas = {{Immunology; Neurosciences \& Neurology}},
Web-of-Science-Categories  = {{Immunology; Neurosciences}},
Author-Email = {{bbadie@coh.org}},
ResearcherID-Numbers = {{da Fonseca, Anna Carolina Carvalho/C-5825-2015
   da Fonseca, Anna Carolina Carvalho/AAQ-7440-2020
   }},
ORCID-Numbers = {{da Fonseca, Anna Carolina Carvalho/0000-0002-8366-3146
   da Fonseca, Anna Carolina Carvalho/0000-0002-8366-3146
   Souza Lima, Flavia Regina/0000-0003-0799-9235
   Chen, Xuebo/0000-0002-0069-8555}},
Funding-Acknowledgement = {{James S. McDonnell Foundation {[}R01CA155769]; ThinkCure Foundation;
   ONROffice of Naval Research {[}N00014-02-1 0958]; DODUnited States
   Department of Defense {[}1435-04-03GT-73134]; NSFNational Science
   Foundation (NSF) {[}DBI-9970143]; NATIONAL CANCER INSTITUTEUnited States
   Department of Health \& Human ServicesNational Institutes of Health
   (NIH) - USANIH National Cancer Institute (NCI) {[}R01CA155769,
   P30CA033572] Funding Source: NIH RePORTER}},
Funding-Text = {{This work was supported by R01CA155769, James S. McDonnell Foundation
   and ThinkCure Foundation. The City of Hope Flow Cytometry Core was
   equipped in part through funding provided by ONR N00014-02-1 0958, DOD
   1435-04-03GT-73134, and NSF DBI-9970143.}},
Cited-References = {{Alves TR, 2011, LIFE SCI, V89, P532, DOI 10.1016/j.lfs.2011.04.022.
   Arantes C, 2009, GLIA, V57, P1439, DOI 10.1002/glia.20861.
   Badie B, 2000, NEUROSURGERY, V46, P957, DOI 10.1097/00006123-200004000-00035.
   Badie B, 2002, J NEUROIMMUNOL, V133, P39, DOI 10.1016/S0165-5728(02)00350-8.
   Cargnin F, 2005, J BIOL CHEM, V280, P37439, DOI 10.1074/jbc.M508368200.
   Chao Ariana, 2013, Yale J Biol Med, V86, P1.
   Charles NA, 2011, GLIA, V59, P1169, DOI 10.1002/glia.21136.
   Cheng PL, 2011, P NATL ACAD SCI USA, V108, P18430, DOI 10.1073/pnas.1115907108.
   Chiarini LB, 2002, EMBO J, V21, P3317, DOI 10.1093/emboj/cdf324.
   Coltinho AS, 2007, NEUROBIOL DIS, V26, P282, DOI 10.1016/j.nbd.2007.01.005.
   da Fonseca ACC, 2012, NEUROSCIENCE, V200, P130, DOI 10.1016/j.neuroscience.2011.10.025.
   Djukic M, 2006, BRAIN, V129, P2394, DOI 10.1093/brain/awl206.
   Erlich RB, 2007, GLIA, V55, P1690, DOI 10.1002/glia.20579.
   Eustace BK, 2004, NAT CELL BIOL, V6, P507, DOI 10.1038/ncb1131.
   Fan HT, 2012, CLIN CANCER RES, V18, P5628, DOI 10.1158/1078-0432.CCR-12-1911.
   Fonseca A. C. C., 2014, CLIN DEV IM IN PPRES.
   Gabrusiewicz K, 2011, PLOS ONE, V6, DOI 10.1371/journal.pone.0023902.
   Galea I, 2007, TRENDS IMMUNOL, V28, P12, DOI 10.1016/j.it.2006.11.004.
   Graeber MB, 2002, GLIA, V40, P252, DOI 10.1002/glia.10147.
   Hajj GNM, 2009, J COMP NEUROL, V517, P371, DOI 10.1002/cne.22157.
   Hartmann CA, 2013, FEBS LETT, V587, P238, DOI 10.1016/j.febslet.2012.11.032.
   Kim S, 2010, GENE CHROMOSOME CANC, V49, P585, DOI 10.1002/gcc.20769.
   Komohara Y, 2008, J PATHOL, V216, P15, DOI 10.1002/path.2370.
   Kubota H, 2010, CELL STRESS CHAPERON, V15, P1003, DOI 10.1007/s12192-010-0211-0.
   Leibiger B, 2012, P NATL ACAD SCI USA, V109, P20925, DOI 10.1073/pnas.1212870110.
   Li W, 2012, NEURO-ONCOLOGY, V14, P958, DOI 10.1093/neuonc/nos116.
   Lima FRS, 2007, J NEUROCHEM, V103, P2164, DOI 10.1111/j.1471-4159.2007.04904.x.
   Lima FRS, 2012, BBA-REV CANCER, V1826, P338, DOI 10.1016/j.bbcan.2012.05.004.
   Linden R, 2008, PHYSIOL REV, V88, P673, DOI 10.1152/physrev.00007.2007.
   Lopes MH, 2005, J NEUROSCI, V25, P11330, DOI 10.1523/JNEUROSCI.2313-05.2005.
   Martins VR, 1997, NAT MED, V3, P1376, DOI 10.1038/nm1297-1376.
   Prusiner SB, 1998, P NATL ACAD SCI USA, V95, P13363, DOI 10.1073/pnas.95.23.13363.
   VANOBBERGHENSCHILLING E, 1988, J BIOL CHEM, V263, P7741.
   Walsh N, 2011, CANCER LETT, V306, P180, DOI 10.1016/j.canlet.2011.03.004.
   Walsh N, 2009, PROTEOME SCI, V7, DOI 10.1186/1477-5956-7-3.
   Wang TH, 2010, MOL CELL PROTEOMICS, V9, P1873, DOI 10.1074/mcp.M110.000802.
   Wraith DC, 2012, J CLIN INVEST, V122, P1172, DOI 10.1172/JCI58648.
   Zanata SM, 2002, EMBO J, V21, P3307, DOI 10.1093/emboj/cdf325.
   Zhang LY, 2011, GLIA, V59, P486, DOI 10.1002/glia.21118.
   Zhang LY, 2009, GLIA, V57, P1458, DOI 10.1002/glia.20863.
   Zhao DC, 2011, CLIN CANCER RES, V17, P771, DOI 10.1158/1078-0432.CCR-10-2444.}},
Number-of-Cited-References = {{41}},
Times-Cited = {{33}},
Usage-Count-Last-180-days = {{0}},
Usage-Count-Since-2013 = {{5}},
Journal-ISO = {{J. Neuroimmunol.}},
Doc-Delivery-Number = {{AQ5TN}},
Web-of-Science-Index = {{Science Citation Index Expanded (SCI-EXPANDED)}},
Unique-ID = {{WOS:000342871600009}},
OA = {{Green Accepted}},
DA = {{2022-01-16}},
}

@article{ WOS:000456353500042,
Author = {Cao, Mian-Fu and Chen, Lu and Dang, Wei-Qi and Zhang, Xian-Chao and
   Zhang, Xiang and Shi, Yu and Yao, Xiao-Hong and Li, Qian and Zhu, Jiang
   and Lin, Yong and Liu, Sha and Chen, Qian and Cui, Yong-Hong and Zhang,
   Xia and Bian, Xiu-Wu},
Title = {{Hybrids by tumor-associated macrophages x glioblastoma cells entail
   nuclear reprogramming and glioblastoma invasion}},
Journal = {{CANCER LETTERS}},
Year = {{2019}},
Volume = {{442}},
Pages = {{445-452}},
Month = {{FEB 1}},
Abstract = {{Hybrid formation is a fundamental process in normal development and
   tissue homeostasis, while the presence and the biological role of
   hybrids between tumor-associated macrophages (TAMs) and glioblastoma
   (GBM) cells remain elusive. In this study, we observed that TAM-GBM cell
   hybrids existed in human GBM specimens as demonstrated by co-expression
   of glioma biomarkers (GFAP, IDH1(R132H) and PDGFRA) and macrophage
   biomarkers (CD68 and CD14). Furthermore, TAM-GBM cell hybrids could also
   be found in C57BL/6 mice orthotopically inoculated with mouse GBM cells
   labeled with RFP and after co-culture of bone marrow-derived macrophages
   from GFP-expressed mice with RFP-labeled GBM cells. The hybrids
   underwent nuclear reprogramming with unique gene expression profile as
   compared to parental cells. Moreover, glioma invasion-associated genes
   were enriched in the hybrids that possessed higher invasiveness, and
   more hybrids in the invasive margin of GBM were observed as compared to
   GBM core area. Our data demonstrate the presence of TAM-GBM cell hybrids
   that enhance GBM invasion. With a better understanding of TAM-GBM cell
   hybrids, new therapeutic strategies targeting GBM will be developed to
   treat GBM patients.}},
Publisher = {{ELSEVIER IRELAND LTD}},
Address = {{ELSEVIER HOUSE, BROOKVALE PLAZA, EAST PARK SHANNON, CO, CLARE, 00000,
   IRELAND}},
Type = {{Article}},
Language = {{English}},
Affiliation = {{Zhang, X; Bian, XW (Corresponding Author), Third Mil Med Univ Army Med Univ, Southwest Hosp, Gaotanyan 30, Chongqing 400038, Peoples R China.
   Cao, Mian-Fu; Chen, Lu; Dang, Wei-Qi; Zhang, Xian-Chao; Zhang, Xiang; Shi, Yu; Yao, Xiao-Hong; Li, Qian; Zhu, Jiang; Lin, Yong; Liu, Sha; Chen, Qian; Cui, Yong-Hong; Zhang, Xia; Bian, Xiu-Wu, Third Mil Med Univ Army Med Univ, Southwest Hosp, Inst Pathol, Chongqing 400038, Peoples R China.
   Cao, Mian-Fu; Chen, Lu; Dang, Wei-Qi; Zhang, Xian-Chao; Zhang, Xiang; Shi, Yu; Yao, Xiao-Hong; Li, Qian; Zhu, Jiang; Lin, Yong; Liu, Sha; Chen, Qian; Cui, Yong-Hong; Zhang, Xia; Bian, Xiu-Wu, Third Mil Med Univ Army Med Univ, Southwest Hosp, Southwest Canc Ctr, Chongqing 400038, Peoples R China.
   Cao, Mian-Fu; Chen, Lu; Dang, Wei-Qi; Zhang, Xian-Chao; Zhang, Xiang; Shi, Yu; Yao, Xiao-Hong; Li, Qian; Zhu, Jiang; Lin, Yong; Liu, Sha; Chen, Qian; Cui, Yong-Hong; Zhang, Xia; Bian, Xiu-Wu, Minist Educ China, Key Lab Tumor Immunopathol, Chongqing, Peoples R China.}},
DOI = {{10.1016/j.canlet.2018.11.016}},
ISSN = {{0304-3835}},
EISSN = {{1872-7980}},
Keywords = {{Tumor microenvironment; Tumor immunity; Glioblastoma invasiveness}},
Keywords-Plus = {{METALLOPROTEASE 8; UP-REGULATION; GREEN MICE; STEM-CELLS; FUSION;
   DISINTEGRIN; METASTASIS; INVASIVENESS; PROGRESSION; PROGNOSIS}},
Research-Areas = {{Oncology}},
Web-of-Science-Categories  = {{Oncology}},
Author-Email = {{zhangxia45@yahoo.com
   bianxiuwu@263.net}},
ResearcherID-Numbers = {{Zhang, Xia/B-8152-2008
   Bian, Xiu-Wu/D-4736-2017
   }},
ORCID-Numbers = {{Zhang, Xia/0000-0002-9040-1486
   Bian, Xiu-Wu/0000-0003-4383-0197
   Cao, Mian-Fu/0000-0001-6687-9917}},
Funding-Acknowledgement = {{National Key R\&D Program of China {[}2016YFC1201801, 2016YFA0101203];
   National Natural Science Foundation of ChinaNational Natural Science
   Foundation of China (NSFC) {[}81372273, 81773145]; Basic and Applied
   Fund of First Affiliated Hospital of Army Military Medical University
   {[}SWH2016JCZD-04, SWH2016BZGFSBJ-04]}},
Funding-Text = {{This research was supported by the National Key R\&D Program of China
   (2016YFC1201801 to X. Zhang, and 2016YFA0101203 to X.-W. Bian), the
   National Natural Science Foundation of China (81372273 and 81773145 to
   X. Zhang) and the Basic and Applied Fund of First Affiliated Hospital of
   Army Military Medical University (SWH2016JCZD-04 and SWH2016BZGFSBJ-04
   to X. Zhang). We thank Mr. Lei-Li and Yuan-You Yao (Southwest Hospital,
   Third Military Medical University (Army Medical University), Chongqing,
   China) for the assistance in FISH technique and Ms. Qing-Hua Ma, Jing-Ya
   Miao and Rui-Li Cai (Southwest Hospital, Third Military Medical
   University (Army Medical University), Chongqing, China) for their
   technical support in flow cytometry.}},
Cited-References = {{Aguilar PS, 2013, TRENDS GENET, V29, P427, DOI 10.1016/j.tig.2013.01.011.
   Chakraborty A, 2004, BONE MARROW TRANSPL, V34, P183, DOI 10.1038/sj.bmt.1704547.
   Chen J, 2017, NATURE, V544, P493, DOI 10.1038/nature22076.
   Clawson GA, 2015, PLOS ONE, V10, DOI 10.1371/journal.pone.0134320.
   Clawson GA, 2013, SCIENCE, V342, P699, DOI 10.1126/science.1244270.
   Cohen Irun R, 2016, F1000Res, V5, P2808, DOI 10.12688/f1000research.10289.1.
   Dong FY, 2015, NEURO-ONCOLOGY, V17, P1474, DOI 10.1093/neuonc/nov042.
   Duelli D, 2003, CANCER CELL, V3, P445, DOI 10.1016/S1535-6108(03)00114-4.
   Gast CE, 2018, SCI ADV, V4, DOI 10.1126/sciadv.aat7828.
   Halley-Stott RP, 2013, DEVELOPMENT, V140, P2468, DOI 10.1242/dev.092049.
   Hambardzumyan D, 2016, NAT NEUROSCI, V19, P20, DOI 10.1038/nn.4185.
   Huang JT, 2015, TRANSL RES, V166, P602, DOI 10.1016/j.trsl.2015.05.001.
   Ikawa M, 1998, FEBS LETT, V430, P83, DOI 10.1016/S0014-5793(98)00593-6.
   Ishizuka H, 2011, J BONE MINER RES, V26, P169, DOI 10.1002/jbmr.199.
   Itakura E, 2011, AM J SURG PATHOL, V35, P1657, DOI 10.1097/PAS.0b013e3182322cf7.
   Kwang-Hyun Cho, 2017, Current Opinion in Systems Biology, V2, P49, DOI 10.1016/j.coisb.2017.01.005.
   LaBerge GS, 2017, PLOS ONE, V12, DOI 10.1371/journal.pone.0168581.
   Lazova R, 2013, PLOS ONE, V8, DOI 10.1371/journal.pone.0066731.
   Li ZH, 2012, PATHOL ONCOL RES, V18, P657, DOI 10.1007/s12253-011-9491-7.
   Lopez-Lago MA, 2010, CANCER RES, V70, P9682, DOI 10.1158/0008-5472.CAN-10-2279.
   Louis DN, 2016, ACTA NEUROPATHOL, V131, P803, DOI 10.1007/s00401-016-1545-1.
   Malkki H, 2014, NAT REV NEUROL, V10, P243, DOI {[}10.1038/nrneurol.2014.168, 10.1038/nrneurol.2014.63, 10.1038/nrneurol.2013.267, 10.1038/nrneurol.2014.21, 10.1038/nrneurol.2014.142, 10.1038/nrneurol.2013.250, 10.1038/nrneurol.2014.61, 10.1038/nrneurol.2014.209].
   Meacham CE, 2013, NATURE, V501, P328, DOI 10.1038/nature12624.
   Okabe M, 1997, FEBS LETT, V407, P313, DOI 10.1016/S0014-5793(97)00313-X.
   Paulus W, 2009, ACTA NEUROPATHOL, V118, P603, DOI 10.1007/s00401-009-0600-6.
   Pawelek JM, 2008, NAT REV CANCER, V8, P377, DOI 10.1038/nrc2371.
   Phillips JJ, 2013, BRAIN PATHOL, V23, P565, DOI 10.1111/bpa.12043.
   Powell AE, 2011, CANCER RES, V71, P1497, DOI 10.1158/0008-5472.CAN-10-3223.
   Pyonteck SM, 2013, NAT MED, V19, P1264, DOI 10.1038/nm.3337.
   Qian BZ, 2010, CELL, V141, P39, DOI 10.1016/j.cell.2010.03.014.
   Ramakrishnan M, 2013, CANCER RES, V73, P5360, DOI 10.1158/0008-5472.CAN-13-0896.
   Roh-Johnson M, 2017, DEV CELL, V43, P549, DOI 10.1016/j.devcel.2017.11.003.
   Shi Y, 2017, NAT COMMUN, V8, DOI 10.1038/ncomms15080.
   Szatmari T, 2006, CANCER SCI, V97, P546, DOI 10.1111/j.1349-7006.2006.00208.x.
   Tong H, 2016, CANCER LETT, V376, P127, DOI 10.1016/j.canlet.2016.03.036.
   Valkovskaya N, 2007, J CELL MOL MED, V11, P1162, DOI 10.1111/j.1582-4934.2007.00082.x.
   Yang M, 2011, MOL CANCER, V10, DOI 10.1186/1476-4598-10-117.
   Ye XZ, 2012, J IMMUNOL, V189, P444, DOI 10.4049/jimmunol.1103248.
   Yilmaz Y, 2005, BONE MARROW TRANSPL, V35, P1021, DOI 10.1038/sj.bmt.1704939.
   Zanotto-Filho A, 2017, CANCER LETT, V390, P176, DOI 10.1016/j.canlet.2016.12.015.
   Zhang Xia, 2008, Curr Protoc Immunol, VChapter 14, DOI 10.1002/0471142735.im1401s83.
   Zhou WC, 2015, NAT CELL BIOL, V17, P170, DOI 10.1038/ncb3090.}},
Number-of-Cited-References = {{42}},
Times-Cited = {{7}},
Usage-Count-Last-180-days = {{4}},
Usage-Count-Since-2013 = {{18}},
Journal-ISO = {{Cancer Lett.}},
Doc-Delivery-Number = {{HI3ME}},
Web-of-Science-Index = {{Science Citation Index Expanded (SCI-EXPANDED)}},
Unique-ID = {{WOS:000456353500042}},
DA = {{2022-01-16}},
}

@article{ WOS:000676651800001,
Author = {Zhao, Dongxu and Zhang, Huabin and Uyar, Ramazan and Hossain, Jubayer A.
   and Miletic, Hrvoje and Tonn, Jorg-Christian and Glass, Rainer and
   Kaelin, Roland E.},
Title = {{Comparing Tumor Cell Invasion and Myeloid Cell Composition in Compatible
   Primary and Relapsing Glioblastoma}},
Journal = {{CANCERS}},
Year = {{2021}},
Volume = {{13}},
Number = {{14}},
Month = {{JUL}},
Abstract = {{Simple Summary We established a new minimally invasive mouse model for
   GBM relapse. For this, we utilized orthotopical implantation of
   HSVTK-transduced GBM cells and pharmacological treatment with GCV. In
   addition, we implanted patient-derived GBM cells of primary or recurrent
   tumors. We found that recurrent GBM were more aggressively invasive than
   primary GBM. Moreover, the recurring tumors had a higher ratio of
   monocyte-derived macrophages among the entire population of tumor
   associated myeloid cells. This shift in the composition of
   tumor-associated immune cells appeared to be independent from cell-death
   signaling or surgical intervention. This model provides the means to
   investigate the entire process of tumor relapse and test standard as
   well as experimental therapeutic strategies for relapsing GBM under
   defined conditions. Glioblastoma (GBM) recurrence after treatment is
   almost inevitable but addressing this issue with adequate preclinical
   models has remained challenging. Here, we introduce a GBM mouse model
   allowing non-invasive and scalable de-bulking of a tumor mass located
   deeply in the brain, which can be combined with conventional therapeutic
   approaches. Strong reduction of the GBM volume is achieved after
   pharmacologically inducing a tumor-specific cell death mechanism. This
   is followed by GBM re-growth over a predictable timeframe.
   Pharmacological de-bulking followed by tumor relapse was accomplished
   with an orthotopic mouse glioma model. Relapsing experimental tumors
   recapitulated pathological features often observed in recurrent human
   GBM, like increased invasiveness or altered immune cell composition.
   Orthotopic implantation of GBM cells originating from biopsies of one
   patient at initial or follow-up treatment reproduced these findings.
   Interestingly, relapsing GBM of both models contained a much higher
   ratio of monocyte-derived macrophages (MDM) versus microglia than
   primary GBM. This was not altered when combining pharmacological
   de-bulking with invasive surgery. We interpret that factors released
   from viable primary GBM cells preferentially attract microglia whereas
   relapsing tumors preponderantly release chemoattractants for MDM. All in
   all, this relapse model has the capacity to provide novel insights into
   clinically highly relevant aspects of GBM treatment.}},
Publisher = {{MDPI}},
Address = {{ST ALBAN-ANLAGE 66, CH-4052 BASEL, SWITZERLAND}},
Type = {{Article}},
Language = {{English}},
Affiliation = {{Glass, R; Kalin, RE (Corresponding Author), Univ Hosp Ludwig Maximilian Univ Munich, Neurosurg Res, D-81377 Munich, Germany.
   Glass, R; Kalin, RE (Corresponding Author), Ludwig Maximilian Univ Munich, Fac Med, Walter Brendel Ctr Expt Med, D-81377 Munich, Germany.
   Kalin, RE (Corresponding Author), Univ Hosp Ludwig Maximilian Univ Munich, Dept Neurosurg, D-81377 Munich, Germany.
   Glass, R (Corresponding Author), German Canc Res Ctr, German Canc Consortium DKTK, Partner Site Munich, D-69120 Heidelberg, Germany.
   Zhao, Dongxu; Zhang, Huabin; Uyar, Ramazan; Glass, Rainer; Kaelin, Roland E., Univ Hosp Ludwig Maximilian Univ Munich, Neurosurg Res, D-81377 Munich, Germany.
   Zhao, Dongxu; Zhang, Huabin; Uyar, Ramazan; Glass, Rainer; Kaelin, Roland E., Ludwig Maximilian Univ Munich, Fac Med, Walter Brendel Ctr Expt Med, D-81377 Munich, Germany.
   Hossain, Jubayer A.; Miletic, Hrvoje, Univ Bergen, Dept Biomed, N-5021 Bergen, Norway.
   Miletic, Hrvoje, Haukeland Hosp, Dept Pathol, N-5021 Bergen, Norway.
   Tonn, Jorg-Christian; Kaelin, Roland E., Univ Hosp Ludwig Maximilian Univ Munich, Dept Neurosurg, D-81377 Munich, Germany.
   Tonn, Jorg-Christian; Glass, Rainer, German Canc Res Ctr, German Canc Consortium DKTK, Partner Site Munich, D-69120 Heidelberg, Germany.}},
DOI = {{10.3390/cancers13143636}},
Article-Number = {{3636}},
EISSN = {{2072-6694}},
Keywords = {{recurrent glioblastoma; GBM relapse; HSV-thymidine kinase (HSVTK);
   ganciclovir (GCV); tumor associated myeloid cells (TAM);
   monocyte-derived macrophages (MDM); microglia; tumor cell invasion}},
Keywords-Plus = {{MALIGNANT GLIOMA; RECURRENT GLIOBLASTOMA; RADIATION-THERAPY; INDUCED
   APOPTOSIS; MICROGLIA; HETEROGENEITY; RADIOTHERAPY; REOPERATION;
   ASSOCIATION; MAINTENANCE}},
Research-Areas = {{Oncology}},
Web-of-Science-Categories  = {{Oncology}},
Author-Email = {{Dongxu.Zhao@med.uni-muenchen.de
   huabin.zhang@campus.lmu.de
   uyar.ramazan21@gmail.com
   jubayer.hossain@uib.no
   Hrvoje.Miletic@uib.no
   Joerg.Christian.Tonn@med.uni-muenchen.de
   Rainer.Glass@med.uni-muenchen.de
   rkaelin@med.lmu.de}},
ORCID-Numbers = {{Kalin, Roland/0000-0003-2680-5715}},
Funding-Acknowledgement = {{DFGGerman Research Foundation (DFG)European Commission {[}GL691/2,
   SFB824]; Wilhelm Sander-Stiftung; ``Verein zur Forderung von
   Wissenschaft und Forschung an der Medizinischen Fakultat der LMU
   Munchen{''} (WiFoMed); China Scholarship Council (CSC)China Scholarship
   Council; Anni-Hofmann Stiftung}},
Funding-Text = {{This research was funded by the DFG (GL691/2; SFB824), the ``Wilhelm
   Sander-Stiftung{''}, the ``Anni-Hofmann Stiftung{''}, the ``Verein zur
   Forderung von Wissenschaft und Forschung an der Medizinischen Fakultat
   der LMU Munchen{''} (WiFoMed). D.Z. and H.Z. were supported by a China
   Scholarship Council (CSC) graduate scholarship.}},
Cited-References = {{Aizer AA, 2014, CANCER-AM CANCER SOC, V120, P238, DOI 10.1002/cncr.28398.
   Akkari L, 2020, SCI TRANSL MED, V12, DOI 10.1126/scitranslmed.aaw7843.
   Aldape K, 2019, NAT REV CLIN ONCOL, V16, P509, DOI 10.1038/s41571-019-0177-5.
   Antunes ARP, 2021, NAT NEUROSCI, V24, P595, DOI 10.1038/s41593-020-00789-y.
   Antunes ARP, 2020, ELIFE, V9, DOI 10.7554/eLife.52176.
   Audia A, 2017, FRONT ONCOL, V7, DOI 10.3389/fonc.2017.00143.
   Bello L, 2002, CLIN CANCER RES, V8, P3539.
   Beltinger C, 1999, P NATL ACAD SCI USA, V96, P8699, DOI 10.1073/pnas.96.15.8699.
   Bennett ML, 2016, P NATL ACAD SCI USA, V113, pE1738, DOI 10.1073/pnas.1525528113.
   Bernstock JD, 2020, J NEUROSURG, V133, P655, DOI 10.3171/2019.5.JNS19364.
   Birzu C, 2021, CANCERS, V13, DOI 10.3390/cancers13010047.
   Bowman RL, 2016, CELL REP, V17, P2445, DOI 10.1016/j.celrep.2016.10.052.
   Brennan CW, 2013, CELL, V155, P462, DOI 10.1016/j.cell.2013.09.034.
   BURGER PC, 1983, J NEUROSURG, V58, P159, DOI 10.3171/jns.1983.58.2.0159.
   Chamberlain MC, 2011, J NEURO-ONCOL, V101, P319, DOI 10.1007/s11060-010-0251-4.
   Chen ZH, 2017, CANCER RES, V77, P2266, DOI 10.1158/0008-5472.CAN-16-2310.
   Cuddapah VA, 2014, NAT REV NEUROSCI, V15, P455, DOI 10.1038/nrn3765.
   De Bonis P, 2013, CLIN NEUROL NEUROSUR, V115, P37, DOI 10.1016/j.clineuro.2012.04.005.
   Di L, 2020, J NEURO-ONCOL, V148, P155, DOI 10.1007/s11060-020-03508-6.
   Drachsler M, 2016, CELL DEATH DIS, V7, DOI 10.1038/cddis.2016.102.
   Friedl P, 2011, CELL, V147, P992, DOI 10.1016/j.cell.2011.11.016.
   Frisch A, 2020, INT J MOL SCI, V21, DOI 10.3390/ijms21114179.
   Gerlinger M, 2012, NEW ENGL J MED, V366, P883, DOI 10.1056/NEJMoa1113205.
   Glass R, 2005, J NEUROSCI, V25, P2637, DOI 10.1523/JNEUROSCI.5118-04.2005.
   Glass R, 2014, ACTA NEUROPATHOL, V128, P347, DOI 10.1007/s00401-014-1274-2.
   Grathwohl SA, 2009, NAT NEUROSCI, V12, P1361, DOI 10.1038/nn.2432.
   Hambardzumyan D, 2016, NAT NEUROSCI, V19, P20, DOI 10.1038/nn.4185.
   Hingtgen S, 2013, J NEURO-ONCOL, V111, P153, DOI 10.1007/s11060-012-1008-z.
   Hossain JA, 2019, NEURO-ONCOLOGY, V21, P890, DOI 10.1093/neuonc/noz060.
   Hossain JA, 2016, J GENE MED, V18, P234, DOI 10.1002/jgm.2895.
   Huszthy PC, 2009, PLOS ONE, V4, DOI 10.1371/journal.pone.0006314.
   Jones TS, 2012, ONCOGENE, V31, P1995, DOI 10.1038/onc.2011.398.
   Kalin RE, 2021, CELL SYST, V12, P248, DOI 10.1016/j.cels.2021.01.002.
   Kauer TM, 2012, NAT NEUROSCI, V15, P197, DOI 10.1038/nn.3019.
   Kim J, 2015, CANCER CELL, V28, P318, DOI 10.1016/j.ccell.2015.07.013.
   Kioi M, 2010, J CLIN INVEST, V120, P694, DOI 10.1172/JCI40283.
   Le Reste PJ, 2020, CANCER LETT, V494, P73, DOI 10.1016/j.canlet.2020.08.028.
   Louis DN, 2016, ACTA NEUROPATHOL, V131, P803, DOI 10.1007/s00401-016-1545-1.
   Lu Kan V, 2013, CNS Oncol, V2, P49.
   Madisen L, 2010, NAT NEUROSCI, V13, P133, DOI 10.1038/nn.2467.
   Markovic DS, 2009, P NATL ACAD SCI USA, V106, P12530, DOI 10.1073/pnas.0804273106.
   Markovic DS, 2005, J NEUROPATH EXP NEUR, V64, P754, DOI 10.1097/01.jnen.0000178445.33972.a9.
   Mastrella G, 2019, CANCER RES, V79, P2298, DOI 10.1158/0008-5472.CAN-18-0881.
   Parkhurst CN, 2013, CELL, V155, P1596, DOI 10.1016/j.cell.2013.11.030.
   Qazi MA, 2017, ANN ONCOL, V28, P1448, DOI 10.1093/annonc/mdx169.
   Stupp R, 2005, NEW ENGL J MED, V352, P987, DOI 10.1056/NEJMoa043330.
   Sulman EP, 2017, J CLIN ONCOL, V35, P361, DOI 10.1200/JCO.2016.70.7562.
   Tomicic MT, 2002, ONCOGENE, V21, P2141, DOI 10.1038/sj.onc.1205280.
   Tully PA, 2016, NEUROSURGERY, V79, P678, DOI 10.1227/NEU.0000000000001338.
   Van Nifterik KA, 2006, J NEUROSURG, V105, P739, DOI 10.3171/jns.2006.105.5.739.
   Volmar MNM, 2021, NEURO-ONCOLOGY, V23, P1898, DOI 10.1093/neuonc/noab095.
   Watters JJ, 2005, J NEUROSCI RES, V81, P447, DOI 10.1002/jnr.20485.
   Weller M, 2021, NAT REV CLIN ONCOL, V18, P170, DOI 10.1038/s41571-020-00447-z.
   Weller M, 2017, LANCET ONCOL, V18, pE315, DOI 10.1016/S1470-2045(17)30194-8.
   Wick W, 2008, NEURO-ONCOLOGY, V10, P1019, DOI 10.1215/15228517-2008-058.
   Wieghofer P, 2015, GLIA, V63, P1, DOI 10.1002/glia.22727.
   Woodroffe RW, 2020, J CLIN NEUROSCI, V73, P118, DOI 10.1016/j.jocn.2020.01.009.
   Xue JW, 2017, NAT NANOTECHNOL, V12, P692, DOI {[}10.1038/nnano.2017.54, 10.1038/NNANO.2017.54].
   Zhu HY, 2017, ONCOTARGET, V8, P12145, DOI 10.18632/oncotarget.14553.}},
Number-of-Cited-References = {{59}},
Times-Cited = {{1}},
Usage-Count-Last-180-days = {{1}},
Usage-Count-Since-2013 = {{1}},
Journal-ISO = {{Cancers}},
Doc-Delivery-Number = {{TO0ZR}},
Web-of-Science-Index = {{Science Citation Index Expanded (SCI-EXPANDED)}},
Unique-ID = {{WOS:000676651800001}},
OA = {{Green Published, gold}},
DA = {{2022-01-16}},
}

@article{ WOS:000475335100007,
Author = {Zeiner, Pia S. and Preusse, Corinna and Golebiewska, Anna and Zinke,
   Jenny and Iriondo, Ane and Muller, Arnaud and Kaoma, Tony and Filipski,
   Katharina and Mueller-Eschner, Monika and Bernatz, Simon and Blank,
   Anna-Eva and Baumgarten, Peter and Ilina, Elena and Grote, Anne and
   Hansmann, Martin L. and Verhoff, Marcel A. and Franz, Kea and Feuerhake,
   Friedrich and Steinbach, Joachim P. and Wischhusen, Joerg and Stenzel,
   Werner and Niclou, Simone P. and Harter, Patrick N. and Mittelbronn,
   Michel},
Title = {{Distribution and prognostic impact of microglia/macrophage
   subpopulations in gliomas}},
Journal = {{BRAIN PATHOLOGY}},
Year = {{2019}},
Volume = {{29}},
Number = {{4}},
Pages = {{513-529}},
Month = {{JUL}},
Abstract = {{While the central nervous system is considered an immunoprivileged site
   and brain tumors display immunosuppressive features, both innate and
   adaptive immune responses affect glioblastoma (GBM) growth and treatment
   resistance. However, the impact of the major immune cell population in
   gliomas, represented by glioma-associated microglia/macrophages (GAMs),
   on patients' clinical course is still unclear. Thus, we aimed at
   assessing the immunohistochemical expression of selected microglia and
   macrophage markers in 344 gliomas (including gliomas from WHO grade
   I-IV). Furthermore, we analyzed a cohort of 241 IDH1R132H-non-mutant GBM
   patients for association of GAM subtypes and patient overall survival.
   Phenotypical properties of GAMs, isolated from high-grade astrocytomas
   by CD11b-based magnetic cell sorting, were analyzed by
   immunocytochemistry, mRNA microarray, qRT-PCR and bioinformatic
   analyses. A higher amount of CD68-, CD163- and CD206-positive GAMs in
   the vital tumor core was associated with beneficial patient survival.
   The mRNA expression profile of GAMs displayed an upregulation of factors
   that are considered as pro-inflammatory M1 (eg, CCL2, CCL3L3, CCL4,
   PTGS2) and anti-inflammatory M2 polarization markers (eg, MRC1, LGMN,
   CD163, IL10, MSR1), the latter rather being associated with phagocytic
   functions in the GBM microenvironment. In summary, we present evidence
   that human GBMs contain mixed M1/M2-like polarized GAMs and that the
   levels of different GAM subpopulations in the tumor core are positively
   associated with overall survival of patients with IDH1R132H-non-mutant
   GBMs.}},
Publisher = {{WILEY}},
Address = {{111 RIVER ST, HOBOKEN 07030-5774, NJ USA}},
Type = {{Article}},
Language = {{English}},
Affiliation = {{Mittelbronn, M (Corresponding Author), Lab Natl Sante, Luxembourg Ctr Neuropathol LCNP, 1 Rue Louis Rech, L-3555 Dudelange, Luxembourg.
   Zeiner, Pia S.; Zinke, Jenny; Iriondo, Ane; Filipski, Katharina; Bernatz, Simon; Blank, Anna-Eva; Baumgarten, Peter; Ilina, Elena; Harter, Patrick N.; Mittelbronn, Michel, Goethe Univ Frankfurt, Inst Neurol, Edinger Inst, Frankfurt, Germany.
   Zeiner, Pia S., Goethe Univ Frankfurt, Dept Neurol, Frankfurt, Germany.
   Zeiner, Pia S.; Franz, Kea; Steinbach, Joachim P., Goethe Univ Frankfurt, Dr Senckenberg Inst Neurooncol, Frankfurt, Germany.
   Preusse, Corinna; Stenzel, Werner, Charite, Dept Neuropathol, Berlin, Germany.
   Golebiewska, Anna; Ilina, Elena; Niclou, Simone P.; Mittelbronn, Michel, LIH, Dept Oncol, NORLUX Neurooncol Lab, Strassen, Luxembourg.
   Muller, Arnaud; Kaoma, Tony, LIH, Dept Oncol, Strassen, Luxembourg.
   Filipski, Katharina; Steinbach, Joachim P.; Harter, Patrick N., German Canc Consortium DKTK, Heidelberg, Germany.
   Filipski, Katharina; Steinbach, Joachim P.; Harter, Patrick N.; Mittelbronn, Michel, German Canc Res Ctr, Heidelberg, Germany.
   Mueller-Eschner, Monika, Goethe Univ Frankfurt, Inst Neuroradiol, Frankfurt, Germany.
   Baumgarten, Peter; Franz, Kea, Goethe Univ Frankfurt, Dept Neurosurg, Frankfurt, Germany.
   Ilina, Elena; Mittelbronn, Michel, Luxembourg Ctr Neuropathol LCNP, Luxembourg, Luxembourg.
   Grote, Anne; Feuerhake, Friedrich, Hannover Med Sch, Inst Pathol \& Neuropathol, Hannover, Germany.
   Hansmann, Martin L., Goethe Univ Frankfurt, Senckenberg Inst Pathol, Frankfurt, Germany.
   Verhoff, Marcel A., Goethe Univ Frankfurt, Inst Legal Med, Frankfurt, Germany.
   Feuerhake, Friedrich, Univ Clin Freiburg, Inst Neuropathol, Freiburg, Germany.
   Wischhusen, Joerg, Univ Wurzburg, Dept Gynecol, Wurzburg, Germany.
   Niclou, Simone P., Univ Bergen, Dept Biomed, KG Jebsen Brain Tumour Res Ctr, Bergen, Norway.
   Mittelbronn, Michel, Univ Luxembourg, LCSB, Luxembourg, Luxembourg.
   Mittelbronn, Michel, LNS, Dudelange, Luxembourg.}},
DOI = {{10.1111/bpa.12690}},
ISSN = {{1015-6305}},
EISSN = {{1750-3639}},
Keywords = {{glioma; glioma-associated microglia and macrophages; immune
   polarization; tumor microenvironment}},
Keywords-Plus = {{TUMOR-ASSOCIATED MACROPHAGES; PRIMARY INTRACRANIAL TUMORS; HUMAN
   GLIOBLASTOMAS; GENE-EXPRESSION; BREAST-CANCER; INFILTRATION; CELLS;
   SURVIVAL; SYSTEM; POLARIZATION}},
Research-Areas = {{Neurosciences \& Neurology; Pathology}},
Web-of-Science-Categories  = {{Clinical Neurology; Neurosciences; Pathology}},
Author-Email = {{Michel.Mittelbronn@lns.etat.lu}},
ResearcherID-Numbers = {{Baumgarten, Peter/AAS-6061-2020
   Golebiewska, Anna/E-1332-2015
   }},
ORCID-Numbers = {{Baumgarten, Peter/0000-0002-2563-2691
   Golebiewska, Anna/0000-0002-4160-2521
   Mittelbronn, Michel/0000-0002-2998-052X
   Zeiner, Pia/0000-0001-6626-9211
   Stenzel, Werner/0000-0002-1143-2103
   IRIONDO, ANE/0000-0003-3382-6573}},
Funding-Acknowledgement = {{Patenschaftsmodell Universitat Frankfurt {[}F11/14\_R114/2014];
   Luxembourg National Research Fund (FNR)Luxembourg National Research Fund
   {[}FNR PEARL P16/BM/11192868]; German Ministry for Education and
   Research (BMBF)Federal Ministry of Education \& Research (BMBF) {[}FKZ:
   031 B0006C]}},
Funding-Text = {{PSZ obtained grants from Patenschaftsmodell Universitat Frankfurt (an
   intramural funding that was attributed for this project for PSZ, grant
   number F11/14\_R114/2014) during the conduct of the study. MM would like
   to thank the Luxembourg National Research Fund (FNR) for the support
   (FNR PEARL P16/BM/11192868 grant). ILUMINATE (FKZ: 031 B0006C) funded by
   German Ministry for Education and Research (BMBF), Project Management
   Juelich (PTJ), supported AG and FF.}},
Cited-References = {{Baumgarten P, 2016, NEURO-ONCOLOGY, V18, P173, DOI 10.1093/neuonc/nov288.
   Berghoff AS, 2015, NEURO-ONCOLOGY, V17, P1064, DOI 10.1093/neuonc/nou307.
   Bougnaud S, 2016, ONCOTARGET, V7, P31955, DOI 10.18632/oncotarget.7454.
   BROOKS WH, 1972, J EXP MED, V136, P1631, DOI 10.1084/jem.136.6.1631.
   Budhu A, 2006, CANCER CELL, V10, P99, DOI 10.1016/j.ccr.2006.06.016.
   Burnett GT, 2008, ANTICANCER RES, V28, P2093.
   Capper D, 2018, NATURE, V555, P469, DOI 10.1038/nature26000.
   Dubinski D, 2016, NEURO-ONCOLOGY, V18, P807, DOI 10.1093/neuonc/nov280.
   Durafourt BA, 2012, GLIA, V60, P717, DOI 10.1002/glia.22298.
   Forssell J, 2007, CLIN CANCER RES, V13, P1472, DOI 10.1158/1078-0432.CCR-06-2073.
   Fridman WH, 2012, NAT REV CANCER, V12, P298, DOI 10.1038/nrc3245.
   Gabrusiewicz K, 2016, JCI INSIGHT, V1, DOI 10.1172/jci.insight.85841.
   Galluzzi L, 2014, ONCOTARGET, V5, P12472, DOI 10.18632/oncotarget.2998.
   Gentles AJ, 2015, NAT MED, V21, P938, DOI 10.1038/nm.3909.
   Gieryng A, 2017, LAB INVEST, V97, P498, DOI 10.1038/labinvest.2017.19.
   Guiducci C, 2005, CANCER RES, V65, P3437, DOI 10.1158/0008-5472.CAN-04-4262.
   Han S, 2014, BRIT J CANCER, V110, P2560, DOI 10.1038/bjc.2014.162.
   Hanahan D, 2011, CELL, V144, P646, DOI 10.1016/j.cell.2011.02.013.
   Hao CH, 2002, ACTA NEUROPATHOL, V103, P171.
   Hattermann K, 2014, ONCOL REP, V32, P270, DOI 10.3892/or.2014.3214.
   Heimberger AB, 2008, CLIN CANCER RES, V14, P5166, DOI 10.1158/1078-0432.CCR-08-0320.
   Kennedy BC, 2013, J ONCOL, V2013, DOI 10.1155/2013/486912.
   Kennedy BC, 2009, BMC IMMUNOL, V10, DOI 10.1186/1471-2172-10-11.
   Kim YH, 2012, BRIT J NEUROSURG, V26, P21, DOI 10.3109/02688697.2011.584986.
   Kortylewski M, 2005, NAT MED, V11, P1314, DOI 10.1038/nm1325.
   Lohr J, 2011, CLIN CANCER RES, V17, P4296, DOI 10.1158/1078-0432.CCR-10-2557.
   Luo YP, 2006, J CLIN INVEST, V116, P2132, DOI 10.1172/JCI27648.
   Mantovani A, 2004, TRENDS IMMUNOL, V25, P677, DOI 10.1016/j.it.2004.09.015.
   McFarland BC, 2013, PLOS ONE, V8, DOI 10.1371/journal.pone.0078728.
   Meisen WH, 2015, CLIN CANCER RES, V21, P3274, DOI 10.1158/1078-0432.CCR-14-3118.
   Mignogna C, 2016, PATHOL RES PRACT, V212, P491, DOI 10.1016/j.prp.2016.02.020.
   Mills CD, 2000, J IMMUNOL, V164, P6166, DOI 10.4049/jimmunol.164.12.6166.
   Mittelbronn M, 2010, IMMUNE BIOL BRAIN TU.
   Mittelbronn M, 2007, J NEUROIMMUNOL, V189, P50, DOI 10.1016/j.jneuroim.2007.07.002.
   Morford LA, 1997, J IMMUNOL, V159, P4415.
   Niclou SP, 2008, FASEB J, V22, P3120, DOI 10.1096/fj.08-109611.
   Ohno S, 2003, ANTICANCER RES, V23, P5015.
   Platten M, 2003, ANN NEUROL, V54, P388, DOI 10.1002/ana.10679.
   Pollard JW, 2004, NAT REV CANCER, V4, P71, DOI 10.1038/nrc1256.
   Pyonteck SM, 2013, NAT MED, V19, P1264, DOI 10.1038/nm.3337.
   Roesch S, 2018, INT J MOL SCI, V19, DOI 10.3390/ijms19020436.
   ROSZMAN TL, 1980, CLIN EXP IMMUNOL, V39, P395.
   Selenica MLB, 2013, J NEUROINFLAMM, V10, DOI 10.1186/1742-2094-10-86.
   Sevenich L, 2018, FRONT IMMUNOL, V9, DOI 10.3389/fimmu.2018.00697.
   Shi Y, 2017, NAT COMMUN, V8, DOI 10.1038/ncomms15080.
   Solinas G, 2010, J IMMUNOL, V185, P642, DOI 10.4049/jimmunol.1000413.
   Stables MJ, 2011, BLOOD, V118, pE192, DOI 10.1182/blood-2011-04-345330.
   Stupp R, 2014, LANCET ONCOL, V15, P1100, DOI 10.1016/S1470-2045(14)70379-1.
   Szulzewsky F, 2015, PLOS ONE, V10, DOI 10.1371/journal.pone.0116644.
   Tanaka Y, 2008, NEUROPATHOLOGY, V28, P399, DOI 10.1111/j.1440-1789.2008.00896.x.
   Tsutsui S, 2005, ONCOL REP, V14, P425.
   Wang QH, 2017, CANCER CELL, V32, P42, DOI 10.1016/j.ccell.2017.06.003.
   Zeiner PS, 2015, BRAIN PATHOL, V25, P491, DOI 10.1111/bpa.12194.
   Zhou WC, 2015, NAT CELL BIOL, V17, P170, DOI 10.1038/ncb3090.}},
Number-of-Cited-References = {{54}},
Times-Cited = {{34}},
Usage-Count-Last-180-days = {{3}},
Usage-Count-Since-2013 = {{11}},
Journal-ISO = {{Brain Pathol.}},
Doc-Delivery-Number = {{II6WX}},
Web-of-Science-Index = {{Science Citation Index Expanded (SCI-EXPANDED)}},
Unique-ID = {{WOS:000475335100007}},
OA = {{Green Published, hybrid}},
DA = {{2022-01-16}},
}

@article{ WOS:000483119600001,
Author = {Kaffes, Ioannis and Szulzewsky, Frank and Chen, Zhihong and Herting,
   Cameron J. and Gabanic, Ben and Vega, Jose E. Velazquez and Shelton,
   Jennifer and Switchenko, Jeffrey M. and Ross, James L. and McSwain, Leon
   F. and Huse, Jason T. and Westermark, Bengt and Nelander, Sven and
   Forsberg-Nilsson, Karin and Uhrbom, Lene and Maturi, Naga Prathyusha and
   Cimino, Patrick J. and Holland, Eric C. and Kettenmann, Helmut and
   Brennan, Cameron W. and Brat, Daniel J. and Hambardzumyan, Dolores},
Title = {{Human Mesenchymal glioblastomas are characterized by an increased immune
   cell presence compared to Proneural and Classical tumors}},
Journal = {{ONCOIMMUNOLOGY}},
Year = {{2019}},
Volume = {{8}},
Number = {{11}},
Month = {{NOV 2}},
Abstract = {{Glioblastoma (GBM) is the most aggressive malignant primary brain tumor
   in adults, with a median survival of 14.6 months. Recent efforts have
   focused on identifying clinically relevant subgroups to improve our
   understanding of pathogenetic mechanisms and patient stratification.
   Concurrently, the role of immune cells in the tumor microenvironment has
   received increasing attention, especially T cells and tumor-associated
   macrophages (TAM). The latter are a mixed population of activated
   brain-resident microglia and infiltrating monocytes/monocyte-derived
   macrophages, both of which express ionized calcium-binding adapter
   molecule 1 (IBA1). This study investigated differences in immune cell
   subpopulations among distinct transcriptional subtypes of GBM. Human GBM
   samples were molecularly characterized and assigned to Proneural,
   Mesenchymal or Classical subtypes as defined by NanoString nCounter
   Technology. Subsequently, we performed and analyzed automated
   immunohistochemical stainings for TAM as well as specific T cell
   populations. The Mesenchymal subtype of GBM showed the highest presence
   of TAM, CD8(+), CD3(+) and FOXP3(+) T cells, as compared to Proneural
   and Classical subtypes. High expression levels of the TAM-related gene
   AIF1, which encodes the TAM-specific protein IBA1, correlated with a
   worse prognosis in Proneural GBM, but conferred a survival benefit in
   Mesenchymal tumors. We used our data to construct a mathematical model
   that could reliably identify Mesenchymal GBM with high sensitivity using
   a combination of the aforementioned cell-specific IHC markers. In
   conclusion, we demonstrated that molecularly distinct GBM subtypes are
   characterized by profound differences in the composition of their immune
   microenvironment, which could potentially help to identify tumors
   amenable to immunotherapy.}},
Publisher = {{TAYLOR \& FRANCIS INC}},
Address = {{530 WALNUT STREET, STE 850, PHILADELPHIA, PA 19106 USA}},
Type = {{Article}},
Language = {{English}},
Affiliation = {{Brat, DJ (Corresponding Author), Northwestern Univ, Dept Pathol, Feinberg Sch Med, Ward Bldg Room 3-140,303 E Chicago Ave, Chicago, IL 60611 USA.
   Hambardzumyan, D (Corresponding Author), Aflac Canc \& Blood Disorders Ctr, E-380,1760 Haygood Dr, Atlanta, GA 30329 USA.
   Kaffes, Ioannis; Chen, Zhihong; Herting, Cameron J.; Gabanic, Ben; Ross, James L.; McSwain, Leon F.; Hambardzumyan, Dolores, Emory Univ, Aflac Canc \& Blood Disorders Ctr, Childrens Healthcare Atlanta, Dept Pediat,Winship Canc Inst,Sch Med, Atlanta, GA USA.
   Kaffes, Ioannis; Kettenmann, Helmut, Max Delbruck Ctr Mol Med, Dept Cellular Neurosci, Helmholtz Assoc, Berlin, Germany.
   Szulzewsky, Frank; Cimino, Patrick J.; Holland, Eric C., Fred Hutchinson Canc Res Ctr, Dept Human Biol, 1124 Columbia St, Seattle, WA 98104 USA.
   Chen, Zhihong; Hambardzumyan, Dolores, Emory Univ, Winship Canc Inst, Discovery \& Dev Therapeut Program, Atlanta, GA 30322 USA.
   Vega, Jose E. Velazquez; Shelton, Jennifer, Emory Univ, Dept Pathol \& Lab Med, Atlanta, GA 30322 USA.
   Switchenko, Jeffrey M., Emory Univ, Winship Canc Inst, Dept Biostat \& Bioinformat, Atlanta, GA 30322 USA.
   Huse, Jason T., Univ Texas MD Anderson Canc Ctr, Dept Pathol, Houston, TX 77030 USA.
   Huse, Jason T., Univ Texas MD Anderson Canc Ctr, Dept Translat Mol Pathol, Houston, TX 77030 USA.
   Westermark, Bengt; Nelander, Sven; Forsberg-Nilsson, Karin; Uhrbom, Lene; Maturi, Naga Prathyusha, Uppsala Univ, Dept Immunol Genet \& Pathol, Sci Life Lab, Rudbeck Lab, Uppsala, Sweden.
   Cimino, Patrick J., Univ Washington, Dept Pathol, Seattle, WA USA.
   Brennan, Cameron W., Mem Sloan Kettering Canc Ctr, Dept Neurosurg, 1275 York Ave, New York, NY 10021 USA.
   Brat, Daniel J., Northwestern Univ, Dept Pathol, Feinberg Sch Med, Ward Bldg Room 3-140,303 E Chicago Ave, Chicago, IL 60611 USA.}},
DOI = {{10.1080/2162402X.2019.1655360}},
Early Access Date = {{AUG 2019}},
ISSN = {{2162-402X}},
Keywords = {{Glioblastoma; microenvironment; subtype; macrophage; T cell; AIF1}},
Keywords-Plus = {{REGULATORY T-CELLS; PROGNOSTIC IMPACT; PD-L1 EXPRESSION; MACROPHAGES;
   SURVIVAL; GLIOMA; MICROGLIA; SUBTYPES; CANCER; TEMOZOLOMIDE}},
Research-Areas = {{Oncology; Immunology}},
Web-of-Science-Categories  = {{Oncology; Immunology}},
Author-Email = {{daniel.brat@northwestern.edu
   dhambar@emory.edu}},
ResearcherID-Numbers = {{Kettenmann, Helmut/AAJ-5142-2021
   Szulzewsky, Frank/AAF-3906-2020
   }},
ORCID-Numbers = {{Chen, zhihong/0000-0001-7403-7015
   Nelander, Sven/0000-0003-1758-1262
   Maturi, Nagaprathyusha/0000-0002-7726-8617
   Szulzewsky, Frank/0000-0001-5710-9590}},
Funding-Acknowledgement = {{National Institutes of HealthUnited States Department of Health \& Human
   ServicesNational Institutes of Health (NIH) - USA {[}R01CA176659];
   Swedish Cancer SocietySwedish Cancer Society {[}110363, 140385, 130500];
   Swedish Research CouncilSwedish Research CouncilEuropean Commission
   {[}521-2013-3356]; Berlin Institute of Health; German Research
   Foundation {[}DFG]German Research Foundation (DFG) {[}SZ 350/1-1];
   German Academic Exchange ServiceDeutscher Akademischer Austausch Dienst
   (DAAD); National Institutes of Health (US)United States Department of
   Health \& Human ServicesNational Institutes of Health (NIH) - USA
   {[}R01NS100864, F31NS106887, F31CA232531, U01CA160882, 4T32GM008602-20];
   NATIONAL INSTITUTE OF GENERAL MEDICAL SCIENCESUnited States Department
   of Health \& Human ServicesNational Institutes of Health (NIH) - USANIH
   National Institute of General Medical Sciences (NIGMS) {[}T32GM008602]
   Funding Source: NIH RePORTER}},
Funding-Text = {{The study was financially supported by funds from National Institutes of
   Health {[}R01CA176659]; Swedish Cancer Society {[}110363]; Swedish
   Cancer Society {[}140385]; Swedish Cancer Society {[}130500]; Swedish
   Research Council {[}521-2013-3356]; Berlin Institute of Health; German
   Research Foundation {[}DFG SZ 350/1-1]; German Academic Exchange
   Service; National Institutes of Health (US) {[}R01NS100864]; National
   Institutes of Health (US) {[}F31NS106887]; National Institutes of Health
   (US) {[}F31CA232531]; National Institutes of Health (US)
   {[}U01CA160882]; National Institutes of Health (US) {[}4T32GM008602-20].}},
Cited-References = {{Amankulor NM, 2017, GENE DEV, V31, P774, DOI 10.1101/gad.294991.116.
   Beier CP, 2012, STEM CELLS DEV, V21, P2753, DOI 10.1089/scd.2011.0660.
   Berghoff AS, 2015, NEURO-ONCOLOGY, V17, P1064, DOI 10.1093/neuonc/nou307.
   Bocangel DB, 2002, CLIN CANCER RES, V8, P2725.
   Brennan C, 2009, PLOS ONE, V4, DOI 10.1371/journal.pone.0007752.
   Cerami E, 2012, CANCER DISCOV, V2, P401, DOI 10.1158/2159-8290.CD-12-0095.
   Chen ZH, 2019, P NATL ACAD SCI USA, V116, P14254, DOI 10.1073/pnas.1902366116.
   Chen ZH, 2018, FRONT IMMUNOL, V9, DOI 10.3389/fimmu.2018.01004.
   Chen ZH, 2017, CANCER RES, V77, P2266, DOI 10.1158/0008-5472.CAN-16-2310.
   Cloughesy TF, 2019, NAT MED, V25, P477, DOI 10.1038/s41591-018-0337-7.
   D'Acquisto F, 2011, BIOCHEM PHARMACOL, V82, P333, DOI 10.1016/j.bcp.2011.05.019.
   Doucette T, 2013, CANCER IMMUNOL RES, V1, P112, DOI 10.1158/2326-6066.CIR-13-0028.
   Engler JR, 2012, PLOS ONE, V7, DOI 10.1371/journal.pone.0043339.
   Feng X, 2015, ONCOTARGET, V6, P15077, DOI 10.18632/oncotarget.3730.
   Gandhi L, 2018, NEW ENGL J MED, V378, P2078, DOI 10.1056/NEJMoa1801005.
   Gao JJ, 2013, SCI SIGNAL, V6, DOI 10.1126/scisignal.2004088.
   Gill BJ, 2014, P NATL ACAD SCI USA, V111, P12550, DOI 10.1073/pnas.1405839111.
   Ginhoux F, 2010, SCIENCE, V330, P841, DOI 10.1126/science.1194637.
   Hambardzumyan D, 2015, TRENDS CANCER, V1, P252, DOI 10.1016/j.trecan.2015.10.009.
   Hambardzumyan D, 2016, NAT NEUROSCI, V19, P20, DOI 10.1038/nn.4185.
   Han S, 2014, BRIT J CANCER, V110, P2560, DOI 10.1038/bjc.2014.162.
   Heiland DH, 2017, ONCOTARGET, V8, P42214, DOI 10.18632/oncotarget.15031.
   Heimberger AB, 2008, CLIN CANCER RES, V14, P5166, DOI 10.1158/1078-0432.CCR-08-0320.
   Hodi FS, 2010, NEW ENGL J MED, V363, P711, DOI 10.1056/NEJMoa1003466.
   Hu F, 2015, NEURO-ONCOLOGY, V17, P200, DOI 10.1093/neuonc/nou324.
   Jacobs JFM, 2010, J NEUROIMMUNOL, V225, P195, DOI 10.1016/j.jneuroim.2010.05.020.
   Kastenhuber ER, 2014, ACTA NEUROPATHOL, V127, P747, DOI 10.1007/s00401-013-1217-3.
   Kettenmann H, 2011, PHYSIOL REV, V91, P461, DOI 10.1152/physrev.00011.2010.
   Kmiecik J, 2013, J NEUROIMMUNOL, V264, P71, DOI 10.1016/j.jneuroim.2013.08.013.
   LANIER LL, 1992, J IMMUNOL, V149, P1876.
   Lim M, 2018, NAT REV CLIN ONCOL, V15, P422, DOI 10.1038/s41571-018-0003-5.
   Lohr J, 2011, CLIN CANCER RES, V17, P4296, DOI 10.1158/1078-0432.CCR-10-2557.
   Louis DN, 2007, ACTA NEUROPATHOL, V114, P97, DOI 10.1007/s00401-007-0243-4.
   Mischel PS, 2003, ONCOGENE, V22, P2361, DOI 10.1038/sj.onc.1206344.
   Miyara M, 2009, IMMUNITY, V30, P899, DOI 10.1016/j.immuni.2009.03.019.
   MORANTZ RA, 1979, J NEUROSURG, V50, P305, DOI 10.3171/jns.1979.50.3.0305.
   Muller A, 2015, INT J CANCER, V137, P278, DOI 10.1002/ijc.29379.
   Muller S, 2017, GENOME BIOL, V18, DOI 10.1186/s13059-017-1362-4.
   Nduom EK, 2016, NEURO-ONCOLOGY, V18, P195, DOI 10.1093/neuonc/nov172.
   Noushmehr H, 2010, CANCER CELL, V17, P510, DOI 10.1016/j.ccr.2010.03.017.
   Ohsawa K, 2000, J CELL SCI, V113, P3073.
   Okano T, 2008, J NEUROSCI RES, V86, P1758, DOI 10.1002/jnr.21625.
   Omuro A, 2014, CLIN CANCER RES, V20, P5023, DOI 10.1158/1078-0432.CCR-14-0822.
   Papageorgiou IE, 2015, BRAIN STRUCT FUNCT, V220, P2423, DOI 10.1007/s00429-014-0802-0.
   Patel AP, 2014, SCIENCE, V344, P1396, DOI 10.1126/science.1254257.
   Phillips HS, 2006, CANCER CELL, V9, P157, DOI 10.1016/j.ccr.2006.02.019.
   Platten M, 2015, NEURO-ONCOLOGY, V17, P769, DOI 10.1093/neuonc/nov034.
   Prins RM, 2011, CLIN CANCER RES, V17, P1603, DOI 10.1158/1078-0432.CCR-10-2563.
   Reardon DA, 2016, CANCER IMMUNOL RES, V4, P124, DOI 10.1158/2326-6066.CIR-15-0151.
   ROSSI ML, 1987, ACTA NEUROPATHOL, V74, P269, DOI 10.1007/BF00688191.
   Rutledge WC, 2013, CLIN CANCER RES, V19, P4951, DOI 10.1158/1078-0432.CCR-13-0551.
   Sahm F, 2012, ARCH NEUROL-CHICAGO, V69, P523, DOI 10.1001/archneurol.2011.2910.
   Schindelin J, 2012, NAT METHODS, V9, P676, DOI {[}10.1038/NMETH.2019, 10.1038/nmeth.2019].
   Schluesener HJ, 1998, GLIA, V24, P244, DOI 10.1002/(SICI)1098-1136(199810)24:2<244::AID-GLIA9>3.0.CO;2-3.
   Shi C, 2011, NAT REV IMMUNOL, V11, P762, DOI 10.1038/nri3070.
   Shu HKG, 1998, P NATL ACAD SCI USA, V95, P14453, DOI 10.1073/pnas.95.24.14453.
   Sierra A, 2016, GLIA, V64, P1801, DOI 10.1002/glia.23046.
   Sorensen MD, 2018, NEUROPATH APPL NEURO, V44, P185, DOI 10.1111/nan.12428.
   Stupp R, 2005, NEW ENGL J MED, V352, P987, DOI 10.1056/NEJMoa043330.
   Stupp R, 2017, JAMA-J AM MED ASSOC, V318, P2306, DOI 10.1001/jama.2017.18718.
   Sturm D, 2012, CANCER CELL, V22, P425, DOI 10.1016/j.ccr.2012.08.024.
   Thomas AA, 2015, NEURO-ONCOLOGY, V17, P801, DOI 10.1093/neuonc/nou363.
   Vadasz Z, 2017, CLIN REV ALLERG IMMU, V52, P364, DOI 10.1007/s12016-016-8572-5.
   Verhaak RGW, 2010, CANCER CELL, V17, P98, DOI 10.1016/j.ccr.2009.12.020.
   Wang QH, 2018, CANCER CELL, V33, P152, DOI 10.1016/j.ccell.2017.12.012.
   Wang QH, 2017, CANCER CELL, V32, P42, DOI 10.1016/j.ccell.2017.06.003.
   Waziri A, 2008, J IMMUNOL, V180, P7673, DOI 10.4049/jimmunol.180.11.7673.
   Wogram E, 2016, EUR J NEUROSCI, V43, P1523, DOI 10.1111/ejn.13256.
   Xie Y, 2015, EBIOMEDICINE, V2, P1351, DOI 10.1016/j.ebiom.2015.08.026.
   Yang I, 2010, J CLIN NEUROSCI, V17, P1381, DOI 10.1016/j.jocn.2010.03.031.
   Yue Q, 2014, J NEURO-ONCOL, V116, P251, DOI 10.1007/s11060-013-1314-0.
   Zeng J, 2013, INT J RADIAT ONCOL, V86, P343, DOI 10.1016/j.ijrobp.2012.12.025.
   Zhai LJ, 2017, CLIN CANCER RES, V23, P6650, DOI 10.1158/1078-0432.CCR-17-0120.}},
Number-of-Cited-References = {{73}},
Times-Cited = {{35}},
Usage-Count-Last-180-days = {{1}},
Usage-Count-Since-2013 = {{6}},
Journal-ISO = {{OncoImmunology}},
Doc-Delivery-Number = {{IZ4WS}},
Web-of-Science-Index = {{Science Citation Index Expanded (SCI-EXPANDED)}},
Unique-ID = {{WOS:000483119600001}},
OA = {{Green Published, Green Accepted, gold}},
DA = {{2022-01-16}},
}

@article{ WOS:000433930700019,
Author = {Sadahiro, Hirokazu and Kang, Kyung-Don and Gibson, Justin T. and Minata,
   Mutsuko and Yu, Hai and Shi, Junfeng and Chhipa, Rishi and Chen, Zhihong
   and Lu, Songjian and Simoni, Yannick and Furuta, Takuya and Sabit,
   Hemragul and Zhang, Suojun and Bastola, Soniya and Yamaguchi, Shinobu
   and Alsheikh, Hebaallah and Komarova, Svetlana and Wang, Jun and Kim,
   Sung-Hak and Hambardzumyan, Dolores and Lu, Xinghua and Newell, Evan W.
   and DasGupta, Biplab and Nakada, Mitsutoshi and Lee, L. James and
   Nabors, Burt and Norian, Lyse A. and Nakano, Ichiro},
Title = {{Activation of the Receptor Tyrosine Kinase AXL Regulates the Immune
   Microenvironment in Glioblastoma}},
Journal = {{CANCER RESEARCH}},
Year = {{2018}},
Volume = {{78}},
Number = {{11}},
Pages = {{3002-3013}},
Month = {{JUN 1}},
Abstract = {{Glioblastoma (GBM) is a lethal disease with no effective therapies
   available. We previously observed upregulation of the TAM (Tyro-3, Axl,
   and Mer) receptor tyrosine kinase family member AXL in mesenchymal GBM
   and showed that knockdown of AXL induced apoptosis of mesenchymal, but
   not proneural, glioma sphere cultures (GSC). In this study, we report
   that BGB324, a novel small molecule inhibitor of AXL, prolongs the
   survival of immunocompromised mice bearing GSC-derived mesenchymal
   GBM-like tumors. We show that protein S (PROS1), a known ligand of other
   TAM receptors, was secreted by tumor-associated macrophages/microglia
   and subsequently physically associated with and activated AXL in
   mesenchymal GSC. PROS1-driven phosphorylation of AXL (pAXL) induced NFkB
   activation in mesenchymal GSC, which was inhibited by BGB324 treatment.
   We also found that treatment of GSC-derived mouse GBM tumors with
   nivolumab, a blocking antibody against the immune checkpoint protein
   PD-1, increased intratumoral macrophages/microglia and activation of
   AXL. Combinatorial therapy with nivolumab plus BGB324 effectively
   prolonged the survival of mice bearing GBM tumors. Clinically,
   expression of AXL or PROS1 was associated with poor prognosis for
   patients with GBM. Our results suggest that the PROS1-AXL pathway
   regulates intrinsic mesenchymal signaling and the extrinsic immune
   microenvironment, contributing to the growth of aggressive GBM tumors.
   Significance: These findings suggest that development of combination
   treatments of AXL and immune checkpoint inhibitors may provide benefit
   to patients with GBM. (C) 2018 AACR.}},
Publisher = {{AMER ASSOC CANCER RESEARCH}},
Address = {{615 CHESTNUT ST, 17TH FLOOR, PHILADELPHIA, PA 19106-4404 USA}},
Type = {{Article}},
Language = {{English}},
Affiliation = {{Nakano, I (Corresponding Author), Univ Alabama Birmingham, WTI UAB Comprehens Canc Ctr 410F, Birmingham, AL 35243 USA.
   Sadahiro, Hirokazu; Kang, Kyung-Don; Minata, Mutsuko; Yu, Hai; Zhang, Suojun; Bastola, Soniya; Yamaguchi, Shinobu; Alsheikh, Hebaallah; Komarova, Svetlana; Wang, Jun; Nabors, Burt; Nakano, Ichiro, Univ Alabama Birmingham, Dept Neurosurg, Birmingham, AL USA.
   Sadahiro, Hirokazu, Yamaguchi Univ, Dept Neurosurg, Yamaguchi, Japan.
   Gibson, Justin T.; Norian, Lyse A., Univ Alabama Birmingham, Dept Nutr Sci, Birmingham, AL 35294 USA.
   Yu, Hai, Xi An Jiao Tong Univ, Affiliated Hosp 1, Dept Neurosurg, Xian, Shaanxi, Peoples R China.
   Shi, Junfeng; Lee, L. James, Ohio State Univ, Dept Chem \& Biomol Engn, Columbus, OH 43210 USA.
   Chhipa, Rishi; DasGupta, Biplab, Cincinnati Childrens Hosp Med Ctr, Div Oncol, Cincinnati, OH 45229 USA.
   Chen, Zhihong; Hambardzumyan, Dolores, Emory Univ, Sch Med, Dept Pediat,Childrens Healthcare Atlanta, Aflac Canc \& Blood Disorders Ctr, Atlanta, GA USA.
   Lu, Songjian; Zhang, Suojun; Lu, Xinghua, Univ Pittsburgh, Dept Biomed Informat, Pittsburgh, PA USA.
   Simoni, Yannick; Newell, Evan W., Agcy Sci Technol \& Res, Singapore Immunol Network, Singapore, Singapore.
   Simoni, Yannick; Newell, Evan W., Nanyang Technol Univ, Sch Biol Sci, Singapore, Singapore.
   Furuta, Takuya, Kurume Univ, Sch Med, Dept Pathol, Kurume, Fukuoka, Japan.
   Sabit, Hemragul; Nakada, Mitsutoshi, Kanazawa Univ, Grad Sch Med Sci, Dept Neurosurg, Div Neurosci, Kanazawa, Ishikawa, Japan.
   Zhang, Suojun, Huazhong Univ Sci \& Technol, Tongji Med Coll, Tongji Hosp, Dept Neurosurg, Wuhan, Hubei, Peoples R China.
   Kim, Sung-Hak, Chonnam Natl Univ, Coll Agr \& Life Sci, Dept Anim Sci, Gwangju, South Korea.
   Norian, Lyse A.; Nakano, Ichiro, Univ Alabama Birmingham, UAB Comprehens Canc Ctr, Birmingham, AL USA.}},
DOI = {{10.1158/0008-5472.CAN-17-2433}},
ISSN = {{0008-5472}},
EISSN = {{1538-7445}},
Keywords-Plus = {{GLIOMA STEM-CELLS; THERAPEUTIC TARGET; DEPENDENT MANNER;
   PROSTATE-CANCER; GROWTH-ARREST; CHECKPOINT; RADIATION; BLOCKADE;
   TUMORIGENICITY; HETEROGENEITY}},
Research-Areas = {{Oncology}},
Web-of-Science-Categories  = {{Oncology}},
Author-Email = {{inakano@uabmc.edu}},
ResearcherID-Numbers = {{bastola, Soniya/S-6134-2019
   Nakano, Ichiro/AAR-9562-2020
   Newell, Evan W/F-9711-2012
   Nakada, Mitsutoshi/B-2790-2012
   Bastola, Soniya/ABG-4132-2021
   }},
ORCID-Numbers = {{Nakano, Ichiro/0000-0002-0916-3207
   Newell, Evan W/0000-0002-2889-243X
   Nakada, Mitsutoshi/0000-0001-9419-6101
   Bastola, Soniya/0000-0003-0236-5540
   Alsheikh, HebaAllah/0000-0002-7006-5294
   SIMONI, Yannick/0000-0002-9086-3680
   Norian, Lyse/0000-0003-1016-313X
   Yu, Hai/0000-0001-9404-8037
   Gibson, Justin/0000-0003-2967-5338}},
Funding-Acknowledgement = {{NIHUnited States Department of Health \& Human ServicesNational
   Institutes of Health (NIH) - USA {[}P01CA163205, R01NS083767,
   R21CA175875, R01NS087913, R01CA183991]; NATIONAL CANCER INSTITUTEUnited
   States Department of Health \& Human ServicesNational Institutes of
   Health (NIH) - USANIH National Cancer Institute (NCI) {[}R01CA201402,
   P01CA163205, R21CA175875, R01CA183991] Funding Source: NIH RePORTER;
   NATIONAL INSTITUTE OF GENERAL MEDICAL SCIENCESUnited States Department
   of Health \& Human ServicesNational Institutes of Health (NIH) - USANIH
   National Institute of General Medical Sciences (NIGMS) {[}T32GM008111]
   Funding Source: NIH RePORTER; NATIONAL INSTITUTE OF NEUROLOGICAL
   DISORDERS AND STROKEUnited States Department of Health \& Human
   ServicesNational Institutes of Health (NIH) - USANIH National Institute
   of Neurological Disorders \& Stroke (NINDS) {[}R01NS087913, R01NS083767]
   Funding Source: NIH RePORTER; NATIONAL LIBRARY OF MEDICINEUnited States
   Department of Health \& Human ServicesNational Institutes of Health
   (NIH) - USANIH National Library of Medicine (NLM) {[}R00LM011673]
   Funding Source: NIH RePORTER}},
Funding-Text = {{We thank all the members of the Nakano laboratory for constructive
   discussion of this study. This study was supported by following NIH
   grants: P01CA163205 (to I. Nakano), R01NS083767 (to I. Nakano),
   R21CA175875 (to I. Nakano), R01NS087913 (to I. Nakano), and R01CA183991
   (to I. Nakano).}},
Cited-References = {{Abboud-Jarrous G, 2017, ONCOTARGET, V8, P13986, DOI 10.18632/oncotarget.14753.
   Aguilera TA, 2017, CLIN CANCER RES, V23, P2928, DOI 10.1158/1078-0432.CCR-17-0189.
   Aguilera TA, 2016, NAT COMMUN, V7, DOI 10.1038/ncomms13898.
   Antony J, 2016, SCI SIGNAL, V9, DOI 10.1126/scisignal.aaf8175.
   Asiedu MK, 2014, ONCOGENE, V33, P1316, DOI 10.1038/onc.2013.57.
   Beier CP, 2012, STEM CELLS DEV, V21, P2753, DOI 10.1089/scd.2011.0660.
   Ben-Batalla I, 2013, BLOOD, V122, P2443, DOI 10.1182/blood-2013-03-491431.
   Bhat KPL, 2013, CANCER CELL, V24, P331, DOI 10.1016/j.ccr.2013.08.001.
   Chang LQ, 2015, LAB CHIP, V15, P3147, DOI 10.1039/c5lc00553a.
   Charles NA, 2012, GLIA, V60, P502, DOI 10.1002/glia.21264.
   Chen ZH, 2017, CANCER RES, V77, P2266, DOI 10.1158/0008-5472.CAN-16-2310.
   Cheng P, 2016, CANCER RES, V76, P7219, DOI 10.1158/0008-5472.CAN-15-2860.
   Cheng P, 2015, STEM CELL REP, V4, P899, DOI 10.1016/j.stemcr.2015.03.005.
   Doucette T, 2013, CANCER IMMUNOL RES, V1, P112, DOI 10.1158/2326-6066.CIR-13-0028.
   Fecci PE, 2007, CLIN CANCER RES, V13, P2158, DOI 10.1158/1078-0432.CCR-06-2070.
   Finck R, 2013, CYTOM PART A, V83A, P483, DOI 10.1002/cyto.a.22271.
   Gallego-Perez D, 2016, NANO LETT, V16, P5326, DOI 10.1021/acs.nanolett.6b00902.
   Gao JJ, 2017, NAT MED, V23, P551, DOI 10.1038/nm.4308.
   Graham DK, 2014, NAT REV CANCER, V14, P769, DOI 10.1038/nrc3847.
   Ho PC, 2015, CELL, V162, P1217, DOI 10.1016/j.cell.2015.08.012.
   Huang J, 2017, FRONT PHARMACOL, V8, DOI 10.3389/fphar.2017.00242.
   Hugo W, 2016, CELL, V165, P35, DOI 10.1016/j.cell.2016.02.065.
   Hutterer M, 2008, CLIN CANCER RES, V14, P130, DOI 10.1158/1078-0432.CCR-07-0862.
   Kamran N, 2016, EXPERT OPIN BIOL TH, V16, P1245, DOI 10.1080/14712598.2016.1212012.
   Kim E, 2013, CANCER CELL, V23, P839, DOI 10.1016/j.ccr.2013.04.008.
   Kim SH, 2016, CANCER CELL, V29, P201, DOI 10.1016/j.ccell.2016.01.005.
   Kim SH, 2015, STEM CELL REP, V4, P226, DOI 10.1016/j.stemcr.2014.12.006.
   Larkin J, 2015, NEW ENGL J MED, V373, P23, DOI {[}10.1056/NEJMc1509660, 10.1056/NEJMoa1504030].
   Llaguno SA, 2009, CANCER CELL, V15, P45, DOI 10.1016/j.ccr.2008.12.006.
   Loges S, 2016, J CLIN ONCOL, V34, DOI 10.1200/JCO.2016.34.15\_suppl.2561.
   Mao P, 2013, P NATL ACAD SCI USA, V110, P8644, DOI 10.1073/pnas.1221478110.
   Preusser M, 2015, NAT REV NEUROL, V11, P504, DOI 10.1038/nrneurol.2015.139.
   Rankin EB, 2014, P NATL ACAD SCI USA, V111, P13373, DOI 10.1073/pnas.1404848111.
   Reardon DA, 2016, CANCER IMMUNOL RES, V4, P124, DOI 10.1158/2326-6066.CIR-15-0151.
   Reardona DA, 2017, NEURO-ONCOLOGY, V19, P21, DOI 10.1093/neuonc/nox036.071.
   Rutledge WC, 2013, CLIN CANCER RES, V19, P4951, DOI 10.1158/1078-0432.CCR-13-0551.
   Sheridan C, 2013, NAT BIOTECHNOL, V31, P775, DOI 10.1038/nbt0913-775a.
   Shiozawa Y, 2010, NEOPLASIA, V12, P116, DOI 10.1593/neo.91384.
   Simoni Y, 2017, IMMUNITY, V46, P148, DOI 10.1016/j.immuni.2016.11.005.
   Skinner HD, 2017, CLIN CANCER RES, V23, P2713, DOI 10.1158/1078-0432.CCR-16-2586.
   STITT TN, 1995, CELL, V80, P661, DOI 10.1016/0092-8674(95)90520-0.
   VARNUM BC, 1995, NATURE, V373, P623, DOI 10.1038/373623a0.
   Vouri M, 2015, ONCOTARGET, V6, P16183, DOI 10.18632/oncotarget.3952.
   Wolchok JD, 2015, CELL, V162, P937, DOI 10.1016/j.cell.2015.07.045.
   Zeng J, 2013, INT J RADIAT ONCOL, V86, P343, DOI 10.1016/j.ijrobp.2012.12.025.}},
Number-of-Cited-References = {{45}},
Times-Cited = {{60}},
Usage-Count-Last-180-days = {{1}},
Usage-Count-Since-2013 = {{22}},
Journal-ISO = {{Cancer Res.}},
Doc-Delivery-Number = {{GH8PN}},
Web-of-Science-Index = {{Science Citation Index Expanded (SCI-EXPANDED)}},
Unique-ID = {{WOS:000433930700019}},
OA = {{Green Accepted, Bronze}},
DA = {{2022-01-16}},
}

@article{ WOS:000400896500007,
Author = {Zhu, Changbin and Mustafa, Dana and Zheng, Ping-pin and van der Weiden,
   Marcel and Sacchetti, Andrea and Brandt, Maarten and Chrifi, Ihsan and
   Tempel, Dennie and Leenen, Pieter J. M. and Duncker, Dirk Jan and Cheng,
   Caroline and Kros, Johan M.},
Title = {{Activation of CECR1 in M2-like TAMs promotes paracrine
   stimulation-mediated glial tumor progression}},
Journal = {{NEURO-ONCOLOGY}},
Year = {{2017}},
Volume = {{19}},
Number = {{5}},
Pages = {{648-659}},
Month = {{MAY}},
Abstract = {{The majority of glioma-associated microglia/macrophages have been
   identified as M2-type macrophages with immune suppressive and tumor
   supportive action. Recently, the extracellular adenosine deaminase
   protein Cat Eye Syndrome Critical Region Protein 1 (CECR1) was shown to
   regulate macrophage maturation. In this study, we investigate the role
   of CECR1 in the regulation of the glioma-associated macrophage response.
   Expression of CECR1 was assessed in human glioma samples. CECR1-mediated
   macrophage response was studied in vitro, using donor derived CD14+
   monocytes and the THP-1 monocytic cell line. The response of the human
   glioma cell line U87 to conditioned medium of macrophages preconditioned
   with recombinant human CECR1 or CECR1 silencing was also assessed.
   CECR1 was strongly expressed in high-grade gliomas (P < .001) and
   correlated positively with the M2 phenotype markers in tumor-associated
   microglia/macrophages (TAMs) (overall, P < .05). In vitro studies
   confirmed the presence of a significantly higher level of CECR1
   expression in M2-like macrophages exposed to U87 conditioned medium (P <
   .001). CECR1 knockdown or stimulation of macrophages affected
   differentiation toward the M2-like phenotype. Stimulation of U87 cells
   with conditioned medium of CECR1 knockdown or stimulated macrophages
   affected tumor cell proliferation and migration, coinciding with altered
   intracellular signaling of mitogen-activated protein kinase (MAPK). In
   glioma tissue samples, CECR1 expression correlated with Ki67 and MAPK
   signaling protein.
   CECR1 is a potent regulator of TAM polarization and is consistently
   highly expressed by M2-type TAMs, particularly in high-grade glioma.
   Paracrine effects induced by CECR1 in M2-like TAMs activate MAPK
   signaling and stimulate the proliferation and migration of glioma cells.}},
Publisher = {{OXFORD UNIV PRESS INC}},
Address = {{JOURNALS DEPT, 2001 EVANS RD, CARY, NC 27513 USA}},
Type = {{Article}},
Language = {{English}},
Affiliation = {{Kros, JM (Corresponding Author), Erasmus MC, Dept Pathol, Wytemaweg 80, NL-3015 CN Rotterdam, Netherlands.
   Kros, JM (Corresponding Author), POB 2040, NL-3000 CA Rotterdam, Netherlands.
   Zhu, Changbin; Mustafa, Dana; Zheng, Ping-pin; van der Weiden, Marcel; Sacchetti, Andrea; Kros, Johan M., Erasmus MC, Dept Pathol, Wytemaweg 80, NL-3015 CN Rotterdam, Netherlands.
   Brandt, Maarten; Chrifi, Ihsan; Duncker, Dirk Jan; Cheng, Caroline, Erasmus MC, Ctr Thorax, Dept Cardiol, Div Expt Cardiol, Rotterdam, Netherlands.
   Leenen, Pieter J. M., Erasmus MC, Dept Immunol, Rotterdam, Netherlands.
   Cheng, Caroline, Univ Med Ctr Utrecht, DIGD, Dept Hypertens \& Nephrol, Utrecht, Netherlands.
   Tempel, Dennie, CardioGenx BV, Rotterdam, Netherlands.
   Zhu, Changbin, Shanghai Jiao Tong Univ, Sch Med, Shanghai Xinhua Hosp, Dept Pediat Neurosurg, Shanghai, Peoples R China.}},
DOI = {{10.1093/neuonc/now251}},
ISSN = {{1522-8517}},
EISSN = {{1523-5866}},
Keywords = {{CECR1; glioma; glioblastoma; tumor associated macrophages (TAMs)}},
Keywords-Plus = {{ADENOSINE-DEAMINASE 2; MACROPHAGES; PHENOTYPE; CELLS; INFLAMMATION;
   GROWTH; POLYARTERITIS; DEFICIENCY; MUTATIONS; MICROGLIA}},
Research-Areas = {{Oncology; Neurosciences \& Neurology}},
Web-of-Science-Categories  = {{Oncology; Clinical Neurology}},
Author-Email = {{j.m.kros@erasmusmc.nl}},
ResearcherID-Numbers = {{Mustafa, Dana/AAQ-6530-2021
   Sacchetti, Andrea/H-8763-2019
   Leenen, Pieter JM/I-5839-2013}},
ORCID-Numbers = {{Mustafa, Dana/0000-0003-0644-078X
   Leenen, Pieter JM/0000-0001-9860-2920}},
Funding-Acknowledgement = {{Chinese Scholar Council {[}201206230102]; Netherlands Foundation for
   Cardiovascular Excellence; Netherlands Cardiovascular Research
   Initiative; Dutch Heart FoundationNetherlands Heart Foundation
   {[}CVON2014-11 RECONNECT]; VIDINetherlands Organization for Scientific
   Research (NWO) {[}91714302]; Erasmus MC fellowship grant; RM fellowship
   grant of the UMC Utrecht}},
Funding-Text = {{C.Z. was supported by the Chinese Scholar Council (201206230102). C.C.
   was supported by the Netherlands Foundation for Cardiovascular
   Excellence and by the Netherlands Cardiovascular Research Initiative: an
   initiative with support of the Dutch Heart Foundation, (CVON2014-11
   RECONNECT), VIDI grant 91714302, the Erasmus MC fellowship grant, and
   the RM fellowship grant of the UMC Utrecht.}},
Cited-References = {{Alvaro T, 2006, HAEMATOLOGICA, V91, P1605.
   Bai J, 2015, ONCOTARGET, V6, P25295, DOI 10.18632/oncotarget.4716.
   Belot A, 2014, PEDIATR RHEUMATOL, V12, DOI 10.1186/1546-0096-12-44.
   Caorsi R, 2016, PEDIATR RHEUMATOL, V14, DOI 10.1186/s12969-016-0111-7.
   Chen MM, 2016, CANCER DISCOV, V6, P1182, DOI 10.1158/2159-8290.CD-16-0329.
   Clark MJ, 2010, PLOS GENET, V6, DOI 10.1371/journal.pgen.1000832.
   Conlon BA, 2004, CLIN EXP IMMUNOL, V138, P14, DOI 10.1111/j.1365-2249.2004.02591.x.
   Dhillon AS, 2007, ONCOGENE, V26, P3279, DOI 10.1038/sj.onc.1210421.
   Elkan PN, 2014, NEW ENGL J MED, V370, P921, DOI 10.1056/NEJMoa1307362.
   Ferrante CJ, 2013, INFLAMMATION, V36, P921, DOI 10.1007/s10753-013-9621-3.
   Footz TK, 2001, GENOME RES, V11, P1053, DOI 10.1101/gr.154901.
   Fukumura D, 1998, CELL, V94, P715, DOI 10.1016/S0092-8674(00)81731-6.
   Gabrusiewicz K, 2016, JCI INSIGHT, V1, DOI 10.1172/jci.insight.85841.
   Hambardzumyan D, 2016, NAT NEUROSCI, V19, P20, DOI 10.1038/nn.4185.
   Hasko G, 2013, FRONT IMMUNOL, V4, DOI 10.3389/fimmu.2013.00085.
   Johnson GL, 2002, SCIENCE, V298, P1911, DOI 10.1126/science.1072682.
   Kerber M, 2008, CANCER RES, V68, P7342, DOI 10.1158/0008-5472.CAN-07-6241.
   Kinouchi M, 2013, HEPATO-GASTROENTEROL, V60, P83, DOI 10.5754/hge12372.
   Komohara Y, 2008, J PATHOL, V216, P15, DOI 10.1002/path.2370.
   Lacey DC, 2012, J IMMUNOL, V188, P5752, DOI 10.4049/jimmunol.1103426.
   Li W, 2012, NEURO-ONCOLOGY, V14, P958, DOI 10.1093/neuonc/nos116.
   Liang J, 2014, CLIN CANCER RES, V20, P187, DOI 10.1158/1078-0432.CCR-13-1279.
   Linden J, 2006, J CLIN INVEST, V116, P1835, DOI 10.1172/JCI29125.
   Liu RX, 2015, HEPATOLOGY, V62, P1779, DOI 10.1002/hep.28020.
   Martinez F.O., 2014, F1000Prime Rep, V6, P13.
   Nanthapisal S, 2016, ARTHRITIS RHEUMATOL, V68, P2314, DOI 10.1002/art.39699.
   Prosniak M, 2013, CLIN CANCER RES, V19, P3776, DOI 10.1158/1078-0432.CCR-12-1940.
   Qian BZ, 2010, CELL, V141, P39, DOI 10.1016/j.cell.2010.03.014.
   Saghiri R, 2012, RHEUMATOL INT, V32, P1633, DOI 10.1007/s00296-011-1836-8.
   Schepp J, 2016, J CLIN IMMUNOL, V36, P179, DOI 10.1007/s10875-016-0245-x.
   Schildberger A, 2013, MEDIAT INFLAMM, V2013, DOI 10.1155/2013/697972.
   Siegelin MD, 2009, NEURO-ONCOLOGY, V11, P122, DOI 10.1215/15228517-2008-085.
   Sims JS, 2016, P NATL ACAD SCI USA, V113, pE3529, DOI 10.1073/pnas.1601012113.
   Sousa S, 2015, BREAST CANCER RES, V17, DOI 10.1186/s13058-015-0621-0.
   Szulzewsky F, 2015, PLOS ONE, V10, DOI 10.1371/journal.pone.0116644.
   Zavialov AV, 2010, J LEUKOCYTE BIOL, V88, P279, DOI 10.1189/jlb.1109764.
   Zavialov AV, 2005, BIOCHEM J, V391, P51, DOI 10.1042/BJ20050683.
   Zheng PP, 2014, J CELL PHYSIOL, V229, P967, DOI 10.1002/jcp.24538.
   Zhou Q, 2014, NEW ENGL J MED, V370, P911, DOI 10.1056/NEJMoa1307361.}},
Number-of-Cited-References = {{39}},
Times-Cited = {{19}},
Usage-Count-Last-180-days = {{0}},
Usage-Count-Since-2013 = {{11}},
Journal-ISO = {{Neuro-Oncology}},
Doc-Delivery-Number = {{EU2YT}},
Web-of-Science-Index = {{Science Citation Index Expanded (SCI-EXPANDED)}},
Unique-ID = {{WOS:000400896500007}},
OA = {{Bronze, Green Published}},
DA = {{2022-01-16}},
}

@article{ WOS:000525827600023,
Author = {Locarno, V, Chiara and Simonelli, Matteo and Carenza, Claudia and
   Capucetti, Arianna and Stanzani, Elisabetta and Lorenzi, Elena and
   Persico, Pasquale and Della Bella, Silvia and Passoni, Lorena and
   Mavilio, Domenico and Bonecchi, Raffaella and Locati, Massimo and
   Savino, Benedetta},
Title = {{Role of myeloid cells in the immunosuppressive microenvironment in
   gliomas}},
Journal = {{IMMUNOBIOLOGY}},
Year = {{2020}},
Volume = {{225}},
Number = {{1}},
Month = {{JAN}},
Abstract = {{Glioma is the most common primary brain cancer, and half of patients
   present a diagnosis of glioblastoma (GBM), its most aggressive and
   lethal form. Conventional therapies, including surgery, radiotherapy,
   and chemotherapy, have not resulted in major ameliorations in GBM
   survival outcome, which remains extremely poor. Recent immunotherapy
   improvements for other tumors, coupled with growing knowledge of the
   complex interactions between malignant glioma cells and the immune
   system, led to an exponential increase in glioma immunotherapy research.
   However, immunotherapeutic strategies in GBM have not yet reached their
   full potential, mainly due to the limited understanding of the strong
   immunosuppressive microenvironment (TME) characterizing this tumor.
   Glioma-associated macrophages and microglia (GAMs) are key drivers of
   the local immunosuppression promoting tumor progression and its
   resistance to immunomodulating therapeutic strategies. Together with
   other myeloid cells, such as dendritic cells and neutrophils, GAMs
   actively shape glioma TME, modulate anti-tumoral immune response and
   support angiogenesis, tumor cell invasion and proliferation. In this
   review, we discuss the role of myeloid cells in the complex TME of
   glioma and the available clinical data on therapeutic strategies
   focusing on approaches that affect myeloid cells activity in GBM.}},
Publisher = {{ELSEVIER GMBH}},
Address = {{HACKERBRUCKE 6, 80335 MUNICH, GERMANY}},
Type = {{Review}},
Language = {{English}},
Affiliation = {{Savino, B (Corresponding Author), IRCCS, Humanitas Clin \& Res Ctr, Rozzano, Italy.
   Locarno, Chiara, V; Simonelli, Matteo; Carenza, Claudia; Capucetti, Arianna; Stanzani, Elisabetta; Lorenzi, Elena; Persico, Pasquale; Della Bella, Silvia; Passoni, Lorena; Mavilio, Domenico; Bonecchi, Raffaella; Locati, Massimo; Savino, Benedetta, IRCCS, Humanitas Clin \& Res Ctr, Rozzano, Italy.
   Locarno, Chiara, V; Carenza, Claudia; Della Bella, Silvia; Mavilio, Domenico; Locati, Massimo, Univ Milan, Dept Med Biotechnol \& Translat Med, Milan, Italy.
   Simonelli, Matteo; Capucetti, Arianna; Bonecchi, Raffaella, Humanitas Univ, Dept Biomed Sci, Pieve Emanuele, Italy.}},
DOI = {{10.1016/j.imbio.2019.10.002}},
Article-Number = {{151853}},
ISSN = {{0171-2985}},
Keywords-Plus = {{TUMOR-ASSOCIATED MACROPHAGES; CENTRAL-NERVOUS-SYSTEM; GLIOBLASTOMA
   STEM-CELLS; REGULATORY T-CELLS; GROWTH-FACTOR-BETA; HIGH-GRADE GLIOMA;
   MHC CLASS-II; INFILTRATING MICROGLIA/MACROPHAGES; DIFFERENTIAL
   EXPRESSION; LYMPHOCYTE RATIO}},
Research-Areas = {{Immunology}},
Web-of-Science-Categories  = {{Immunology}},
Author-Email = {{benedetta.savino@humanitasresearch.it}},
ResearcherID-Numbers = {{Lorenzi, Elena/ABC-1699-2020
   Locati, Massimo/ABF-6807-2021
   bonecchi, raffaella/ABI-2390-2020
   Carenza, Claudia/ABI-7493-2020
   Simonelli, Matteo/K-3364-2017}},
ORCID-Numbers = {{Lorenzi, Elena/0000-0003-2662-1393
   Carenza, Claudia/0000-0002-0808-219X
   passoni, lorena/0000-0002-9468-2166
   Stanzani, Elisabetta/0000-0002-1787-7154
   Della Bella, Silvia/0000-0003-0818-5049
   Capucetti, Arianna/0000-0001-6803-9989
   Simonelli, Matteo/0000-0002-5264-1251}},
Funding-Acknowledgement = {{Associazione Italiana per la Ricerca sul CancroFondazione AIRC per la
   ricerca sul cancro {[}IG 19213, IG 20269, IG 21567]; Fondazione Umberto
   VeronesiFondazione Umberto Veronesi; Intramural Research Funding of
   Istituto Clinico Humanitas (2018 5x1000 project); Doctorate School of
   Experimental Medicine and Medical Biotechnologies, University of Milan,
   Italy}},
Funding-Text = {{This work was supported by Associazione Italiana per la Ricerca sul
   Cancro (IG 19213 to ML; IG 20269 to RB; IG 21567 to DM), by Fondazione
   Umberto Veronesi to ES and LP, and by Intramural Research Funding of
   Istituto Clinico Humanitas (2018 5x1000 project to DM). CC was supported
   by a fellowship of the Doctorate School of Experimental Medicine and
   Medical Biotechnologies, University of Milan, Italy.}},
Cited-References = {{Aspelund A, 2015, J EXP MED, V212, P991, DOI 10.1084/jem.20142290.
   Atai NA, 2011, IMMUNOLOGY, V132, P39, DOI 10.1111/j.1365-2567.2010.03335.x.
   Badie B, 2000, NEUROSURGERY, V46, P957, DOI 10.1097/00006123-200004000-00035.
   Badie B, 2002, J NEUROIMMUNOL, V133, P39, DOI 10.1016/S0165-5728(02)00350-8.
   Badie B, 2001, J NEUROIMMUNOL, V120, P19, DOI 10.1016/S0165-5728(01)00361-7.
   Balar AV, 2017, LANCET, V389, P67, DOI 10.1016/S0140-6736(16)32455-2.
   Bambury RM, 2013, J NEURO-ONCOL, V114, P149, DOI 10.1007/s11060-013-1164-9.
   Bennett ML, 2016, P NATL ACAD SCI USA, V113, pE1738, DOI 10.1073/pnas.1525528113.
   Bhat KPL, 2013, CANCER CELL, V24, P331, DOI 10.1016/j.ccr.2013.08.001.
   Binabaj MM, 2018, J CELL PHYSIOL, V233, P378, DOI 10.1002/jcp.25896.
   Blacher E, 2015, INT J CANCER, V136, P1422, DOI 10.1002/ijc.29095.
   Boche D, 2013, NEUROPATH APPL NEURO, V39, P3, DOI 10.1111/nan.12011.
   Bogdahn U, 2011, NEURO-ONCOLOGY, V13, P132, DOI 10.1093/neuonc/noq142.
   Bommareddy PK, 2018, NAT REV IMMUNOL, V18, P498, DOI 10.1038/s41577-018-0014-6.
   Borghaei H, 2015, NEW ENGL J MED, V373, P1627, DOI 10.1056/NEJMoa1507643.
   Bourne TD, 2010, NAT REV NEUROL, V6, P695, DOI 10.1038/nrneurol.2010.159.
   Bowman RL, 2016, CELL REP, V17, P2445, DOI 10.1016/j.celrep.2016.10.052.
   Brahmer J, 2015, NEW ENGL J MED, V373, P123, DOI 10.1056/NEJMoa1504627.
   Brandenburg S, 2017, IMMUNOL RES, V65, P757, DOI 10.1007/s12026-017-8915-1.
   Brandenburg S, 2016, ACTA NEUROPATHOL, V131, P365, DOI 10.1007/s00401-015-1529-6.
   Brandes AA, 2016, NEURO-ONCOLOGY, V18, P1146, DOI 10.1093/neuonc/now009.
   Brown NF, 2018, BRIT J CANCER, V119, P1171, DOI 10.1038/s41416-018-0258-8.
   da Fonseca ACC, 2013, CLIN DEV IMMUNOL, DOI 10.1155/2013/264124.
   Chahlavi A, 2005, CANCER RES, V65, P5428, DOI 10.1158/0008-5472.CAN-04-4395.
   Chang AL, 2016, CANCER RES, V76, P5671, DOI 10.1158/0008-5472.CAN-16-0144.
   Chen XY, 2018, NAT COMMUN, V9, DOI 10.1038/s41467-018-05373-4.
   Chen XB, 2014, CANCER RES, V74, P7285, DOI 10.1158/0008-5472.CAN-14-1240.
   Chen ZH, 2017, CANCER RES, V77, P2266, DOI 10.1158/0008-5472.CAN-16-2310.
   Chester C, 2015, FRONT IMMUNOL, V6, DOI 10.3389/fimmu.2015.00601.
   Chongsathidkiet P, 2018, NAT MED, V24, P1459, DOI 10.1038/s41591-018-0135-2.
   Cimino PJ, 2017, ACTA NEUROPATHOL COM, V5, DOI 10.1186/s40478-017-0443-7.
   Cloughesy TF, 2019, NAT MED, V25, P477, DOI 10.1038/s41591-018-0337-7.
   Coniglio SJ, 2013, MATRIX BIOL, V32, P372, DOI 10.1016/j.matbio.2013.07.008.
   Coniglio SJ, 2012, MOL MED, V18, P519, DOI 10.2119/molmed.2011.00217.
   Cronk JC, 2018, J EXP MED, V215, P1627, DOI 10.1084/jem.20180247.
   D'Aloia MM, 2018, CELL DEATH DIS, V9, DOI 10.1038/s41419-018-0278-6.
   da Fonseca ACC, 2012, NEUROSCIENCE, V200, P130, DOI 10.1016/j.neuroscience.2011.10.025.
   Darmanis S, 2017, CELL REP, V21, P1399, DOI 10.1016/j.celrep.2017.10.030.
   Das M, 2017, IMMUNOL REV, V276, P97, DOI 10.1111/imr.12520.
   de Oliveira S, 2016, NAT REV IMMUNOL, V16, P378, DOI 10.1038/nri.2016.49.
   Della Bella Silvia, 2007, Expert Rev Clin Immunol, V3, P411, DOI 10.1586/1744666X.3.3.411.
   den Hollander MW, 2015, J NUCL MED, V56, P1310, DOI 10.2967/jnumed.115.154401.
   Deryugina EI, 2014, NEOPLASIA, V16, P771, DOI 10.1016/j.neo.2014.08.013.
   DESBAILLETS I, 1994, INT J CANCER, V58, P240, DOI 10.1002/ijc.2910580216.
   DeWitt JC, 2017, CURR OPIN NEUROL, V30, P643, DOI 10.1097/WCO.0000000000000490.
   Dey M, 2015, J IMMUNOL, V195, P367, DOI 10.4049/jimmunol.1401607.
   Didenko VV, 2002, J NEUROSURG, V96, P580, DOI 10.3171/jns.2002.96.3.0580.
   DiDomenico J, 2018, ONCOIMMUNOLOGY, V7, DOI 10.1080/2162402X.2018.1448329.
   Ding P, 2014, CELL BIOCHEM BIOPHYS, V70, P1625, DOI 10.1007/s12013-014-0105-3.
   Eyo UB, 2019, PROG NEUROBIOL, V179, DOI 10.1016/j.pneurobio.2019.04.003.
   Fossati G, 1999, ACTA NEUROPATHOL, V98, P349, DOI 10.1007/s004010051093.
   Frei K, 2015, ONCOTARGET, V6, P5963, DOI 10.18632/oncotarget.3467.
   Fridlender ZG, 2009, CANCER CELL, V16, P183, DOI 10.1016/j.ccr.2009.06.017.
   Gabrusiewicz K.C.N.A., 2017, TRANSLATIONAL IMMUNO, P63, DOI DOI 10.1016/B978-0-12-802420-1.00004-1.
   Gabrusiewicz K, 2016, JCI INSIGHT, V1, DOI 10.1172/jci.insight.85841.
   Galdiero MR, 2013, J CELL PHYSIOL, V228, P1404, DOI 10.1002/jcp.24260.
   Garon EB, 2015, NEW ENGL J MED, V372, P2018, DOI 10.1056/NEJMoa1501824.
   Gilbertson RJ, 2007, NAT REV CANCER, V7, P733, DOI 10.1038/nrc2246.
   Ginhoux F, 2010, SCIENCE, V330, P841, DOI 10.1126/science.1194637.
   Graeber MB, 2002, GLIA, V40, P252, DOI 10.1002/glia.10147.
   Grossman SA, 2015, J NATL COMPR CANC NE, V13, P1225, DOI 10.6004/jnccn.2015.0151.
   Haddad-Tovolli R, 2017, FRONT NEUROSCI-SWITZ, V11, DOI 10.3389/fnins.2017.00224.
   Hambardzumyan D, 2015, TRENDS CANCER, V1, P252, DOI 10.1016/j.trecan.2015.10.009.
   Hambardzumyan D, 2016, NAT NEUROSCI, V19, P20, DOI 10.1038/nn.4185.
   Han JF, 2015, AM J CANCER RES, V5, P945.
   Han S, 2014, BRIT J CANCER, V110, P2560, DOI 10.1038/bjc.2014.162.
   Hartley GP, 2018, CANCER IMMUNOL RES, V6, P1260, DOI 10.1158/2326-6066.CIR-17-0537.
   Hartmann C, 2009, ACTA NEUROPATHOL, V118, P469, DOI 10.1007/s00401-009-0561-9.
   Hegi ME, 2005, NEW ENGL J MED, V352, P997, DOI 10.1056/NEJMoa043331.
   Held-Feindt J, 2010, EXP CELL RES, V316, P1553, DOI 10.1016/j.yexcr.2010.02.018.
   Hodi FS, 2010, NEW ENGL J MED, V363, P711, DOI 10.1056/NEJMoa1003466.
   Hu F, 2014, INT J CANCER, V135, P2569, DOI 10.1002/ijc.28908.
   Hussain SF, 2006, NEURO-ONCOLOGY, V8, P261, DOI 10.1215/15228517-2006-008.
   Iwamoto FM, 2011, J NEURO-ONCOL, V105, P607, DOI 10.1007/s11060-011-0628-z.
   June CH, 2018, SCIENCE, V359, P1361, DOI 10.1126/science.aar6711.
   Khalil DN, 2016, NAT REV CLIN ONCOL, V13, P273, DOI 10.1038/nrclinonc.2016.25.
   Kmiecik J, 2013, J NEUROIMMUNOL, V264, P71, DOI 10.1016/j.jneuroim.2013.08.013.
   Lamour V, 2015, INT J CANCER, V137, P1047, DOI 10.1002/ijc.29454.
   Lanier LL, 1998, ANNU REV IMMUNOL, V16, P359, DOI 10.1146/annurev.immunol.16.1.359.
   Lapointe S, 2018, LANCET, V392, P432, DOI 10.1016/S0140-6736(18)30990-5.
   Larkin J, 2015, NEW ENGL J MED, V373, P23, DOI {[}10.1056/NEJMc1509660, 10.1056/NEJMoa1504030].
   Lavin Y, 2014, CELL, V159, P1312, DOI 10.1016/j.cell.2014.11.018.
   Lee M, 2019, FRONT IMMUNOL, V10, DOI 10.3389/fimmu.2019.00555.
   Lee SY, 2017, MOL CELLS, V40, P515, DOI 10.14348/molcells.2017.0089.
   Legut M, 2015, CELL MOL IMMUNOL, V12, P656, DOI 10.1038/cmi.2015.28.
   Li W, 2012, NEURO-ONCOLOGY, V14, P958, DOI 10.1093/neuonc/nos116.
   Li X, 2018, CLIN CHIM ACTA, V476, P178, DOI 10.1016/j.cca.2017.11.022.
   Liang J, 2014, CLIN CANCER RES, V20, P187, DOI 10.1158/1078-0432.CCR-13-1279.
   Liau LM, 2018, J TRANSL MED, V16, DOI 10.1186/s12967-018-1507-6.
   Liu XY, 2012, ACTA NEUROPATHOL, V124, P615, DOI 10.1007/s00401-012-1031-3.
   LIU XL, 2017, PROC PRED 2017, P10, DOI DOI 10.1186/S13045-016-0381-Z.(REVIEW).
   Liu ZJ, 2016, ONCOL LETT, V11, P1829, DOI 10.3892/ol.2016.4142.
   Lohr M, 2018, CANCER IMMUNOL IMMUN, V67, P1545, DOI 10.1007/s00262-018-2214-0.
   Louis DN, 2016, ACTA NEUROPATHOL, V131, P803, DOI 10.1007/s00401-016-1545-1.
   Louveau A, 2015, NATURE, V523, P337, DOI 10.1038/nature14432.
   Loyher PL, 2016, CANCER RES, V76, P6483, DOI 10.1158/0008-5472.CAN-16-0984.
   Lund H, 2018, NAT COMMUN, V9, DOI 10.1038/s41467-018-07295-7.
   Mantovani A, 2002, TRENDS IMMUNOL, V23, P549, DOI 10.1016/S1471-4906(02)02302-5.
   Mariathasan S, 2018, NATURE, V554, P544, DOI 10.1038/nature25501.
   Markovic DS, 2009, P NATL ACAD SCI USA, V106, P12530, DOI 10.1073/pnas.0804273106.
   Martikainen M, 2019, CANCERS, V11, DOI 10.3390/cancers11020186.
   Mason M, 2017, J NEURO-ONCOL, V132, P463, DOI 10.1007/s11060-017-2395-y.
   Massara M, 2017, FRONT IMMUNOL, V8, DOI 10.3389/fimmu.2017.01349.
   McGranahan T, 2019, CURR TREAT OPTION ON, V20, DOI 10.1007/s11864-019-0619-4.
   Mishalian I, 2013, CANCER IMMUNOL IMMUN, V62, P1745, DOI 10.1007/s00262-013-1476-9.
   Mitchell D, 2018, J NEUROIMMUNOL, V322, P63, DOI 10.1016/j.jneuroim.2018.06.012.
   Motzer RJ, 2015, NEW ENGL J MED, V373, P1803, DOI 10.1056/NEJMoa1510665.
   Muller S, 2017, GENOME BIOL, V18, DOI 10.1186/s13059-017-1362-4.
   Nishikawa H., 2010, INT J CANCER, DOI {[}10.1002/ijc.25429.n/a-n/a, DOI 10.1002/IJC.25429.N/A-N/A].
   NITTA T, 1992, NEUROSURG REV, V15, P203, DOI 10.1007/BF00345934.
   Ocana A, 2017, MOL CANCER, V16, DOI 10.1186/s12943-017-0707-7.
   Okada M, 2009, INT J ONCOL, V34, P1621, DOI 10.3892/ijo\_00000292.
   Ostrom QT, 2015, NEURO-ONCOLOGY, V17, P1, DOI 10.1093/neuonc/nov189.
   Otvos B, 2016, STEM CELLS, V34, P2026, DOI 10.1002/stem.2393.
   Pallotta MT, 2011, NAT IMMUNOL, V12, P870, DOI 10.1038/ni.2077.
   Pandith AA, 2018, SCI REP-UK, V8, DOI 10.1038/s41598-018-25169-2.
   Perdiguero EG, 2015, NATURE, V518, P547, DOI 10.1038/nature13989.
   Phuphanich S, 2013, CANCER IMMUNOL IMMUN, V62, P125, DOI 10.1007/s00262-012-1319-0.
   Pietras A, 2014, CELL STEM CELL, V14, P357, DOI 10.1016/j.stem.2014.01.005.
   Pinton L, 2019, J IMMUNOTHER CANCER, V7, DOI 10.1186/s40425-019-0536-x.
   Poltavets V, 2018, FRONT ONCOL, V8, DOI 10.3389/fonc.2018.00431.
   Poon CC, 2017, BRAIN, V140, P1548, DOI 10.1093/brain/aww355.
   Preusser M, 2015, NAT REV NEUROL, V11, P504, DOI 10.1038/nrneurol.2015.139.
   Prinz M, 2014, NAT REV NEUROSCI, V15, P300, DOI 10.1038/nrn3722.
   Prosniak M, 2013, CLIN CANCER RES, V19, P3776, DOI 10.1158/1078-0432.CCR-12-1940.
   Quail DF, 2017, CANCER CELL, V31, P326, DOI 10.1016/j.ccell.2017.02.009.
   Rahbar A, 2016, ONCOIMMUNOLOGY, V5, DOI 10.1080/2162402X.2015.1075693.
   Rakic A, 2018, CELL TISSUE RES, V371, P517, DOI 10.1007/s00441-017-2777-7.
   Ransohoff RM, 2012, NAT REV IMMUNOL, V12, P623, DOI 10.1038/nri3265.
   Reardon DA, 2016, CANCER IMMUNOL RES, V4, P124, DOI 10.1158/2326-6066.CIR-15-0151.
   Reardona DA, 2017, NEURO-ONCOLOGY, V19, P21, DOI 10.1093/neuonc/nox036.071.
   Reck M, 2016, NEW ENGL J MED, V375, P1823, DOI 10.1056/NEJMoa1606774.
   Roesch S, 2018, INT J MOL SCI, V19, DOI 10.3390/ijms19010209.
   Roy LO, 2015, TARGET ONCOL, V10, P1, DOI 10.1007/s11523-014-0308-y.
   Sayour EJ, 2015, CANCER IMMUNOL IMMUN, V64, P419, DOI 10.1007/s00262-014-1651-7.
   Schalper KA, 2019, NAT MED, V25, P470, DOI 10.1038/s41591-018-0339-5.
   Sengupta S., 2019, GLIOMA, V2, P30, DOI {[}10.4103/glioma.glioma\_48\_18, DOI 10.4103/GLIOMA.GLIOMA\_48\_18].
   Sharma I, 2018, J BIOMED SCI, V25, DOI 10.1186/s12929-018-0464-y.
   Shaul ME, 2018, FEBS J, V285, P4316, DOI 10.1111/febs.14524.
   Shi Y, 2017, NAT COMMUN, V8, DOI 10.1038/ncomms15080.
   Silver DJ, 2018, J PATHOL, V244, P260, DOI 10.1002/path.5024.
   Simonelli M, 2018, CANCER TREAT REV, V69, P121, DOI 10.1016/j.ctrv.2018.06.016.
   Sippel TR, 2011, CLIN CANCER RES, V17, P6992, DOI 10.1158/1078-0432.CCR-11-1107.
   Srivastava S, 2019, CANCERS, V11, DOI 10.3390/cancers11040537.
   Stupp Roger, 2005, Curr Neurol Neurosci Rep, V5, P198, DOI 10.1007/s11910-005-0047-7.
   Stupp R, 2009, LANCET ONCOL, V10, P459, DOI 10.1016/S1470-2045(09)70025-7.
   Szulzewsky F, 2018, NEURO-ONCOLOGY, V20, P355, DOI 10.1093/neuonc/nox165.
   Szulzewsky F, 2016, GLIA, V64, P1416, DOI 10.1002/glia.23014.
   Szulzewsky F, 2015, PLOS ONE, V10, DOI 10.1371/journal.pone.0116644.
   Tauriello DVF, 2018, NATURE, V554, P538, DOI 10.1038/nature25492.
   Tran CT, 1998, NEUROPATH APPL NEURO, V24, P293, DOI 10.1046/j.1365-2990.1998.00120.x.
   Venteicher AS, 2017, SCIENCE, V355, DOI 10.1126/science.aai8478.
   Verhaak RGW, 2010, CANCER CELL, V17, P98, DOI 10.1016/j.ccr.2009.12.020.
   Vescovi AL, 2006, NAT REV CANCER, V6, P425, DOI 10.1038/nrc1889.
   Wainwright DA, 2014, CLIN CANCER RES, V20, P5290, DOI 10.1158/1078-0432.CCR-14-0514.
   Wainwright DA, 2012, CLIN CANCER RES, V18, P6110, DOI 10.1158/1078-0432.CCR-12-2130.
   Walker DG, 2006, J NEUROIMMUNOL, V175, P59, DOI 10.1016/j.jneuroim.2006.03.006.
   WANG Q, 2017, CANCER CELL, V17, DOI DOI 10.1016/J.CCELL.2017.06.003.42-56.E6.
   Wang QR, 2018, NAT COMMUN, V9, DOI 10.1038/s41467-018-03050-0.
   Wang SC, 2012, LAB INVEST, V92, P151, DOI 10.1038/labinvest.2011.128.
   Wei J, 2019, J CLIN INVEST, V129, P137, DOI 10.1172/JCI121266.
   Wei J, 2013, CLIN DEV IMMUNOL, DOI 10.1155/2013/285246.
   Wei J, 2010, MOL CANCER THER, V9, P67, DOI 10.1158/1535-7163.MCT-09-0734.
   Wen PY, 2014, J CLIN ONCOL, V32, DOI 10.1200/jco.2014.32.15\_suppl.2005.
   West AJ, 2018, ONCOL LETT, V16, P4095, DOI 10.3892/ol.2018.9227.
   Wilcox JA, 2018, WORLD NEUROSURG, V116, P518, DOI 10.1016/j.wneu.2018.04.020.
   Worbs T, 2017, NAT REV IMMUNOL, V17, P30, DOI 10.1038/nri.2016.116.
   Woroniecka K, 2018, CLIN CANCER RES, V24, P4175, DOI 10.1158/1078-0432.CCR-17-1846.
   Woroniecka KI, 2018, CLIN CANCER RES, V24, P3792, DOI 10.1158/1078-0432.CCR-18-0047.
   Wu A, 2010, NEURO-ONCOLOGY, V12, P1113, DOI 10.1093/neuonc/noq082.
   Xu LS, 2011, J BIOL CHEM, V286, P36694, DOI 10.1074/jbc.M111.292540.
   Yan H, 2009, NEW ENGL J MED, V360, P765, DOI 10.1056/NEJMoa0808710.
   Yan J, 2019, NAT COMMUN, V10, DOI 10.1038/s41467-018-08271-x.
   Yan J, 2015, JNCI-J NATL CANCER I, V107, DOI 10.1093/jnci/djv137.
   Yan J, 2014, ONCOIMMUNOLOGY, V3, DOI 10.4161/15384101.2014.950163.
   Yang L, 2015, ONCOTARGETS THER, V8, P3203, DOI 10.2147/OTT.S91626.
   Ye XZ, 2012, J IMMUNOL, V189, P444, DOI 10.4049/jimmunol.1103248.
   Yi LA, 2011, J NEUROIMMUNOL, V232, P75, DOI 10.1016/j.jneuroim.2010.10.011.
   Yue CB, 2018, MED SCI MONITOR, V24, P1784, DOI 10.12659/MSM.905932.
   Yue Q, 2014, J NEURO-ONCOL, V116, P251, DOI 10.1007/s11060-013-1314-0.
   Zadora P, 2015, NEUROL NEUROCHIR POL, V49, P41, DOI 10.1016/j.pjnns.2014.12.006.
   Zaghi E, 2019, J LEUKOCYTE BIOL, V105, P1243, DOI 10.1002/JLB.MR0718-300R.
   Zeng J, 2013, INT J RADIAT ONCOL, V86, P343, DOI 10.1016/j.ijrobp.2012.12.025.
   Zhang J, 2012, CARCINOGENESIS, V33, P312, DOI 10.1093/carcin/bgr289.
   Zhang LY, 2011, GLIA, V59, P486, DOI 10.1002/glia.21118.
   Zhang XY, 2018, CARCINOGENESIS, V39, P689, DOI 10.1093/carcin/bgy041.
   Zhou WC, 2015, NAT CELL BIOL, V17, P170, DOI 10.1038/ncb3090.
   Zong JB, 2016, CANCER IMMUNOL IMMUN, V65, P821, DOI 10.1007/s00262-016-1820-y.}},
Number-of-Cited-References = {{188}},
Times-Cited = {{18}},
Usage-Count-Last-180-days = {{1}},
Usage-Count-Since-2013 = {{6}},
Journal-ISO = {{Immunobiology}},
Doc-Delivery-Number = {{LD1YM}},
Web-of-Science-Index = {{Science Citation Index Expanded (SCI-EXPANDED)}},
Unique-ID = {{WOS:000525827600023}},
DA = {{2022-01-16}},
}

@article{ WOS:000688952200001,
Author = {Basheer, Abdul Samad and Abas, Faridah and Othman, Iekhsan and Naidu,
   Rakesh},
Title = {{Role of Inflammatory Mediators, Macrophages, and Neutrophils in Glioma
   Maintenance and Progression: Mechanistic Understanding and Potential
   Therapeutic Applications}},
Journal = {{CANCERS}},
Year = {{2021}},
Volume = {{13}},
Number = {{16}},
Month = {{AUG}},
Abstract = {{Simple Summary The tumor microenvironment is a complex network comprised
   of neoplastic and a variety of immune cells, proteins, and inflammatory
   mediators. Previous studies have shown that during cancer progression,
   diverse inflammatory molecules, either directly or indirectly via
   recruiting immune cells, support the process of carcinogenesis. The
   present review focuses on the mechanistic understanding of the oncogenic
   role of these inflammatory mediators and immune cells, particularly
   tumor-associated macrophages (TAMs) and tumor-associated neutrophils
   (TANs) in glioma maintenance and progression. Moreover, the potential
   therapeutic benefits of targeting inflammatory mediators, immune cells,
   and associated signaling pathways in glioma genesis have also been
   discussed. Gliomas are the most common, highly malignant, and deadliest
   forms of brain tumors. These intra-cranial solid tumors are comprised of
   both cancerous and non-cancerous cells, which contribute to tumor
   development, progression, and resistance to the therapeutic regimen. A
   variety of soluble inflammatory mediators (e.g., cytokines, chemokines,
   and chemotactic factors) are secreted by these cells, which help in
   creating an inflammatory microenvironment and contribute to the various
   stages of cancer development, maintenance, and progression. The major
   tumor infiltrating immune cells of the tumor microenvironment include
   TAMs and TANs, which are either recruited peripherally or present as
   brain-resident macrophages (microglia) and support stroma for cancer
   cell expansion and invasion. These cells are highly plastic in nature
   and can be polarized into different phenotypes depending upon different
   types of stimuli. During neuroinflammation, glioma cells interact with
   TAMs and TANs, facilitating tumor cell proliferation, survival, and
   migration. Targeting inflammatory mediators along with the reprogramming
   of TAMs and TANs could be of great importance in glioma treatment and
   may delay disease progression. In addition, an inhibition of the key
   signaling pathways such as NF-kappa B, JAK/STAT, MAPK, PI3K/Akt/mTOR,
   and TLRs, which are activated during neuroinflammation and have an
   oncogenic role in glioblastoma (GBM), can exert more pronounced
   anti-glioma effects.}},
Publisher = {{MDPI}},
Address = {{ST ALBAN-ANLAGE 66, CH-4052 BASEL, SWITZERLAND}},
Type = {{Review}},
Language = {{English}},
Affiliation = {{Naidu, R (Corresponding Author), Monash Univ Malaysia, Jeffrey Cheah Sch Med \& Hlth Sci, Jalan Lagoon Selatan, Bandar Sunway 47500, Malaysia.
   Basheer, Abdul Samad; Othman, Iekhsan; Naidu, Rakesh, Monash Univ Malaysia, Jeffrey Cheah Sch Med \& Hlth Sci, Jalan Lagoon Selatan, Bandar Sunway 47500, Malaysia.
   Abas, Faridah, Univ Putra Malaysia UPM, Fac Sci, Lab Nat Prod, Serdang 43400, Malaysia.
   Abas, Faridah, Univ Putra Malaysia UPM, Fac Food Sci \& Technol, Dept Food Sci, Serdang 434000, Malaysia.}},
DOI = {{10.3390/cancers13164226}},
Article-Number = {{4226}},
EISSN = {{2072-6694}},
Keywords = {{inflammatory mediators; neuroinflammation; tumor-associated macrophages;
   tumor-associated neutrophils; signaling pathways; glioma}},
Keywords-Plus = {{NF-KAPPA-B; COLONY-STIMULATING FACTOR; NEUROTROPHIC FACTOR GDNF;
   GROWTH-FACTOR PDGF; MALIGNANT GLIOMA; CELL-LINE; SIGNALING PATHWAY;
   TGF-BETA; GLIOBLASTOMA INVASION; CYTOKINE PRODUCTION}},
Research-Areas = {{Oncology}},
Web-of-Science-Categories  = {{Oncology}},
Author-Email = {{abdul.basheer@monash.edu
   faridah\_abas@upm.edu.my
   iekhsan.othman@monash.edu
   rakesh.naidu@monash.edu}},
ResearcherID-Numbers = {{Abas, Faridah/B-9229-2015
   }},
ORCID-Numbers = {{Abas, Faridah/0000-0002-8110-9424
   Othman, Iekhsan/0000-0001-9225-3678
   Naidu, Rakesh/0000-0003-0648-8898}},
Funding-Acknowledgement = {{Jeffrey Cheah School of Medicine and Health Sciences, Monash University
   Malaysia}},
Funding-Text = {{A.S.B. would like to acknowledge ``Jeffrey Cheah School of Medicine and
   Health Sciences, Monash University Malaysia{''} for awarding the Monash
   University Malaysia Merit Scholarship.}},
Cited-References = {{Abarca-Merlin DM, 2019, BIOMED RES INT, V2019, DOI 10.1155/2019/5286358.
   Akil H, 2015, PLOS ONE, V10, DOI 10.1371/journal.pone.0119872.
   Alzahrani AS, 2019, SEMIN CANCER BIOL, V59, P125, DOI 10.1016/j.semcancer.2019.07.009.
   Ambrosini E, 2004, NEUROCHEM RES, V29, P1017, DOI 10.1023/B:NERE.0000021246.96864.89.
   Amirian ES, 2019, CANCER EPIDEM BIOMAR, V28, P555, DOI 10.1158/1055-9965.EPI-18-0702.
   Anand M, 2011, J NEURO-ONCOL, V104, P679, DOI 10.1007/s11060-011-0549-x.
   Arneth B, 2020, MEDICINA-LITHUANIA, V56, DOI 10.3390/medicina56010015.
   Arnold A, 2005, J CLIN ONCOL, V23, P4215, DOI 10.1200/JCO.2005.05.064.
   Atkinson GP, 2010, EXPERT REV NEUROTHER, V10, P575, DOI 10.1586/ERN.10.21.
   Avci NG, 2020, SCI REP-UK, V10, DOI 10.1038/s41598-020-70392-5.
   Badri W, 2016, INT J PHARMACEUT, V515, P757, DOI 10.1016/j.ijpharm.2016.11.002.
   Bai DS, 2018, EXP CELL RES, V364, P84, DOI 10.1016/j.yexcr.2018.01.033.
   Banerjee S, 2017, DRUGS, V77, P521, DOI 10.1007/s40265-017-0701-9.
   Barberi T, 2018, CANCER IMMUNOL IMMUN, V67, P1491, DOI 10.1007/s00262-018-2184-2.
   Beltraminelli T, 2020, J PATHOL, V250, P573, DOI 10.1002/path.5403.
   Bettinger I, 2002, ACTA NEUROPATHOL, V103, P351, DOI 10.1007/s00401-001-0472-x.
   Bonnin DAA, 2018, CANCER RES, V78, P6031, DOI 10.1158/0008-5472.CAN-18-0345.
   Bose S, 2020, CELLS-BASEL, V9, DOI 10.3390/cells9061451.
   Brat DJ, 2005, NEURO-ONCOLOGY, V7, P122, DOI 10.1215/S1152851704001061.
   Bray F, 2018, CA-CANCER J CLIN, V68, P394, DOI 10.3322/caac.21492.
   BROWN EJ, 1994, NATURE, V369, P756, DOI 10.1038/369756a0.
   Burotto M, 2014, CANCER-AM CANCER SOC, V120, P3446, DOI 10.1002/cncr.28864.
   Burris HA, 2013, CANCER CHEMOTH PHARM, V71, P829, DOI 10.1007/s00280-012-2043-3.
   Camorani S, 2014, MOL THER, V22, P828, DOI 10.1038/mt.2013.300.
   Cargnello M, 2015, MUTAGENESIS, V30, P169, DOI 10.1093/mutage/geu045.
   da Fonseca ACC, 2014, J NEUROIMMUNOL, V274, P71, DOI 10.1016/j.jneuroim.2014.06.021.
   Castellino RC, 2007, NAT CLIN PRACT NEURO, V3, P682, DOI 10.1038/ncpneuro0661.
   Chakraborty S, 2013, NEOPLASIA, V15, P888, DOI 10.1593/neo.13608.
   Chandrika G, 2016, SCI REP-UK, V6, DOI 10.1038/srep22455.
   Che FY, 2017, ONCOTARGET, V8, P53495, DOI 10.18632/oncotarget.18586.
   Chen GH, 2017, J PHARMACOL SCI, V134, P59, DOI 10.1016/j.jphs.2017.04.003.
   Chen HY, 2016, ONCOTARGET, V7, P42485, DOI 10.18632/oncotarget.9890.
   Chen XX, 2018, NEUROTOXICOLOGY, V66, P32, DOI 10.1016/j.neuro.2018.03.003.
   Cheng Y, 2012, MOL CANCER THER, V11, P154, DOI 10.1158/1535-7163.MCT-11-0606.
   Cho HJ, 2018, J CELL BIOCHEM, V119, P300, DOI 10.1002/jcb.26179.
   Christofides A, 2015, CYTOKINE, V71, P377, DOI 10.1016/j.cyto.2014.09.008.
   Cianciulli A, 2020, BIOMOLECULES, V10, DOI 10.3390/biom10010137.
   Coniglio SJ, 2012, MOL MED, V18, P519, DOI 10.2119/molmed.2011.00217.
   Cooks T, 2013, CANCER CELL, V23, P634, DOI 10.1016/j.ccr.2013.03.022.
   Coussens LM, 2013, SCIENCE, V339, P286, DOI 10.1126/science.1232227.
   Crane C, 2009, J IMMUNOTHER, V32, P585, DOI 10.1097/CJI.0b013e3181a8efe6.
   Cui LS, 2020, MED ONCOL, V37, DOI 10.1007/s12032-020-01398-2.
   Deardorff WJ, 2017, EXPERT REV NEUROTHER, V17, P17, DOI 10.1080/14737175.2016.1200972.
   Deng SL, 2014, PROTEIN CELL, V5, P899, DOI 10.1007/s13238-014-0112-6.
   Deshmane SL, 2009, J INTERF CYTOK RES, V29, P313, DOI 10.1089/jir.2008.0027.
   Ding DF, 2013, CELL PHYSIOL BIOCHEM, V32, P1751, DOI 10.1159/000356609.
   Ding ZH, 2020, NEOPLASIA, V22, P352, DOI 10.1016/j.neo.2020.06.005.
   Drill M, 2020, SCI REP-UK, V10, DOI 10.1038/s41598-020-71887-x.
   Duluc D, 2007, BLOOD, V110, P4319, DOI 10.1182/blood-2007-02-072587.
   Echigo R, 2012, ONCOL REP, V28, P1176, DOI 10.3892/or.2012.1937.
   Efeyan A, 2010, CURR OPIN CELL BIOL, V22, P169, DOI 10.1016/j.ceb.2009.10.007.
   El Andaloussi A, 2006, GLIA, V54, P526, DOI 10.1002/glia.20401.
   Engel Abbi L, 2011, Expert Rev Clin Pharmacol, V4, P275, DOI 10.1586/ecp.11.5.
   ESCOBEDO JA, 1991, CELL, V65, P75, DOI 10.1016/0092-8674(91)90409-R.
   Esencay M, 2010, J NEURO-ONCOL, V99, P33, DOI 10.1007/s11060-010-0111-2.
   Fitzgerald KA, 2001, NATURE, V413, P78, DOI 10.1038/35092578.
   Fossati G, 1999, ACTA NEUROPATHOL, V98, P349, DOI 10.1007/s004010051093.
   Fujita M, 2011, CANCER RES, V71, P2664, DOI 10.1158/0008-5472.CAN-10-3055.
   Fujiwara Y, 2011, ONCOL REP, V26, P1533, DOI 10.3892/or.2011.1454.
   Gadani SP, 2012, J IMMUNOL, V189, P4213, DOI 10.4049/jimmunol.1202246.
   Gajewski TF, 2013, NAT IMMUNOL, V14, P1014, DOI 10.1038/ni.2703.
   Galdiero MR, 2018, CSH PERSPECT BIOL, V10, DOI 10.1101/cshperspect.a028662.
   Gao H, 2018, CANCER LETT, V439, P91, DOI 10.1016/j.canlet.2018.07.034.
   Gartung A, 2019, P NATL ACAD SCI USA, V116, P1698, DOI 10.1073/pnas.1803999116.
   Geeviman K, 2018, CELL MOL NEUROBIOL, V38, P1491, DOI 10.1007/s10571-018-0623-4.
   Gerthofer V, 2018, INT J MOL SCI, V19, DOI 10.3390/ijms19092586.
   Glumac PM, 2018, CLIN TRANSL MED, V7, DOI 10.1186/s40169-018-0198-1.
   Goldsmith CS, 2018, BMC CANCER, V18, DOI 10.1186/s12885-017-3896-y.
   Gonzalez H, 2018, GENE DEV, V32, P1267, DOI 10.1101/gad.314617.118.
   Goswami S, 2020, NAT MED, V26, P39, DOI 10.1038/s41591-019-0694-x.
   Grabowski MM, 2021, J NEURO-ONCOL, V151, P3, DOI 10.1007/s11060-020-03483-y.
   Gravina GL, 2017, TUMOR BIOL, V39, DOI 10.1177/1010428317695528.
   Gregoire H, 2020, FRONT PHARMACOL, V11, DOI 10.3389/fphar.2020.00368.
   Greten FR, 2019, IMMUNITY, V51, P27, DOI 10.1016/j.immuni.2019.06.025.
   Griffin BD, 2006, J BIOL CHEM, V281, P10316, DOI 10.1074/jbc.M509973200.
   Gupta P, 2013, CELL SIGNAL, V25, P682, DOI 10.1016/j.cellsig.2012.12.001.
   Haddadi N, 2018, MOL CANCER, V17, DOI 10.1186/s12943-018-0803-3.
   Haghparast A, 2011, IRAN J IMMUNOL, V8, P111, DOI IJIv8i2A7.
   Hambardzumyan D, 2016, NAT NEUROSCI, V19, P20, DOI 10.1038/nn.4185.
   Hamilton JA, 2008, NAT REV IMMUNOL, V8, P533, DOI 10.1038/nri2356.
   Hanahan D, 2012, CANCER CELL, V21, P309, DOI 10.1016/j.ccr.2012.02.022.
   Hasan T, 2019, CELL DEATH DIS, V10, DOI 10.1038/s41419-019-1387-6.
   Hawkins PT, 2016, BIOCHEM SOC T, V44, P307, DOI 10.1042/BST20150248.
   Hayden MS, 2008, CELL, V132, P344, DOI 10.1016/j.cell.2008.01.020.
   Herrmann A, 2014, CANCER RES, V74, P5218, DOI 10.1158/0008-5472.CAN-14-1151.
   HILES ID, 1992, CELL, V70, P419, DOI 10.1016/0092-8674(92)90166-A.
   Hori T, 2019, J CLIN NEUROSCI, V68, P281, DOI 10.1016/j.jocn.2019.07.020.
   Horng T, 2001, NAT IMMUNOL, V2, P835, DOI 10.1038/ni0901-835.
   Hu F, 2014, INT J CANCER, V135, P2569, DOI 10.1002/ijc.28908.
   Hu JY, 2018, INT IMMUNOPHARMACOL, V64, P33, DOI 10.1016/j.intimp.2018.08.019.
   Huang HC, 2009, MOL CARCINOGEN, V48, P517, DOI 10.1002/mc.20490.
   Huang WY, 2018, NEUROREPORT, V29, P1578, DOI 10.1097/WNR.0000000000001156.
   Huang YM, 2020, J NEUROSCI, V40, P6428, DOI 10.1523/JNEUROSCI.0666-20.2020.
   Hurt B, 2017, AM J SURG, V214, P938, DOI 10.1016/j.amjsurg.2017.08.003.
   Hussain SF, 2007, CANCER RES, V67, P9630, DOI 10.1158/0008-5472.CAN-07-1243.
   Hwang JS, 2016, J NEUROIMMUNOL, V298, P165, DOI 10.1016/j.jneuroim.2016.08.001.
   Iwami K, 2011, NEUROSURG REV, V34, P253, DOI 10.1007/s10143-011-0320-y.
   Jack CS, 2005, J IMMUNOL, V175, P4320, DOI 10.4049/jimmunol.175.7.4320.
   Jackaman C, 2017, AGEING RES REV, V36, P105, DOI 10.1016/j.arr.2017.03.008.
   JANEWAY CA, 1989, COLD SH Q B, V54, P1.
   Jensen KV, 2017, PLOS ONE, V12, DOI 10.1371/journal.pone.0189670.
   Jin T, 2019, ONCOL REP, V42, P717, DOI 10.3892/or.2019.7180.
   Jo SH, 2019, ARCH PHARM RES, V42, P695, DOI 10.1007/s12272-019-01174-5.
   Jordan M, 2016, CANCER LETT, V373, P88, DOI 10.1016/j.canlet.2015.11.029.
   Joseph JV, 2013, BIOCHEM PHARMACOL, V85, P478, DOI 10.1016/j.bcp.2012.11.005.
   Jumnongprakhon P, 2015, NEUROCHEM RES, V40, P1448, DOI 10.1007/s11064-015-1613-2.
   Kaneda MM, 2016, NATURE, V539, P437, DOI 10.1038/nature19834.
   Karar J, 2011, FRONT MOL NEUROSCI, V4, DOI 10.3389/fnmol.2011.00051.
   Karpel-Massler G, 2017, NEUROCHEM RES, V42, P3382, DOI 10.1007/s11064-017-2378-6.
   Kasahara, 2014, NEUROL-NEUROIMMUNOL, V1, P66, DOI {[}10.4103/2347-8659.139717, DOI 10.4103/2347-8659.139717].
   Kashani B, 2020, CANCER CHEMOTH PHARM, V85, P47, DOI 10.1007/s00280-019-03988-y.
   Kast RE, 2011, ANTI-CANCER AGENT ME, V11, P756.
   Keshavarz A, 2021, IUBMB LIFE, V73, P10, DOI 10.1002/iub.2412.
   Khan S, 2020, INT J MOL SCI, V21, DOI 10.3390/ijms21061954.
   Kim EK, 2015, ARCH TOXICOL, V89, P867, DOI 10.1007/s00204-015-1472-2.
   Kim EK, 2010, BBA-MOL BASIS DIS, V1802, P396, DOI 10.1016/j.bbadis.2009.12.009.
   Kim LC, 2017, ONCOGENE, V36, P2191, DOI 10.1038/onc.2016.363.
   Kiprianova I, 2015, NEOPLASIA, V17, P564, DOI 10.1016/j.neo.2015.07.003.
   KIRKLAND TN, 1990, J BIOL CHEM, V265, P9520.
   Kohanbash G, 2013, CANCER RES, V73, P6413, DOI 10.1158/0008-5472.CAN-12-4124.
   Korniluk A, 2017, IRISH J MED SCI, V186, P57, DOI 10.1007/s11845-016-1464-0.
   Kosmopoulos M, 2018, CURR MED CHEM, V25, P1954, DOI 10.2174/0929867325666171129125712.
   Koul D, 2008, CANCER BIOL THER, V7, P1321, DOI 10.4161/cbt.7.9.6954.
   Kruczyk M, 2014, BBA-GENE REGUL MECH, V1839, P1341, DOI 10.1016/j.bbagrm.2014.07.010.
   Ku MC, 2013, ACTA NEUROPATHOL, V125, P609, DOI 10.1007/s00401-013-1079-8.
   Kudo M, 2009, J NEUROSURG, V111, P219, DOI 10.3171/2008.12.JNS081284.
   Kumar V, 2019, J NEUROIMMUNOL, V332, P16, DOI 10.1016/j.jneuroim.2019.03.012.
   Kusumanto Yoka H., 2003, Angiogenesis, V6, P283, DOI 10.1023/B:AGEN.0000029415.62384.ba.
   Lan TX, 2021, CELLS-BASEL, V10, DOI 10.3390/cells10010100.
   Laudati E, 2017, NEUROCHEM INT, V108, P100, DOI 10.1016/j.neuint.2017.03.002.
   Lee HL, 2019, SCI REP-UK, V9, DOI 10.1038/s41598-019-40078-8.
   Lee M, 2010, GLIA, V58, P103, DOI 10.1002/glia.20905.
   Leidgens V, 2015, PLOS ONE, V10, DOI 10.1371/journal.pone.0140613.
   Li JK, 2017, ADV EXP MED BIOL, V1024, P195, DOI 10.1007/978-981-10-5987-2\_9.
   Li XM, 2016, ONCOTARGET, V7, P33440, DOI {[}10.18632/oncotarget.6497, 10.18632/oncotarget.7961].
   Lien LM, 2016, PHYTOTHER RES, V30, P214, DOI 10.1002/ptr.5517.
   LIN LFH, 1993, SCIENCE, V260, P1130, DOI 10.1126/science.8493557.
   Lisi L, 2019, NEUROCHEM INT, V129, DOI 10.1016/j.neuint.2019.104485.
   Lisi L, 2014, J NEUROINFLAMM, V11, DOI 10.1186/1742-2094-11-125.
   Lisi L, 2014, ASN NEURO, V6, DOI 10.1042/AN20130045.
   Liu QL, 2010, J NEURO-ONCOL, V100, P165, DOI 10.1007/s11060-010-0158-0.
   Liu XG, 2017, EXP THER MED, V13, P1087, DOI 10.3892/etm.2017.4059.
   Liu YZ, 2021, ONCOL LETT, V21, DOI 10.3892/ol.2020.12274.
   Lo HW, 2010, MOL CANCER RES, V8, P232, DOI 10.1158/1541-7786.MCR-09-0391.
   Lokker NA, 2002, CANCER RES, V62, P3729.
   Lu J, 2020, CANCER SCI, V111, P1979, DOI 10.1111/cas.14408.
   Lu T, 2007, P NATL ACAD SCI USA, V104, P4365, DOI 10.1073/pnas.0700118104.
   Luchner M, 2021, PHARMACEUTICS, V13, DOI 10.3390/pharmaceutics13020142.
   Ma XJM, 2009, NAT REV MOL CELL BIO, V10, P307, DOI 10.1038/nrm2672.
   Mantovani A, 2004, TRENDS IMMUNOL, V25, P677, DOI 10.1016/j.it.2004.09.015.
   Marvel D, 2015, J CLIN INVEST, V125, P3356, DOI 10.1172/JCI80005.
   Massara M, 2017, FRONT IMMUNOL, V8, DOI 10.3389/fimmu.2017.01349.
   McFarland BC, 2013, PLOS ONE, V8, DOI 10.1371/journal.pone.0078728.
   McNeill KA, 2016, NEUROL CLIN, V34, P981, DOI 10.1016/j.ncl.2016.06.014.
   Mediesse FK, 2018, BMC COMPLEM ALTERN M, V18, DOI 10.1186/s12906-018-2156-2.
   Meng QH, 2011, PROTEIN CELL, V2, P889, DOI 10.1007/s13238-011-1113-3.
   Meylan E, 2004, NAT IMMUNOL, V5, P503, DOI 10.1038/ni1061.
   Michaud-Levesque J, 2012, EXP CELL RES, V318, P925, DOI 10.1016/j.yexcr.2012.02.017.
   Michelson N, 2016, J NEUROIMMUNOL, V297, P132, DOI 10.1016/j.jneuroim.2016.05.019.
   Miller DM, 2012, CLIN CANCER RES, V18, P5546, DOI 10.1158/1078-0432.CCR-12-0977.
   Mishalian I, 2013, CANCER IMMUNOL IMMUN, V62, P1745, DOI 10.1007/s00262-013-1476-9.
   Miyar A, 2016, J NEUROL SCI, V368, P314, DOI 10.1016/j.jns.2016.07.046.
   Miyazaki T, 2020, CANCERS, V12, DOI 10.3390/cancers12071960.
   Molinaro AM, 2019, NAT REV NEUROL, V15, P405, DOI 10.1038/s41582-019-0220-2.
   Moschetta M, 2014, BRIT J PHARMACOL, V171, P3801, DOI 10.1111/bph.12749.
   Mukherjee S, 2018, J EXP CLIN CANC RES, V37, DOI 10.1186/s13046-018-0792-5.
   Munoz L, 2016, CANCER BIOL THER, V17, P355, DOI 10.1080/15384047.2016.1139249.
   Muzio M, 1997, SCIENCE, V278, P1612, DOI 10.1126/science.278.5343.1612.
   Nakajima K, 2007, NEUROCHEM INT, V50, P807, DOI 10.1016/j.neuint.2007.02.006.
   Nickl-Jockschat T, 2007, INT J ONCOL, V30, P499.
   Nijaguna MB, 2015, J BIOL CHEM, V290, P23401, DOI 10.1074/jbc.M115.664037.
   Obermeier B, 2013, NAT MED, V19, P1584, DOI 10.1038/nm.3407.
   Oelschlaegel D, 2020, CANCERS, V12, DOI 10.3390/cancers12092579.
   Okada M, 2009, INT J ONCOL, V34, P1621, DOI 10.3892/ijo\_00000292.
   Olivera A, 2012, INT IMMUNOPHARMACOL, V12, P368, DOI 10.1016/j.intimp.2011.12.009.
   Olson OC, 2015, NAT REV CANCER, V15, P712, DOI 10.1038/nrc4027.
   OTSU M, 1991, CELL, V65, P91, DOI 10.1016/0092-8674(91)90411-Q.
   Palumbo P, 2020, CANCER CELL INT, V20, DOI 10.1186/s12935-020-01250-7.
   Park JH, 2017, J NEUROINFLAMM, V14, DOI 10.1186/s12974-017-1009-0.
   Park SY, 2013, J PHARMACOL SCI, V121, P192, DOI 10.1254/jphs.12137FP.
   Paulsson J, 2011, INT J CANCER, V128, P1981, DOI 10.1002/ijc.25528.
   Perini GF, 2018, J HEMATOL ONCOL, V11, DOI 10.1186/s13045-018-0608-2.
   Perry Arie, 2016, Handb Clin Neurol, V134, P71, DOI 10.1016/B978-0-12-802997-8.00005-0.
   Ping YF, 2011, J PATHOL, V224, P344, DOI 10.1002/path.2908.
   Piperi C, 2019, CELLS-BASEL, V8, DOI 10.3390/cells8111398.
   Platten M, 2003, ANN NEUROL, V54, P388, DOI 10.1002/ana.10679.
   Porro C, 2019, BIOLOGY-BASEL, V8, DOI 10.3390/biology8030051.
   Porta C, 2014, FRONT ONCOL, V4, DOI 10.3389/fonc.2014.00064.
   Prosniak M, 2013, CLIN CANCER RES, V19, P3776, DOI 10.1158/1078-0432.CCR-12-1940.
   Pyonteck SM, 2013, NAT MED, V19, P1264, DOI 10.1038/nm.3337.
   Qiu JG, 2019, BRIT J PHARMACOL, V176, P1680, DOI 10.1111/bph.14622.
   Rahaman SO, 2005, CANCER RES, V65, P2956, DOI 10.1158/0008-5472.CAN-04-3592.
   Rahbar A, 2016, ONCOIMMUNOLOGY, V5, DOI 10.1080/2162402X.2015.1075693.
   Revoltella RP, 2012, CYTOKINE, V57, P347, DOI 10.1016/j.cyto.2011.11.016.
   Rinaldi M, 2016, INT J MOL SCI, V17, DOI 10.3390/ijms17060984.
   Robinson MJ, 1997, CURR OPIN CELL BIOL, V9, P180, DOI 10.1016/S0955-0674(97)80061-0.
   Rolle CE, 2012, ADV EXP MED BIOL, V746, P53, DOI 10.1007/978-1-4614-3146-6\_5.
   Roy LO, 2015, INVEST NEW DRUG, V33, P1020, DOI 10.1007/s10637-015-0275-x.
   SABATINI DM, 1994, CELL, V78, P35, DOI 10.1016/0092-8674(94)90570-3.
   SABERS CJ, 1995, J BIOL CHEM, V270, P815, DOI 10.1074/jbc.270.2.815.
   Sareddy GR, 2012, J NEURO-ONCOL, V106, P99, DOI 10.1007/s11060-011-0662-x.
   Schiffer D, 2017, NEUROL SCI, V38, P1571, DOI 10.1007/s10072-017-3002-x.
   SCHUMANN RR, 1990, SCIENCE, V249, P1429, DOI 10.1126/science.2402637.
   Sen E, 2011, DRUG DISCOV TODAY, V16, P1044, DOI 10.1016/j.drudis.2011.09.003.
   SEN R, 1986, CELL, V46, P705, DOI 10.1016/0092-8674(86)90346-6.
   Shabab T, 2017, INT J NEUROSCI, V127, P624, DOI 10.1080/00207454.2016.1212854.
   Shapouri-Moghaddam A, 2018, J CELL PHYSIOL, V233, P6425, DOI 10.1002/jcp.26429.
   Shastri A, 2013, MEDIAT INFLAMM, V2013, DOI 10.1155/2013/342931.
   Shen XG, 2019, CELL MOL NEUROBIOL, V39, P241, DOI 10.1007/s10571-018-0644-z.
   Shih AH, 2006, CANCER LETT, V232, P139, DOI 10.1016/j.canlet.2005.02.002.
   Shimazu R, 1999, J EXP MED, V189, P1777, DOI 10.1084/jem.189.11.1777.
   Siddiqui A, 2021, CURR NEUROPHARMACOL, V19, P885, DOI 10.2174/1570159X18666200924122732.
   Sielska M, 2020, BRIT J CANCER, V123, P438, DOI 10.1038/s41416-020-0862-2.
   Sinha S, 2011, CELL SIGNAL, V23, P1869, DOI 10.1016/j.cellsig.2011.06.024.
   Sippel TR, 2011, CLIN CANCER RES, V17, P6992, DOI 10.1158/1078-0432.CCR-11-1107.
   Smith D, 2008, MOL CELL BIOCHEM, V307, P141, DOI 10.1007/s11010-007-9593-4.
   Smith M, 2018, ONCOIMMUNOLOGY, V7, DOI 10.1080/2162402X.2018.1526250.
   Soehnlein O, 2010, NAT REV IMMUNOL, V10, P427, DOI 10.1038/nri2779.
   Solinas G, 2010, CANCER METAST REV, V29, P243, DOI 10.1007/s10555-010-9227-2.
   Song H, 2006, NEUROSCI RES, V56, P29, DOI 10.1016/j.neures.2006.04.019.
   Song LB, 2012, J CLIN INVEST, V122, P3563, DOI 10.1172/JCI62339.
   Speranza MC, 2016, SCI REP-UK, V6, DOI 10.1038/srep20189.
   Stark GR, 2012, IMMUNITY, V36, P503, DOI 10.1016/j.immuni.2012.03.013.
   STEPHENS LR, 1993, BIOCHIM BIOPHYS ACTA, V1179, P27, DOI 10.1016/0167-4889(93)90072-W.
   Stephenson J, 2018, IMMUNOLOGY, V154, P204, DOI 10.1111/imm.12922.
   Szebeni GJ, 2017, MEDIAT INFLAMM, V2017, DOI 10.1155/2017/9294018.
   Takenaka MC, 2019, NAT NEUROSCI, V22, P729, DOI 10.1038/s41593-019-0370-y.
   Takeuchi O, 2010, CELL, V140, P805, DOI 10.1016/j.cell.2010.01.022.
   Taniguchi K, 2018, NAT REV IMMUNOL, V18, P309, DOI 10.1038/nri.2017.142.
   Taniura S, 2008, NEUROL MED-CHIR, V48, P500, DOI 10.2176/nmc.48.500.
   Tao F, 2020, J BIOCHEM MOL TOXIC, V34, DOI 10.1002/jbt.22424.
   Tartey S, 2017, INT REV IMMUNOL, V36, P57, DOI 10.1080/08830185.2016.1261318.
   Tewari R, 2012, J MOL MED, V90, P67, DOI 10.1007/s00109-011-0807-6.
   Triller P, 2020, INT J MOL SCI, V21, DOI 10.3390/ijms21082959.
   Tu M, 2016, TUMOR BIOL, V37, P14701, DOI 10.1007/s13277-016-5346-x.
   Uribe-Querol E, 2015, J IMMUNOL RES, V2015, DOI 10.1155/2015/983698.
   Vinnakota K, 2013, NEURO-ONCOLOGY, V15, P1457, DOI 10.1093/neuonc/not115.
   Wanderley CW, 2018, CANCER RES, V78, P5891, DOI 10.1158/0008-5472.CAN-17-3480.
   Wang C, 2010, BMC CANCER, V10, DOI 10.1186/1471-2407-10-415.
   Wang L, 2012, STEM CELL RES THER, V3, DOI 10.1186/scrt96.
   Wang WX, 2019, FRONT IMMUNOL, V10, DOI 10.3389/fimmu.2019.01804.
   Wang X, 2017, AM J TRANSL RES, V9, P3977.
   Wang YY, 2020, J HEMATOL ONCOL, V13, DOI 10.1186/s13045-020-00939-6.
   Wang YT, 2015, BIOCHEM BIOPH RES CO, V456, P373, DOI 10.1016/j.bbrc.2014.11.090.
   Watters JJ, 2005, J NEUROSCI RES, V81, P447, DOI 10.1002/jnr.20485.
   Wesche H, 1997, IMMUNITY, V7, P837, DOI 10.1016/S1074-7613(00)80402-1.
   Wesolowska A, 2008, ONCOGENE, V27, P918, DOI 10.1038/sj.onc.1210683.
   West AJ, 2018, ONCOL LETT, V16, P4095, DOI 10.3892/ol.2018.9227.
   Wiesenhofer B, 2000, ACTA NEUROPATHOL, V99, P131, DOI 10.1007/PL00007416.
   Wong RSY, 2019, ADV PHARMACOL SCI, V2019, DOI 10.1155/2019/3418975.
   Wong SC, 2021, NUTRIENTS, V13, DOI 10.3390/nu13030950.
   Woo SR, 2015, ANNU REV IMMUNOL, V33, P445, DOI 10.1146/annurev-immunol-032414-112043.
   WRIGHT SD, 1990, SCIENCE, V249, P1431, DOI 10.1126/science.1698311.
   Wu LY, 2020, AM J PATHOL, V190, P222, DOI 10.1016/j.ajpath.2019.09.016.
   Xie TX, 2010, ONCOL REP, V23, P725, DOI 10.3892/or\_00000690.
   Xue JW, 2017, NAT NANOTECHNOL, V12, P692, DOI {[}10.1038/nnano.2017.54, 10.1038/NNANO.2017.54].
   Yamamoto M, 2002, J IMMUNOL, V169, P6668, DOI 10.4049/jimmunol.169.12.6668.
   Yang F, 2021, NAT COMMUN, V12, DOI 10.1038/s41467-021-23832-3.
   Yang XJ, 2013, INT IMMUNOPHARMACOL, V15, P191, DOI 10.1016/j.intimp.2012.12.002.
   Ye XX, 2020, J NEUROINFLAMM, V17, DOI 10.1186/s12974-019-1644-8.
   Yeung YT, 2013, BRIT J PHARMACOL, V168, P591, DOI 10.1111/bph.12008.
   Yeung YT, 2012, J NEURO-ONCOL, V109, P35, DOI 10.1007/s11060-012-0875-7.
   Yoshino Y, 2006, INT J ONCOL, V29, P981.
   Zanotto-Filho A, 2017, CANCER LETT, V390, P176, DOI 10.1016/j.canlet.2016.12.015.
   Zaynagetdinov R, 2011, J IMMUNOL, V187, P5703, DOI 10.4049/jimmunol.1100558.
   Zeng KW, 2014, PHYTOMEDICINE, V21, P298, DOI 10.1016/j.phymed.2013.08.016.
   Zhang J, 2019, MOL PAIN, V15, DOI 10.1177/1744806919830240.
   Zhang Q, 2017, CELL, V168, P37, DOI 10.1016/j.cell.2016.12.012.
   Zheng YH, 2013, J BIOL CHEM, V288, P31488, DOI 10.1074/jbc.M113.499020.
   Zhu YJ, 2020, FRONT PHARMACOL, V11, DOI 10.3389/fphar.2020.00025.}},
Number-of-Cited-References = {{270}},
Times-Cited = {{0}},
Usage-Count-Last-180-days = {{7}},
Usage-Count-Since-2013 = {{7}},
Journal-ISO = {{Cancers}},
Doc-Delivery-Number = {{UG0KI}},
Web-of-Science-Index = {{Science Citation Index Expanded (SCI-EXPANDED)}},
Unique-ID = {{WOS:000688952200001}},
OA = {{Green Published, gold}},
DA = {{2022-01-16}},
}

@article{ WOS:000699058800001,
Author = {Sanders, Stephanie and Herpai, Denise M. and Rodriguez, Analiz and
   Huang, Yue and Chou, Jeff and Hsu, Fang-Chi and Seals, Darren and Mott,
   Ryan and Miller, Lance D. and Debinski, Waldemar},
Title = {{The Presence and Potential Role of ALDH1A2 in the Glioblastoma
   Microenvironment}},
Journal = {{CELLS}},
Year = {{2021}},
Volume = {{10}},
Number = {{9}},
Month = {{SEP}},
Abstract = {{Glioblastoma (GBM) is the most aggressive malignant glioma. Therapeutic
   targeting of GBM is made more difficult due to its heterogeneity,
   resistance to treatment, and diffuse infiltration into the brain
   parenchyma. Better understanding of the tumor microenvironment should
   aid in finding more effective management of GBM. GBM-associated
   macrophages (GAM) comprise up to 30\% of the GBM microenvironment.
   Therefore, exploration of GAM activity/function and their specific
   markers are important for developing new therapeutic agents. In this
   study, we identified and evaluated the expression of ALDH1A2 in the GBM
   microenvironment, and especially in M2 GAM, though it is also expressed
   in reactive astrocytes and multinucleated tumor cells. We demonstrated
   that M2 GAM highly express ALDH1A2 when compared to other ALDH1 family
   proteins. Additionally, GBM samples showed higher expression of ALDH1A2
   when compared to low-grade gliomas (LGG), and this expression was
   increased upon tumor recurrence both at the gene and protein levels. We
   demonstrated that the enzymatic product of ALDH1A2, retinoic acid (RA),
   modulated the expression and activity of MMP-2 and MMP-9 in macrophages,
   but not in GBM tumor cells. Thus, the expression of ALDH1A2 may promote
   the progressive phenotype of GBM.}},
Publisher = {{MDPI}},
Address = {{ST ALBAN-ANLAGE 66, CH-4052 BASEL, SWITZERLAND}},
Type = {{Article}},
Language = {{English}},
Affiliation = {{Debinski, W (Corresponding Author), Wake Forest Sch Med, Dept Canc Biol, Winston Salem, NC 27157 USA.
   Debinski, W (Corresponding Author), Wake Forest Baptist Med Ctr, Comprehens Canc Ctr, Brain Tumor Ctr Excellence, Winston Salem, NC 27157 USA.
   Sanders, Stephanie; Herpai, Denise M.; Huang, Yue; Chou, Jeff; Miller, Lance D.; Debinski, Waldemar, Wake Forest Sch Med, Dept Canc Biol, Winston Salem, NC 27157 USA.
   Sanders, Stephanie; Herpai, Denise M.; Huang, Yue; Debinski, Waldemar, Wake Forest Baptist Med Ctr, Comprehens Canc Ctr, Brain Tumor Ctr Excellence, Winston Salem, NC 27157 USA.
   Rodriguez, Analiz, Univ Arkansas Med Sci, Jackson T Stephens Spine \& Neurosci Inst, Dept Neurosurg, Little Rock, AR 72205 USA.
   Rodriguez, Analiz, Univ Arkansas Med Sci, Winthrop P Rockefeller Canc Inst, Little Rock, AR 72205 USA.
   Hsu, Fang-Chi, Wake Forest Sch Med, Dept Biostat \& Data Sci, Winston Salem, NC 27157 USA.
   Seals, Darren, Appalachian State Univ, Biol Dept, Boone, NC 28608 USA.
   Mott, Ryan, Wake Forest Sch Med, Dept Pathol, Winston Salem, NC 27157 USA.}},
DOI = {{10.3390/cells10092485}},
Article-Number = {{2485}},
EISSN = {{2073-4409}},
Keywords = {{glioblastoma; low-grade glioma; macrophages; retinoic acid; monocytic
   cells; single-cell sequencing; tumor microenvironment; tumor-associated
   macrophages; MMP; invasion; progression; enzyme}},
Keywords-Plus = {{FOS-RELATED ANTIGEN-1; TRANS-RETINOIC ACID; CANCER STEM-CELLS; ALDEHYDE
   DEHYDROGENASE; MACROPHAGES; EXPRESSION; EPHA2; MODULATION; ACTIVATION;
   MICROGLIA}},
Research-Areas = {{Cell Biology}},
Web-of-Science-Categories  = {{Cell Biology}},
Author-Email = {{sysander@wakehealth.edu
   dgibo@wakehealth.edu
   arodriguez@uams.edu
   yhuang@wakehealth.edu
   jchou@wakehealth.edu
   fhsu@wakehealth.edu
   sealsdf@appstate.edu
   rmott@wakehealth.edu
   ldmiller@wakehealth.edu
   debinski@wakehealth.edu}},
ORCID-Numbers = {{Rodriguez, Analiz/0000-0003-3426-0508
   Seals, Darren/0000-0001-9163-7338}},
Funding-Acknowledgement = {{Hearn Fund for Brain Tumor Research; National Cancer Institute's Cancer
   Center Support Grant {[}P30CA012197]}},
Funding-Text = {{We would like to thank Amanda Carr for the performance of some of the
   experiments. The work was also supported by the Hearn Fund for Brain
   Tumor Research. Research reported in this publication was supported by
   the National Cancer Institute's Cancer Center Support Grant, award
   number P30CA012197, issued to the Wake Forest Baptist Comprehensive
   Cancer Center. The content is solely the responsibility of the authors
   and does not necessarily represent the official views of the National
   Cancer Institute. The work in this study could not have been completed
   without the help of the Cancer Genomics Shared Resource, the
   Biostatistics Shared Resource, and the Tumor Tissue and Pathology Shared
   Resource of the Wake Forest Baptist Medical Center Comprehensive Cancer
   Center.}},
Cited-References = {{Alexander BM, 2017, J CLIN ONCOL, V35, P2402, DOI 10.1200/JCO.2017.73.0119.
   Arnold CE, 2015, IMMUNOBIOLOGY, V220, P10, DOI 10.1016/j.imbio.2014.09.022.
   Beauchamp A, 2012, MOL CELL BIOL, V32, P3253, DOI 10.1128/MCB.06791-11.
   Boldrick JC, 2002, P NATL ACAD SCI USA, V99, P972, DOI 10.1073/pnas.231625398.
   Campos B, 2010, CLIN CANCER RES, V16, P2715, DOI 10.1158/1078-0432.CCR-09-1800.
   Chanput W, 2014, INT IMMUNOPHARMACOL, V23, P37, DOI 10.1016/j.intimp.2014.08.002.
   Charafe-Jauffret E, 2010, CLIN CANCER RES, V16, P45, DOI 10.1158/1078-0432.CCR-09-1630.
   DALTON DK, 1993, SCIENCE, V259, P1739, DOI 10.1126/science.8456300.
   Davis ME, 2016, CLIN J ONCOL NURS, V20, P2, DOI 10.1188/16.CJON.S1.2-8.
   Debinski W, 2005, MOL CANCER RES, V3, P237.
   di Masi A, 2015, MOL ASPECTS MED, V41, P1, DOI 10.1016/j.mam.2014.12.003.
   Dixon LJ, 2013, COMPR PHYSIOL, V3, P785, DOI 10.1002/cphy.c120026.
   Domingues P, 2016, BRAIN BEHAV IMMUN, V53, P1, DOI 10.1016/j.bbi.2015.07.019.
   Ferluga S, 2016, ONCOTARGET, V7, P59860, DOI 10.18632/oncotarget.10978.
   Ferluga S, 2014, GROWTH FACTORS, V32, P190, DOI 10.3109/08977194.2014.985787.
   Ferluga S, 2013, J BIOL CHEM, V288, P18448, DOI 10.1074/jbc.M113.464008.
   Gabrusiewicz K, 2016, JCI INSIGHT, V1, DOI 10.1172/jci.insight.85841.
   Gieryng A, 2017, LAB INVEST, V97, P498, DOI 10.1038/labinvest.2017.19.
   Gupta K, 2018, FRONT ONCOL, V8, DOI 10.3389/fonc.2018.00503.
   Hall JA, 2011, IMMUNITY, V35, P13, DOI 10.1016/j.immuni.2011.07.002.
   Hambardzumyan D, 2016, NAT NEUROSCI, V19, P20, DOI 10.1038/nn.4185.
   Vu HT, 2018, BIOMED RES INT, V2018, DOI 10.1155/2018/5971080.
   Jackson Brian, 2011, Human Genomics, V5, P283.
   Jeong SK, 2017, IMMUNOBIOLOGY, V222, P55, DOI 10.1016/j.imbio.2015.11.010.
   Jobani BM, 2018, PHYTOMEDICINE, V48, P161, DOI 10.1016/j.phymed.2018.05.013.
   Kaipio K, 2020, J PATHOL, V250, P159, DOI 10.1002/path.5356.
   Karsy M, 2010, ANTICANCER RES, V30, P4915.
   Lavin Y, 2014, CELL, V159, P1312, DOI 10.1016/j.cell.2014.11.018.
   Liu RZ, 2016, GLIA, V64, P963, DOI 10.1002/glia.22976.
   Locati M, 2020, ANNU REV PATHOL-MECH, V15, P123, DOI 10.1146/annurev-pathmechdis-012418-012718.
   Louis DN, 2016, ACTA NEUROPATHOL, V131, P803, DOI 10.1007/s00401-016-1545-1.
   Marcato P, 2011, CELL CYCLE, V10, P1378, DOI 10.4161/cc.10.9.15486.
   Markovic DS, 2009, P NATL ACAD SCI USA, V106, P12530, DOI 10.1073/pnas.0804273106.
   Murray PJ, 2014, IMMUNITY, V41, P14, DOI 10.1016/j.immuni.2014.06.008.
   Neftel C, 2019, CELL, V178, P835, DOI 10.1016/j.cell.2019.06.024.
   Orecchioni M, 2019, FRONT IMMUNOL, V10, DOI 10.3389/fimmu.2019.01084.
   Pandya Hetal, 2010, Genes Cancer, V1, P421, DOI 10.1177/1947601910375274.
   Patel AP, 2014, SCIENCE, V344, P1396, DOI 10.1126/science.1254257.
   Penas-Prado M, 2015, NEURO-ONCOLOGY, V17, P266, DOI 10.1093/neuonc/nou155.
   Poon CC, 2017, BRAIN, V140, P1548, DOI 10.1093/brain/aww355.
   Reardon DA, 2017, CURR OPIN NEUROL, V30, P361, DOI 10.1097/WCO.0000000000000451.
   Roomi MW, 2017, ONCOL REP, V37, P1907, DOI 10.3892/or.2017.5391.
   Shapouri-Moghaddam A, 2018, J CELL PHYSIOL, V233, P6425, DOI 10.1002/jcp.26429.
   Song QQ, 2019, CANCER MED-US, V8, P3072, DOI 10.1002/cam4.2113.
   Tamura R, 2020, ANN TRANSL MED, V8, DOI 10.21037/atm.2020.03.11.
   Tome CML, 2012, J BIOL CHEM, V287, P14012, DOI 10.1074/jbc.M111.311670.
   Tomita H, 2016, ONCOTARGET, V7, P11018, DOI 10.18632/oncotarget.6920.
   Wang QH, 2017, CANCER CELL, V32, P42, DOI 10.1016/j.ccell.2017.06.003.
   Wykosky J, 2008, CLIN CANCER RES, V14, P199, DOI 10.1158/1078-0432.CCR-07-1990.}},
Number-of-Cited-References = {{49}},
Times-Cited = {{0}},
Usage-Count-Last-180-days = {{1}},
Usage-Count-Since-2013 = {{1}},
Journal-ISO = {{Cells}},
Doc-Delivery-Number = {{UU8QF}},
Web-of-Science-Index = {{Science Citation Index Expanded (SCI-EXPANDED)}},
Unique-ID = {{WOS:000699058800001}},
OA = {{Green Published, gold}},
DA = {{2022-01-16}},
}

@article{ WOS:000521732000009,
Author = {Zhang, Xiang and Chen, Lu and Dang, Wei-qi and Cao, Mian-fu and Xiao,
   Jing-fang and Lv, Sheng-qing and Jiang, Wen-jie and Yao, Xiao-hong and
   Lu, Hui-min and Miao, Jing-ya and Wang, Yan and Yu, Shi-cang and Ping,
   Yi-fang and Liu, Xin-dong and Cui, You-hong and Zhang, Xia and Bian,
   Xiu-wu},
Title = {{CCL8 secreted by tumor-associated macrophages promotes invasion and
   stemness of glioblastoma cells via ERK1/2 signaling}},
Journal = {{LABORATORY INVESTIGATION}},
Year = {{2020}},
Volume = {{100}},
Number = {{4}},
Pages = {{619-629}},
Month = {{APR}},
Abstract = {{In the glioma microenvironment, tumor-associated macrophages secrete
   large amounts of chemokine (C-C motif) ligand 8 CCL8, which contributes
   to pseudopodia formation of glioblastoma cells and promotes progression
   of glioma. CCL8 induces invasion and stem-like traits of glioblastoma
   cells via CCR1/ CCR5-mediated ERK1/2 activation.
   Tumor-associated macrophages (TAMs) constitute a large population of
   glioblastoma and facilitate tumor growth and invasion of tumor cells,
   but the underlying mechanism remains undefined. In this study, we
   demonstrate that chemokine (C-C motif) ligand 8 (CCL8) is highly
   expressed by TAMs and contributes to pseudopodia formation by GBM cells.
   The presence of CCL8 in the glioma microenvironment promotes progression
   of tumor cells. Moreover, CCL8 induces invasion and stem-like traits of
   GBM cells, and CCR1 and CCR5 are the main receptors that mediate
   CCL8-induced biological behavior. Finally, CCL8 dramatically activates
   ERK1/2 phosphorylation in GBM cells, and blocking TAM-secreted CCL8 by
   neutralized antibody significantly decreases invasion of glioma cells.
   Taken together, our data reveal that CCL8 is a TAM-associated factor to
   mediate invasion and stemness of GBM, and targeting CCL8 may provide an
   insight strategy for GBM treatment.}},
Publisher = {{NATURE PUBLISHING GROUP}},
Address = {{75 VARICK ST, 9TH FLR, NEW YORK, NY 10013-1917 USA}},
Type = {{Article}},
Language = {{English}},
Affiliation = {{Zhang, X; Bian, XW (Corresponding Author), Third Mil Med Univ, Army Med Univ, Southwest Hosp, Inst Pathol, Chongqing 400038, Peoples R China.
   Zhang, X; Bian, XW (Corresponding Author), Third Mil Med Univ, Army Med Univ, Southwest Hosp, Southwest Canc Ctr, Chongqing 400038, Peoples R China.
   Zhang, X; Bian, XW (Corresponding Author), Third Mil Med Univ, Army Med Univ, Key Lab Tumor Immunopathol, Minist Educ China, Chongqing 400038, Peoples R China.
   Zhang, Xiang; Chen, Lu; Dang, Wei-qi; Cao, Mian-fu; Xiao, Jing-fang; Yao, Xiao-hong; Lu, Hui-min; Miao, Jing-ya; Wang, Yan; Yu, Shi-cang; Ping, Yi-fang; Liu, Xin-dong; Cui, You-hong; Zhang, Xia; Bian, Xiu-wu, Third Mil Med Univ, Army Med Univ, Southwest Hosp, Inst Pathol, Chongqing 400038, Peoples R China.
   Zhang, Xiang; Chen, Lu; Dang, Wei-qi; Cao, Mian-fu; Xiao, Jing-fang; Yao, Xiao-hong; Lu, Hui-min; Miao, Jing-ya; Wang, Yan; Yu, Shi-cang; Ping, Yi-fang; Liu, Xin-dong; Cui, You-hong; Zhang, Xia; Bian, Xiu-wu, Third Mil Med Univ, Army Med Univ, Southwest Hosp, Southwest Canc Ctr, Chongqing 400038, Peoples R China.
[truncated: 4,698,873 more chars]
