# Supplementary material for: Worldwide productivity and research trend of publications concerning glioma-associated macrophage/microglia: A bibliometric study
Source: Front Neurol. 2022 Dec 8;13:1047162. doi: 10.3389/fneur.2022.1047162 (PMC9772275; doi:10.3389/fneur.2022.1047162)
Supplement: Supplementary file 1 [file Data_Sheet_1.ZIP › raw data/raw data from WOS/savedrecs (41).bib]

@article{ WOS:000651058800001,
Author = {Valtorta, Silvia and Lo Dico, Alessia and Raccagni, Isabella and
   Martelli, Cristina and Pieri, Valentina and Rainone, Paolo and Todde,
   Sergio and Zinnhardt, Bastian and De Bernardi, Elisabetta and Coliva,
   Angela and Politi, Letterio S. and Viel, Thomas and Jacobs, Andreas H.
   and Galli, Rossella and Ottobrini, Luisa and Vaira, Valentina and
   Moresco, Rosa Maria},
Title = {{Imaging Metformin Efficacy as Add-On Therapy in Cells and Mouse Models
   of Human EGFR Glioblastoma}},
Journal = {{FRONTIERS IN ONCOLOGY}},
Year = {{2021}},
Volume = {{11}},
Month = {{MAY 3}},
Abstract = {{Glioblastoma (GBM) is a highly aggressive tumor of the brain. Despite
   the efforts, response to current therapies is poor and 2-years survival
   rate ranging from 6-12\%. Here, we evaluated the preclinical efficacy of
   Metformin (MET) as add-on therapy to Temozolomide (TMZ) and the ability
   of {[}F-18]FLT (activity of thymidine kinase 1 related to cell
   proliferation) and {[}F-18]VC701 (translocator protein, TSPO) Positron
   Emission Tomography (PET) radiotracers to predict tumor response to
   therapy. Indeed, TSPO is expressed on the outer mitochondrial membrane
   of activated microglia/macrophages, tumor cells, astrocytes and
   endothelial cells. TMZ-sensitive (Gli36 Delta EGFR-1 and L0627) or
   -resistant (Gli36 Delta EGFR-2) GBM cell lines representative of
   classical molecular subtype were tested in vitro and in vivo in
   orthotopic mouse models. Our results indicate that in vitro, MET
   increased the efficacy of TMZ on TMZ-sensitive and on TMZ-resistant
   cells by deregulating the balance between pro-survival (bcl2) and
   pro-apoptotic (bax/bad) Bcl-family members and promoting early apoptosis
   in both Gli36 Delta EGFR-1 and Gli36 Delta EGFR-2 cells. In vivo, MET
   add-on significantly extended the median survival of tumor-bearing mice
   compared to TMZ-treated ones and reduced the rate of recurrence in the
   TMZ-sensitive models. PET studies with the cell proliferation
   radiopharmaceutical {[}F-18]FLT performed at early time during treatment
   were able to distinguish responder from non-responder to TMZ but not to
   predict the duration of the effect. On the contrary, {[}F-18]VC701
   uptake was reduced only in mice treated with MET plus TMZ and levels of
   uptake negatively correlated with animals' survival. Overall, our data
   showed that MET addition improved TMZ efficacy in GBM preclinical models
   representative of classical molecular subtype increasing survival time
   and reducing tumor relapsing rate. Finally, results from PET imaging
   suggest that the reduction of cell proliferation represents a common
   mechanism of TMZ and combined treatment, whereas only the last was able
   to reduce TSPO. This reduction was associated with the duration of
   treatment response. TSPO-ligand may be used as a complementary molecular
   imaging marker to predict tumor microenvironment related treatment
   effects.}},
Publisher = {{FRONTIERS MEDIA SA}},
Address = {{AVENUE DU TRIBUNAL FEDERAL 34, LAUSANNE, CH-1015, SWITZERLAND}},
Type = {{Article}},
Language = {{English}},
Affiliation = {{Moresco, RM (Corresponding Author), Univ Milano Bicocca, Dept Med \& Surg, Monza, Italy.
   Moresco, RM (Corresponding Author), Univ Milano Bicocca, Tecnomed Fdn, Monza, Italy.
   Moresco, RM (Corresponding Author), Natl Res Council IBFM CNR, Inst Mol Bioimaging \& Physiol, Segrate, Italy.
   Moresco, RM (Corresponding Author), IRCCS San Raffaele Sci Inst, Nucl Med Dept, Milan, Italy.
   Valtorta, Silvia; Rainone, Paolo; Todde, Sergio; De Bernardi, Elisabetta; Moresco, Rosa Maria, Univ Milano Bicocca, Dept Med \& Surg, Monza, Italy.
   Valtorta, Silvia; Raccagni, Isabella; Rainone, Paolo; Todde, Sergio; De Bernardi, Elisabetta; Moresco, Rosa Maria, Univ Milano Bicocca, Tecnomed Fdn, Monza, Italy.
   Valtorta, Silvia; Raccagni, Isabella; Rainone, Paolo; Coliva, Angela; Moresco, Rosa Maria, Natl Res Council IBFM CNR, Inst Mol Bioimaging \& Physiol, Segrate, Italy.
   Valtorta, Silvia; Raccagni, Isabella; Rainone, Paolo; Coliva, Angela; Ottobrini, Luisa; Moresco, Rosa Maria, IRCCS San Raffaele Sci Inst, Nucl Med Dept, Milan, Italy.
   Lo Dico, Alessia; Martelli, Cristina; Ottobrini, Luisa; Vaira, Valentina, Univ Milan, Dept Pathophysiol \& Transplantat DEPT, Milan, Italy.
   Raccagni, Isabella; Galli, Rossella, Univ Milano Bicocca, SYSBIO Ctr Syst Biol ISBEITALY, Milan, Italy.
   Pieri, Valentina; Zinnhardt, Bastian; Galli, Rossella, IRCCS San Raffaele Sci Inst, Div Neurosci, Neural Stem Cell Biol Unit, Milan, Italy.
   Zinnhardt, Bastian; Jacobs, Andreas H., Univ Munster, European Inst Mol Imaging EIMI, Munster, Germany.
   Zinnhardt, Bastian, Univ Hosp Munster, Dept Nucl Med, Munster, Germany.
   Politi, Letterio S., Humanitas Univ, Dept Biomed Sci, Rozzano, Italy.
   Politi, Letterio S., Humanitas Clin \& Res Ctr IRCCS, Dept Neuroradiol, Rozzano, Italy.
   Viel, Thomas, Univ Paris, INSERM, PARCC, Paris, France.
   Vaira, Valentina, Fdn IRCCS Ca Granda Osped Maggiore Policlin, Div Pathol, Milan, Italy.}},
DOI = {{10.3389/fonc.2021.664149}},
Article-Number = {{664149}},
ISSN = {{2234-943X}},
Keywords = {{GBM; glioblastoma multiforme; metformin; inflammation; PET imaging;
   {[}F-18]FLT; EGFR; epidermal growth factor receptor; TSPO}},
Keywords-Plus = {{TEMOZOLOMIDE RESISTANCE; GROWTH; EXPRESSION; MACROPHAGES; METABOLISM;
   LANDSCAPE; MICROGLIA; SUBTYPES; GLIOMAS}},
Research-Areas = {{Oncology}},
Web-of-Science-Categories  = {{Oncology}},
Author-Email = {{rosa.moresco@unimib.it}},
ResearcherID-Numbers = {{Galli, Rossella/AAI-8028-2020}},
ORCID-Numbers = {{Galli, Rossella/0000-0001-9023-7033}},
Funding-Acknowledgement = {{Associazione Italiana Ricerca sul Cancro (AIRC)Fondazione AIRC per la
   ricerca sul cancro {[}15771, 21635]; SysBioNet project, a MIUR
   initiative for the Italian Roadmap of European Strategy Forum on
   Research Infrastructures (ESFRI); Italian Ministry for Education and
   Research (MIUR)Ministry of Education, Universities and Research (MIUR)}},
Funding-Text = {{This research was funded by Associazione Italiana Ricerca sul Cancro
   (AIRC) IG 2014 grant n. 15771 and IG 2018 grant n. 21635 (RM) and by
   grants from the SysBioNet project, a MIUR initiative for the Italian
   Roadmap of European Strategy Forum on Research Infrastructures (ESFRI).
   The Italian Ministry for Education and Research (MIUR) is gratefully
   acknowledged for yearly FOE funding to the Euro-BioImaging Multi-Modal
   Molecular Imaging Italian Node (MMMI).}},
Cited-References = {{Abe T, 2002, CANCER GENE THER, V9, P228, DOI 10.1038/sj.cgt.7700437.
   Ben-Porath I, 2008, NAT GENET, V40, P499, DOI 10.1038/ng.127.
   Bi JF, 2020, NAT REV CANCER, V20, P57, DOI 10.1038/s41568-019-0226-5.
   Brennan CW, 2013, CELL, V155, P462, DOI 10.1016/j.cell.2013.09.034.
   Brown SL, 2019, FRONT ONCOL, V9, DOI 10.3389/fonc.2019.00247.
   Caniglia JL, 2021, THERANOSTICS, V11, P2048, DOI 10.7150/thno.53506.
   Chiang CF, 2017, ONCOTARGET, V8, P20706, DOI 10.18632/oncotarget.14982.
   Ciaglia E, 2017, INT J CANCER, V140, P959, DOI 10.1002/ijc.30505.
   Clausi MG, 2021, SCI REP-UK, V11, DOI 10.1038/s41598-021-84600-3.
   Cominelli M, 2015, JNCI-J NATL CANCER I, V107, DOI 10.1093/jnci/djv041.
   Corroyer-Dulmont A, 2013, NEURO-ONCOLOGY, V15, P41, DOI 10.1093/neuonc/nos260.
   Di Grigoli G, 2015, MOL IMAGING, V14, DOI 10.2310/7290.2015.00007.
   Emlet DR, 2014, CANCER RES, V74, P1238, DOI 10.1158/0008-5472.CAN-13-1407.
   Felsberg J, 2017, CLIN CANCER RES, V23, P6846, DOI 10.1158/1078-0432.CCR-17-0890.
   FERRARESE C, 1994, J NEURO-ONCOL, V22, P15, DOI 10.1007/BF01058351.
   Foray C, 2021, THERANOSTICS, V11, P2020, DOI 10.7150/thno.47269.
   Fu Y, 2020, NEURO-ONCOLOGY, V22, P240, DOI 10.1093/neuonc/noz183.
   Gabrusiewicz K, 2015, NEOPLASIA, V17, P374, DOI 10.1016/j.neo.2015.03.003.
   Galli R, 2004, CANCER RES, V64, P7011, DOI 10.1158/0008-5472.CAN-04-1364.
   Garros-Regulez L, 2016, FRONT ONCOL, V6, DOI 10.3389/fonc.2016.00222.
   Garros-Regulez L, 2016, EXPERT OPIN THER TAR, V20, P393, DOI 10.1517/14728222.2016.1151002.
   Gaspar N, 2010, CANCER RES, V70, P9243, DOI 10.1158/0008-5472.CAN-10-1250.
   Guo G, 2017, CURR CANCER DRUG TAR, V17, P297, DOI 10.2174/1568009616666161215162515.
   Gurgis FMS, 2015, ONCOGENE, V34, P2934, DOI 10.1038/onc.2014.225.
   Hambardzumyan D, 2016, NAT NEUROSCI, V19, P20, DOI 10.1038/nn.4185.
   Herrlinger U, 2019, LANCET, V393, P678, DOI 10.1016/S0140-6736(18)31791-4.
   JUNCK L, 1989, ANN NEUROL, V26, P752, DOI 10.1002/ana.410260611.
   Kadota K, 2012, MODERN PATHOL, V25, P1117, DOI 10.1038/modpathol.2012.58.
   Lee JE, 2018, CANCER RES TREAT, V50, P1331, DOI 10.4143/crt.2017.466.
   Liang J, 2016, NAT COMMUN, V7, DOI 10.1038/ncomms12431.
   Lim J, 2019, SCI REP-UK, V9, DOI 10.1038/s41598-019-44261-9.
   Liu QL, 2018, CLIN CANCER RES, V24, P5622, DOI 10.1158/1078-0432.CCR-18-0420.
   Lo Dico A, 2015, EUR J NUCL MED MOL I, V42, P1093, DOI 10.1007/s00259-015-3040-7.
   Lo Dico A, 2019, FRONT ONCOL, V9, DOI 10.3389/fonc.2019.00463.
   Mazurek M, 2020, CANCERS, V12, DOI 10.3390/cancers12010210.
   Mazzoleni S, 2010, CANCER RES, V70, P7500, DOI 10.1158/0008-5472.CAN-10-2353.
   Narayanan A, 2019, CELL DEATH DIFFER, V26, P1813, DOI 10.1038/s41418-018-0248-7.
   NISHIKAWA R, 1994, P NATL ACAD SCI USA, V91, P7727, DOI 10.1073/pnas.91.16.7727.
   Pigeon H, 2019, NEURO-ONCOLOGY, V21, P755, DOI 10.1093/neuonc/noz029.
   Politi L S, 2016, AJNR Am J Neuroradiol, V37, pE49, DOI 10.3174/ajnr.A4774.
   Poon CC, 2017, BRAIN, V140, P1548, DOI 10.1093/brain/aww355.
   Reagan-Shaw S, 2008, FASEB J, V22, P659, DOI 10.1096/fj.07-9574LSF.
   Sathyan P, 2015, J NEUROSCI, V35, P15097, DOI 10.1523/JNEUROSCI.1265-15.2015.
   Seliger C, 2019, INT J CANCER, V144, P273, DOI 10.1002/ijc.31783.
   Sesen J, 2015, PLOS ONE, V10, DOI 10.1371/journal.pone.0123721.
   Shinomiya A, 2013, EUR J NUCL MED MOL I, V40, P175, DOI 10.1007/s00259-012-2275-9.
   Stupp R, 2005, NEW ENGL J MED, V352, P987, DOI 10.1056/NEJMoa043330.
   Su ZJ, 2015, J NUCL MED, V56, P512, DOI 10.2967/jnumed.114.151621.
   Tardon MC, 2020, BIOLOGY-BASEL, V9, DOI 10.3390/biology9090264.
   Terrasi A, 2019, EBIOMEDICINE, V41, P214, DOI 10.1016/j.ebiom.2019.01.052.
   Unterrainer M, 2020, EUR J NUCL MED MOL I, V47, P1368, DOI 10.1007/s00259-019-04491-5.
   Valtorta S, 2017, ONCOTARGET, V8, P113090, DOI 10.18632/oncotarget.23028.
   Verhaak RGW, 2010, CANCER CELL, V17, P98, DOI 10.1016/j.ccr.2009.12.020.
   Viel T, 2013, PLOS ONE, V8, DOI 10.1371/journal.pone.0067911.
   Wang JC, 2018, J CELL MOL MED, V22, P3825, DOI 10.1111/jcmm.13655.
   Wu A, 2019, J NEURO-ONCOL, V143, P241, DOI 10.1007/s11060-019-03172-5.
   Yang SH, 2016, ONCOTARGET, V7, P78787, DOI 10.18632/oncotarget.12859.
   Yeung YT, 2013, BRIT J PHARMACOL, V168, P591, DOI 10.1111/bph.12008.
   Yu W, 2019, BMC CANCER, V19, DOI 10.1186/s12885-019-6292-y.
   Yu ZY, 2016, ONCOL LETT, V11, P2792, DOI 10.3892/ol.2016.4315.
   Zinnhardt B, 2021, EUR J NUCL MED MOL I, V49, P174, DOI 10.1007/s00259-021-05276-5.
   Zinnhardt B, 2017, CANCER RES, V77, P1831, DOI 10.1158/0008-5472.CAN-16-2628.}},
Number-of-Cited-References = {{62}},
Times-Cited = {{0}},
Usage-Count-Last-180-days = {{2}},
Usage-Count-Since-2013 = {{2}},
Journal-ISO = {{Front. Oncol.}},
Doc-Delivery-Number = {{SD0NF}},
Web-of-Science-Index = {{Science Citation Index Expanded (SCI-EXPANDED)}},
Unique-ID = {{WOS:000651058800001}},
OA = {{Green Published, gold}},
DA = {{2022-01-16}},
}

@article{ WOS:000376464700017,
Author = {Xing, Wenli and Zeng, Chun},
Title = {{An integrated transcriptomic and computational analysis for biomarker
   identification in human glioma}},
Journal = {{TUMOR BIOLOGY}},
Year = {{2016}},
Volume = {{37}},
Number = {{6}},
Pages = {{7185-7192}},
Month = {{JUN}},
Abstract = {{Malignant glioma is one of the most common primary brain tumors and is
   among the deadliest of human cancers. The molecular mechanism for human
   glioma is poorly understood. Early prognosis of this disease and early
   treatment are vital. Thus, it is crucial to target the key genes
   controlling pathogenesis in the early stage of glioma. In this study,
   differentially expressed genes in human glioma and paired peritumoral
   tissues were detected by transcriptome microarray analysis. Following
   gene microarray analysis, the gene expression profile in the
   differential grade glioma was further validated by bioinformatic
   analyses, co-expression network construction. Microarray analysis
   revealed that 1725 genes were differentially expressed and classified
   into different glioma stage. The analysis revealed 14 genes that were
   significantly associated with survival with a false discovery rate.
   Among these genes, macrophage capping protein (CAPG), a member of the
   actin-regulatory protein, was the key gene in a 20-gene network that
   modulates cell motility by interacting with the cytoskeleton.
   Furthermore, the prognostic impact of CAPG was validated by use of
   quantitative real-time polymerase chain reaction (qPCR) and
   immunohistochemistry on human glioma tissue. CAPG protein was
   significantly upregulated in clinical high-grade glioblastoma as
   compared with normal brain tissues. Overexpression of CAPG levels also
   predict shorter overall survival of glioma patients. These data
   demonstrated CAPG protein expression in human glioma was associated with
   tumorigenesis and may be a biomarker for identification of the
   pathological grade of glioma.}},
Publisher = {{SAGE PUBLICATIONS LTD}},
Address = {{1 OLIVERS YARD, 55 CITY ROAD, LONDON EC1Y 1SP, ENGLAND}},
Type = {{Article}},
Language = {{English}},
Affiliation = {{Zeng, C (Corresponding Author), Suining Cent Hosp, Dept Neurosurg, 127 Desheng Rd, Suining 629000, Sichuan, Peoples R China.
   Xing, Wenli; Zeng, Chun, Suining Cent Hosp, Dept Neurosurg, 127 Desheng Rd, Suining 629000, Sichuan, Peoples R China.}},
DOI = {{10.1007/s13277-015-4585-6}},
ISSN = {{1010-4283}},
EISSN = {{1423-0380}},
Keywords = {{Microarray; CAPG; Biomarker; Glioma}},
Keywords-Plus = {{CELLS; GLIOBLASTOMA; PROTEINS; EFFICACY; INVASION}},
Research-Areas = {{Oncology}},
Web-of-Science-Categories  = {{Oncology}},
Author-Email = {{chunzengsch@163.com}},
Funding-Acknowledgement = {{Health and Family Planning Commission research of Sichuan province
   {[}150245]}},
Funding-Text = {{This study was supported by Health and Family Planning Commission
   research of Sichuan province (NO 150245).}},
Cited-References = {{Antonopoulos M, 2015, CANCER INFORM, V14, P33, DOI 10.4137/CIN.S19341.
   Bao ZS, 2014, GENOME RES, V24, P1765, DOI 10.1101/gr.165126.113.
   Dey M, 2011, STEM CELL REV REP, V7, P119, DOI 10.1007/s12015-010-9132-7.
   Eckel-Passow JE, 2015, NEW ENGL J MED, V372, P2499, DOI 10.1056/NEJMoa1407279.
   Garcia-Rendueles MER, 2015, CANCER DISCOV, V5, P1178, DOI 10.1158/2159-8290.CD-15-0330.
   Glaser J, 2014, BIOMED RES INT, V2014, DOI 10.1155/2014/379847.
   Gopinath S, 2013, CARCINOGENESIS, V34, P550, DOI 10.1093/carcin/bgs375.
   Gupta P, 2013, CELL SIGNAL, V25, P682, DOI 10.1016/j.cellsig.2012.12.001.
   Gupta RA, 2010, NATURE, V464, P1071, DOI 10.1038/nature08975.
   Jansen MH, 2015, NEURO-ONCOLOGY, V17, P160, DOI 10.1093/neuonc/nou104.
   Kandavelu Sathyapriya, 2011, Pak J Biol Sci, V14, P511.
   Kuijlen JMA, 2010, NEUROPATH APPL NEURO, V36, P168, DOI 10.1111/j.1365-2990.2010.01069.x.
   Lee K, 2013, GENOME RES, V23, P1283, DOI 10.1101/gr.155499.113.
   Omuro A, 2013, JAMA-J AM MED ASSOC, V310, P1842, DOI 10.1001/jama.2013.280319.
   Pallichankandy S, 2015, FREE RADICAL BIO MED, V89, P708, DOI 10.1016/j.freeradbiomed.2015.10.404.
   Raab P, 2010, RADIOLOGY, V254, P876, DOI 10.1148/radiol.09090819.
   Renner G, 2016, CELL DEATH DIFFER, V23, P640, DOI 10.1038/cdd.2015.131.
   Sai K, 2014, J NEUROL SCI, V343, P60, DOI 10.1016/j.jns.2014.05.022.
   Sun NX, 2014, PLOS ONE, V9, DOI 10.1371/journal.pone.0100340.
   Tate MC, 2009, NEUROTHERAPEUTICS, V6, P447, DOI 10.1016/j.nurt.2009.04.001.
   Turcan S, 2012, NATURE, V483, P479, DOI 10.1038/nature10866.
   Vern-Gross TZ, 2014, NEURO-ONCOLOGY, V16, P1652, DOI 10.1093/neuonc/nou101.
   Wang Q, 2015, EUR RADIOL.
   Wang XY, 2015, GENET TEST MOL BIOMA, V19, P59, DOI 10.1089/gtmb.2014.0228.
   Wei J, 2013, CANCER RES, V73, P3913, DOI 10.1158/0008-5472.CAN-12-4318.
   Yeh WL, 2015, ONCOTARGET, V6, P37770, DOI 10.18632/oncotarget.6092.
   Yuan SQ, 2015, STEM CELL RES THER, V6, DOI 10.1186/s13287-015-0174-2.
   Zanotto A, 2013, EUR J PHARM BIOPHARM, V83, P156, DOI 10.1016/j.ejpb.2012.10.019.
   Zhang FY, 2015, INT J MOL SCI, V16, P23823, DOI 10.3390/ijms161023823.
   Zhu WY, 2012, ANAT REC, V295, P208, DOI 10.1002/ar.21523.}},
Number-of-Cited-References = {{30}},
Times-Cited = {{10}},
Usage-Count-Last-180-days = {{0}},
Usage-Count-Since-2013 = {{11}},
Journal-ISO = {{Tumor Biol.}},
Doc-Delivery-Number = {{DM6LT}},
Web-of-Science-Index = {{Science Citation Index Expanded (SCI-EXPANDED)}},
Unique-ID = {{WOS:000376464700017}},
DA = {{2022-01-16}},
}

@article{ WOS:000549331100001,
Author = {Novak, Metka and Krajnc, Miha Koprivnikar and Hrastar, Barbara and
   Breznik, Barbara and Majc, Bernarda and Mlinar, Mateja and Rotter, Ana
   and Porcnik, Andrej and Mlakar, Jernej and Stare, Katja and Pestell,
   Richard G. and Turnsek, Tamara Lah},
Title = {{CCR5-Mediated Signaling is Involved in Invasion of Glioblastoma Cells in
   Its Microenvironment}},
Journal = {{INTERNATIONAL JOURNAL OF MOLECULAR SCIENCES}},
Year = {{2020}},
Volume = {{21}},
Number = {{12}},
Month = {{JUN}},
Abstract = {{The chemokineCCL5/RANTES is a versatile inflammatory mediator, which
   interacts with the receptorCCR5, promoting cancer cell interactions
   within the tumor microenvironment. Glioblastoma is a highly invasive
   tumor, in whichCCL5expression correlates with shorter patient survival.
   Using immunohistochemistry, we identifiedCCL5andCCR5in a series of
   glioblastoma samples and cells, including glioblastoma stem
   cells.CCL5andCCR5gene expression were significantly higher in a cohort
   of 38 glioblastoma samples, compared to low-grade glioma and
   non-cancerous tissues. The in vitro invasion of patients-derived primary
   glioblastoma cells and glioblastoma stem cells was dependent
   onCCL5-inducedCCR5signaling and is strongly inhibited by the small
   moleculeCCR5antagonist maraviroc. Invasion of these cells, which was
   enhanced when co-cultured with mesenchymal stem cells (MSCs), was
   inhibited by maraviroc, suggesting that MSCs releaseCCR5ligands. In
   support of this model, we detectedCCL5andCCR5in MSC monocultures and
   glioblastoma-associated MSC in tissue sections. We also
   foundCCR5expressing macrophages were in close proximity to glioblastoma
   cells. In conclusion, autocrine and paracrine cross-talk in glioblastoma
   and, in particular, glioblastoma stem cells with its stromal
   microenvironment, involvesCCR5andCCL5, contributing to glioblastoma
   invasion, suggesting theCCL5/CCR5axis as a potential therapeutic target
   that can be targeted with repositioned drug maraviroc.}},
Publisher = {{MDPI}},
Address = {{ST ALBAN-ANLAGE 66, CH-4052 BASEL, SWITZERLAND}},
Type = {{Article}},
Language = {{English}},
Affiliation = {{Turnsek, TL (Corresponding Author), Natl Inst Biol, Dept Genet Toxicol \& Canc Biol, Ljubljana 1000, Slovenia.
   Pestell, RG (Corresponding Author), Penn Biotechnol Ctr, Baruch S Blumberg Inst, Penn Canc \& Regenerat Med Res Ctr, Wynnewood, PA 19096 USA.
   Turnsek, TL (Corresponding Author), Univ Ljubljana, Fac Chem \& Chem Technol, Ljubljana 1000, Slovenia.
   Novak, Metka; Krajnc, Miha Koprivnikar; Hrastar, Barbara; Breznik, Barbara; Majc, Bernarda; Mlinar, Mateja; Rotter, Ana; Turnsek, Tamara Lah, Natl Inst Biol, Dept Genet Toxicol \& Canc Biol, Ljubljana 1000, Slovenia.
   Majc, Bernarda, Jozef Stefan Int Postgrad Sch, Ljubljana 1000, Slovenia.
   Porcnik, Andrej, Univ Med Ctr Ljubljana, Dept Neurosurg, Ljubljana 1000, Slovenia.
   Mlakar, Jernej, Univ Ljubljana, Fac Med, Inst Pathol, Ljubljana 1000, Slovenia.
   Stare, Katja, Natl Inst Biol, Dept Biotechnol \& Syst Biol, Ljubljana 1000, Slovenia.
   Pestell, Richard G., Penn Biotechnol Ctr, Baruch S Blumberg Inst, Penn Canc \& Regenerat Med Res Ctr, Wynnewood, PA 19096 USA.
   Turnsek, Tamara Lah, Univ Ljubljana, Fac Chem \& Chem Technol, Ljubljana 1000, Slovenia.}},
DOI = {{10.3390/ijms21124199}},
Article-Number = {{4199}},
EISSN = {{1422-0067}},
Keywords = {{CCL5; CCR5; chemokines; glioblastoma; invasion; maraviroc; mesenchymal
   stem cells}},
Keywords-Plus = {{MESENCHYMAL STEM-CELLS; TUMOR PROGRESSION; RECEPTOR CCR5; UP-REGULATION;
   BRAIN CANCER; CCL5; CHEMOKINES; PROLIFERATION; METASTASIS; PHENOTYPE}},
Research-Areas = {{Biochemistry \& Molecular Biology; Chemistry}},
Web-of-Science-Categories  = {{Biochemistry \& Molecular Biology; Chemistry, Multidisciplinary}},
Author-Email = {{metka.novak@nib.si
   mkoprivnikarkrajnc@gmail.com
   barbara.hrastar@gmail.com
   barbara.breznik@nib.si
   bernarda.majc@nib.si
   mateja.mlinar@nib.si
   ana.rotter@nib.si
   andrej.porcnik@ukclj.si
   Jernej.MLAKAR@mf.uni-lj.si
   katja.stare@nib.si
   richard.pestell@gmail.com
   tamara.lah@nib.si}},
ResearcherID-Numbers = {{Barbara, Breznik/ABE-7972-2020
   Novak, Metka/AAX-5743-2021
   }},
ORCID-Numbers = {{Barbara, Breznik/0000-0003-0247-5811
   Rotter, Ana/0000-0002-6879-0980
   Novak, Metka/0000-0002-3041-1156
   Majc, Bernarda/0000-0003-2672-4624}},
Funding-Acknowledgement = {{Slovenian Research AgencySlovenian Research Agency - Slovenia
   {[}P1-0245, Z3-1870]; European Program of Cross-Border Cooperation for
   Slovenia-Italy Interreg TRANS-GLIOMA}},
Funding-Text = {{This work was supported by Slovenian Research Agency (Grant Program
   P1-0245 to TLT, post-doctoral project Z3-1870 to BB) and by the European
   Program of Cross-Border Cooperation for Slovenia-Italy Interreg
   TRANS-GLIOMA (to TLT).}},
Cited-References = {{Appaix Florence, 2014, World J Stem Cells, V6, P134, DOI 10.4252/wjsc.v6.i2.134.
   Ardebili SY, 2011, RADIOL ONCOL, V45, P102, DOI 10.2478/v10019-011-0015-6.
   Baebler S, 2017, BMC BIOINFORMATICS, V18, DOI 10.1186/s12859-017-1688-7.
   Balkwill F, 2004, NAT REV CANCER, V4, P540, DOI 10.1038/nrc1388.
   Bao SD, 2006, NATURE, V444, P756, DOI 10.1038/nature05236.
   Behnan J, 2017, ONCOGENE, V36, P570, DOI 10.1038/onc.2016.230.
   Borsig L, 2014, ONCOGENE, V33, P3217, DOI 10.1038/onc.2013.272.
   Breznik B, 2017, BIOL CHEM, V398, P709, DOI 10.1515/hsz-2016-0283.
   Breznik B, 2017, ONCOTARGET, V8, P25482, DOI 10.18632/oncotarget.16041.
   Broekman ML, 2018, NAT REV NEUROL, V14, P482, DOI 10.1038/s41582-018-0025-8.
   Cambien B, 2011, PLOS ONE, V6, DOI 10.1371/journal.pone.0028842.
   Chen LC, 2014, ONCOTARGET, V5, P6576, DOI 10.18632/oncotarget.2134.
   Choi SM, 2015, PLOS ONE, V10, DOI 10.1371/journal.pone.0122019.
   Dvinge H, 2009, BIOINFORMATICS, V25, P3325, DOI 10.1093/bioinformatics/btp578.
   Griffith JW, 2014, ANNU REV IMMUNOL, V32, P659, DOI 10.1146/annurev-immunol-032713-120145.
   Hira VVV, 2020, J HISTOCHEM CYTOCHEM, V68, P33, DOI 10.1369/0022155419878416.
   Hira VVV, 2018, J HISTOCHEM CYTOCHEM, V66, P349, DOI 10.1369/0022155417752676.
   Hira VVV, 2017, BBA-MOL CELL RES, V1864, P594, DOI 10.1016/j.bbamcr.2016.12.021.
   Hossain A, 2015, STEM CELLS, V33, P2400, DOI 10.1002/stem.2053.
   Huang CY, 2009, BIOCHEM PHARMACOL, V77, P794, DOI 10.1016/j.bcp.2008.11.014.
   Ignatov A, 2006, BRIT J PHARMACOL, V149, P490, DOI 10.1038/sj.bjp.0706909.
   Jiao XM, 2019, CANCER RES, V79, P4801, DOI 10.1158/0008-5472.CAN-19-1167.
   Jiao XM, 2018, CANCER RES, V78, P1657, DOI 10.1158/0008-5472.CAN-17-0915.
   Karnoub AE, 2007, NATURE, V449, P557, DOI 10.1038/nature06188.
   Kast RE, 2010, J CLIN PHARM THER, V35, P657, DOI 10.1111/j.1365-2710.2009.01148.x.
   Pham K, 2012, J NEUROIMMUNOL, V246, P10, DOI 10.1016/j.jneuroim.2012.02.009.
   Kolosa K, 2015, CELL TRANSPLANT, V24, P631, DOI 10.3727/096368915X687787.
   Kouno J, 2004, J NEURO-ONCOL, V70, P301, DOI 10.1007/s11060-004-9165-3.
   Kranjc MK, 2019, RADIOL ONCOL, V53, P397, DOI 10.2478/raon-2019-0057.
   Lathia JD, 2015, GENE DEV, V29, P1203, DOI 10.1101/gad.261982.115.
   Laudati E, 2017, NEUROCHEM INT, V108, P100, DOI 10.1016/j.neuint.2017.03.002.
   Louis DN, 2016, ACTA NEUROPATHOL, V131, P803, DOI 10.1007/s00401-016-1545-1.
   Maechler M., 2019, CLUSTER CLUSTER ANAL.
   Matias D, 2018, FRONT CELL NEUROSCI, V12, DOI 10.3389/fncel.2018.00235.
   Mentlein R, 2012, BBA-REV CANCER, V1825, P178, DOI 10.1016/j.bbcan.2011.12.001.
   Moogooei Mozhgan, 2015, Acta Med Iran, V53, P770.
   MORANTZ RA, 1979, J NEUROSURG, V50, P305, DOI 10.3171/jns.1979.50.3.0305.
   Motaln H, 2015, ONCOTARGET, V6, P40998, DOI 10.18632/oncotarget.5701.
   Motaln H, 2015, PROTEIN PEPTIDE LETT, V22, P322, DOI 10.2174/0929866522666150131123808.
   Motaln H, 2012, CELL TRANSPLANT, V21, P1529, DOI 10.3727/096368912X640547.
   Noch EK, 2018, WORLD NEUROSURG, V116, P505, DOI 10.1016/j.wneu.2018.04.022.
   O'Hayre M, 2008, BIOCHEM J, V409, P635, DOI 10.1042/BJ20071493.
   Oliveira MN, 2019, CANCER MICROENVIRON, V12, P77, DOI 10.1007/s12307-019-00229-x.
   Oliveira MN, 2018, SCI REP-UK, V8, DOI 10.1038/s41598-018-19359-1.
   Osuka S, 2017, J CLIN INVEST, V127, P415, DOI 10.1172/JCI89587.
   Pan Y, 2017, ONCOTARGET, V8, P32977, DOI 10.18632/oncotarget.16516.
   Podergajs N, 2016, ONCOTARGET, V7, P593, DOI 10.18632/oncotarget.5477.
   Ramsak Z, 2018, PLANT PHYSIOL, V178, P488, DOI 10.1104/pp.18.00450.
   Ritchie ME, 2015, NUCLEIC ACIDS RES, V43, DOI 10.1093/nar/gkv007.
   Roscic-Mrkic B, 2003, BLOOD, V102, P1169, DOI 10.1182/blood-2003-02-0488.
   Rosenbaum DM, 2009, NATURE, V459, P356, DOI 10.1038/nature08144.
   Sarvaiya PJ, 2013, ONCOTARGET, V4, P2171, DOI 10.18632/oncotarget.1426.
   Schiffer D, 2015, CANCERS, V7, P2352, DOI 10.3390/cancers7040896.
   Sicoli D, 2014, CANCER RES, V74, P7103, DOI 10.1158/0008-5472.CAN-14-0612.
   Singh SK, 2018, SCI REP-UK, V8, DOI 10.1038/s41598-018-19643-0.
   Stupp R, 2005, NEW ENGL J MED, V352, P987, DOI 10.1056/NEJMoa043330.
   Sugasawa H, 2008, INT J CANCER, V122, P2535, DOI 10.1002/ijc.23401.
   Teng J, 2017, NEURO-ONCOLOGY, V19, P820, DOI 10.1093/neuonc/now253.
   Thomas AA, 2014, JAMA NEUROL, V71, P1437, DOI 10.1001/jamaneurol.2014.1701.
   Velasco-Velazquez M, 2014, EXPERT OPIN THER TAR, V18, P1265, DOI 10.1517/14728222.2014.949238.
   Velasco-Velazquez M, 2012, CANCER RES, V72, P3839, DOI 10.1158/0008-5472.CAN-11-3917.
   Verhaak RGW, 2010, CANCER CELL, V17, P98, DOI 10.1016/j.ccr.2009.12.020.
   Wang XX, 2018, CELL STEM CELL, V22, P514, DOI 10.1016/j.stem.2018.03.011.
   Winer A, 2018, MOL CANCER THER, V17, P1147, DOI 10.1158/1535-7163.MCT-17-0646.
   Wu Chuan, 2019, NAT LANG ENG, P1.
   Wu SY, 2017, FRONT BIOSCI-LANDMRK, V22, P1805.
   Ye X, 2015, TRENDS CELL BIOL, V25, P675, DOI 10.1016/j.tcb.2015.07.012.
   Zeppernick F, 2008, CLIN CANCER RES, V14, P123, DOI 10.1158/1078-0432.CCR-07-0932.
   Zhao LF, 2015, ACTA BIOCH BIOPH SIN, V47, P890, DOI 10.1093/abbs/gmv095.}},
Number-of-Cited-References = {{69}},
Times-Cited = {{15}},
Usage-Count-Last-180-days = {{4}},
Usage-Count-Since-2013 = {{5}},
Journal-ISO = {{Int. J. Mol. Sci.}},
Doc-Delivery-Number = {{ML2VW}},
Web-of-Science-Index = {{Science Citation Index Expanded (SCI-EXPANDED)}},
Unique-ID = {{WOS:000549331100001}},
OA = {{Green Published, gold}},
DA = {{2022-01-16}},
}

@article{ WOS:000441489500021,
Author = {Yu, Tianfu and Wang, XieFeng and Zhi, Tongle and zhang, Junxia and Wang,
   Yingyi and Nie, Er and Zhou, Fengqi and You, Yongping and Liu, Ning},
Title = {{Delivery of MGMT mRNA to glioma cells by reactive astrocyte-derived
   exosomes confers a temozolomide resistance phenotype}},
Journal = {{CANCER LETTERS}},
Year = {{2018}},
Volume = {{433}},
Pages = {{210-220}},
Abstract = {{The glioma-astrocyte interaction plays an important role in tumor
   microenvironment remodeling; however, the underlying mechanism has not
   been completely clarified. In this study, we show that glioma cells
   stimulate normal human astrocyte (NHA) into reactive astrocyte (RAS) in
   a non-contact manner. Additionally, the amount of O6-alkylguanine DNA
   alkyltransferase (MGMT) mRNA in exosomes (EXOs) released by RAS was
   significantly increased compared with that in non-reactive NHA.
   Importantly, MGMT-negative glioma cells can take up RAS-EXOs and acquire
   a temozolomide (TMZ)-resistant phenotype via the translation of
   exogenous exosomal MGMT mRNA both in vitro and in vivo. Our findings
   illuminate a novel phenomenon that may be a potent mechanism underlying
   glioma recurrence in which glioma-associated NHAs protect MGMT-negative
   glioma cells from TMZ-induced apoptosis by the functional intercellular
   transfer of exosomal MGMT mRNA.}},
Publisher = {{ELSEVIER IRELAND LTD}},
Address = {{ELSEVIER HOUSE, BROOKVALE PLAZA, EAST PARK SHANNON, CO, CLARE, 00000,
   IRELAND}},
Type = {{Article}},
Language = {{English}},
Affiliation = {{You, YP; Liu, N (Corresponding Author), Nanjing Med Univ, Affiliated Hosp 1, Dept Neurosurg, Nanjing 210029, Jiangsu, Peoples R China.
   Yu, Tianfu; Wang, XieFeng; Zhi, Tongle; zhang, Junxia; Wang, Yingyi; Zhou, Fengqi; You, Yongping; Liu, Ning, Nanjing Med Univ, Affiliated Hosp 1, Dept Neurosurg, Nanjing 210029, Jiangsu, Peoples R China.
   Nie, Er, Xuzhou Med Coll, Affiliated Hosp, Dept Neurosurg, Xuzhou 221000, Jiangsu, Peoples R China.}},
DOI = {{10.1016/j.canlet.2018.06.041}},
ISSN = {{0304-3835}},
EISSN = {{1872-7980}},
Keywords = {{Glioma; Temozolomide; Exosomes; Astrocyte; Microenvironment}},
Keywords-Plus = {{EXTRACELLULAR VESICLES; GAG PROTEIN; GLIOBLASTOMA; MICROENVIRONMENT;
   COMMUNICATION; CHEMOTHERAPY; ASTROGLIOSIS; MACROPHAGES; ACTIVATION;
   MICRORNAS}},
Research-Areas = {{Oncology}},
Web-of-Science-Categories  = {{Oncology}},
Author-Email = {{yyp19@njmu.edu.cn
   liuning0853@126.com}},
Funding-Acknowledgement = {{National Key Research and Development Plan {[}2016YFC0902500]; National
   Natural Science Foundation of ChinaNational Natural Science Foundation
   of China (NSFC) {[}81772682, 81672501]; Jiangsu Province's Natural
   Science FoundationNatural Science Foundation of Jiangsu Province
   {[}20170108, 20151585]; Program for Advanced Talents within Six
   Industries of Jiangsu Province {[}2015-WSN-036, 2016-WSW-013]; Jiangsu
   Province's Key Discipline of Medicine {[}ZDXKA2016001]; Priority
   Academic Program Development of Jiangsu Higher Education Institutions
   (PAPD)}},
Funding-Text = {{This work was supported by grants from the National Key Research and
   Development Plan (2016YFC0902500), National Natural Science Foundation
   of China (81772682, 81672501), Jiangsu Province's Natural Science
   Foundation (20170108, 20151585), the Program for Advanced Talents within
   Six Industries of Jiangsu Province (2015-WSN-036, 2016-WSW-013), Jiangsu
   Province's Key Discipline of Medicine (ZDXKA2016001), and the Priority
   Academic Program Development of Jiangsu Higher Education Institutions
   (PAPD).}},
Cited-References = {{Allen NJ, 2017, NEURON, V96, P697, DOI 10.1016/j.neuron.2017.09.056.
   Ashley J, 2018, CELL, V172, P262, DOI 10.1016/j.cell.2017.12.022.
   Cahoy JD, 2008, J NEUROSCI, V28, P264, DOI 10.1523/JNEUROSCI.4178-07.2008.
   Campos B, 2016, ONCOGENE, V35, P5819, DOI 10.1038/onc.2016.85.
   Charles NA, 2012, GLIA, V60, P502, DOI 10.1002/glia.21264.
   Cloughesy TF, 2014, ANNU REV PATHOL-MECH, V9, P1, DOI 10.1146/annurev-pathol-011110-130324.
   Figueroa J, 2017, CANCER RES, V77, P5808, DOI 10.1158/0008-5472.CAN-16-2524.
   Godlewski J, 2015, NEURO-ONCOLOGY, V17, P652, DOI 10.1093/neuonc/nou292.
   Hambardzumyan D, 2016, NAT NEUROSCI, V19, P20, DOI 10.1038/nn.4185.
   Hombach-Klonisch S, 2018, PHARMACOL THERAPEUT, V184, P13, DOI 10.1016/j.pharmthera.2017.10.017.
   Kim SJ, 2011, NEOPLASIA, V13, P286, DOI 10.1593/neo.11112.
   Kucharzewska P, 2013, P NATL ACAD SCI USA, V110, P7312, DOI 10.1073/pnas.1220998110.
   Lin QT, 2010, NEOPLASIA, V12, P748, DOI 10.1593/neo.10602.
   Okolie O, 2016, NEURO-ONCOLOGY, V18, P1622, DOI 10.1093/neuonc/now117.
   Pastuzyn ED, 2018, CELL, V172, P275, DOI 10.1016/j.cell.2017.12.024.
   Pekny M, 2005, GLIA, V50, P427, DOI 10.1002/glia.20207.
   Pekny M, 2014, PHYSIOL REV, V94, P1077, DOI 10.1152/physrev.00041.2013.
   Poon CC, 2017, BRAIN, V140, P1548, DOI 10.1093/brain/aww355.
   Quail DF, 2017, CANCER CELL, V31, P326, DOI 10.1016/j.ccell.2017.02.009.
   Sanai N, 2018, NAT REV CLIN ONCOL, V15, P112, DOI 10.1038/nrclinonc.2017.171.
   Shao HL, 2015, NAT COMMUN, V6, DOI 10.1038/ncomms7999.
   Sin WC, 2016, ONCOGENE, V35, P1504, DOI 10.1038/onc.2015.210.
   Sofroniew MV, 2010, ACTA NEUROPATHOL, V119, P7, DOI 10.1007/s00401-009-0619-8.
   Stupp R, 2005, NEW ENGL J MED, V352, P987, DOI 10.1056/NEJMoa043330.
   Sturm D, 2014, NAT REV CANCER, V14, P92, DOI 10.1038/nrc3655.
   Thery Clotilde, 2006, Curr Protoc Cell Biol, VChapter 3, DOI 10.1002/0471143030.cb0322s30.
   Tkach M, 2016, CELL, V164, P1226, DOI 10.1016/j.cell.2016.01.043.
   Treps L., 2017, GLIOBLASTOMA STEM LI, V6.
   Valadi H, 2007, NAT CELL BIOL, V9, P654, DOI 10.1038/ncb1596.
   Wei ZY, 2017, NAT COMMUN, V8, DOI 10.1038/s41467-017-01196-x.
   Wu XC, 2017, NEURO-ONCOLOGY, V19, P1195, DOI 10.1093/neuonc/nox017.
   Yokoi A, 2017, NAT COMMUN, V8, DOI 10.1038/ncomms14470.
   Yu TF, 2017, ONCOTARGET, V8, P26637, DOI 10.18632/oncotarget.15789.
   Zamanian JL, 2012, J NEUROSCI, V32, P6391, DOI 10.1523/JNEUROSCI.6221-11.2012.
   Zhang L, 2015, NATURE, V527, P100, DOI 10.1038/nature15376.
   Zomer A, 2015, CELL, V161, P1046, DOI 10.1016/j.cell.2015.04.042.}},
Number-of-Cited-References = {{36}},
Times-Cited = {{35}},
Usage-Count-Last-180-days = {{4}},
Usage-Count-Since-2013 = {{24}},
Journal-ISO = {{Cancer Lett.}},
Doc-Delivery-Number = {{GQ2MQ}},
Web-of-Science-Index = {{Science Citation Index Expanded (SCI-EXPANDED)}},
Unique-ID = {{WOS:000441489500021}},
DA = {{2022-01-16}},
}

@article{ WOS:000563490000005,
Author = {Bonfanti, Amanda Pires and Barreto, Natalia and Munhoz, Jaqueline and
   Caballero, Marcus and Cordeiro, Gabriel and Rocha-e-Silva, Thomaz and
   Sutti, Rafael and Moura, Fernanda and Brunetto, Sergio and Ramos, Celso
   Dario and Thome, Rodolfo and Verinaud, Liana and Raposo, Catarina},
Title = {{Spider venom administration impairs glioblastoma growth and modulates
   immune response in a non-clinical model}},
Journal = {{SCIENTIFIC REPORTS}},
Year = {{2020}},
Volume = {{10}},
Number = {{1}},
Month = {{APR 3}},
Abstract = {{Molecules from animal venoms are promising candidates for the
   development of new drugs. Previous in vitro studies have shown that the
   venom of the spider Phoneutria nigriventer (PnV) is a potential source
   of antineoplastic components with activity in glioblastoma (GB) cell
   lines. In the present work, the effects of PnV on tumor development were
   established in vivo using a xenogeneic model. Human GB (NG97, the most
   responsive line in the previous study) cells were inoculated (s.c.) on
   the back of RAG(-/-) mice. PnV (100 mu g/Kg) was administrated every 48
   h (i.p.) for 14 days and several endpoints were evaluated: tumor growth
   and metabolism (by microPET/CT, using F-18-FDG), tumor weight and
   volume, histopathology, blood analysis, percentage and profile of
   macrophages, neutrophils and NK cells isolated from the spleen (by flow
   cytometry) and the presence of macrophages (Iba-1 positive)
   within/surrounding the tumor. The effect of venom was also evaluated on
   macrophages in vitro. Tumors from PnV-treated animals were smaller and
   did not uptake detectable amounts of F-18-FDG, compared to control
   (untreated). PnV-tumor was necrotic, lacking the histopathological
   characteristics typical of GB. Since in classic chemotherapies it is
   observed a decrease in immune response, methotrexate (MTX) was used only
   to compare the PnV effects on innate immune cells with a highly
   immunosuppressive antineoplastic drug. The venom increased monocytes,
   neutrophils and NK cells, and this effect was the opposite of that
   observed in the animals treated with MTX. PnV increased the number of
   macrophages in the tumor, while did not increase in the spleen,
   suggesting that PnV-activated macrophages were led preferentially to the
   tumor. Macrophages were activated in vitro by the venom, becoming more
   phagocytic; these results confirm that this cell is a target of PnV
   components. Spleen and in vitro PnV-activated macrophages were different
   of M1, since they did not produce pro- and anti-inflammatory cytokines.
   Studies in progress are selecting the venom molecules with antitumor and
   immunomodulatory effects and trying to better understand their
   mechanisms. The identification, optimization and synthesis of
   antineoplastic drugs from PnV molecules may lead to a new multitarget
   chemotherapy. Glioblastoma is associated with high morbidity and
   mortality; therefore, research to develop new treatments has great
   social relevance. Natural products and their derivatives represent over
   one-third of all new molecular entities approved by FDA. However,
   arthropod venoms are underexploited, although they are a rich source of
   new molecules. A recent in vitro screening of the Phoneutria nigriventer
   spider venom (PnV) antitumor effects by our group has shown that the
   venom significantly affected glioblastoma cell lines. Therefore, it
   would be relevant to establish the effects of PnV on tumor development
   in vivo, considering the complex neoplastic microenvironment. The venom
   was effective at impairing tumor development in murine xenogeneic model,
   activating the innate immune response and increasing tumor infiltrating
   macrophages. In addition, PnV activated macrophages in vitro for a
   different profile of M1. These activated PnV-macrophages have potential
   to fight the tumor without promoting tumorigenesis. Studies in progress
   are selecting the venom molecules with antitumor and immunomodulatory
   effects and trying to better understand their mechanisms. We aim to
   synthesize and carry out a formulation with these antineoplastic
   molecules for clinical trials.
   Spider venom biomolecules induced smaller and necrotic xenogeneic GB;
   spider venom activated the innate immune system; venom increased blood
   monocytes and the migration of macrophages to the tumor; activated
   PnV-macrophages have a profile different of M1 and have a potential to
   fight the tumor without promote tumorigenesis.Y}},
Publisher = {{NATURE PORTFOLIO}},
Address = {{HEIDELBERGER PLATZ 3, BERLIN, 14197, GERMANY}},
Type = {{Article}},
Language = {{English}},
Affiliation = {{Raposo, C (Corresponding Author), Univ Estadual Campinas UNICAMP, Fac Ciencias Farmaceut, Campinas, SP, Brazil.
   Bonfanti, Amanda Pires; Barreto, Natalia; Munhoz, Jaqueline; Caballero, Marcus; Cordeiro, Gabriel; Raposo, Catarina, Univ Estadual Campinas UNICAMP, Fac Ciencias Farmaceut, Campinas, SP, Brazil.
   Bonfanti, Amanda Pires; Barreto, Natalia; Munhoz, Jaqueline; Caballero, Marcus; Cordeiro, Gabriel; Verinaud, Liana, Univ Estadual Campinas, Inst Biol, Dept Biol Estrutural \& Func, Campinas, SP, Brazil.
   Rocha-e-Silva, Thomaz, Fac Israelita Ciencias Saude Albert Einstein, Sao Paulo, SP, Brazil.
   Sutti, Rafael, Santa Casa Sao Paulo, Fac Ciencias Med, Sao Paulo, SP, Brazil.
   Moura, Fernanda, Univ Estadual Campinas, Fac Ciencias Med, Campinas, SP, Brazil.
   Brunetto, Sergio, Univ Estadual Campinas, Ctr Engn Biomed, Campinas, SP, Brazil.
   Ramos, Celso Dario, Univ Estadual Campinas, Hosp Clin, Serv Med Nucl, Campinas, SP, Brazil.
   Thome, Rodolfo, Thomas Jefferson Univ, Dept Neurol, Philadelphia, PA 19107 USA.}},
DOI = {{10.1038/s41598-020-62620-9}},
Article-Number = {{5876}},
ISSN = {{2045-2322}},
Keywords-Plus = {{BLOOD-BRAIN-BARRIER; PHONEUTRIA-NIGRIVENTER VENOM; GLIOMA-CELL-LINE;
   METHOTREXATE; MACROPHAGES; ACTIVATION}},
Research-Areas = {{Science \& Technology - Other Topics}},
Web-of-Science-Categories  = {{Multidisciplinary Sciences}},
Author-Email = {{raposo@unicamp.br}},
ResearcherID-Numbers = {{dos Santos, Natalia Barreto/S-3451-2019
   Brunetto, Sergio/ABC-6327-2020
   Bonfanti, Amanda/AAS-4286-2021
   Munhoz, Jaqueline/AAV-8062-2020
   Rocha e Silva, Thomaz AA/I-3568-2013
   da Silva Cordeiro, Gabriel/AAP-8957-2020
   Ramos, Celso Dario/A-1485-2013
   }},
ORCID-Numbers = {{dos Santos, Natalia Barreto/0000-0001-6150-3582
   Munhoz, Jaqueline/0000-0002-3112-3033
   Rocha e Silva, Thomaz AA/0000-0002-0257-6383
   da Silva Cordeiro, Gabriel/0000-0001-8740-0397
   Ramos, Celso Dario/0000-0002-1312-1026
   Raposo, Catarina/0000-0001-8804-497X
   Bonfanti, Amanda/0000-0003-0896-0105}},
Funding-Acknowledgement = {{Multi-User Equipment Program {[}15/06134-4]; Sao Paulo Research
   Foundation (FAPESP)Fundacao de Amparo a Pesquisa do Estado de Sao Paulo
   (FAPESP); Fundacao de Amparo a Pesquisa do Estado de Sao Paulo (the Sao
   Paulo Research Foundation - FAPESP)Fundacao de Amparo a Pesquisa do
   Estado de Sao Paulo (FAPESP)Fundacao Amazonia de Amparo a Estudos e
   Pesquisas (FAPESPA) {[}2015/04194-0]; Conselho Nacional de
   Desenvolvimento Cientifico e Tecnologico (the Brazilian National Council
   for Scientific and Technological Development - CNPq)Conselho Nacional de
   Desenvolvimento Cientifico e Tecnologico (CNPQ)Fundacao de Apoio a
   Pesquisa do Distrito Federal (FAPDF) {[}431465/2016-9]; FAPESPFundacao
   de Amparo a Pesquisa do Estado de Sao Paulo (FAPESP) {[}2017/05402-0,
   2018/23559-7, 2017/16196-2, 2018/03051-9, 2016/15827-6]}},
Funding-Text = {{Authors would like to thank the Fundacao Florestal de Sao Paulo, the
   gestors of PETAR, Intervales and CurucutuPESM State Parks and Diogo
   Barea from the Center of Zoonosis Control of the city of Itu - SP for
   their support in fieldwork for spider collection. Authors thank Mr.
   Marcos Cesar Meneghetti for his help with animal care. The authors also
   thank for the use of Cytation TM Cell Imaging Multi-Mode Reader (BioTek
   Instruments, Inc., Winooski, VT, USA), a Multi-User Equipment Program -
   grant \#15/06134-4, Sao Paulo Research Foundation (FAPESP). This work
   was supported by the following Brazilian foundations: Fundacao de Amparo
   a Pesquisa do Estado de Sao Paulo (the Sao Paulo Research Foundation -
   FAPESP - grant number 2015/04194-0) and Conselho Nacional de
   Desenvolvimento Cientifico e Tecnologico (the Brazilian National Council
   for Scientific and Technological Development - CNPq - grant number
   431465/2016-9). A.P.B, N.B., M.C. and J.M. are fellows of FAPESP
   (\#2017/05402-0, \#2018/23559-7, \#2017/16196-2, \#2017/05402-0 and
   \#2018/03051-9), C.R. was fellows of FAPESP (\#2016/15827-6), G.G.S.C.
   and L.V. are fellows of the CNPq.}},
Cited-References = {{Alifieris C, 2015, PHARMACOL THERAPEUT, V152, P63, DOI 10.1016/j.pharmthera.2015.05.005.
   {[}Anonymous], 2006, GLIOBLASTOMA GBM.
   Campbell JM, 2016, CANCER CHEMOTH PHARM, V78, P27, DOI 10.1007/s00280-016-3043-5.
   Campillo N, 2019, FRONT ONCOL, V9, DOI 10.3389/fonc.2019.00043.
   Cooper I, 2015, J CEREBR BLOOD F MET, V35, P967, DOI 10.1038/jcbfm.2015.6.
   Cruz-Hofling M. A., 2015, SPIDER VENOMS, P175.
   da Cruz-Hofling MA, 2007, BRAIN RES BULL, V73, P114, DOI 10.1016/j.brainresbull.2007.01.017.
   Escoubas P, 2006, MOL DIVERS, V10, P545, DOI 10.1007/s11030-006-9050-4.
   Ginhoux F, 2016, NAT IMMUNOL, V17, P34, DOI 10.1038/ni.3324.
   Gordon S, 2010, IMMUNITY, V32, P593, DOI 10.1016/j.immuni.2010.05.007.
   Grippo MC, 2001, CELL MOL NEUROBIOL, V21, P421, DOI 10.1023/A:1012662423863.
   Habberstad AH, 2012, CLIN NEUROPATHOL, V31, P361, DOI 10.5414/NP300439.
   Kaydok E, 2018, RHEUMATOL CURR RES, V8, P236, DOI {[}10.4172/2161-1149.1000236, DOI 10.4172/2161-1149.1000236].
   Kelly B, 2015, J BIOL CHEM, V290, P20348, DOI 10.1074/jbc.M115.662114.
   KENIS Y, 1970, LANCET, V1, P621.
   Le Sueur LD, 2003, ACTA NEUROPATHOL, V105, P125, DOI 10.1007/s00401-002-0623-8.
   Lima M. E., 2015, SPIDER VENOMS, P1, DOI DOI 10.1007/978-94-007-6646-4.
   Machado CML, 2009, MICROSC RES TECHNIQ, V72, P310, DOI 10.1002/jemt.20653.
   Machado CML, 2005, CANCER CELL INT, V5, DOI 10.1186/1475-2867-5-13.
   Machado CML, 2008, BMC CANCER, V8, DOI 10.1186/1471-2407-8-291.
   Marim FM, 2010, PLOS ONE, V5, DOI 10.1371/journal.pone.0015263.
   Mosser DM, 2008, NAT REV IMMUNOL, V8, P958, DOI 10.1038/nri2448.
   Nicoletti NF, 2017, TOXICON, V129, P58, DOI 10.1016/j.toxicon.2017.02.001.
   Ostrom Quinn T, 2013, Neuro Oncol, V15 Suppl 2, pii1, DOI 10.1093/neuonc/not151.
   Patridge E, 2016, DRUG DISCOV TODAY, V21, P204, DOI 10.1016/j.drudis.2015.01.009.
   Raposo C, 2007, BRAIN RES, V1149, P18, DOI 10.1016/j.brainres.2007.02.086.
   Raposo C, 2014, PLOS ONE, V9, DOI 10.1371/journal.pone.0107292.
   Raposo Catarina, 2017, J Clin Transl Res, V3, P233.
   Raposo C, 2016, NEUROCHEM INT, V96, P13, DOI 10.1016/j.neuint.2016.04.005.
   Raposo C, 2012, NEUROCHEM RES, V37, P1967, DOI 10.1007/s11064-012-0817-y.
   Ravelli A, 1999, J PEDIATR-US, V135, P316, DOI 10.1016/S0022-3476(99)70127-7.
   Rodell CB, 2018, NAT BIOMED ENG, V2, P578, DOI 10.1038/s41551-018-0236-8.
   Santos N. B., 2018, J CELL PHYSL, V234, P1398.
   Schenka AA, 2005, CELL MOL NEUROBIOL, V25, P929, DOI 10.1007/s10571-005-4959-1.
   Shangguan CF, 2018, THERANOSTICS, V8, P1376, DOI 10.7150/thno.22717.
   Smoll NR, 2013, J CLIN NEUROSCI, V20, P670, DOI 10.1016/j.jocn.2012.05.040.
   Thakkar JP, 2014, CANCER EPIDEM BIOMAR, V23, P1985, DOI 10.1158/1055-9965.EPI-14-0275.
   Vogel DYS, 2014, J NEUROINFLAMM, V11, DOI 10.1186/1742-2094-11-23.
   Wang WY, 2018, EUR J MED CHEM, V158, P502, DOI 10.1016/j.ejmech.2018.09.027.
   Xiao M, 2018, J EXP CLIN CANC RES, V37, DOI 10.1186/s13046-018-0815-2.}},
Number-of-Cited-References = {{40}},
Times-Cited = {{5}},
Usage-Count-Last-180-days = {{0}},
Usage-Count-Since-2013 = {{1}},
Journal-ISO = {{Sci Rep}},
Doc-Delivery-Number = {{NF7QV}},
Web-of-Science-Index = {{Science Citation Index Expanded (SCI-EXPANDED)}},
Unique-ID = {{WOS:000563490000005}},
OA = {{Green Published, gold}},
DA = {{2022-01-16}},
}

@article{ WOS:000733722200021,
Author = {Ross, James L. and Vega, Jose Velazquez and Plant, Ashley and MacDonald,
   Tobey J. and Becher, Oren J. and Hambardzumyan, Dolores},
Title = {{Tumour immune landscape of paediatric high-grade gliomas}},
Journal = {{BRAIN}},
Year = {{2021}},
Volume = {{144}},
Number = {{9}},
Pages = {{2594-2609}},
Month = {{SEP}},
Abstract = {{Over the past decade, remarkable progress has been made towards
   elucidating the origin and genomic landscape of childhood high-grade
   brain tumours. It has become evident that paediatric high-grade gliomas
   differ from those in adults with respect to multiple defining aspects
   including: DNA copy number, gene expression profiles, tumour locations
   within the CNS and genetic alterations such as somatic histone
   mutations.
   Despite these advances, clinical trials for children with gliomas have
   historically been based on ineffective adult regimens that fail to take
   into consideration the fundamental biological differences between the
   two. Additionally, although our knowledge of the intrinsic cellular
   mechanisms driving tumour progression has considerably expanded, little
   is known about the dynamic tumour immune microenvironment in paediatric
   high-grade gliomas. In this review, we explore the genetic and
   epigenetic landscape of these gliomas and how this drives the creation
   of specific tumour subgroups with meaningful survival outcomes. Further,
   we provide a comprehensive analysis of the paediatric high-grade glioma
   tumour immune microenvironment and discuss emerging therapeutic efforts
   aimed at exploiting the immune functions of these tumours.}},
Publisher = {{OXFORD UNIV PRESS}},
Address = {{GREAT CLARENDON ST, OXFORD OX2 6DP, ENGLAND}},
Type = {{Review}},
Language = {{English}},
Affiliation = {{Hambardzumyan, D (Corresponding Author), 1425 Madison Ave,15th Floor,Room 15-20B, New York, NY 10029 USA.
   Ross, JL (Corresponding Author), 1510 Clifton Rd,Room G-211, Atlanta, GA 30322 USA.
   Ross, James L., Emory Univ, Emory Vaccine Ctr, Dept Microbiol \& Immunol, Sch Med, Atlanta, GA 30322 USA.
   Vega, Jose Velazquez, Emory Univ, Sch Med, Dept Pathol \& Lab Med, Atlanta, GA 30322 USA.
   Plant, Ashley; Becher, Oren J., Ann \& Robert H Lurie Childrens Hosp Chicago, Div Hematol Oncol \& Stem Cell Transplant, Chicago, IL 60611 USA.
   MacDonald, Tobey J., Emory Univ, Aflac Canc \& Blood Disorders Ctr, Dept Pediat, Childrens Healthcare Atlanta,Sch Med, Atlanta, GA 30322 USA.
   Hambardzumyan, Dolores, Mt Sinai Icahn Sch Med, Tisch Canc Inst, Dept Oncol Sci, New York, NY 10029 USA.
   Hambardzumyan, Dolores, Mt Sinai Icahn Sch Med, Dept Neurosurg, New York, NY 10029 USA.}},
DOI = {{10.1093/brain/awab155}},
ISSN = {{0006-8950}},
EISSN = {{1460-2156}},
Keywords = {{paediatric glioma; diffuse intrinsic pontine glioma; tumour associated
   macrophage; inflammation; histone}},
Keywords-Plus = {{CENTRAL-NERVOUS-SYSTEM; MALIGNANT GLIOMAS; DENDRITIC CELLS; BRAIN-STEM;
   PONTINE GLIOMA; GLIOBLASTOMA; MANAGEMENT; CHILDREN; REVEALS;
   TEMOZOLOMIDE}},
Research-Areas = {{Neurosciences \& Neurology}},
Web-of-Science-Categories  = {{Clinical Neurology; Neurosciences}},
Author-Email = {{james.ross@emory.edu
   dolares.hambardzumyan@mssm.com}},
Funding-Acknowledgement = {{National Cancer InstituteUnited States Department of Health \& Human
   ServicesNational Institutes of Health (NIH) - USANIH National Cancer
   Institute (NCI) {[}F31CA232531]; Cancer Research Instute; National
   Institutes of HealthUnited States Department of Health \& Human
   ServicesNational Institutes of Health (NIH) - USA {[}NS106554]}},
Funding-Text = {{This study was funded by the National Cancer Institute F31CA232531
   (J.L.R.), Cancer Research Instute (J.L.R.), and National Institutes of
   Health NS106554 (D.H.).}},
Cited-References = {{Ahmed N, 2017, JAMA ONCOL, V3, P1094, DOI 10.1001/jamaoncol.2017.0184.
   Ardon H, 2010, PEDIATR BLOOD CANCER, V54, P519, DOI 10.1002/pbc.22319.
   Aziz-Bose R, 2019, CURR OPIN ONCOL, V31, P522, DOI 10.1097/CCO.0000000000000577.
   Bailey CP, 2020, NEURO-ONCOLOGY, V22, P1302, DOI 10.1093/neuonc/noaa058.
   Bender S, 2013, CANCER CELL, V24, P660, DOI 10.1016/j.ccr.2013.10.006.
   Benitez-Ribas D, 2018, FRONT ONCOL, V8, DOI 10.3389/fonc.2018.00127.
   Bernstock JD, 2020, HUM GENE THER, V31, P1132, DOI 10.1089/hum.2020.101.
   Bouffet E, 2016, J CLIN ONCOL, V34, P2206, DOI 10.1200/JCO.2016.66.6552.
   Braunstein S, 2017, J NEURO-ONCOL, V134, P541, DOI 10.1007/s11060-017-2393-0.
   Brown NF, 2018, BRIT J CANCER, V119, P1171, DOI 10.1038/s41416-018-0258-8.
   Buczkowicz P, 2014, NAT GENET, V46, P451, DOI 10.1038/ng.2936.
   Butowski N, 2009, J NEURO-ONCOL, V91, P175, DOI 10.1007/s11060-008-9693-3.
   Butowski N, 2009, J NEURO-ONCOL, V91, P183, DOI 10.1007/s11060-008-9705-3.
   Caretti V, 2014, ACTA NEUROPATHOL, V127, P897, DOI 10.1007/s00401-014-1272-4.
   Caruso DA, 2005, CANCER-AM CANCER SOC, V103, P1280, DOI 10.1002/cncr.20911.
   Chen ZH, 2020, GLIA, V68, P2148, DOI 10.1002/glia.23883.
   Chen ZH, 2017, CANCER RES, V77, P2266, DOI 10.1158/0008-5472.CAN-16-2310.
   Chheda ZS, 2018, J EXP MED, V215, P141, DOI 10.1084/jem.20171046.
   Cockle JV, 2017, MOL THER-ONCOLYTICS, V5, P75, DOI 10.1016/j.omto.2017.04.002.
   Cohen KJ, 2017, NEURO-ONCOLOGY, V19, P1025, DOI 10.1093/neuonc/nox021.
   Cohen KJ, 2011, NEURO-ONCOLOGY, V13, P317, DOI 10.1093/neuonc/noq191.
   Cordero FJ, 2017, MOL CANCER RES, V15, P1243, DOI 10.1158/1541-7786.MCR-16-0389.
   Curtin JF, 2006, J IMMUNOL, V176, P3566, DOI 10.4049/jimmunol.176.6.3566.
   De Haas AH, 2008, GLIA, V56, P888, DOI 10.1002/glia.20663.
   De Vleeschouwer S, 2008, CLIN CANCER RES, V14, P3098, DOI 10.1158/1078-0432.CCR-07-4875.
   Desjardins A, 2018, NEW ENGL J MED, V379, P150, DOI 10.1056/NEJMoa1716435.
   Diwanji TP, 2017, ADOLESC HEALTH MED T, V8, P99, DOI 10.2147/AHMT.S53391.
   Doorn KJ, 2015, FRONT CELL NEUROSCI, V9, DOI 10.3389/fncel.2015.00084.
   Dorfer C, 2021, ACTA NEUROCHIR, V163, P2025, DOI 10.1007/s00701-020-04589-y.
   Ebrahimi A, 2016, ACTA NEUROPATHOL COM, V4, DOI 10.1186/s40478-016-0331-6.
   Faria CMC, 2011, J NEUROSURG-PEDIATR, V8, P119, DOI 10.3171/2011.5.PEDS1140.
   Filbin MG, 2018, SCIENCE, V360, P331, DOI 10.1126/science.aao4750.
   Finlay JL, 1999, CHILD NERV SYST, V15, P786, DOI 10.1007/s003810050471.
   Fischer U, 2005, ONCOGENE, V24, P1231, DOI 10.1038/sj.onc.1208290.
   Foster JB, 2019, NEURO-ONCOLOGY, V21, P1226, DOI 10.1093/neuonc/noz077.
   Friedman GK, 2018, SCI REP-UK, V8, DOI 10.1038/s41598-018-32353-x.
   Garcia-Fabiani MB, 2020, METHOD ENZYMOL, V632, P369, DOI 10.1016/bs.mie.2019.05.023.
   Geletneky K, 2010, NEURO-ONCOLOGY, V12, P804, DOI 10.1093/neuonc/noq023.
   Ginhoux F, 2010, SCIENCE, V330, P841, DOI 10.1126/science.1194637.
   Goldberg AD, 2010, CELL, V140, P678, DOI 10.1016/j.cell.2010.01.003.
   Grabert K, 2016, NAT NEUROSCI, V19, P504, DOI 10.1038/nn.4222.
   Grabovska Y, 2020, NAT COMMUN, V11, DOI 10.1038/s41467-020-18070-y.
   Griesinger AM, 2013, J IMMUNOL, V191, P4880, DOI 10.4049/jimmunol.1301966.
   Guerra-Garcia P, 2020, PEDIATR BLOOD CANCER, V67, DOI 10.1002/pbc.28011.
   Guerrini-Rousseau L., 2019, NEUROONCOL ADV, V1, P1.
   Hartman LLR, 2014, J PEDIAT HEMATOL ONC, V36, P451, DOI 10.1097/MPH.0000000000000047.
   Hegi ME, 2005, NEW ENGL J MED, V352, P997, DOI 10.1056/NEJMoa043331.
   Herting CJ, 2019, BRAIN, V142, P3834, DOI 10.1093/brain/awz331.
   Herz J, 2017, IMMUNITY, V46, P943, DOI 10.1016/j.immuni.2017.06.007.
   Hilf N, 2019, NATURE, V565, P240, DOI 10.1038/s41586-018-0810-y.
   Hoeman CM, 2019, NAT COMMUN, V10, DOI 10.1038/s41467-019-08823-9.
   Jakacki RI, 2016, NEURO-ONCOLOGY, V18, P1442, DOI 10.1093/neuonc/now038.
   Jha P, 2019, NEUROPATHOLOGY, V39, P413, DOI 10.1111/neup.12594.
   Jiang H, 2014, PLOS ONE, V9, DOI 10.1371/journal.pone.0097407.
   Johanns TM, 2016, CANCER DISCOV, V6, P1230, DOI 10.1158/2159-8290.CD-16-0575.
   Jones C, 2014, NAT REV CANCER, V14, P651, DOI 10.1038/nrc3811.
   Jones C, 2017, NEURO-ONCOLOGY, V19, P153, DOI 10.1093/neuonc/now101.
   Josupeit R, 2016, VIRUSES-BASEL, V8, DOI 10.3390/v8050138.
   Juratli TA, 2018, PHARMACOL THERAPEUT, V182, P70, DOI 10.1016/j.pharmthera.2017.08.006.
   Kaffes I, 2019, ONCOIMMUNOLOGY, V8, DOI 10.1080/2162402X.2019.1655360.
   Keskin DB, 2019, NATURE, V565, P234, DOI 10.1038/s41586-018-0792-9.
   Kiprianova I, 2011, CLIN CANCER RES, V17, P5333, DOI 10.1158/1078-0432.CCR-10-3124.
   Korin B, 2017, NAT NEUROSCI, V20, P1300, DOI 10.1038/nn.4610.
   Korshunov A, 2015, ACTA NEUROPATHOL, V129, P669, DOI 10.1007/s00401-015-1405-4.
   Koschmann C, 2016, ONCOTARGET, V7, P65696, DOI 10.18632/oncotarget.11602.
   Kyritsis AP, 2010, NEURO-ONCOLOGY, V12, P104, DOI 10.1093/neuonc/nop011.
   Lang FF, 2018, J CLIN ONCOL, V36, P1419, DOI 10.1200/JCO.2017.75.8219.
   Larson JD, 2019, CANCER CELL, V35, P140, DOI 10.1016/j.ccell.2018.11.015.
   Lasky JL, 2013, ANTICANCER RES, V33, P2047.
   Lewis PW, 2013, SCIENCE, V340, P857, DOI 10.1126/science.1232245.
   Lieberman NAP, 2019, NEURO-ONCOLOGY, V21, P83, DOI 10.1093/neuonc/noy145.
   Lin GL, 2018, ACTA NEUROPATHOL COM, V6, DOI 10.1186/s40478-018-0553-x.
   Liu XY, 2014, CSH PERSPECT BIOL, V6, DOI 10.1101/cshperspect.a018689.
   Liu ZG, 2013, NEURO-ONCOLOGY, V15, P1173, DOI 10.1093/neuonc/not065.
   Louis DN, 2016, ACTA NEUROPATHOL, V131, P803, DOI 10.1007/s00401-016-1545-1.
   Lukas RV, 2019, ONCOLOGY-NY, V33, P91.
   Mackay A, 2018, CANCER CELL, V33, P829, DOI 10.1016/j.ccell.2018.04.004.
   Mackay A, 2017, CANCER CELL, V32, P520, DOI 10.1016/j.ccell.2017.08.017.
   Majzner RG, 2019, CLIN CANCER RES, V25, P2560, DOI 10.1158/1078-0432.CCR-18-0432.
   Margueron R, 2011, NATURE, V469, P343, DOI 10.1038/nature09784.
   Martinez-Velez N, 2019, NAT COMMUN, V10, DOI 10.1038/s41467-019-10043-0.
   Martinez-Velez N, 2019, ACTA NEUROPATHOL COM, V7, DOI 10.1186/s40478-019-0714-6.
   Mendez F, 2020, CLIN CANCER RES, V26, P4080, DOI 10.1158/1078-0432.CCR-19-3714.
   Mosaab A, 2020, SCI REP-UK, V10, DOI 10.1038/s41598-020-65272-x.
   Mount CW, 2018, NAT MED, V24, P572, DOI 10.1038/s41591-018-0006-x.
   Mueller S, 2020, J CLIN INVEST, V130, P6325, DOI 10.1172/JCI140378.
   Nazha B, 2020, FRONT ONCOL, V10, DOI 10.3389/fonc.2020.01000.
   Ochs K, 2017, ONCOIMMUNOLOGY, V6, DOI 10.1080/2162402X.2017.1328340.
   Ostrom QT, 2015, NEURO-ONCOLOGY, V17, P1, DOI 10.1093/neuonc/nov189.
   Ostrom QT, 2014, NEURO-ONCOLOGY, V16, P1, DOI 10.1093/neuonc/nou223.
   Pathania M, 2017, CANCER CELL, V32, P684, DOI 10.1016/j.ccell.2017.09.014.
   Patil N, 2021, NEURO-ONCOLOGY, V23, P990, DOI 10.1093/neuonc/noaa295.
   Patterson JD, 2020, FRONT ONCOL, V10, DOI 10.3389/fonc.2020.01582.
   Paugh BS, 2011, J CLIN ONCOL, V29, P3999, DOI 10.1200/JCO.2011.35.5677.
   Paugh BS, 2010, J CLIN ONCOL, V28, P3061, DOI 10.1200/JCO.2009.26.7252.
   Plant AS, 2018, J NEURO-ONCOL, V137, P269, DOI 10.1007/s11060-017-2737-9.
   Pollack IF, 2006, J CLIN ONCOL, V24, P3431, DOI 10.1200/JCO.2006.05.7265.
   Pollack IF, 2014, J CLIN ONCOL, V32, P2050, DOI 10.1200/JCO.2013.54.0526.
   Robinson MH, 2020, J IMMUNOTHER CANCER, V8, DOI 10.1136/jitc-2020-001066.
   Rong Y, 2006, J NEUROPATH EXP NEUR, V65, P529, DOI 10.1097/00005072-200606000-00001.
   Ross JL, 2021, BRAIN, V144, P53, DOI 10.1093/brain/awaa382.
   Ross JL, 2017, SCI REP-UK, V7, DOI 10.1038/s41598-017-15849-w.
   Salazar AM, 1996, NEUROSURGERY, V38, P1096, DOI 10.1097/00006123-199606000-00006.
   Sarthy JF, 2020, ELIFE, V9, DOI {[}10.7554/elife.61090, 10.7554/eLife.61090].
   Schwartzentruber J, 2012, NATURE, V482, P226, DOI {[}10.1038/nature10833, 10.1007/s13311-012-0137-6].
   Shemer A, 2015, SEMIN IMMUNOPATHOL, V37, P613, DOI 10.1007/s00281-015-0519-z.
   Shum T, 2017, CANCER DISCOV, V7, P1238, DOI 10.1158/2159-8290.CD-17-0538.
   Silvin A, 2018, GLIA, V66, P2045, DOI 10.1002/glia.23458.
   Solomon DA, 2016, BRAIN PATHOL, V26, P569, DOI 10.1111/bpa.12336.
   Stucklin ASG, 2019, NAT COMMUN, V10, DOI 10.1038/s41467-019-12187-5.
   Sturm D, 2012, CANCER CELL, V22, P425, DOI 10.1016/j.ccr.2012.08.024.
   Subashi E, 2016, J NEURO-ONCOL, V126, P243, DOI 10.1007/s11060-015-1969-9.
   Tang X, 2019, MOL THER-ONCOLYTICS, V14, P279, DOI 10.1016/j.omto.2019.07.002.
   Tasic B, 2016, NAT NEUROSCI, V19, P335, DOI 10.1038/nn.4216.
   Tejada S, 2018, FRONT ONCOL, V8, DOI 10.3389/fonc.2018.00061.
   Tejada S, 2018, NEUROSURGERY, V83, P1050, DOI 10.1093/neuros/nyx507.
   Thewissen K, 2014, MULT SCLER J, V20, P548, DOI 10.1177/1352458513505352.
   Vanan MI, 2014, NEURO-ONCOL PRACT, V1, P145, DOI 10.1093/nop/npu022.
   Vinci M, 2018, NAT MED, V24, P1204, DOI 10.1038/s41591-018-0086-7.
   Wang LM, 2018, HUM PATHOL, V78, P89, DOI 10.1016/j.humpath.2018.04.015.
   Wang SS, 2019, TRENDS IMMUNOL, V40, P748, DOI 10.1016/j.it.2019.05.009.
   Wu G, 2014, NAT GENET, V46, P444, DOI 10.1038/ng.2938.
   Wu G, 2012, NAT GENET, V44, P251, DOI 10.1038/ng.1102.
   Yang T, 2013, WORLD NEUROSURG, V79, P537, DOI 10.1016/j.wneu.2012.09.015.
   Yona S, 2013, IMMUNITY, V38, P79, DOI 10.1016/j.immuni.2012.12.001.
   Yu LT, 2011, NEURO-ONCOLOGY, V13, P14, DOI 10.1093/neuonc/noq148.
   Zhu XM, 2010, CANCER IMMUNOL IMMUN, V59, P1401, DOI 10.1007/s00262-010-0876-3.}},
Number-of-Cited-References = {{127}},
Times-Cited = {{1}},
Usage-Count-Last-180-days = {{0}},
Usage-Count-Since-2013 = {{2}},
Journal-ISO = {{Brain}},
Doc-Delivery-Number = {{XT6VH}},
Web-of-Science-Index = {{Science Citation Index Expanded (SCI-EXPANDED)}},
Unique-ID = {{WOS:000733722200021}},
DA = {{2022-01-16}},
}

@article{ WOS:000240329400032,
Author = {Synowitz, Mchael and Glass, Rainer and Faerber, Katrin and Markovic,
   Darko and Kronenberg, Golo and Herrmann, Ken and Schnermann, Juergen and
   Nolte, Christiane and van Rooijen, Nico and Kiwit, Juergen and
   Kettenmann, Helmut},
Title = {{A(1) adenosine receptors in microglia control glioblastoma-host
   interaction}},
Journal = {{CANCER RESEARCH}},
Year = {{2006}},
Volume = {{66}},
Number = {{17}},
Pages = {{8550-8557}},
Month = {{SEP 1}},
Abstract = {{We report that experimental glioblastoma grow more vigorously in A(1)
   adenosine receptor (A(1)AR)-deficient mice associated with a strong
   accumulation of microglial cells at and around the tumors. A(1)ARs were
   prominently expressed in microglia associated with tumor cells as
   revealed with immunocytochemistry but low in microglia in the unaffected
   brain tissue. The A(1)AR could also be detected on microglia from human
   glioblastoma resections. To study functional interactions between tumor
   and host cells, we studied glioblastoma growth in organotypical brain
   slice cultures. A(1)AR agonists suppressed tumor growth. When, however,
   microglial cells were depleted from the slices, the agonists even
   stimulated tumor growth. Thus, adenosine attenuates glioblastoma growth
   acting via A(1)AR in microglia.}},
Publisher = {{AMER ASSOC CANCER RESEARCH}},
Address = {{615 CHESTNUT ST, 17TH FLOOR, PHILADELPHIA, PA 19106-4404 USA}},
Type = {{Article}},
Language = {{English}},
Affiliation = {{Kettenmann, H (Corresponding Author), Max Delbruck Ctr Mol Med, Cell Neurosci Grp, Robert Rossle Str 10, D-13092 Berlin, Germany.
   Max Delbruck Ctr Mol Med, Cell Neurosci Grp, D-13092 Berlin, Germany.
   Free Univ Berlin, Dept Psychiat, D-1000 Berlin, Germany.
   Helios Hosp Berlin, Dept Neurosurg, Berlin, Germany.
   NIDDK, NIH, Bethesda, MD USA.
   Fac Med, Dept Mol Cell Biol, Amsterdam, Netherlands.}},
DOI = {{10.1158/0008-5472.CAN-06-0365}},
ISSN = {{0008-5472}},
Keywords-Plus = {{RAT MICROGLIA; MICE LACKING; MULTIPLE-SCLEROSIS; TNF-ALPHA; EXPRESSION;
   CELLS; A(2A)-RECEPTORS; MACROPHAGES; ACTIVATION; MECHANISM}},
Research-Areas = {{Oncology}},
Web-of-Science-Categories  = {{Oncology}},
Author-Email = {{kettenmann@mde-berlin.de}},
ResearcherID-Numbers = {{Kettenmann, Helmut/AAJ-5142-2021
   Kronenberg, Golo/F-8772-2010
   Herrmann, Ken/E-8956-2015
   Van Rooijen, Nico/Z-1578-2019
   }},
ORCID-Numbers = {{Kronenberg, Golo/0000-0002-5310-9849
   Kettenmann, Helmut/0000-0001-8208-0291}},
Funding-Acknowledgement = {{NATIONAL INSTITUTE OF DIABETES AND DIGESTIVE AND KIDNEY DISEASESUnited
   States Department of Health \& Human ServicesNational Institutes of
   Health (NIH) - USANIH National Institute of Diabetes \& Digestive \&
   Kidney Diseases (NIDDK) {[}ZIADK043413, Z01DK043413] Funding Source: NIH
   RePORTER}},
Cited-References = {{Bauer A, 2005, J NUCL MED, V46, P450.
   Braun N, 2000, EUR J NEUROSCI, V12, P4357, DOI 10.1046/j.1460-9568.2000.01342.x.
   DUNWIDDIE TV, 1985, INT REV NEUROBIOL, V27, P63, DOI 10.1016/S0074-7742(08)60556-5.
   Fiebich BL, 1996, GLIA, V18, P152, DOI 10.1002/(SICI)1098-1136(199610)18:2<152::AID-GLIA7>3.0.CO;2-2.
   Fields RD, 2006, NAT REV NEUROSCI, V7, P423, DOI 10.1038/nrn1928.
   Fredholm BB, 1997, INT REV NEUROBIOL, V40, P259.
   Fredholm BB, 2005, ANNU REV PHARMACOL, V45, P385, DOI 10.1146/annurev.pharmtox.45.120403.095731.
   GebickeHaerter PJ, 1996, NEUROCHEM INT, V29, P37, DOI 10.1016/0197-0186(95)00137-9.
   Gimenez-Llort L, 2002, EUR J NEUROSCI, V16, P547, DOI 10.1046/j.1460-9568.2002.02122.x.
   Glass R, 2005, J NEUROSCI, V25, P2637, DOI 10.1523/JNEUROSCI.5118-04.2005.
   Hammarberg C, 2003, J NEUROCHEM, V86, P1051, DOI 10.1046/j.1471-4159.2003.01919.x.
   Hasko G, 1996, J IMMUNOL, V157, P4634.
   Heese K, 1997, NEUROSCI LETT, V231, P83, DOI 10.1016/S0304-3940(97)00545-4.
   HEUSSEN C, 1980, ANAL BIOCHEM, V102, P196, DOI 10.1016/0003-2697(80)90338-3.
   Johansson B, 2001, P NATL ACAD SCI USA, V98, P9407, DOI 10.1073/pnas.161292398.
   Johnston JB, 2001, ANN NEUROL, V49, P650, DOI 10.1002/ana.1007.abs.
   Jung S, 2000, MOL CELL BIOL, V20, P4106, DOI 10.1128/MCB.20.11.4106-4114.2000.
   Kempermann G, 2003, DEVELOPMENT, V130, P391, DOI 10.1242/dev.00203.
   Kust BM, 1999, GLIA, V25, P120.
   LE MO, 1996, J IMMUNOL, V156, P4408.
   Lee HT, 2004, AM J PHYSIOL-RENAL, V286, pF298, DOI 10.1152/ajprenal.00185.2003.
   Lee HT, 2004, J AM SOC NEPHROL, V15, P102, DOI 10.1097/01.ASN.0000102474.68613.AE.
   Liao YL, 2003, CIRC RES, V93, P759, DOI 10.1161/01.RES.0000094744.88220.62.
   MACDONALD RL, 1986, J PHYSIOL-LONDON, V370, P75, DOI 10.1113/jphysiol.1986.sp015923.
   Markovic DS, 2005, J NEUROPATH EXP NEUR, V64, P754, DOI 10.1097/01.jnen.0000178445.33972.a9.
   Merrill JT, 1997, ARTHRITIS RHEUM, V40, P1308, DOI 10.1002/1529-0131(199707)40:7<1308::AID-ART16>3.0.CO;2-M.
   Nolte C, 2001, GLIA, V33, P72.
   Ogata T, 1996, NEUROSCI LETT, V218, P91, DOI 10.1016/S0304-3940(96)13118-9.
   PLESNER L, 1995, INT REV CYTOL, V158, P141.
   Prinz M, 1999, J NEUROCHEM, V72, P2215, DOI 10.1046/j.1471-4159.1999.0722215.x.
   Rao JS, 2003, NAT REV CANCER, V3, P489, DOI 10.1038/nrc1121.
   Sajjadi FG, 1996, J IMMUNOL, V156, P3435.
   SALMON JE, 1993, J IMMUNOL, V151, P2775.
   SALMON JE, 1990, J IMMUNOL, V145, P2235.
   SCHNITZER J, 1989, J COMP NEUROL, V282, P249, DOI 10.1002/cne.902820207.
   SCHOEN SW, 1992, GLIA, V6, P314, DOI 10.1002/glia.440060410.
   Si QS, 1996, EXP NEUROL, V137, P345, DOI 10.1006/exnr.1996.0035.
   Sun CX, 2005, J CLIN INVEST, V115, P35, DOI 10.1172/JCI200522656.
   Sun DQ, 2001, P NATL ACAD SCI USA, V98, P9983, DOI 10.1073/pnas.171317998.
   TRUSSELL LO, 1985, P NATL ACAD SCI USA, V82, P4857, DOI 10.1073/pnas.82.14.4857.
   Tsutsui S, 2004, J NEUROSCI, V24, P1521, DOI 10.1523/JNEUROSCI.4271-03.2004.
   VANROOIJEN N, 1994, J IMMUNOL METHODS, V174, P83.}},
Number-of-Cited-References = {{42}},
Times-Cited = {{53}},
Usage-Count-Last-180-days = {{0}},
Usage-Count-Since-2013 = {{5}},
Journal-ISO = {{Cancer Res.}},
Doc-Delivery-Number = {{081PL}},
Web-of-Science-Index = {{Science Citation Index Expanded (SCI-EXPANDED)}},
Unique-ID = {{WOS:000240329400032}},
OA = {{Bronze}},
DA = {{2022-01-16}},
}

@article{ WOS:000590988100001,
Author = {Roura, Adria-Jaume and Gielniewski, Bartlomiej and Pilanc, Paulina and
   Szadkowska, Paulina and Maleszewska, Marta and Krol, Sylwia K. and
   Czepko, Ryszard and Kaspera, Wojciech and Wojtas, Bartosz and Kaminska,
   Bozena},
Title = {{Identification of the immune gene expression signature associated with
   recurrence of high-grade gliomas}},
Journal = {{JOURNAL OF MOLECULAR MEDICINE-JMM}},
Year = {{2021}},
Volume = {{99}},
Number = {{2}},
Pages = {{241-255}},
Month = {{FEB}},
Abstract = {{High-grade gliomas (HGGs), the most common and aggressive primary brain
   tumors in adults, inevitably recur due to incomplete surgery or
   resistance to therapy. Intratumoral genomic and cellular heterogeneity
   of HGGs contributes to therapeutic resistance, recurrence, and poor
   clinical outcomes. Transcriptomic profiles of HGGs at recurrence have
   not been investigated in detail. Using targeted sequencing of
   cancer-related genes and transcriptomics, we identified single
   nucleotide variations, small insertions and deletions, copy number
   aberrations (CNAs), as well as gene expression changes and pathway
   deregulation in 16 pairs of primary and recurrent HGGs. Most of the
   somatic mutations identified in primary HGGs were not detected after
   relapse, suggesting a subclone substitution during the tumor
   progression. We found a novel frameshift insertion in the ZNF384 gene
   which may contribute to extracellular matrix remodeling. An inverse
   correlation of focal CNAs in EGFR and PTEN genes was detected.
   Transcriptomic analysis revealed downregulation of genes involved in
   messenger RNA splicing, cell cycle, and DNA repair, while genes related
   to interferon signaling and phosphatidylinositol (PI) metabolism are
   upregulated in secondary HGGs when compared to primary HGGs. In silico
   analysis of the tumor microenvironment identified M2 macrophages and
   immature dendritic cells as enriched in recurrent HGGs, suggesting a
   prominent immunosuppressive signature. Accumulation of those cells in
   recurrent HGGs was validated by immunostaining. Our findings point to a
   substantial transcriptomic deregulation and a pronounced infiltration of
   immature dendritic cells in recurrent HGG, which may impact the
   effectiveness of frontline immunotherapies in the GBM management. Key
   messages
   Most of the somatic mutations identified in primary HGGs were not
   detected after relapse. Focal CNAs in and genes are inversely correlated
   in primary and recurrent HGGs. EGFRPTENTranscriptomic changes and
   distinct immune-related signatures characterize HGG recurrence.
   Recurrent HGGs are characterized by a prominent infiltration of immature
   dendritic and M2 macrophages.}},
Publisher = {{SPRINGER HEIDELBERG}},
Address = {{TIERGARTENSTRASSE 17, D-69121 HEIDELBERG, GERMANY}},
Type = {{Article}},
Language = {{English}},
Affiliation = {{Wojtas, B (Corresponding Author), Nencki Inst Expt Biol, Warsaw, Poland.
   Roura, Adria-Jaume; Gielniewski, Bartlomiej; Pilanc, Paulina; Szadkowska, Paulina; Maleszewska, Marta; Krol, Sylwia K.; Wojtas, Bartosz; Kaminska, Bozena, Nencki Inst Expt Biol, Warsaw, Poland.
   Czepko, Ryszard, Andrzej Frycz Modrzewski Krakow Univ, Hosp St Raphael, Clin Dept Neurosurg, Krakow, Poland.
   Kaspera, Wojciech, Med Univ Silesia, Reg Hosp, Dept Neurosurg, Sosnowiec, Poland.}},
DOI = {{10.1007/s00109-020-02005-7}},
Early Access Date = {{NOV 2020}},
ISSN = {{0946-2716}},
EISSN = {{1432-1440}},
Keywords = {{Recurrent high-grade glioma; Tumor microenvironment; Immune signature;
   Copy number aberrations; Immunohistochemistry}},
Keywords-Plus = {{DENDRITIC CELLS; GLIOBLASTOMA; CANCER; PROGRESSION; SUBSETS; GENOME;
   TUMOR}},
Research-Areas = {{Genetics \& Heredity; Research \& Experimental Medicine}},
Web-of-Science-Categories  = {{Genetics \& Heredity; Medicine, Research \& Experimental}},
Author-Email = {{b.wojtas@nencki.edu.pl}},
ResearcherID-Numbers = {{Krol, Sylwia Katarzyna/ABH-1707-2020
   Kaspera, Wojciech/AAF-2715-2019
   Kaminska, Bozena/H-4592-2011
   }},
ORCID-Numbers = {{Krol, Sylwia Katarzyna/0000-0002-5297-9033
   Kaspera, Wojciech/0000-0002-7139-3409
   Wojtas, Bartosz/0000-0002-9967-910X
   Paulina, Szadkowska/0000-0001-8125-4843
   Kaminska, Bozena/0000-0002-2642-4616
   Gielniewski, Bartlomiej/0000-0001-8067-0618
   Roura, Adria-Jaume/0000-0002-8271-8803
   Maleszewska, Marta/0000-0001-8695-374X
   Czepko, Ryszard/0000-0003-3872-1201}},
Funding-Acknowledgement = {{Foundation for Polish Science TEAM-TECH Core Facility project ``NGS
   platform for comprehensive diagnostics and personalized therapy in
   neuro-oncology{''}; European Union, The European Regional Development
   Fund within the Operational Programme ``Innovative economy{''} for
   2007-2013}},
Funding-Text = {{Studies were supported by the Foundation for Polish Science TEAM-TECH
   Core Facility project ``NGS platform for comprehensive diagnostics and
   personalized therapy in neuro-oncology.{''} The use of CePT
   infrastructure, financed by the European Union, The European Regional
   Development Fund within the Operational Programme ``Innovative
   economy{''} for 2007-2013, is highly appreciated.}},
Cited-References = {{Alexandrov LB, 2013, NATURE, V500, P415, DOI 10.1038/nature12477.
   An ZY, 2018, ONCOGENE, V37, P1561, DOI 10.1038/s41388-017-0045-7.
   Aran D, 2017, GENOME BIOL, V18, DOI 10.1186/s13059-017-1349-1.
   Aras S, 2017, BRIT J CANCER, V117, P1583, DOI 10.1038/bjc.2017.356.
   Barthel FP, 2019, NATURE, V576, P112, DOI 10.1038/s41586-019-1775-1.
   Becht E, 2016, GENOME BIOL, V17, DOI 10.1186/s13059-016-1070-5.
   Bolger AM, 2014, BIOINFORMATICS, V30, P2114, DOI 10.1093/bioinformatics/btu170.
   Brennan CW, 2013, CELL, V155, P462, DOI 10.1016/j.cell.2013.09.034.
   Ceccarelli M, 2016, CELL, V164, P550, DOI 10.1016/j.cell.2015.12.028.
   Childress P, 2015, MOL ENDOCRINOL, V29, P1269, DOI 10.1210/me.2014-1406.
   Danan-Gotthold M, 2015, NUCLEIC ACIDS RES, V43, P5130, DOI 10.1093/nar/gkv210.
   Dobin A, 2013, BIOINFORMATICS, V29, P15, DOI 10.1093/bioinformatics/bts635.
   Ellert-Miklaszewska A, 2013, GLIA, V61, P1178, DOI 10.1002/glia.22510.
   Finotello F, 2019, GENOME MED, V11, DOI 10.1186/s13073-019-0638-6.
   Gabrusiewicz K, 2011, PLOS ONE, V6, DOI 10.1371/journal.pone.0023902.
   Gardner A, 2016, TRENDS IMMUNOL, V37, P855, DOI 10.1016/j.it.2016.09.006.
   Gocho Y, 2015, LEUKEMIA, V29, P2445, DOI 10.1038/leu.2015.111.
   Guo C, 2017, BMC GENOMICS, V18, DOI 10.1186/s12864-017-3785-4.
   Hirabayashi S, 2017, HAEMATOLOGICA, V102, P118, DOI 10.3324/haematol.2016.151035.
   Janco JMT, 2015, J IMMUNOL, V194, P2985, DOI 10.4049/jimmunol.1403134.
   Kim H, 2015, GENOME RES, V25, P316, DOI 10.1101/gr.180612.114.
   Kim R, 2006, CLIN EXP IMMUNOL, V146, P189, DOI 10.1111/j.1365-2249.2006.03215.x.
   Koboldt DC, 2012, GENOME RES, V22, P568, DOI 10.1101/gr.129684.111.
   Korber V, 2019, CANCER CELL, V35, P692, DOI 10.1016/j.ccell.2019.02.007.
   Li B, 2016, GENOME BIOL, V17, DOI 10.1186/s13059-016-1028-7.
   Liao Y, 2014, BIOINFORMATICS, V30, P923, DOI 10.1093/bioinformatics/btt656.
   Liu AZ, 2016, FRONT ONCOL, V6, DOI 10.3389/fonc.2016.00016.
   Love MI, 2014, GENOME BIOL, V15, DOI 10.1186/s13059-014-0550-8.
   Ma Y, 2013, J CANCER, V4, P36, DOI 10.7150/jca.5046.
   Newman AM, 2015, NAT METHODS, V12, P453, DOI {[}10.1038/NMETH.3337, 10.1038/nmeth.3337].
   Perng P, 2015, FRONT ONCOL, V6, P5.
   Phillips HS, 2006, CANCER CELL, V9, P157, DOI 10.1016/j.ccr.2006.02.019.
   Sedlazeck FJ, 2013, BIOINFORMATICS, V29, P2790, DOI 10.1093/bioinformatics/btt468.
   Silginer M, 2017, NEURO-ONCOLOGY, V19, P1338, DOI 10.1093/neuonc/nox051.
   Sturm D, 2014, NAT REV CANCER, V14, P92, DOI 10.1038/nrc3655.
   Szulzewsky F, 2015, PLOS ONE, V10, DOI 10.1371/journal.pone.0116644.
   Tamborero D, 2013, BIOINFORMATICS, V29, P2238, DOI 10.1093/bioinformatics/btt395.
   Tanabe T, 2000, J NEURO-ONCOL, V48, P225, DOI 10.1023/A:1006476408190.
   Touat M, 2017, ANN ONCOL, V28, P1457, DOI 10.1093/annonc/mdx106.
   van Alphen RJ, 2009, BRIT J CANCER, V100, P228, DOI 10.1038/sj.bjc.6604801.
   Verhaak RGW, 2010, CANCER CELL, V17, P98, DOI 10.1016/j.ccr.2009.12.020.
   Wang JG, 2016, NAT GENET, V48, P768, DOI 10.1038/ng.3590.
   Wang K, 2010, NUCLEIC ACIDS RES, V38, DOI 10.1093/nar/gkq603.
   Wang LG, 2012, BIOINFORMATICS, V28, P2184, DOI 10.1093/bioinformatics/bts356.
   Yang CH, 2017, ONCOTARGET, V8, P112980, DOI 10.18632/oncotarget.22945.
   Young SK, 2016, J BIOL CHEM, V291, P13780, DOI 10.1074/jbc.M116.729830.}},
Number-of-Cited-References = {{46}},
Times-Cited = {{4}},
Usage-Count-Last-180-days = {{0}},
Usage-Count-Since-2013 = {{4}},
Journal-ISO = {{J. Mol. Med.}},
Doc-Delivery-Number = {{PU7SU}},
Web-of-Science-Index = {{Science Citation Index Expanded (SCI-EXPANDED)}},
Unique-ID = {{WOS:000590988100001}},
DA = {{2022-01-16}},
}

@article{ WOS:000467901100011,
Author = {Latha, Khatri and Yan, Jun and Yang, Yuhui and Gressot, Loyola V. and
   Kong, Ling-Yuan and Manyam, Ganiraju and Ezhilarasan, Ravesanker and
   Wang, Qianghu and Sulman, Erik P. and Davis, R. Eric and Huang, Suyun
   and Fuller, Gregory N. and Rao, Arvind and Heimberger, Amy B. and Li,
   Shulin and Rao, Ganesh},
Title = {{The Role of Fibrinogen-Like Protein 2 on Immunosuppression and Malignant
   Progression in Glioma}},
Journal = {{JNCI-JOURNAL OF THE NATIONAL CANCER INSTITUTE}},
Year = {{2019}},
Volume = {{111}},
Number = {{3}},
Pages = {{292-300}},
Month = {{MAR}},
Abstract = {{Background Virtually all low-grade gliomas (LGGs) will progress to
   high-grade gliomas (HGGs), including glioblastoma, the most common
   malignant primary brain tumor in adults. A key regulator of
   immunosuppression, fibrinogen-like protein 2 (FGL2), may play an
   important role in the malignant transformation of LGG to HGG. We sought
   to determine the mechanism of FGL2 on tumor progression and to show that
   inhibiting FGL2 expression had a therapeutic effect.
   Methods We analyzed human gliomas that had progressed from low- to
   high-grade for FGL2 expression. We modeled FGL2 overexpression in an
   immunocompetent genetically engineered mouse model to determine its
   effect on tumor progression. Tumors and their associated
   microenvironments were analyzed for their immune cell infiltration. Mice
   were treated with an FGL2 antibody to determine a therapeutic effect.
   Statistical tests were two-sided.
   Results We identified increased expression of FGL2 in surgically
   resected tumors that progressed from low to high grade (n = 10). The
   Cancer Genome Atlas data showed that LGG cases with overexpression of
   FGL2 (n = 195) had statistically significantly shorter survival (median
   = 62.9 months) compared with cases with low expression (n = 325, median
   = 94.4 months, P < .001). In a murine glioma model, HGGs induced with
   FGL2 exhibited a mesenchymal phenotype and increased CD4(+) forkhead box
   P3 (FoxP3)(+) Treg cells, implicating immunosuppression as a mechanism
   for tumor progression. Macrophages in these tumors were skewed toward
   the immunosuppressive M2 phenotype. Depletion of Treg cells with
   anti-FGL2 statistically significantly prolonged survival in mice
   compared with controls (n = 11 per group, median survival = 90 days vs
   62 days, P = .004), shifted the phenotype from mesenchymal HGG to
   proneural LGG, and decreased M2 macrophage skewing.
   Conclusions FGL2 facilitates glioma progression from low to high grade.
   Suppressing FGL2 expression holds therapeutic promise for halting
   malignant transformation in glioma.}},
Publisher = {{OXFORD UNIV PRESS INC}},
Address = {{JOURNALS DEPT, 2001 EVANS RD, CARY, NC 27513 USA}},
Type = {{Article}},
Language = {{English}},
Affiliation = {{Rao, G (Corresponding Author), Univ Texas MD Anderson Canc Ctr, Unit 0442, Dept Neurosurg, 1515 Holcombe Blvd, Houston, TX 77030 USA.
   Li, SL (Corresponding Author), Univ Texas MD Anderson Canc Ctr, Unit 0853, Dept Pediat Res, 1515 Holcombe Blvd, Houston, TX 77030 USA.
   Latha, Khatri; Yang, Yuhui; Gressot, Loyola V.; Kong, Ling-Yuan; Huang, Suyun; Heimberger, Amy B.; Li, Shulin; Rao, Ganesh, Univ Texas MD Anderson Canc Ctr, Dept Neurosurg, Houston, TX 77030 USA.
   Yan, Jun; Li, Shulin, Univ Texas MD Anderson Canc Ctr, Dept Pediat Res, Houston, TX 77030 USA.
   Manyam, Ganiraju; Wang, Qianghu; Rao, Arvind, Univ Texas MD Anderson Canc Ctr, Dept Bioinformat \& Computat Biol, Houston, TX 77030 USA.
   Ezhilarasan, Ravesanker; Sulman, Erik P., Univ Texas MD Anderson Canc Ctr, Dept Radiat Oncol, Houston, TX 77030 USA.
   Davis, R. Eric, Univ Texas MD Anderson Canc Ctr, Dept Lymphoma \& Myeloma, Houston, TX 77030 USA.
   Fuller, Gregory N., Univ Texas MD Anderson Canc Ctr, Dept Pathol, Houston, TX 77030 USA.}},
DOI = {{10.1093/jnci/djy107}},
Article-Number = {{djy107}},
ISSN = {{0027-8874}},
EISSN = {{1460-2105}},
Keywords-Plus = {{REGULATORY T-CELLS; PROMOTES ANGIOGENESIS; HEPATITIS-VIRUS;
   TUMOR-GROWTH; GLIOBLASTOMA; FGL2; PROTHROMBINASE; PROLIFERATION;
   TRANSCRIPTION; CONTRIBUTES}},
Research-Areas = {{Oncology}},
Web-of-Science-Categories  = {{Oncology}},
Author-Email = {{sli4@mdanderson.org
   grao@mdanderson.org}},
ResearcherID-Numbers = {{Li, Shulin/D-6478-2011
   Manyam, Ganiraju C/B-5890-2014
   }},
ORCID-Numbers = {{Sulman, Erik/0000-0003-4933-9120}},
Funding-Acknowledgement = {{National Institutes of HealthUnited States Department of Health \& Human
   ServicesNational Institutes of Health (NIH) - USA {[}K08NS070928,
   R01NS094615, R01CA20349301A1]; National Cancer Institute SPORE in Brain
   Cancer {[}P50 CA127001]; SPORE Career Development Program {[}P50
   CA127001-07]; Marnie Rose Foundation; Broach Foundation for Brain Cancer
   Research; MD Anderson Cancer Center Core Grant NCI {[}CA016672];
   NATIONAL CANCER INSTITUTEUnited States Department of Health \& Human
   ServicesNational Institutes of Health (NIH) - USANIH National Cancer
   Institute (NCI) {[}R37CA214955, R01CA203493] Funding Source: NIH
   RePORTER; NATIONAL INSTITUTE OF NEUROLOGICAL DISORDERS AND STROKEUnited
   States Department of Health \& Human ServicesNational Institutes of
   Health (NIH) - USANIH National Institute of Neurological Disorders \&
   Stroke (NINDS) {[}R01NS094615] Funding Source: NIH RePORTER}},
Funding-Text = {{This work was supported by the National Institutes of Health (grant
   numbers K08NS070928 and R01NS094615 to GR and R01CA20349301A1 to SL) and
   the National Cancer Institute SPORE in Brain Cancer (P50 CA127001) and
   the SPORE Career Development Program (P50 CA127001-07 to KL), the Marnie
   Rose Foundation (GR), and The Broach Foundation for Brain Cancer
   Research. This work was also supported by MD Anderson Cancer Center Core
   Grant NCI CA016672, including the DNA Analysis Facility, the Sequencing
   and Microarray Facility, and the Monoclonal Antibody Facility.}},
Cited-References = {{Bhat KPL, 2013, CANCER CELL, V24, P331, DOI 10.1016/j.ccr.2013.08.001.
   Bingle L, 2002, J PATHOL, V196, P254, DOI 10.1002/path.1027.
   Ceccarelli M, 2016, CELL, V164, P550, DOI 10.1016/j.cell.2015.12.028.
   Cerami E, 2012, CANCER DISCOV, V2, P401, DOI 10.1158/2159-8290.CD-12-0095.
   Chan CWY, 2003, J IMMUNOL, V170, P4036, DOI 10.4049/jimmunol.170.8.4036.
   Ding JW, 1997, J VIROL, V71, P9223, DOI 10.1128/JVI.71.12.9223-9230.1997.
   Doucette T, 2013, CANCER IMMUNOL RES, V1, P112, DOI 10.1158/2326-6066.CIR-13-0028.
   Doucette TA, 2012, NEURO-ONCOLOGY, V14, P1136, DOI 10.1093/neuonc/nos139.
   Foerster K, 2010, J HEPATOL, V53, P608, DOI 10.1016/j.jhep.2010.04.020.
   Fontenot JD, 2005, NAT IMMUNOL, V6, P1142, DOI 10.1038/ni1263.
   Gajewski TF, 2013, NAT IMMUNOL, V14, P1014, DOI 10.1038/ni.2703.
   Grauer OM, 2007, INT J CANCER, V121, P95, DOI 10.1002/ijc.22607.
   Guillonneau C, 2007, J CLIN INVEST, V117, P1096, DOI 10.1172/JCI28801.
   Han MF, 2008, J BIOL CHEM, V283, P32715, DOI 10.1074/jbc.M806769200.
   Heimberger AB, 2008, CLIN CANCER RES, V14, P5166, DOI 10.1158/1078-0432.CCR-08-0320.
   Holland EC, 1998, P NATL ACAD SCI USA, V95, P1218, DOI 10.1073/pnas.95.3.1218.
   Holland EC, 2000, NAT GENET, V25, P55, DOI 10.1038/75596.
   Hu JM, 2016, INT REV IMMUNOL, V35, P325, DOI 10.3109/08830185.2014.956360.
   Huse JT, 2011, GLIA, V59, P1190, DOI 10.1002/glia.21165.
   Joller N, 2014, IMMUNITY, V40, P569, DOI 10.1016/j.immuni.2014.02.012.
   Khaled YS, 2013, IMMUNOL CELL BIOL, V91, P493, DOI 10.1038/icb.2013.29.
   Khattar R, 2013, PLOS ONE, V8, DOI 10.1371/journal.pone.0072309.
   Komohara Y, 2008, J PATHOL, V216, P15, DOI 10.1002/path.2370.
   Kong LY, 2010, CLIN CANCER RES, V16, P5722, DOI 10.1158/1078-0432.CCR-10-1693.
   Liu H, 2013, INT J BIOCHEM CELL B, V45, P408, DOI 10.1016/j.biocel.2012.10.014.
   Liu MF, 2006, J IMMUNOL, V176, P7028, DOI 10.4049/jimmunol.176.11.7028.
   Liu YL, 2012, LIVER INT, V32, P1585, DOI 10.1111/j.1478-3231.2012.02865.x.
   Louis DN, 2016, ACTA NEUROPATHOL, V131, P803, DOI 10.1007/s00401-016-1545-1.
   Mantovani A, 2008, LANCET, V371, P771, DOI 10.1016/S0140-6736(08)60241-X.
   Nakano I, 2015, J NEUROSURG, V122, P324, DOI 10.3171/2014.9.JNS132253.
   Nduom EK, 2015, NEURO-ONCOLOGY, V17, P9, DOI 10.1093/neuonc/nov151.
   Ning Q, 2003, J BIOL CHEM, V278, P15541, DOI 10.1074/jbc.M212806200.
   Perng P, 2015, FRONT ONCOL, V5, DOI 10.3389/fonc.2015.00153.
   Phillips HS, 2006, CANCER CELL, V9, P157, DOI 10.1016/j.ccr.2006.02.019.
   Qin WZ, 2014, MED ONCOL, V31, DOI 10.1007/s12032-014-0181-7.
   Rabizadeh E, 2015, THROMB RES, V136, P118, DOI 10.1016/j.thromres.2014.11.023.
   Razavi SM, 2016, FRONT SURG, V3, DOI 10.3389/fsurg.2016.00011.
   Sarkar S, 2014, NAT NEUROSCI, V17, P46, DOI 10.1038/nn.3597.
   Schrand B, 2014, CANCER IMMUNOL RES, V2, P867, DOI 10.1158/2326-6066.CIR-14-0007.
   Shalev I, 2009, HEPATOLOGY, V49, P387, DOI 10.1002/hep.22684.
   Solinas G, 2009, J LEUKOCYTE BIOL, V86, P1065, DOI 10.1189/jlb.0609385.
   Stupp R, 2009, LANCET ONCOL, V10, P459, DOI 10.1016/S1470-2045(09)70025-7.
   Su K, 2008, WORLD J GASTROENTERO, V14, P5980, DOI 10.3748/wjg.14.5980.
   Verhaak RGW, 2010, CANCER CELL, V17, P98, DOI 10.1016/j.ccr.2009.12.020.
   Wang QH, 2018, CANCER CELL, V33, P152, DOI 10.1016/j.ccell.2017.12.012.
   Wei J, 2013, CANCER RES, V73, P3913, DOI 10.1158/0008-5472.CAN-12-4318.
   Williams LM, 2007, NAT IMMUNOL, V8, P277, DOI 10.1038/ni1437.
   Xu S, 2014, JNCI-J NATL CANCER I, V106, DOI 10.1093/jnci/dju162.
   Yan J, 2015, JNCI-J NATL CANCER I, V107, DOI 10.1093/jnci/djv137.
   Zheng Y, 2007, NATURE, V445, P936, DOI 10.1038/nature05563.}},
Number-of-Cited-References = {{50}},
Times-Cited = {{16}},
Usage-Count-Last-180-days = {{1}},
Usage-Count-Since-2013 = {{13}},
Journal-ISO = {{JNCI-J. Natl. Cancer Inst.}},
Doc-Delivery-Number = {{HY1TX}},
Web-of-Science-Index = {{Science Citation Index Expanded (SCI-EXPANDED)}},
Unique-ID = {{WOS:000467901100011}},
OA = {{Bronze, Green Published}},
DA = {{2022-01-16}},
}

@article{ WOS:000387103700007,
Author = {Gabrusiewicz, Konrad and Rodriguez, Benjamin and Wei, Jun and Hashimoto,
   Yuuri and Healy, Luke M. and Maiti, Sourindra N. and Thomas, Ginu and
   Zhou, Shouhao and Wang, Qianghu and Elakkad, Ahmed and Liebelt, Brandon
   D. and Yaghi, Nasser K. and Ezhilarasan, Ravesanker and Huang, Neal and
   Weinberg, Jeffrey S. and Prabhu, Sujit S. and Rao, Ganesh and Sawaya,
   Raymond and Langford, Lauren A. and Bruner, Janet M. and Fuller, Gregory
   N. and Bar-Or, Amit and Li, Wei and Colen, Rivka R. and Curran, Michael
   A. and Bhat, Krishna P. and Antel, Jack P. and Cooper, Laurence J. and
   Sulman, Erik P. and Heimberger, Amy B.},
Title = {{Glioblastoma-infiltrated innate immune cells resemble M0 macrophage
   phenotype}},
Journal = {{JCI INSIGHT}},
Year = {{2016}},
Volume = {{1}},
Number = {{2}},
Month = {{FEB 25}},
Abstract = {{Glioblastomas are highly infiltrated by diverse immune cells, including
   microglia, macrophages, and myeloid-derived suppressor cells (MDSCs).
   Understanding the mechanisms by which glioblastoma-associated myeloid
   cells (GAMs) undergo metamorphosis into tumor-supportive cells,
   characterizing the heterogeneity of immune cell phenotypes within
   glioblastoma subtypes, and discovering new targets can help the design
   of new efficient immunotherapies. In this study, we performed a
   comprehensive battery of immune phenotyping, whole-genome microarray
   analysis, and microRNA expression profiling of GAMs with matched blood
   monocytes, healthy donor monocytes, normal brain microglia, nonpolarized
   M0 macrophages, and polarized M1, M2a, M2c macrophages. Glioblastoma
   patients had an elevated number of monocytes relative to healthy donors.
   Among CD11b(+) cells, microglia and MDSCs constituted a higher
   percentage of GAMs than did macrophages. GAM profiling using flow
   cytometry studies revealed a continuum between the M1- and M2-like
   phenotype. Contrary to current dogma, GAMs exhibited distinct
   immunological functions, with the former aligned close to nonpolarized
   M0 macrophages.}},
Publisher = {{AMER SOC CLINICAL INVESTIGATION INC}},
Address = {{2015 MANCHESTER RD, ANN ARBOR, MI 48104 USA}},
Type = {{Article}},
Language = {{English}},
Affiliation = {{Heimberger, AB (Corresponding Author), Univ Texas MD Anderson Canc Ctr, Dept Neurosurg, Unit 422,POB 301402, Houston, TX 77030 USA.
   Gabrusiewicz, Konrad; Wei, Jun; Hashimoto, Yuuri; Liebelt, Brandon D.; Yaghi, Nasser K.; Huang, Neal; Weinberg, Jeffrey S.; Prabhu, Sujit S.; Rao, Ganesh; Sawaya, Raymond; Heimberger, Amy B., Univ Texas MD Anderson Canc Ctr, Dept Neurosurg, Unit 422,POB 301402, Houston, TX 77030 USA.
   Rodriguez, Benjamin; Li, Wei, Baylor Coll Med, Div Biostat, Dan L Duncan Canc Ctr, Houston, TX 77030 USA.
   Rodriguez, Benjamin; Li, Wei, Baylor Coll Med, Dept Mol \& Cellular Biol, Houston, TX 77030 USA.
   Healy, Luke M.; Bar-Or, Amit; Antel, Jack P., McGill Univ, Neuroimmunol Unit, Dept Neurol \& Neurosurg, Montreal Neurol Inst \& Hosp, Montreal, PQ, Canada.
   Maiti, Sourindra N.; Cooper, Laurence J., Univ Texas MD Anderson Canc Ctr, Div Pediat, Houston, TX 77030 USA.
   Thomas, Ginu; Elakkad, Ahmed; Colen, Rivka R., Univ Texas MD Anderson Canc Ctr, Dept Diagnost Radiol, Houston, TX 77030 USA.
   Zhou, Shouhao, Univ Texas MD Anderson Canc Ctr, Dept Biostat, Houston, TX 77030 USA.
   Wang, Qianghu, Univ Texas MD Anderson Canc Ctr, Dept Bioinformat \& Computat Biol, Houston, TX 77030 USA.
   Ezhilarasan, Ravesanker; Sulman, Erik P., Univ Texas MD Anderson Canc Ctr, Dept Radiat Oncol, Houston, TX 77030 USA.
   Langford, Lauren A.; Bruner, Janet M.; Fuller, Gregory N.; Curran, Michael A., Univ Texas MD Anderson Canc Ctr, Dept Neuropathol, Houston, TX 77030 USA.
   Curran, Michael A., Univ Texas MD Anderson Canc Ctr, Dept Immunol, Houston, TX 77030 USA.
   Bhat, Krishna P., Univ Texas MD Anderson Canc Ctr, Dept Translat Mol Pathol, Houston, TX 77030 USA.}},
DOI = {{10.1172/jci.insight.85841}},
Article-Number = {{e85841}},
ISSN = {{2379-3708}},
Keywords-Plus = {{SUPPRESSOR-CELLS; HUMAN GLIOMAS; TUMOR PROGRESSION; PERIPHERAL-BLOOD;
   BREAST-CANCER; MYELOID CELLS; BRAIN-TUMORS; MOUSE-BRAIN; EXPRESSION;
   MICROGLIA}},
Research-Areas = {{Research \& Experimental Medicine}},
Web-of-Science-Categories  = {{Medicine, Research \& Experimental}},
Author-Email = {{aheimber@mdanderson.org}},
ResearcherID-Numbers = {{Yaghi, Nasser/AAL-7001-2021
   Colen, Rivka/Y-4062-2019
   Healy, Luke/Y-5604-2019
   }},
ORCID-Numbers = {{Healy, Luke/0000-0001-9496-2216
   antel, jack/0000-0002-5148-0636
   Yaghi, Nasser/0000-0003-0810-8502
   Sulman, Erik/0000-0003-4933-9120}},
Funding-Acknowledgement = {{NCI NIH HHSUnited States Department of Health \& Human ServicesNational
   Institutes of Health (NIH) - USANIH National Cancer Institute (NCI)
   {[}R01 CA193466, R01 CA120813, P30 CA016672, P50 CA127001, P50 CA093459]
   Funding Source: Medline; NHGRI NIH HHSUnited States Department of Health
   \& Human ServicesNational Institutes of Health (NIH) - USANIH National
   Human Genome Research Institute (NHGRI) {[}R01 HG007538] Funding Source:
   Medline; NATIONAL CANCER INSTITUTEUnited States Department of Health \&
   Human ServicesNational Institutes of Health (NIH) - USANIH National
   Cancer Institute (NCI) {[}R01CA193466, R01CA120813, P30CA016672,
   P50CA093459, P50CA127001] Funding Source: NIH RePORTER; NATIONAL HUMAN
   GENOME RESEARCH INSTITUTEUnited States Department of Health \& Human
   ServicesNational Institutes of Health (NIH) - USANIH National Human
   Genome Research Institute (NHGRI) {[}R01HG007538] Funding Source: NIH
   RePORTER}},
Cited-References = {{Badie B, 2000, NEUROSURGERY, V46, P957, DOI 10.1097/00006123-200004000-00035.
   Bergenfelz C, 2013, SCAND J IMMUNOL, V78, P194, DOI 10.1111/sji.12075.
   Beyer M, 2012, PLOS ONE, V7, DOI 10.1371/journal.pone.0045466.
   Bhat KPL, 2013, CANCER CELL, V24, P331, DOI 10.1016/j.ccr.2013.08.001.
   Derlindati E, 2015, PLOS ONE, V10, DOI 10.1371/journal.pone.0119751.
   Dolmans MM, 2006, HUM REPROD, V21, P413, DOI 10.1093/humrep/dei320.
   Doucette T, 2013, CANCER IMMUNOL RES, V1, P112, DOI 10.1158/2326-6066.CIR-13-0028.
   Dubinski D, 2016, NEURO-ONCOLOGY, V18, P807, DOI 10.1093/neuonc/nov280.
   Durafourt BA, 2012, GLIA, V60, P717, DOI 10.1002/glia.22298.
   Ellert-Miklaszewska A, 2013, GLIA, V61, P1178, DOI 10.1002/glia.22510.
   Engler JR, 2012, PLOS ONE, V7, DOI 10.1371/journal.pone.0043339.
   Fallah P, 2013, MOL BIOL REP, V40, P4713, DOI 10.1007/s11033-013-2567-6.
   Fossati G, 1999, ACTA NEUROPATHOL, V98, P349, DOI 10.1007/s004010051093.
   Fu CL, 2001, CLIN CANCER RES, V7, P4182.
   Fujita M, 2011, CANCER RES, V71, P2664, DOI 10.1158/0008-5472.CAN-10-3055.
   Gabrilovich DI, 2012, NAT REV IMMUNOL, V12, P253, DOI 10.1038/nri3175.
   Gabrusiewicz K, 2015, NEOPLASIA, V17, P374, DOI 10.1016/j.neo.2015.03.003.
   Gabrusiewicz K, 2011, PLOS ONE, V6, DOI 10.1371/journal.pone.0023902.
   Gielen PR, 2015, J NEUROPATH EXP NEUR, V74, P390, DOI 10.1097/NEN.0000000000000183.
   Graeber MB, 2002, GLIA, V40, P252, DOI 10.1002/glia.10147.
   Hao SY, 2013, AM J BLOOD RES, V3, P239.
   Hattermann K, 2014, ONCOL REP, V32, P270, DOI 10.3892/or.2014.3214.
   HSIEH CS, 1992, P NATL ACAD SCI USA, V89, P6065, DOI 10.1073/pnas.89.13.6065.
   Hussain SF, 2006, NEURO-ONCOLOGY, V8, P261, DOI 10.1215/15228517-2006-008.
   Hussain SF, 2006, J TRANSL MED, V4, DOI 10.1186/1479-5876-4-15.
   Jan HJ, 2010, NEURO-ONCOLOGY, V12, P58, DOI 10.1093/neuonc/nop013.
   Jia WT, 2010, J NEUROIMMUNOL, V223, P20, DOI 10.1016/j.jneuroim.2010.03.011.
   Kettenmann H, 2011, PHYSIOL REV, V91, P461, DOI 10.1152/physrev.00011.2010.
   Kohanbash G, 2013, CANCER RES, V73, P6413, DOI 10.1158/0008-5472.CAN-12-4124.
   Komohara Y, 2008, J PATHOL, V216, P15, DOI 10.1002/path.2370.
   Kong LY, 2010, CLIN CANCER RES, V16, P5722, DOI 10.1158/1078-0432.CCR-10-1693.
   Kramer PA, 2014, REDOX BIOL, V2, P206, DOI 10.1016/j.redox.2013.12.026.
   Lechner MG, 2011, J TRANSL MED, V9, DOI 10.1186/1479-5876-9-90.
   Lu DY, 2012, NEURO-ONCOLOGY, V14, P1367, DOI 10.1093/neuonc/nos262.
   Mantovani A, 2004, TRENDS IMMUNOL, V25, P677, DOI 10.1016/j.it.2004.09.015.
   Martinez FO, 2006, J IMMUNOL, V177, P7303, DOI 10.4049/jimmunol.177.10.7303.
   Martinez FO, 2008, FRONT BIOSCI-LANDMRK, V13, P453, DOI 10.2741/2692.
   McNamara MG, 2014, J NEURO-ONCOL, V117, P147, DOI 10.1007/s11060-014-1366-9.
   Melief J, 2012, GLIA, V60, P1506, DOI 10.1002/glia.22370.
   Mieczkowski J, 2015, ONCOTARGET, V6, P33077, DOI 10.18632/oncotarget.5310.
   MORIMURA T, 1990, ACTA NEUROPATHOL, V80, P287, DOI 10.1007/BF00294647.
   Nikodemova M, 2012, J NEUROINFLAMM, V9, DOI 10.1186/1742-2094-9-147.
   O'Neill LAJ, 2013, NATURE, V493, P346, DOI 10.1038/nature11862.
   Parney IF, 2009, J NEUROSURG, V110, P572, DOI 10.3171/2008.7.JNS08475.
   Pello OM, 2012, BLOOD, V119, P411, DOI 10.1182/blood-2011-02-339911.
   Pollard JW, 2004, NAT REV CANCER, V4, P71, DOI 10.1038/nrc1256.
   Prosniak M, 2013, CLIN CANCER RES, V19, P3776, DOI 10.1158/1078-0432.CCR-12-1940.
   Pukrop T, 2006, P NATL ACAD SCI USA, V103, P5454, DOI 10.1073/pnas.0509703103.
   Radhakrishnan A, 2012, J CELL COMMUN SIGNAL, V6, P169, DOI 10.1007/s12079-012-0168-0.
   Raychaudhuri B, 2011, NEURO-ONCOLOGY, V13, P591, DOI 10.1093/neuonc/nor042.
   Roggendorf W, 1996, ACTA NEUROPATHOL, V92, P288, DOI 10.1007/s004010050520.
   Schmidt H, 2005, BRIT J CANCER, V93, P273, DOI 10.1038/sj.bjc.6602702.
   SEDGWICK JD, 1991, P NATL ACAD SCI USA, V88, P7438, DOI 10.1073/pnas.88.16.7438.
   Sica A, 2008, SEMIN CANCER BIOL, V18, P349, DOI 10.1016/j.semcancer.2008.03.004.
   Squadrito ML, 2013, TRENDS IMMUNOL, V34, P350, DOI 10.1016/j.it.2013.02.003.
   Sreekanthreddy P, 2010, CANCER EPIDEM BIOMAR, V19, P1409, DOI 10.1158/1055-9965.EPI-09-1077.
   Szulzewsky F, 2015, PLOS ONE, V10, DOI 10.1371/journal.pone.0116644.
   Tran CT, 1998, NEUROPATH APPL NEURO, V24, P293, DOI 10.1046/j.1365-2990.1998.00120.x.
   Umemura N, 2008, J LEUKOCYTE BIOL, V83, P1136, DOI 10.1189/jlb.0907611.
   van Bruggen N, 1999, J CLIN INVEST, V104, P1613, DOI 10.1172/JCI8218.
   Verhaak RGW, 2010, CANCER CELL, V17, P98, DOI 10.1016/j.ccr.2009.12.020.
   Verschuere T, 2014, INT J CANCER, V134, P873, DOI 10.1002/ijc.28426.
   Wang JB, 2014, J TRANSL MED, V12, DOI 10.1186/1479-5876-12-7.
   Wei J, 2013, CANCER RES, V73, P3913, DOI 10.1158/0008-5472.CAN-12-4318.
   Wierzba-Bobrowicz T, 1994, Folia Neuropathol, V32, P251.
   Wu A, 2010, NEURO-ONCOLOGY, V12, P1113, DOI 10.1093/neuonc/noq082.
   Xiao WZ, 2015, BIOSCIENCE REP, V35, DOI 10.1042/BSR20150088.
   Xu S, 2014, JNCI-J NATL CANCER I, V106, DOI 10.1093/jnci/dju162.
   Yan J, 2015, JNCI-J NATL CANCER I, V107, DOI 10.1093/jnci/djv137.
   Yu JP, 2013, J IMMUNOL, V190, P3783, DOI 10.4049/jimmunol.1201449.
   Zhang HM, 2015, PROTEOMICS, V15, P3731, DOI 10.1002/pmic.201400511.
   ZIEGLERHEITBROCK HWL, 1993, IMMUNOL TODAY, V14, P121, DOI 10.1016/0167-5699(93)90212-4.}},
Number-of-Cited-References = {{73}},
Times-Cited = {{212}},
Usage-Count-Last-180-days = {{0}},
Usage-Count-Since-2013 = {{25}},
Journal-ISO = {{JCI Insight}},
Doc-Delivery-Number = {{EB1IO}},
Web-of-Science-Index = {{Science Citation Index Expanded (SCI-EXPANDED)}},
Unique-ID = {{WOS:000387103700007}},
OA = {{Green Published, Green Accepted, gold}},
ESI-Highly-Cited-Paper = {{Y}},
ESI-Hot-Paper = {{N}},
DA = {{2022-01-16}},
}

@article{ WOS:000488725000001,
Author = {Gholamin, Sharareh and Youssef, Osama A. and Rafat, Marjan and Esparza,
   Rogelio and Kahn, Suzana and Shahin, Maryam and Giaccia, Amato J. and
   Graves, Edward E. and Weissman, Irving and Mitra, Siddhartha and
   Cheshier, Samuel H.},
Title = {{Irradiation or temozolomide chemotherapy enhances anti-CD47 treatment of
   glioblastoma}},
Journal = {{INNATE IMMUNITY}},
Year = {{2020}},
Volume = {{26}},
Number = {{2}},
Pages = {{130-137}},
Month = {{FEB}},
Abstract = {{Irradiation and temozolomide (TMZ) chemotherapy are the current standard
   treatments for glioblastoma multiforme (GBM), but they are associated
   with toxicity and limited efficacy. Recently, these standard therapies
   have been used to enhance immunotherapy against GBM. Immunotherapy using
   the anti-CD47 (immune checkpoint inhibitor) treatment has shown promise
   in treating multiple tumor types, including GBM. The goal of this
   current work was to test whether irradiation or TMZ chemotherapy could
   enhance anti-CD47 treatment against GBM. Our results showed that
   irradiation and TMZ each significantly enhanced anti-CD47-mediated
   phagocytosis of GBM cells in vitro. Furthermore, mice engrafted with
   human GBM that received anti-CD47 combined with focal irradiation or TMZ
   treatment showed a significant increase in the survival rate compared to
   those that received a single treatment. The tumor growth in mice that
   received both anti-CD47 and irradiation was significantly less than that
   of groups that received either anti-CD47 or focal irradiation. The
   results from this study may support future use of anti-CD47 treatment in
   combination with irradiation or chemotherapy to enhance the therapeutic
   efficacy of GBM treatment.}},
Publisher = {{SAGE PUBLICATIONS LTD}},
Address = {{1 OLIVERS YARD, 55 CITY ROAD, LONDON EC1Y 1SP, ENGLAND}},
Type = {{Article}},
Language = {{English}},
Affiliation = {{Cheshier, SH (Corresponding Author), Univ Utah, Sch Med, Huntsman Canc Inst, Dept Neurosurg,Div Pediat Neurosurg, Salt Lake City, UT 84113 USA.
   Gholamin, Sharareh; Esparza, Rogelio; Kahn, Suzana; Mitra, Siddhartha; Cheshier, Samuel H., Stanford Univ, Lucile Packard Childrens Hosp, Sch Med, Dept Neurosurg,Div Pediat Neurosurg, Stanford, CA 94305 USA.
   Gholamin, Sharareh; Kahn, Suzana; Weissman, Irving; Mitra, Siddhartha; Cheshier, Samuel H., Stanford Univ, Sch Med, Inst Stem Cell Biol \& Regenerat Med, Stanford, CA 94305 USA.
   Gholamin, Sharareh; Kahn, Suzana; Weissman, Irving; Mitra, Siddhartha; Cheshier, Samuel H., Stanford Univ, Sch Med, Stanford Ludwig Canc Ctr, Stanford, CA 94305 USA.
   Youssef, Osama A.; Cheshier, Samuel H., Univ Utah, Sch Med, Huntsman Canc Inst, Dept Neurosurg,Div Pediat Neurosurg, Salt Lake City, UT 84113 USA.
   Rafat, Marjan; Shahin, Maryam; Giaccia, Amato J.; Graves, Edward E., Stanford Univ, Dept Radiat Oncol, Stanford, CA 94305 USA.
   Mitra, Siddhartha, Univ Colorado, Childrens Hosp Colorado, Sch Med, Dept Pediat,Hematol Oncol,Bone Marrow Transplant, Boulder, CO 80309 USA.}},
DOI = {{10.1177/1753425919876690}},
Early Access Date = {{SEP 2019}},
Article-Number = {{1753425919876690}},
ISSN = {{1753-4259}},
EISSN = {{1753-4267}},
Keywords = {{Glioblastoma; anti-CD47; irradiation; temozolomide; phagocytosis;
   macrophages}},
Keywords-Plus = {{INDEPENDENT CELL-DEATH; PROMOTE PHAGOCYTOSIS; CANCER; RADIATION;
   RADIOTHERAPY; RITUXIMAB; BLOCKADE; EXPOSURE}},
Research-Areas = {{Biochemistry \& Molecular Biology; Immunology; Research \& Experimental
   Medicine; Microbiology}},
Web-of-Science-Categories  = {{Biochemistry \& Molecular Biology; Immunology; Medicine, Research \&
   Experimental; Microbiology}},
Author-Email = {{samuel.cheshier@hci.utah.edu}},
ResearcherID-Numbers = {{Rafat, Marjan/D-8348-2015
   }},
ORCID-Numbers = {{Rafat, Marjan/0000-0002-9444-4379
   Gholamin, Sharareh/0000-0001-7425-6074}},
Funding-Acknowledgement = {{Ludwig Cancer Center, Department of Neurosurgery at Stanford; Huntsman
   Cancer Institute, Department of Neurosurgery, University of Utah; Ty
   Louis Campbell St. Baldrick's Foundation; Kathryn S.R. Lowry Endowed
   Chari in Neurosurgery; MRCUK Research \& Innovation (UKRI)Medical
   Research Council UK (MRC) {[}MC\_UU\_00001/8] Funding Source: UKRI}},
Funding-Text = {{The author(s) disclosed receipt of the following financial support for
   the research, authorship and/or publication of this article: this study
   was supported by Ludwig Cancer Center, Department of Neurosurgery at
   Stanford, and the Huntsman Cancer Institute, Department of Neurosurgery,
   University of Utah. S.H.C. was supported as the Ty Louis Campbell St.
   Baldrick's Foundation Scholar, and Kathryn S.R. Lowry Endowed Chari in
   Neurosurgery. S.H.C. was also supported by kind gifts from Victoria and
   Rider McDowell Family Foundation, Cancer-a-Gogo, Jenna and Colin Fisher,
   and Charles Comey and Judith Huang.}},
Cited-References = {{Advani R, 2018, NEW ENGL J MED, V379, P1711, DOI 10.1056/NEJMoa1807315.
   Aguilera TA, 2016, NAT COMMUN, V7, DOI 10.1038/ncomms13898.
   Barber GN, 2015, NAT REV IMMUNOL, V15, P760, DOI 10.1038/nri3921.
   Bernal-Estevez D, 2016, BMC CANCER, V16, DOI 10.1186/s12885-016-2625-2.
   Chao MP, 2012, CURR OPIN IMMUNOL, V24, P225, DOI 10.1016/j.coi.2012.01.010.
   Chao MP, 2010, SCI TRANSL MED, V2, DOI 10.1126/scitranslmed.3001375.
   Chao MP, 2010, CELL, V142, P699, DOI 10.1016/j.cell.2010.07.044.
   Cloughesy TF, 2019, NAT MED, V25, P477, DOI 10.1038/s41591-018-0337-7.
   Dai BL, 2018, BIOCHEM BIOPH RES CO, V501, P871, DOI 10.1016/j.bbrc.2018.05.064.
   Deng LF, 2014, J CLIN INVEST, V124, P687, DOI 10.1172/JCI67313.
   Feliz-Mosquea YR, 2018, BREAST CANCER RES TR, V172, P69, DOI 10.1007/s10549-018-4884-x.
   Gholamin S, 2017, SCI TRANSL MED, V9, DOI 10.1126/scitranslmed.aaf2968.
   Golden EB, 2014, ONCOIMMUNOLOGY, V3, DOI 10.4161/onci.28518.
   Hernandez C, 2016, ONCOGENE, V35, P5931, DOI 10.1038/onc.2016.104.
   Hutter G, 2019, P NATL ACAD SCI USA, V116, P997, DOI 10.1073/pnas.1721434116.
   Kim D, 2012, LEUKEMIA, V26, P2538, DOI 10.1038/leu.2012.141.
   Leclair P, 2018, CELL DEATH DIS, V9, DOI {[}10.1038/S41419-018-0601-2, 10.1038/s41419-018-0601-2].
   Leder K, 2014, CELL, V156, P603, DOI 10.1016/j.cell.2013.12.029.
   Liauw SL, 2013, SCI TRANSL MED, V5, DOI 10.1126/scitranslmed.3005148.
   Mateo V, 1999, NAT MED, V5, P1277, DOI 10.1038/15233.
   Mateo W, 2002, BLOOD, V100, P2882, DOI 10.1182/blood-2001-12-0217.
   Mathios D, 2016, SCI TRANSL MED, V8, DOI 10.1126/scitranslmed.aag2942.
   Maxhimer JB, 2009, SCI TRANSL MED, V1, DOI 10.1126/scitranslmed.3000139.
   Metayer LE, 2017, ONCOTARGET, V8, P60892, DOI 10.18632/oncotarget.18492.
   Obeid M, 2007, CELL DEATH DIFFER, V14, P1848, DOI 10.1038/sj.cdd.4402201.
   Pasi F, 2014, BIOMED RES INT, V2014, DOI 10.1155/2014/453497.
   Rapoport BL, 2019, INT J MOL SCI, V20, DOI 10.3390/ijms20040959.
   Razavi SM, 2016, FRONT SURG, V3, DOI 10.3389/fsurg.2016.00011.
   Shurin GV, 2009, J IMMUNOL, V183, P137, DOI 10.4049/jimmunol.0900734.
   Stupp R, 2005, NEW ENGL J MED, V352, P987, DOI 10.1056/NEJMoa043330.
   Tseng D, 2013, P NATL ACAD SCI USA, V110, P11103, DOI 10.1073/pnas.1305569110.
   Twyman-Saint Victor C, 2015, NATURE, V520, P373, DOI 10.1038/nature14292.
   Weichselbaum RR, 2017, NAT REV CLIN ONCOL, V14, P365, DOI 10.1038/nrclinonc.2016.211.
   Wu L, 2018, ONCOIMMUNOLOGY, V7, DOI 10.1080/2162402X.2017.1397248.
   Yan YY, 2018, FRONT IMMUNOL, V9, DOI 10.3389/fimmu.2018.01739.
   Yang F, 2015, PLOS ONE, V10, DOI 10.1371/journal.pone.0119341.
   Zeng J, 2013, INT J RADIAT ONCOL, V86, P343, DOI 10.1016/j.ijrobp.2012.12.025.
   Zhang M, 2016, PLOS ONE, V11, DOI 10.1371/journal.pone.0153550.}},
Number-of-Cited-References = {{38}},
Times-Cited = {{8}},
Usage-Count-Last-180-days = {{3}},
Usage-Count-Since-2013 = {{6}},
Journal-ISO = {{Innate Immun.}},
Doc-Delivery-Number = {{KI9FK}},
Web-of-Science-Index = {{Science Citation Index Expanded (SCI-EXPANDED)}},
Unique-ID = {{WOS:000488725000001}},
OA = {{gold, Green Published}},
DA = {{2022-01-16}},
}

@article{ WOS:000658833100002,
Author = {Simonds, Erin F. and Lu, Edbert D. and Badillo, Oscar and Karimi,
   Shokoufeh and Liu, V, Eric and Tamaki, Whitney and Rancan, Chiara and
   Downey, Kira M. and Stultz, Jacob and Sinha, Meenal and McHenry, Lauren
   K. and Nasholm, Nicole M. and Chuntova, Pavlina and Sundstrom, Anders
   and Genoud, Vassilis and Shahani, Shilpa A. and Wang, Leo D. and Brown,
   Christine E. and Walker, Paul R. and Swartling, Fredrik J. and Fong,
   Lawrence and Okada, Hideho and Weiss, William A. and Hellstrom, Mats},
Title = {{Deep immune profiling reveals targetable mechanisms of immune evasion in
   immune checkpoint inhibitor-refractory glioblastoma}},
Journal = {{JOURNAL FOR IMMUNOTHERAPY OF CANCER}},
Year = {{2021}},
Volume = {{9}},
Number = {{6}},
Abstract = {{Background Glioblastoma (GBM) is refractory to immune checkpoint
   inhibitor (ICI) therapy. We sought to determine to what extent this
   immune evasion is due to intrinsic properties of the tumor cells versus
   the specialized immune context of the brain, and if it can be reversed.
   Methods We used CyTOF mass cytometry to compare the tumor immune
   microenvironments (TIME) of human tumors that are generally
   ICI-refractory (GBM and sarcoma) or ICI-responsive (renal cell
   carcinoma), as well as mouse models of GBM that are ICI-responsive
   (GL261) or ICI-refractory (SB28). We further compared SB28 tumors grown
   intracerebrally versus subcutaneously to determine how tumor site
   affects TIME and responsiveness to dual CTLA-4/PD-1 blockade. Informed
   by these data, we explored rational immunotherapeutic combinations.
   Results ICI-sensitivity in human and mouse tumors was associated with
   increased T cells and dendritic cells (DCs), and fewer myeloid cells, in
   particular PD-L1+ tumor-associated macrophages. The SB28 mouse model of
   GBM responded to ICI when grown subcutaneously but not intracerebrally,
   providing a system to explore mechanisms underlying ICI resistance in
   GBM. The response to ICI in the subcutaneous SB28 model required CD4 T
   cells and NK cells, but not CD8 T cells. Recombinant FLT3L expanded DCs,
   improved antigen-specific T cell priming, and prolonged survival of mice
   with intracerebral SB28 tumors, but at the cost of increased Tregs.
   Targeting PD-L1 also prolonged survival, especially when combined with
   stereotactic radiation. Conclusions Our data suggest that a major
   obstacle for effective immunotherapy of GBM is poor antigen presentation
   in the brain, rather than intrinsic immunosuppressive properties of GBM
   tumor cells. Deep immune profiling identified DCs and PD-L1+
   tumor-associated macrophages as promising targetable cell populations,
   which was confirmed using therapeutic interventions in vivo.}},
Publisher = {{BMJ PUBLISHING GROUP}},
Address = {{BRITISH MED ASSOC HOUSE, TAVISTOCK SQUARE, LONDON WC1H 9JR, ENGLAND}},
Type = {{Article}},
Language = {{English}},
Affiliation = {{Weiss, WA (Corresponding Author), Univ Calif San Francisco, Dept Neurol, San Francisco, CA 94143 USA.
   Hellstrom, M (Corresponding Author), Uppsala Univ, Dept Immunol Genet \& Pathol, Uppsala, Sweden.
   Okada, H; Weiss, WA (Corresponding Author), Univ Calif San Francisco, Dept Neurol Surg, San Francisco, CA 94143 USA.
   Okada, H; Weiss, WA (Corresponding Author), Parker Inst Canc Immunotherapy, San Francisco, CA 94129 USA.
   Weiss, WA (Corresponding Author), Univ Calif San Francisco, Dept Pediat, San Francisco, CA 94143 USA.
   Weiss, WA (Corresponding Author), Univ Calif San Francisco, Helen Diller Family Comprehens Canc Ctr, San Francisco, CA 94143 USA.
   Simonds, Erin F.; Lu, Edbert D.; Downey, Kira M.; McHenry, Lauren K.; Nasholm, Nicole M.; Weiss, William A., Univ Calif San Francisco, Dept Neurol, San Francisco, CA 94143 USA.
   Badillo, Oscar; Karimi, Shokoufeh; Sundstrom, Anders; Swartling, Fredrik J.; Hellstrom, Mats, Uppsala Univ, Dept Immunol Genet \& Pathol, Uppsala, Sweden.
   Liu, Eric, V; Tamaki, Whitney; Rancan, Chiara; Stultz, Jacob; Sinha, Meenal; Fong, Lawrence, Univ Calif San Francisco, Dept Med, Div Hematol Oncol, San Francisco, CA 94143 USA.
   Chuntova, Pavlina; Okada, Hideho; Weiss, William A., Univ Calif San Francisco, Dept Neurol Surg, San Francisco, CA 94143 USA.
   Genoud, Vassilis; Walker, Paul R., Univ Geneva, Translat Res Ctr Oncohaematol, Dept Med, Geneva, Switzerland.
   Shahani, Shilpa A.; Wang, Leo D., City Hope Natl Med Ctr, Dept Pediat, 1500 E Duarte Rd, Duarte, CA 91010 USA.
   Wang, Leo D., City Hope Natl Med Ctr, Dept Immunooncol, Duarte, CA 91010 USA.
   Brown, Christine E., City Hope Natl Med Ctr, Dept Hematol, Duarte, CA 91010 USA.
   Brown, Christine E., City Hope Natl Med Ctr, Dept Hematopoiet Cell Transplantat, Duarte, CA 91010 USA.
   Fong, Lawrence; Okada, Hideho; Weiss, William A., Parker Inst Canc Immunotherapy, San Francisco, CA 94129 USA.
   Weiss, William A., Univ Calif San Francisco, Dept Pediat, San Francisco, CA 94143 USA.
   Weiss, William A., Univ Calif San Francisco, Helen Diller Family Comprehens Canc Ctr, San Francisco, CA 94143 USA.}},
DOI = {{10.1136/jitc-2020-002181}},
Article-Number = {{e002181}},
EISSN = {{2051-1426}},
Keywords = {{biomarkers; tumor; brain neoplasms; dendritic cells; immunotherapy;
   tumor microenvironment}},
Keywords-Plus = {{PLASMACYTOID DENDRITIC CELLS; BRAIN-TUMORS; MICROENVIRONMENTAL
   LANDSCAPE; CANCER; EXPRESSION; ACTIVATION; RESPONSES; MELANOMA;
   HETEROGENEITY; VISUALIZATION}},
Research-Areas = {{Oncology; Immunology}},
Web-of-Science-Categories  = {{Oncology; Immunology}},
Author-Email = {{hideho.okada@ucsf.edu
   waweisse@gmail.com
   mats.hellstrom@igp.uu.se}},
ResearcherID-Numbers = {{Chuntova, Polly/AAW-8684-2021
   }},
ORCID-Numbers = {{Chuntova, Polly/0000-0002-5356-9909
   Lu, Edbert/0000-0003-1411-6584
   Simonds, Erin/0000-0002-3497-4861
   Downey, Kira/0000-0001-7418-2239
   Hellstrom, Mats/0000-0002-7088-9533}},
Funding-Acknowledgement = {{Cancer Research UKCancer Research UK {[}A28592]; Parker Institute for
   Cancer Immunotherapy; California Institute for Regenerative
   MedicineCalifornia Institute for Regenerative Medicine {[}CLIN2-10248];
   Swedish Cancer Foundation; Damon Runyon Cancer Research Foundation
   {[}DRG-2190-14]; Pediatric Cancer Research Foundation; Swedish Research
   CouncilSwedish Research CouncilEuropean Commission {[}2018-05973];
   Samuel Waxman Cancer Research Foundation; Prostate Cancer Foundation
   Challenge Award;  {[}R01CA221969];  {[}U01CA176287];  {[}U01CA217864]; 
   {[}P30CA82103];  {[}P50CA097257];  {[}R33CA183692];  {[}R35NS105068]; 
   {[}R01CA222965];  {[}R01CA194511];  {[}R01CA223484]; 
   {[}RRID:SCR\_018206];  {[}P30DK063720];  {[}S101S10OD018040-01]; 
   {[}K08CA201591]}},
Funding-Text = {{Grant support for WAW: R01CA221969, U01CA176287, U01CA217864,
   P30CA82103, P50CA097257,R33CA183692, Cancer Research UK A28592, Samuel
   Waxman Cancer Research Foundation. Grant support for HO: R35NS105068,
   R01CA222965, Parker Institute for Cancer Immunotherapy. Grant support
   for LF: R01CA194511, R01CA223484, and Prostate Cancer Foundation
   Challenge Award. Grant support for CEB: California Institute for
   Regenerative Medicine CLIN2-10248. Grant support for MH: Swedish Cancer
   Foundation. Grant support for ES: Damon Runyon Cancer Research
   Foundation DRG-2190-14 and Alex's Lemonade Stand YIA. Grant support for
   LDW: K08CA201591 and Pediatric Cancer Research Foundation. Grant support
   for the UCSF Single Cell Analysis Center (RRID:SCR\_018206): P30DK063720
   and S101S10OD018040-01. The computations and data handling were enabled
   by resources provided by the Swedish National Infrastructure for
   Computing (SNIC) at UPPMAX partially funded by the Swedish Research
   Council through grant agreement no. 2018-05973.}},
Cited-References = {{Alban TJ, 2018, JCI INSIGHT, V3, DOI 10.1172/jci.insight.122264.
   Amir ED, 2013, NAT BIOTECHNOL, V31, P545, DOI 10.1038/nbt.2594.
   Antonios JP, 2017, NEURO-ONCOLOGY, V19, P796, DOI 10.1093/neuonc/now287.
   Aslan K, 2020, NAT COMMUN, V11, DOI 10.1038/s41467-020-14642-0.
   Aspelund A, 2015, J EXP MED, V212, P991, DOI 10.1084/jem.20142290.
   AUSMAN JI, 1970, CANCER RES, V30, P2394.
   Ayers M, 2017, J CLIN INVEST, V127, P2930, DOI 10.1172/JCI91190.
   Ballesteros-Tato A, 2014, IMMUNITY, V41, P127, DOI 10.1016/j.immuni.2014.06.007.
   Bendall SC, 2011, SCIENCE, V332, P687, DOI 10.1126/science.1198704.
   Chen DS, 2013, IMMUNITY, V39, P1, DOI 10.1016/j.immuni.2013.07.012.
   Conrad C, 2012, CANCER RES, V72, P5240, DOI 10.1158/0008-5472.CAN-12-2271.
   deLuca LS, 2012, NAT REV IMMUNOL, V12, P339, DOI 10.1038/nri3193.
   Eisenbarth SC, 2019, NAT REV IMMUNOL, V19, P89, DOI 10.1038/s41577-018-0088-1.
   Ene CI, 2020, NEURO-ONCOLOGY, V22, P639, DOI 10.1093/neuonc/noz226.
   Faget J, 2012, CANCER RES, V72, P6130, DOI 10.1158/0008-5472.CAN-12-2409.
   Filley AC, 2017, ONCOTARGET, V8, P91779, DOI 10.18632/oncotarget.21586.
   Freedman RS, 2003, CLIN CANCER RES, V9, P5228.
   Freeman BE, 2015, J VIROL, V89, P7922, DOI 10.1128/JVI.00199-15.
   Friebel E, 2020, CELL, V181, P1626, DOI 10.1016/j.cell.2020.04.055.
   Fu WL, 2020, FRONT IMMUNOL, V11, DOI 10.3389/fimmu.2020.00835.
   Genoud V, 2018, ONCOIMMUNOLOGY, V7, DOI 10.1080/2162402X.2018.1501137.
   Goldberg SB, 2016, LANCET ONCOL, V17, P976, DOI 10.1016/S1470-2045(16)30053-5.
   Goswami S, 2020, NAT MED, V26, P39, DOI 10.1038/s41591-019-0694-x.
   Hegde S, 2020, CANCER CELL, V37, P289, DOI 10.1016/j.ccell.2020.02.008.
   Khalsa JK, 2020, NAT COMMUN, V11, DOI 10.1038/s41467-020-17704-5.
   Kim JE, 2017, CLIN CANCER RES, V23, P124, DOI 10.1158/1078-0432.CCR-15-1535.
   Klemm F, 2020, CELL, V181, P1643, DOI 10.1016/j.cell.2020.05.007.
   Kosaka A, 2014, CANCER IMMUNOL IMMUN, V63, P847, DOI 10.1007/s00262-014-1561-8.
   Levine JH, 2015, CELL, V162, P184, DOI 10.1016/j.cell.2015.05.047.
   Morse MA, 2000, J CLIN ONCOL, V18, P3883, DOI 10.1200/JCO.2000.18.23.3883.
   Murray PJ, 2014, IMMUNITY, V41, P14, DOI 10.1016/j.immuni.2014.06.008.
   Oh SA, 2020, NAT CANCER, V1, P681, DOI 10.1038/s43018-020-0075-x.
   Pai CCS, 2019, IMMUNITY, V50, P477, DOI 10.1016/j.immuni.2019.01.006.
   Peereboom DM, 2019, JCI INSIGHT, V4, DOI 10.1172/jci.insight.130748.
   Quail DF, 2017, CANCER CELL, V31, P326, DOI 10.1016/j.ccell.2017.02.009.
   Reardon DA, 2019, J CLIN ONCOL, V37, DOI 10.1200/JCO.2019.37.15\_suppl.2032.
   Reardon DA, 2016, CANCER IMMUNOL RES, V4, P124, DOI 10.1158/2326-6066.CIR-15-0151.
   Ribas A, 2018, SCIENCE, V359, P1350, DOI 10.1126/science.aar4060.
   Robinson MD, 2010, BIOINFORMATICS, V26, P139, DOI 10.1093/bioinformatics/btp616.
   Salmon H, 2016, IMMUNITY, V44, P924, DOI 10.1016/j.immuni.2016.03.012.
   Schlueter AJ, 2001, J INTERF CYTOK RES, V21, P621, DOI 10.1089/10799900152547885.
   Smolders J, 2018, NAT COMMUN, V9, DOI 10.1038/s41467-018-07053-9.
   Song E, 2020, NATURE, V577, P689, DOI 10.1038/s41586-019-1912-x.
   Spranger S, 2015, NATURE, V523, P231, DOI 10.1038/nature14404.
   Stupp R, 2017, JAMA-J AM MED ASSOC, V318, P2306, DOI 10.1001/jama.2017.18718.
   Subramanian A, 2005, P NATL ACAD SCI USA, V102, P15545, DOI 10.1073/pnas.0506580102.
   Taggart D, 2018, P NATL ACAD SCI USA, V115, pE1540, DOI 10.1073/pnas.1714089115.
   Touat M, 2020, NATURE, V580, P517, DOI 10.1038/s41586-020-2209-9.
   van der Maaten L, 2008, J MACH LEARN RES, V9, P2579.
   Van Gassen S, 2015, CYTOM PART A, V87A, P636, DOI 10.1002/cyto.a.22625.}},
Number-of-Cited-References = {{50}},
Times-Cited = {{1}},
Usage-Count-Last-180-days = {{2}},
Usage-Count-Since-2013 = {{3}},
Journal-ISO = {{J. Immunother. Cancer}},
Doc-Delivery-Number = {{SO2UV}},
Web-of-Science-Index = {{Science Citation Index Expanded (SCI-EXPANDED)}},
Unique-ID = {{WOS:000658833100002}},
OA = {{Green Published, gold}},
DA = {{2022-01-16}},
}

@article{ WOS:000285456400008,
Author = {Fang, Kuan-Min and Wang, Ying-Lan and Huang, Ming-Chao and Sun, Synthia
   H. and Cheng, Henrich and Tzeng, Shun-Fen},
Title = {{Expression of Macrophage Inflammatory Protein-1 alpha and Monocyte
   Chemoattractant Protein-1 in Glioma-Infiltrating Microglia: Involvement
   of ATP and P2X(7) Receptor}},
Journal = {{JOURNAL OF NEUROSCIENCE RESEARCH}},
Year = {{2011}},
Volume = {{89}},
Number = {{2}},
Pages = {{199-211}},
Month = {{FEB}},
Abstract = {{Chemokines can be produced by gliomas, which mediate the infiltration of
   microglia, a characteristic feature of glioma-associated
   neuropathogenesis. ATP that is released at a high level from glioma has
   been reported to play a regulatory role in chemokine production in
   cultured glioma cells. The objective of this study was to define the
   potential role of extracellular ATP in the regulation of macrophage
   inflammatory protein-1 alpha (MIP-1 alpha) and monocyte chemoattractant
   protein-1(MCP-1) expression in glioma-associated microglia/macrophages.
   The results showed that Iba1(+) and ED1(+) microglia existed in the
   tumor at 3 and 7 day after injection of C6 glioma cells into the rat
   cerebral cortex (dpi). ED1(+) microglia/macrophages or Iba1(+) microglia
   in the glioma were also colocalized to MIP-1 alpha- and MCP-1-expressing
   cells. In vitro study indicated that treatment with ATP and BzATP (an
   agonist for ATP ionotropic receptor P2X(7)R) caused an increase in the
   intracellular levels of microglial MIP-1 alpha and MCP-1. By using an
   extracellular Ca2+ chelator (EGTA) and P2X(7)R antagonists, oxidized ATP
   (oxATP) and brilliant blue G (BBG), we demonstrated that BzATP-induced
   production of MIP-1 alpha and MCP-1 levels was due to P2X(7)R activation
   and Ca2+-dependent regulation. Coadministration of C6 glioma cells and
   oxATP into the rat cerebral cortex resulted in a reduction of MIP-1
   alpha- and MCP-1-expressing microglia/macrophages. We suggest, based on
   the results from in vivo and in vitro studies, that a massive amount of
   ATP molecules released in the glioma tumor site may act as the regulator
   with P2X(7)R signaling that increases MIP-1 alpha and MCP-1 expression
   in tumor-infiltrating microglia/macrophages. (C) 2010 Wiley-Liss, Inc.}},
Publisher = {{WILEY-BLACKWELL}},
Address = {{COMMERCE PLACE, 350 MAIN ST, MALDEN 02148, MA USA}},
Type = {{Article}},
Language = {{English}},
Affiliation = {{Tzeng, SF (Corresponding Author), Natl Cheng Kung Univ, Dept Life Sci, 1 Ta Hsueh Rd, Tainan 70101, Taiwan.
   Fang, Kuan-Min; Wang, Ying-Lan; Tzeng, Shun-Fen, Natl Cheng Kung Univ, Dept Life Sci, Tainan 70101, Taiwan.
   Huang, Ming-Chao; Cheng, Henrich, Taipei Vet Gen Hosp, Dept Neurosurg, Ctr Neural Regenerat, Neurol Inst, Taipei, Taiwan.
   Cheng, Henrich, Natl Yang Ming Univ, Sch Med, Inst Pharmacol, Taipei 112, Taiwan.
   Cheng, Henrich, Natl Yang Ming Univ, Sch Med, Dept Pharmacol, Taipei 112, Taiwan.
   Sun, Synthia H., Natl Yang Ming Univ, Inst Neurosci, Taipei 112, Taiwan.}},
DOI = {{10.1002/jnr.22538}},
ISSN = {{0360-4012}},
Keywords = {{glioma; microglia; chemokine; ATP; purinergic receptor}},
Keywords-Plus = {{CENTRAL-NERVOUS-SYSTEM; BRAIN-TUMORS; EXTRACELLULAR ATP; CELL LINES;
   CHEMOKINES; RELEASE; ACTIVATION; CNS; NUCLEOTIDES; PYRIMIDINES}},
Research-Areas = {{Neurosciences \& Neurology}},
Web-of-Science-Categories  = {{Neurosciences}},
Author-Email = {{stzeng@mail.ncku.edu.tw}},
Funding-Acknowledgement = {{National Science Counci of Taiwan {[}NSC 98-2321-B-006-002]}},
Funding-Text = {{Contract grant sponsor: National Science Counci of Taiwan; Contract
   grant number: NSC 98-2321-B-006-002.}},
Cited-References = {{Aloisi F, 2001, GLIA, V36, P165, DOI 10.1002/glia.1106.
   Asensio VC, 2001, ADV VIRUS RES, V56, P127, DOI 10.1016/S0065-3527(01)56006-6.
   Babcock AA, 2003, J NEUROSCI, V23, P7922.
   Badie B, 2001, MICROSC RES TECHNIQ, V54, P106, DOI 10.1002/jemt.1125.
   Baggiolini M, 1998, NATURE, V392, P565, DOI 10.1038/33340.
   Bajetto A, 2002, J NEUROCHEM, V82, P1311, DOI 10.1046/j.1471-4159.2002.01091.x.
   Barron KD, 1995, J NEUROL SCI, V134, P57, DOI 10.1016/0022-510X(95)00209-K.
   Cotrina ML, 1998, P NATL ACAD SCI USA, V95, P15735, DOI 10.1073/pnas.95.26.15735.
   Cowell RM, 2002, STROKE, V33, P795, DOI 10.1161/hs0302.103740.
   Cuadros MA, 1998, PROG NEUROBIOL, V56, P173, DOI 10.1016/S0301-0082(98)00035-5.
   DESBAILLETS I, 1994, INT J CANCER, V58, P240, DOI 10.1002/ijc.2910580216.
   DICKSON DW, 1993, GLIA, V7, P75, DOI 10.1002/glia.440070113.
   Fang KM, 2009, J NEUROCHEM, V111, P1225, DOI 10.1111/j.1471-4159.2009.06409.x.
   Fields RD, 2006, NAT REV NEUROSCI, V7, P423, DOI 10.1038/nrn1928.
   Graeber MB, 2002, GLIA, V40, P252, DOI 10.1002/glia.10147.
   Harden TK, 1999, PROG BRAIN RES, V120, P135.
   Haynes SE, 2006, NAT NEUROSCI, V9, P1512, DOI 10.1038/nn1805.
   Hide I, 2000, J NEUROCHEM, V75, P965, DOI 10.1046/j.1471-4159.2000.0750965.x.
   Hockel M, 2001, JNCI-J NATL CANCER I, V93, P266, DOI 10.1093/jnci/93.4.266.
   Inoue K, 2002, GLIA, V40, P156, DOI 10.1002/glia.10150.
   Inoue K, 2007, J NEUROCHEM, V102, P1447, DOI 10.1111/j.1471-4159.2007.04824.x.
   Ito D, 1998, MOL BRAIN RES, V57, P1, DOI 10.1016/S0169-328X(98)00040-0.
   Jantaratnotai N, 2009, BMC CANCER, V9, DOI 10.1186/1471-2407-9-442.
   Kataoka A, 2009, J NEUROCHEM, V108, P115, DOI 10.1111/j.1471-4159.2008.05744.x.
   Katayama T, 2009, J NEUROSCI RES, V87, P1573, DOI 10.1002/jnr.21982.
   Kreutzberg GW, 1996, TRENDS NEUROSCI, V19, P312, DOI 10.1016/0166-2236(96)10049-7.
   Lam-Himlin D, 2006, NEUROCHEM INT, V49, P764, DOI 10.1016/j.neuint.2006.07.001.
   Leung SY, 1997, ACTA NEUROPATHOL, V93, P518, DOI 10.1007/s004010050647.
   Liu B, 2003, J PHARMACOL EXP THER, V304, P1, DOI 10.1124/jpet.102.035048.
   MCCARTHY KD, 1980, J CELL BIOL, V85, P890, DOI 10.1083/jcb.85.3.890.
   McManus CM, 1998, J IMMUNOL, V160, P1449.
   Melchers F, 1999, CELL, V99, P351, DOI 10.1016/S0092-8674(00)81521-4.
   Mishima K, 1998, ACTA NEUROPATHOL, V96, P322, DOI 10.1007/s004010050901.
   MORIMURA T, 1990, ACTA NEUROPATHOL, V80, P287, DOI 10.1007/BF00294647.
   MORIOKA T, 1992, GLIA, V6, P75, DOI 10.1002/glia.440060110.
   Morrone FB, 2005, J NEURO-ONCOL, V71, P135, DOI 10.1007/s11060-004-1383-1.
   Morrone FB, 2006, BMC CANCER, V6, DOI 10.1186/1471-2407-6-226.
   North RA, 1997, CURR OPIN NEUROBIOL, V7, P346, DOI 10.1016/S0959-4388(97)80062-1.
   Ohsawa K, 2007, GLIA, V55, P604, DOI 10.1002/glia.20489.
   Platten M, 2003, ANN NEUROL, V54, P388, DOI 10.1002/ana.10679.
   Ralevic V, 1998, PHARMACOL REV, V50, P413.
   Robins HI, 2003, SEMIN ONCOL, V30, P11, DOI 10.1016/S0093-7754(03)00271-9.
   Roggendorf W, 1996, ACTA NEUROPATHOL, V92, P288, DOI 10.1007/s004010050520.
   Sanz JM, 2000, J IMMUNOL, V164, P4893, DOI 10.4049/jimmunol.164.9.4893.
   STREIT WJ, 1994, NEUROPATH APPL NEURO, V20, P205.
   Streit WJ, 2002, GLIA, V40, P133, DOI 10.1002/glia.10154.
   Watters JJ, 2005, J NEUROSCI RES, V81, P447, DOI 10.1002/jnr.20485.
   Wierzba-Bobrowicz T, 1994, Folia Neuropathol, V32, P251.
   Wink MR, 2003, CANCER LETT, V198, P211, DOI 10.1016/S0304-3835(03)00308-2.
   Yang I, 2010, J CLIN NEUROSCI, V17, P6, DOI 10.1016/j.jocn.2009.05.006.
   Zlotnik A, 2000, IMMUNITY, V12, P121, DOI 10.1016/S1074-7613(00)80165-X.}},
Number-of-Cited-References = {{51}},
Times-Cited = {{34}},
Usage-Count-Last-180-days = {{0}},
Usage-Count-Since-2013 = {{5}},
Journal-ISO = {{J. Neurosci. Res.}},
Doc-Delivery-Number = {{696QL}},
Web-of-Science-Index = {{Science Citation Index Expanded (SCI-EXPANDED)}},
Unique-ID = {{WOS:000285456400008}},
DA = {{2022-01-16}},
}

@article{ WOS:000321822000008,
Author = {Prosniak, Michael and Harshyne, Larry A. and Andrews, David W. and
   Kenyon, Lawrence C. and Bedelbaeva, Kamila and Apanasovich, Tatiyana V.
   and Heber-Katz, Ellen and Curtis, Mark T. and Cotzia, Paolo and Hooper,
   D. Craig},
Title = {{Glioma Grade Is Associated with the Accumulation and Activity of Cells
   Bearing M2 Monocyte Markers}},
Journal = {{CLINICAL CANCER RESEARCH}},
Year = {{2013}},
Volume = {{19}},
Number = {{14}},
Pages = {{3776-3786}},
Month = {{JUL 15}},
Abstract = {{Purpose: This study is directed at identifying the cell source(s) of
   immunomodulatory cytokines in high-grade gliomas and establishing
   whether the analysis of associated markers has implications for tumor
   grading.
   Experimental Design: Glioma specimens classified as WHO grade II-IV by
   histopathology were assessed by gene expression analysis and
   immunohistochemistry to identify the cells producing interleukin
   (IL)-10, which was confirmed by flow cytometry and factor secretion in
   culture. Finally, principal component analysis (PCA) and mixture
   discriminant analysis (MDA) were used to investigate associations
   between expressed genes and glioma grade.
   Results: The principle source of glioma-associated IL-10 is a cell type
   that bears phenotype markers consistent with M2 monocytes but does not
   express all M2-associated genes. Measures of expression of the M2 cell
   markers CD14, CD68, CD163, and CD204, which are elevated in high-grade
   gliomas, and the neutrophil/myeloid-derived suppressor cell(MDSC) subset
   marker CD15, which is reduced, provide the best index of glioma grade.
   Conclusions: Grade II and IV astrocytomas can be clearly differentiated
   on the basis of the expression of certain M2 markers in tumor tissues,
   whereas grade III astrocytomas exhibit a range of expression between the
   lower and higher grade specimens. The content of CD163(+) cells
   distinguishes grade III astrocytoma subsets with different prognosis.
   (C) 2013 AACR.}},
Publisher = {{AMER ASSOC CANCER RESEARCH}},
Address = {{615 CHESTNUT ST, 17TH FLOOR, PHILADELPHIA, PA 19106-4404 USA}},
Type = {{Article}},
Language = {{English}},
Affiliation = {{Hooper, DC (Corresponding Author), Thomas Jefferson Univ, Dept Canc Biol, Philadelphia, PA 19107 USA.
   Prosniak, Michael; Hooper, D. Craig, Thomas Jefferson Univ, Dept Canc Biol, Philadelphia, PA 19107 USA.
   Harshyne, Larry A.; Andrews, David W.; Hooper, D. Craig, Thomas Jefferson Univ, Dept Neurol Surg, Philadelphia, PA 19107 USA.
   Kenyon, Lawrence C.; Curtis, Mark T.; Cotzia, Paolo, Thomas Jefferson Univ, Dept Pathol, Philadelphia, PA 19107 USA.
   Apanasovich, Tatiyana V., Thomas Jefferson Univ, Dept Pharmacol \& Expt Therapeut, Philadelphia, PA 19107 USA.
   Bedelbaeva, Kamila; Heber-Katz, Ellen, Wistar Inst Anat \& Biol, Cellular \& Mol Oncogenesis Program, Philadelphia, PA 19104 USA.}},
DOI = {{10.1158/1078-0432.CCR-12-1940}},
ISSN = {{1078-0432}},
EISSN = {{1557-3265}},
Keywords-Plus = {{MALIGNANT BRAIN-TUMORS; REGULATORY T-CELLS; GLIOBLASTOMA-MULTIFORME;
   TGF-BETA; MACROPHAGE EXPRESSION; IFN-GAMMA; INTERLEUKIN-10; GROWTH;
   IMMUNOTHERAPY; PHENOTYPE}},
Research-Areas = {{Oncology}},
Web-of-Science-Categories  = {{Oncology}},
Author-Email = {{douglas.hooper@jefferson.edu}},
ResearcherID-Numbers = {{Apanasovich, Tatiyana/O-2376-2013
   }},
ORCID-Numbers = {{Kenyon, Lawrence/0000-0002-3719-9565
   Hooper, Douglas/0000-0002-8578-5104}},
Funding-Acknowledgement = {{Albert Stevens Foundation}},
Funding-Text = {{This work was supported by a grant to D.W. Andrews from the Albert
   Stevens Foundation.}},
Cited-References = {{Allan SE, 2005, J CLIN INVEST, V115, P3276, DOI 10.1172/JCI24685.
   Andrews DW, 2001, J CLIN ONCOL, V19, P2189, DOI 10.1200/JCO.2001.19.8.2189.
   Brandes AA, 2008, CRIT REV ONCOL HEMAT, V67, P139, DOI 10.1016/j.critrevonc.2008.02.005.
   Buckner JC, 2007, MAYO CLIN PROC, V82, P1271, DOI 10.4065/82.10.1271.
   Burton E C, 2000, Curr Treat Options Oncol, V1, P459, DOI 10.1007/s11864-000-0073-2.
   Cobbs CS, 2002, CANCER RES, V62, P3347.
   Daga A, 2011, CURR PHARM DESIGN, V17, P2439, DOI 10.2174/138161211797249206.
   Deeken JF, 2007, CLIN CANCER RES, V13, P1663, DOI 10.1158/1078-0432.CCR-06-2854.
   Dix AR, 1999, J NEUROIMMUNOL, V100, P216, DOI 10.1016/S0165-5728(99)00203-9.
   Duletic AN, 2008, INT J LAB HEMATOL, V30, P230, DOI 10.1111/j.1751-553X.2007.00951.x.
   Dunn GP., 2007, CANC IMMUN, V7, P1.
   Dziurzynski K, 2011, CLIN CANCER RES, V17, P4642, DOI 10.1158/1078-0432.CCR-11-0414.
   Fisher RA, 1936, ANN EUGENIC, V7, P179, DOI 10.1111/j.1469-1809.1936.tb02137.x.
   Hastie T, 1996, J ROY STAT SOC B MET, V58, P155.
   Heimberger AB, 2008, CLIN CANCER RES, V14, P5166, DOI 10.1158/1078-0432.CCR-08-0320.
   Huettner C, 1997, ANTICANCER RES, V17, P3217.
   Hussain SF, 2006, NEURO-ONCOLOGY, V8, P261, DOI 10.1215/15228517-2006-008.
   Itakura E, 2011, MODERN PATHOL, V24, P801, DOI 10.1038/modpathol.2011.5.
   Kanu OO, 2009, EXPERT OPIN THER TAR, V13, P701, DOI {[}10.1517/14728220902942348, 10.1517/14728220902942348 ].
   Kjellman C, 2000, INT J CANCER, V89, P251, DOI 10.1002/1097-0215(20000520)89:3<251::AID-IJC7>3.0.CO;2-5.
   Komohara Y, 2008, J PATHOL, V216, P15, DOI 10.1002/path.2370.
   Kumar R, 2006, ONCOL REP, V15, P1513.
   Lohr J, 2011, CLIN CANCER RES, V17, P4296, DOI 10.1158/1078-0432.CCR-10-2557.
   Lu L, 2010, EUR J IMMUNOL, V40, P142, DOI 10.1002/eji.200939618.
   MALEFYT RD, 1992, CURR OPIN IMMUNOL, V4, P314, DOI 10.1016/0952-7915(92)90082-P.
   Mangiola A, 2006, J NEURO-ONCOL, V76, P159, DOI 10.1007/s11060-005-4711-1.
   Mitchell DA, 2008, IMMUNOL REV, V222, P70, DOI 10.1111/j.1600-065X.2008.00603.x.
   Moulding HD, 2008, J MAGN RESON IMAGING, V28, P1311, DOI 10.1002/jmri.21593.
   Mumm JB, 2011, CANCER CELL, V20, P781, DOI 10.1016/j.ccr.2011.11.003.
   NITTA T, 1994, BRAIN RES, V649, P122, DOI 10.1016/0006-8993(94)91055-3.
   Prins RM, 2001, CANCER IMMUNOL IMMUN, V50, P285, DOI 10.1007/s002620100202.
   Prins RM, 2008, CANCER IMMUNOL IMMUN, V57, P1279, DOI 10.1007/s00262-008-0461-1.
   Qiu B, 2011, MOL BIOL REP, V38, P3585, DOI 10.1007/s11033-010-0469-4.
   Raychaudhuri B, 2011, NEURO-ONCOLOGY, V13, P591, DOI 10.1093/neuonc/nor042.
   Rodrigues JC, 2010, NEURO-ONCOLOGY, V12, P351, DOI 10.1093/neuonc/nop023.
   Rolle CE, 2012, ADV EXP MED BIOL, V746, P53, DOI 10.1007/978-1-4614-3146-6\_5.
   Rong Y, 2006, J NEUROPATH EXP NEUR, V65, P529, DOI 10.1097/00005072-200606000-00001.
   Segal BM, 2002, J IMMUNOL, V168, P1, DOI 10.4049/jimmunol.168.1.1.
   Smith KE, 2009, INT J CANCER, V124, P630, DOI 10.1002/ijc.23986.
   Sonabend AM, 2008, ANTICANCER RES, V28, P1143.
   SPITS H, 1992, INT ARCH ALLERGY IMM, V99, P8, DOI 10.1159/000236329.
   Stupp R, 2005, NEW ENGL J MED, V352, P987, DOI 10.1056/NEJMoa043330.
   Tang J, 2005, CLIN CANCER RES, V11, P5292, DOI 10.1158/1078-0432.CCR-05-0545.
   Vega EA, 2008, FUTURE ONCOL, V4, P433, DOI 10.2217/14796694.4.3.433.
   Wagner S, 1999, INT J CANCER, V82, P12, DOI 10.1002/(SICI)1097-0215(19990702)82:1<12::AID-IJC3>3.0.CO;2-O.
   Wei J, 2010, CLIN CANCER RES, V16, P461, DOI 10.1158/1078-0432.CCR-09-1983.
   Yang Meng-Yin, 2006, Expert Rev Neurother, V6, P1481, DOI 10.1586/14737175.6.10.1481.
   Zeni E, 2007, EUR RESPIR J, V30, P627, DOI 10.1183/09031936.00129306.}},
Number-of-Cited-References = {{48}},
Times-Cited = {{111}},
Usage-Count-Last-180-days = {{2}},
Usage-Count-Since-2013 = {{15}},
Journal-ISO = {{Clin. Cancer Res.}},
Doc-Delivery-Number = {{183NE}},
Web-of-Science-Index = {{Science Citation Index Expanded (SCI-EXPANDED)}},
Unique-ID = {{WOS:000321822000008}},
OA = {{Bronze}},
DA = {{2022-01-16}},
}

@article{ WOS:000347748000002,
Author = {Kazakova, M. H. and Staneva, D. N. and Koev, I. G. and Staikov, D. G.
   and Mateva, N. and Timonov, P. T. and Miloshev, G. A. and Sarafian, V.
   S.},
Title = {{Protein and mRNA Levels of YKL-40 in High-Grade Glioma}},
Journal = {{FOLIA BIOLOGICA}},
Year = {{2014}},
Volume = {{60}},
Number = {{6}},
Pages = {{261-267}},
Abstract = {{Malignant gliomas are the most common type of primary malignant brain
   tumours, characterized by extreme proliferation and aggressive invasion.
   There is evidence for over-expression of the YKL40 gene in high-grade
   gliomas. The high serum levels of the glycoprotein are associated with
   poor prognosis of various inflammatory and tumour processes. We
   investigated the YKL40 mRNA level and protein expression in the tumour
   site and in the serum of high-grade glioma patients. The YKL-40
   expression in 36 patients with glial tumours (astrocytoma grade III,
   glioblastoma) and 33 age-matched healthy persons was measured by gene
   analysis, immunohistochemistry and ELISA. YKL-40 serum levels in
   high-grade glioma patients compared to healthy subjects were
   significantly increased (P <= 0.05). A wide range of variability in
   YKL40 mRNA expression was found. YKL-40 staining in situ was more
   abundant in glioblastoma tissue than in anaplastic astrocytoma, with the
   lowest level in normal brain tissue. Our gene analysis revealed that in
   general, YKL40 mRNA in glioma patients was over-expressed versus normal
   brain. A significant correlation between YKL40 transcript and protein
   levels was observed (P <= 0.05). It could be speculated that the YKL-40
   protein might contribute to glioblastomas' specific biological
   characteristics that distinguish them from grade III gliomas. A complex
   investigation of YKL40 expression was performed at the molecular and
   cellular levels in human high-grade gliomas. Serum YKL-40 concentrations
   increased with tumour grade and correlated positively with transcript
   rate, being the highest in glioblastoma. We provide evidence for a
   relationship between YKL40 expression and the malignancy of glial
   tumours.}},
Publisher = {{CHARLES UNIV PRAGUE, FIRST FACULTY MEDICINE}},
Address = {{FLEMINGOVO NAM. 2, PRAGUE 6 166 37, CZECH REPUBLIC}},
Type = {{Article}},
Language = {{English}},
Affiliation = {{Sarafian, VS (Corresponding Author), Med Univ Plovdiv, Dept Med Biol, 15a V Aprilov Blvd, Plovdiv 4002, Bulgaria.
   Kazakova, M. H.; Sarafian, V. S., Med Univ Plovdiv, Fac Publ Hlth, Fac Med, Dept Med Biol, Plovdiv 4002, Bulgaria.
   Koev, I. G., Med Univ Plovdiv, Fac Publ Hlth, Fac Med, Dept Neurosurg, Plovdiv 4002, Bulgaria.
   Staikov, D. G.; Timonov, P. T., Med Univ Plovdiv, Fac Publ Hlth, Fac Med, Dept Gen \& Clin Pathol \& Forens Med, Plovdiv 4002, Bulgaria.
   Mateva, N., Med Univ Plovdiv, Fac Publ Hlth, Fac Med, Dept Med Informat Biostat \& eLearning, Plovdiv 4002, Bulgaria.
   Staneva, D. N.; Miloshev, G. A., Bulgarian Acad Sci, Inst Mol Biol Acad Roumen Tsanev, Lab Yeast Mol Genet, Sofia, Bulgaria.}},
ISSN = {{0015-5500}},
Keywords = {{YK-40; malignant glioma; biomarker}},
Keywords-Plus = {{GENE-EXPRESSION; TUMOR ANGIOGENESIS; CANCER; MARKER; GLIOBLASTOMAS;
   GLYCOPROTEIN; INFLAMMATION; MACROPHAGES; CHITINASE}},
Research-Areas = {{Biochemistry \& Molecular Biology; Life Sciences \& Biomedicine - Other
   Topics; Oncology; Cell Biology}},
Web-of-Science-Categories  = {{Biochemistry \& Molecular Biology; Biology; Oncology; Cell Biology}},
Author-Email = {{sarafian@abv.bg}},
ORCID-Numbers = {{Miloshev, George/0000-0003-2979-8899}},
Funding-Acknowledgement = {{Medical University-Plovdiv {[}DP - 08/2012]; Ministry of Education and
   ScienceMinistry of Education, Culture, Sports, Science and Technology,
   Japan (MEXT)European Commission {[}DUNK-01-2/2009]}},
Funding-Text = {{The study is supported by grant DP - 08/2012 from Medical
   University-Plovdiv and partially by grant DUNK-01-2/2009 from the
   Ministry of Education and Science.}},
Cited-References = {{Antonelli M, 2012, NEUROPATHOLOGY, V32, P133, DOI 10.1111/j.1440-1789.2011.01252.x.
   Bernardi D, 2012, J NEURO-ONCOL, V107, P299, DOI 10.1007/s11060-011-0762-7.
   Faibish M, 2011, MOL CANCER THER, V10, P742, DOI 10.1158/1535-7163.MCT-10-0868.
   Francescone RA, 2011, J BIOL CHEM, V286, P15332, DOI 10.1074/jbc.M110.212514.
   Fusetti F, 2003, J BIOL CHEM, V278, P37753, DOI 10.1074/jbc.M303137200.
   Horbinski C, 2010, INT J CLIN EXP PATHO, V3, P226.
   Hormigo A, 2006, CLIN CANCER RES, V12, P5698, DOI 10.1158/1078-0432.CCR-06-0181.
   Huber RM, 2013, PLOS ONE, V8, DOI 10.1371/journal.pone.0057793.
   Johansen JS, 2006, DAN MED BULL, V53, P172.
   Junker N, 2005, LUNG CANCER, V48, P223, DOI 10.1016/j.lungcan.2004.11.011.
   Kazakova M, 2013, RHEUMATOL INT, V33, P341, DOI 10.1007/s00296-012-2387-3.
   Lal A, 1999, CANCER RES, V59, P5403.
   Markert JM, 2001, PHYSIOL GENOMICS, V5, P21, DOI 10.1152/physiolgenomics.2001.5.1.21.
   Nutt CL, 2005, CLIN CANCER RES, V11, P2258, DOI 10.1158/1078-0432.CCR-04-1601.
   Pan JJ, 2013, J CANCER RES CLIN, V139, P1043, DOI 10.1007/s00432-013-1415-3.
   Pelloski CE, 2005, CLIN CANCER RES, V11, P3326, DOI 10.1158/1078-0432.CCR-04-1765.
   Renkema GH, 1998, EUR J BIOCHEM, V251, P504, DOI 10.1046/j.1432-1327.1998.2510504.x.
   Roslind Anne, 2009, V511, P159, DOI 10.1007/978-1-59745-447-6\_7.
   Schultz Nicolai A, 2010, Cancers (Basel), V2, P1453, DOI 10.3390/cancers2031453.
   Schwartzbaum JA, 2006, NAT CLIN PRACT NEURO, V2, P494, DOI 10.1038/ncpneuro0289.
   Shao R, 2009, ONCOGENE, V28, P4456, DOI 10.1038/onc.2009.292.
   Shao R, 2013, FRONT PHYSIOL, V4, DOI 10.3389/fphys.2013.00122.
   Shostak K, 2003, CANCER LETT, V198, P203, DOI 10.1016/S0304-3835(03)00310-0.
   Stawerski P, 2011, PATHOL RES PRACT, V207, P573, DOI 10.1016/j.prp.2011.06.008.
   Tanwar MK, 2002, CANCER RES, V62, P4364.
   Yamac D, 2008, ADV THER, V25, P801, DOI 10.1007/s12325-008-0082-2.}},
Number-of-Cited-References = {{26}},
Times-Cited = {{9}},
Usage-Count-Last-180-days = {{0}},
Usage-Count-Since-2013 = {{5}},
Journal-ISO = {{Folia Biol.-Prague}},
Doc-Delivery-Number = {{AY7OA}},
Web-of-Science-Index = {{Science Citation Index Expanded (SCI-EXPANDED)}},
Unique-ID = {{WOS:000347748000002}},
DA = {{2022-01-16}},
}

@article{ WOS:000298254400004,
Author = {Kadowaki, Mitsutoshi and Yoshioka, Hiroki and Kamitani, Hideki and
   Watanabe, Takashi and Wade, Paul A. and Eling, Thomas E.},
Title = {{DNA methylation-mediated silencing of nonsteroidal anti-inflammatory
   drug-activated gene (NAG-1/GDF15) in glioma cell lines}},
Journal = {{INTERNATIONAL JOURNAL OF CANCER}},
Year = {{2012}},
Volume = {{130}},
Number = {{2}},
Pages = {{267-277}},
Month = {{JAN 15}},
Abstract = {{Nonsteroidal anti-inflammatory drug-activated gene, NAG-1, a
   transforming growth factor-beta member, is involved in tumor progression
   and development. The association between NAG-1 expression and
   development and progression of glioma has not been well defined.
   Glioblastoma cell lines have lower basal expression of NAG-1 than other
   gliomas and normal astrocytes. Most primary human gliomas have very low
   levels of NAG-1 expression. NAG-1 basal expression appeared to inversely
   correlate with tumor grade in glioma. Aberrant promoter hypermethylation
   is a common mechanism for silencing of tumor suppressor genes in cancer
   cells. In glioblastoma cell lines, NAG-1 expression was increased by the
   demethylating agent, 5-aza-2'-deoxycytidine. To investigate whether the
   NAG-1 gene was silenced by hypermethylation in glioblastoma, we examined
   DNA methylation status using genomic bisulfite sequencing. The NAG-1
   promoter was densely methylated in several glioblastoma cell lines as
   well as in primary oligodendroglioma tumor samples, which have low basal
   expression of NAG-1. DNA methylation at two specific sites (-53 and +55
   CpG sites) in the NAG-1 promoter was strongly associated with low NAG-1
   expression. The methylation of the NAG-1 promoter at the -53 site blocks
   Egr-1 binding and thereby suppresses Nag-1 induction. Treatment of cells
   with low basal NAG-1 expression with NAG-1 inducer also did not increase
   NAG-1. Incubation with a demethylation chemical increased Nag-1 basal
   expression and subsequent incubation with a NAG-1 inducer increased
   NAG-1 expression. We concluded from these data that methylation of
   specific promoter sequences causes transcriptional silencing of the
   NAG-1 locus in glioma and may ultimately contribute to tumor
   progression.}},
Publisher = {{WILEY-BLACKWELL}},
Address = {{COMMERCE PLACE, 350 MAIN ST, MALDEN 02148, MA USA}},
Type = {{Article}},
Language = {{English}},
Affiliation = {{Eling, TE (Corresponding Author), NIEHS, Mol Carcinogenesis Lab, NIH, 111 TW Alexander Dr, Res Triangle Pk, NC 27709 USA.
   Kadowaki, Mitsutoshi; Wade, Paul A.; Eling, Thomas E., NIEHS, Mol Carcinogenesis Lab, NIH, Res Triangle Pk, NC 27709 USA.
   Kadowaki, Mitsutoshi; Yoshioka, Hiroki; Kamitani, Hideki; Watanabe, Takashi, Tottori Univ, Fac Med, Inst Neurol Sci, Div Neurosurg, Yonago, Tottori 683, Japan.}},
DOI = {{10.1002/ijc.26082}},
ISSN = {{0020-7136}},
Keywords = {{NAG-1; GDF15; glioblastoma; DNA methylation}},
Keywords-Plus = {{TGF-BETA SUPERFAMILY; GROWTH-FACTOR-BETA; FACTOR-15/MACROPHAGE
   INHIBITORY CYTOKINE-1; HUMAN GLIOBLASTOMA; TUMOR-SUPPRESSOR; P53
   MUTATIONS; EXPRESSION; CANCER; NAG-1; PROGRESSION}},
Research-Areas = {{Oncology}},
Web-of-Science-Categories  = {{Oncology}},
Author-Email = {{eling@niehs.nih.gov}},
ResearcherID-Numbers = {{Wade, Paul A/D-2374-2019}},
ORCID-Numbers = {{Wade, Paul A/0000-0002-6042-357X}},
Funding-Acknowledgement = {{NIH, NIEHSUnited States Department of Health \& Human ServicesNational
   Institutes of Health (NIH) - USANIH National Institute of Environmental
   Health Sciences (NIEHS); NATIONAL INSTITUTE OF ENVIRONMENTAL HEALTH
   SCIENCESUnited States Department of Health \& Human ServicesNational
   Institutes of Health (NIH) - USANIH National Institute of Environmental
   Health Sciences (NIEHS) {[}ZIAES101965, ZIAES010016] Funding Source: NIH
   RePORTER}},
Funding-Text = {{Grant sponsor: NIH, NIEHS Intramural Research Program}},
Cited-References = {{Baek SJ, 2006, GASTROENTEROLOGY, V131, P1553, DOI 10.1053/j.gastro.2006.09.015.
   Baek SJ, 2006, PROG LIPID RES, V45, P1, DOI 10.1016/j.plipres.2005.10.001.
   Baek SJ, 2004, J BIOL CHEM, V279, P6883, DOI 10.1074/jbc.M305295200.
   Baek SJ, 2002, CARCINOGENESIS, V23, P425, DOI 10.1093/carcin/23.3.425.
   Baek SJ, 2001, MOL PHARMACOL, V59, P901, DOI 10.1124/mol.59.4.901.
   Bottone FG, 2002, J NUTR, V132, P773, DOI 10.1093/jn/132.4.773.
   Chin L, 2008, NATURE, V455, P1061, DOI 10.1038/nature07385.
   Dahia PLM, 2000, ENDOCR-RELAT CANCER, V7, P115, DOI 10.1677/erc.0.0070115.
   Fairlie WD, 1999, J LEUKOCYTE BIOL, V65, P2, DOI 10.1002/jlb.65.1.2.
   Grothey A, 2008, CANCER J, V14, P170, DOI 10.1097/PPO.0b013e318178d9de.
   Jennings MT, 1998, J NEURO-ONCOL, V36, P123, DOI 10.1023/A:1005863419880.
   Jones PA, 2002, NAT REV GENET, V3, P415, DOI 10.1038/nrg816.
   Kim TY, 2006, CANCER RES, V66, P7490, DOI 10.1158/0008-5472.CAN-05-4552.
   Kondo Y, 2004, CANCER METAST REV, V23, P29, DOI 10.1023/A:1025806911782.
   Koopmann J, 2004, CLIN CANCER RES, V10, P2386, DOI 10.1158/1078-0432.CCR-03-0165.
   Liu T, 2003, CANCER RES, V63, P5034.
   Maity A, 2010, CANCER RES, V70, P2141, DOI 10.1158/0008-5472.CAN-09-3615.
   Martinez JM, 2006, J PHARMACOL EXP THER, V318, P899, DOI 10.1124/jpet.105.100081.
   Mischel PS, 2004, NAT REV NEUROSCI, V5, P782, DOI 10.1038/nrn1518.
   Nakamura M, 2001, CANCER RES, V61, P6335.
   Nakamura M, 2001, LAB INVEST, V81, P77, DOI 10.1038/labinvest.3780213.
   Naumann U, 2008, INT J ONCOL, V33, P759, DOI 10.3892/ijo\_00000062.
   Noushmehr H, 2010, CANCER CELL, V17, P510, DOI 10.1016/j.ccr.2010.03.017.
   Ohgaki H, 2004, CANCER RES, V64, P6892, DOI 10.1158/0008-5472.CAN-04-1337.
   OHGAKI H, 1995, VIRCHOWS ARCH, V427, P113, DOI 10.1007/BF00196514.
   Ohgaki H, 2005, ACTA NEUROPATHOL, V109, P93, DOI 10.1007/s00401-005-0991-y.
   Rath P, 2009, CURR STEM CELL RES T, V4, P44, DOI 10.2174/157488809787169138.
   Schober A, 2001, J COMP NEUROL, V439, P32, DOI 10.1002/cne.1333.
   Stone AR, 2004, AM J PATHOL, V165, P1151, DOI 10.1016/S0002-9440(10)63376-7.
   Strelau J, 2000, J NEUROSCI, V20, P8597.
   Strelau J, 2008, CANCER LETT, V270, P30, DOI 10.1016/j.canlet.2008.04.042.
   Tso CL, 2006, CANCER RES, V66, P159, DOI 10.1158/0008-5472.CAN-05-0077.
   Watanabe K, 1997, CLIN CANCER RES, V3, P523.
   Watanabe K, 1996, BRAIN PATHOL, V6, P217, DOI 10.1111/j.1750-3639.1996.tb00848.x.
   WATANABE K, 1996, BRAIN PATHOL, V6, P23.
   Welsh JB, 2003, P NATL ACAD SCI USA, V100, P3410, DOI 10.1073/pnas.0530278100.
   Witt O, 2004, PEDIATR BLOOD CANCER, V43, P181, DOI 10.1002/pbc.20083.
   Yamaguchi K, 2004, J BIOL CHEM, V279, P49617, DOI 10.1074/jbc.M408796200.
   Yi JM, 2008, CANCER RES, V68, P8094, DOI 10.1158/0008-5472.CAN-07-6208.
   Yoshioka H, 2008, J BIOL CHEM, V283, P33129, DOI 10.1074/jbc.M805248200.}},
Number-of-Cited-References = {{40}},
Times-Cited = {{27}},
Usage-Count-Last-180-days = {{0}},
Usage-Count-Since-2013 = {{5}},
Journal-ISO = {{Int. J. Cancer}},
Doc-Delivery-Number = {{864QI}},
Web-of-Science-Index = {{Science Citation Index Expanded (SCI-EXPANDED)}},
Unique-ID = {{WOS:000298254400004}},
OA = {{Bronze, Green Accepted}},
DA = {{2022-01-16}},
}

@article{ WOS:000387449100049,
Author = {Qi, Ling and Yu, Hongquan and Zhang, Yu and Zhao, Donghai and Lv, Peng
   and Zhong, Yue and Xu, Ye},
Title = {{IL-10 secreted by M2 macrophage promoted tumorigenesis through
   interaction with JAK2 in glioma}},
Journal = {{ONCOTARGET}},
Year = {{2016}},
Volume = {{7}},
Number = {{44}},
Pages = {{71673-71685}},
Month = {{NOV 1}},
Abstract = {{M2 tumor-associated macrophage has been found to play a supportive role
   in the progression of glioma. The underlying mechanism, nevertheless,
   has been largely unknown. In our study, to investigate how M2 macrophage
   played role in glioma, firstly we've analyzed the clinicopathological
   significance of M2 macrophage existence on clinical tissues of glioma
   using detection of CD163 expression with immunohistochemistry. Then,
   we've artificially induced M2 macrophage from human monocyte cell line
   THP-1, followed by co-culture with glioma cell lines in vitro. It was
   found that M2 macrophage was shown to be markedly distributed in glioma
   relative to paired normal control; and high prevalence of M2 macrophage
   was significantly associated with poorer overall survival and tumor
   progression. Moreover, M2 macrophage was found to be able to promote the
   growth in vitro and tumorigenesis in vivo in xenografted mice model.
   Mechanistically, it is IL-10 from M2 macrophage that was shown to
   promote proliferation, dependent on activation of JAK2/STAT3 pathway.
   Further, IL-10 was found to be able to interact with JAK2 in glioma
   cells. Taking together, we for the first time found that IL-10 from M2
   macrophage promoted proliferation of glioma through interaction with
   JAK2; thereby activating the JAK2/STAT3 pathway, indicative of IL-10
   could be used as a therapeutic target in the curing of glioma.}},
Publisher = {{IMPACT JOURNALS LLC}},
Address = {{6666 E QUAKER ST, STE 1, ORCHARD PARK, NY 14127 USA}},
Type = {{Article}},
Language = {{English}},
Affiliation = {{Zhong, Y (Corresponding Author), Jilin Med Univ, Dept Sci \& Technol, Jilin 132013, Jilin, Peoples R China.
   Xu, Y (Corresponding Author), Jilin Med Univ, Med Res Lab, Jilin 132013, Jilin, Peoples R China.
   Qi, Ling; Zhao, Donghai; Lv, Peng, Jilin Med Univ, Dept Pathol, Jilin 132013, Jilin, Peoples R China.
   Yu, Hongquan; Zhang, Yu, Jilin Univ, Affiliated Hosp 1, Dept Neurosurg, Changchun 130021, Jilin, Peoples R China.
   Zhong, Yue, Jilin Med Univ, Dept Sci \& Technol, Jilin 132013, Jilin, Peoples R China.
   Xu, Ye, Jilin Med Univ, Med Res Lab, Jilin 132013, Jilin, Peoples R China.}},
DOI = {{10.18632/oncotarget.12317}},
EISSN = {{1949-2553}},
Keywords = {{glioma; M2 macrophage; proliferation; IL-10; JAK2/STAT3}},
Keywords-Plus = {{TUMOR-ASSOCIATED MACROPHAGES; PROGRESSION; INFILTRATION; INVOLVEMENT;
   ACTIVATION; EXPRESSION; CYTOKINES; MICROGLIA; RELEASE; GROWTH}},
Research-Areas = {{Oncology; Cell Biology}},
Web-of-Science-Categories  = {{Oncology; Cell Biology}},
Author-Email = {{yuezhong\_DST@126.com
   xuye\_mpc@126.com}},
ResearcherID-Numbers = {{Xu, Ye/E-3639-2018}},
ORCID-Numbers = {{Xu, Ye/0000-0002-8714-8715}},
Funding-Acknowledgement = {{National Natural Science Foundation of ChinaNational Natural Science
   Foundation of China (NSFC) {[}81372793, 81201671]; Foundation of Science
   and Technology Bureau of Jilin Province {[}20140414049GH, 20160101195JC]}},
Funding-Text = {{The study was supported by National Natural Science Foundation of China
   (No. 81372793, 81201671), Foundation of Science and Technology Bureau of
   Jilin Province (20140414049GH, 20160101195JC).}},
Cited-References = {{Badie B, 2000, NEUROSURGERY, V46, P957, DOI 10.1097/00006123-200004000-00035.
   Bergamin LS, 2015, J CELL BIOCHEM, V116, P721, DOI 10.1002/jcb.25018.
   Bowman RL, 2014, IMMUNOTHERAPY-UK, V6, P663, DOI {[}10.2217/IMT.14.48, 10.2217/imt.14.48].
   Cai JQ, 2015, PLOS ONE, V10, DOI 10.1371/journal.pone.0126022.
   Ding P, 2014, CELL BIOCHEM BIOPHYS, V70, P1625, DOI 10.1007/s12013-014-0105-3.
   Hambardzumyan D, 2016, NAT NEUROSCI, V19, P20, DOI 10.1038/nn.4185.
   Kennedy BC, 2013, J ONCOL, V2013, DOI 10.1155/2013/486912.
   Komohara Y, 2008, J PATHOL, V216, P15, DOI 10.1002/path.2370.
   Komohara Y, 2014, CANCER SCI, V105, P1, DOI 10.1111/cas.12314.
   Komohara Y, 2012, CANCER SCI, V103, P2165, DOI 10.1111/cas.12015.
   Komohara Y, 2011, J CLIN EXP HEMATOP, V51, P93, DOI 10.3960/jslrt.51.93.
   Komohara Y, 2011, CANCER SCI, V102, P1424, DOI 10.1111/j.1349-7006.2011.01945.x.
   Lu-Emerson C, 2013, NEURO-ONCOLOGY, V15, P1079, DOI 10.1093/neuonc/not082.
   Nijaguna MB, 2015, J BIOL CHEM, V290, P23401, DOI 10.1074/jbc.M115.664037.
   Ostuni R, 2015, TRENDS IMMUNOL, V36, P229, DOI 10.1016/j.it.2015.02.004.
   Prosniak M, 2013, CLIN CANCER RES, V19, P3776, DOI 10.1158/1078-0432.CCR-12-1940.
   Pyonteck SM, 2013, NAT MED, V19, P1264, DOI 10.1038/nm.3337.
   Shi Y, 2015, CELL STEM CELL, V16, P219, DOI 10.1016/j.stem.2015.02.008.
   Sielska M, 2013, J PATHOL, V230, P310, DOI 10.1002/path.4192.
   Tam WY, 2014, SCI REP-UK, V4, DOI 10.1038/srep07279.
   Wu A, 2010, NEURO-ONCOLOGY, V12, P1113, DOI 10.1093/neuonc/noq082.
   Yamaguchi T, 2016, GASTRIC CANCER, V19, P1052, DOI 10.1007/s10120-015-0579-8.
   Zhang LY, 2007, J NEUROIMMUNOL, V184, P188, DOI 10.1016/j.jneuroim.2006.12.006.
   Zhou WC, 2015, NAT CELL BIOL, V17, P170, DOI 10.1038/ncb3090.}},
Number-of-Cited-References = {{24}},
Times-Cited = {{45}},
Usage-Count-Last-180-days = {{1}},
Usage-Count-Since-2013 = {{8}},
Journal-ISO = {{Oncotarget}},
Doc-Delivery-Number = {{EB5VQ}},
Web-of-Science-Index = {{Science Citation Index Expanded (SCI-EXPANDED)}},
Unique-ID = {{WOS:000387449100049}},
OA = {{Green Submitted, Green Published, gold}},
DA = {{2022-01-16}},
}

@article{ WOS:000315304500023,
Author = {Filatova, Alina and Acker, Till and Garvalov, Boyan K.},
Title = {{The cancer stem cell niche(s): The crosstalk between glioma stem cells
   and their microenvironment}},
Journal = {{BIOCHIMICA ET BIOPHYSICA ACTA-GENERAL SUBJECTS}},
Year = {{2013}},
Volume = {{1830}},
Number = {{2, SI}},
Pages = {{2496-2508}},
Month = {{FEB}},
Abstract = {{Background: The initiation and progression of various types of tumors,
   including glioma, are driven by a population of cells with stem cell
   properties. Glioma stem cells (GSCs) are located in specialized
   microenvironments (niches) within tumors. These niches represent the
   hallmarks of malignant gliomas (vascular proliferations,
   hypoxia/necrosis) and bear analogy to the microenvironments in which
   physiological stem cells in the brain are found.
   Scope of the review: Here we review the progress that has been made
   towards uncovering the function of the perivascular and the hypoxic
   niche and the molecular pathways that control the properties of GSCs
   within them. We propose models of how the different niches and GSC pools
   in them interact with each other.
   Major conclusions: GSCs are not merely passive residents of their
   niches, but actively contribute to the shaping of the niches through a
   complex crosstalk with different components of the microenvironment For
   example, GSCs play a dominant role in promoting new blood vessel
   formation through a variety of mechanisms, including the hypoxia
   dependent stimulation of angiogenesis, recruitment of endothelial
   progenitor cells and direct transdifferentiation into endothelial cells.
   Recent work has also revealed that GSCs can recruit and modulate the
   function of various immune cells to suppress anti-tumor immune responses
   and to foster tumor-promoting inflammation, which in turn could support
   the maintenance of GSCs.
   General significance: These findings underscore the central role of the
   GSC microenvironment in driving glioma progression making the GSC niche
   a prime therapeutic target for the design of therapies aimed at
   eradicating GSCs. This article is part of a Special Issue entitled
   Biochemistry of Stem Cells. (C) 2012 Elsevier B.V. All rights reserved.}},
Publisher = {{ELSEVIER SCIENCE BV}},
Address = {{PO BOX 211, 1000 AE AMSTERDAM, NETHERLANDS}},
Type = {{Review}},
Language = {{English}},
Affiliation = {{Acker, T (Corresponding Author), Univ Giessen, Inst Neuropathol, Giessen, Germany.
   Filatova, Alina; Acker, Till; Garvalov, Boyan K., Univ Giessen, Inst Neuropathol, Giessen, Germany.}},
DOI = {{10.1016/j.bbagen.2012.10.008}},
ISSN = {{0304-4165}},
EISSN = {{1872-8006}},
Keywords = {{Hypoxia inducible factor; Glioma; Perivascular niche; Hypoxic niche;
   Tumor associated macrophage; Cancer stem cell}},
Keywords-Plus = {{HYPOXIA-INDUCIBLE FACTORS; GROWTH-FACTOR RECEPTOR; TUMOR-ASSOCIATED
   MACROPHAGES; HUMAN GLIOBLASTOMA CELLS; NF-KAPPA-B; SELF-RENEWAL;
   INITIATING CELLS; HEMATOPOIETIC STEM; SIGNALING PROMOTES;
   GENE-EXPRESSION}},
Research-Areas = {{Biochemistry \& Molecular Biology; Biophysics}},
Web-of-Science-Categories  = {{Biochemistry \& Molecular Biology; Biophysics}},
Author-Email = {{till.acker@patho.med.uni-giessen.de}},
ResearcherID-Numbers = {{Garvalov, Boyan K./AAF-6414-2020
   }},
ORCID-Numbers = {{Garvalov, Boyan K./0000-0003-0013-9064
   Acker, Till/0000-0001-6357-7227}},
Funding-Acknowledgement = {{DFGGerman Research Foundation (DFG)European Commission {[}AC 110/4
   {[}KFO 210], AC110/3-1, 3-2 {[}SPP1190]]; von Behring-Rontgen
   Foundation; LOEWE (OSF); German Ministry of Education and Research
   (BMBF) within the National Genome Network (NGFNplus)Federal Ministry of
   Education \& Research (BMBF); Brain Tumor Network}},
Funding-Text = {{This work was supported by grants from the DFG (AC 110/4 {[}KFO 210];
   AC110/3-1, 3-2 {[}SPP1190]; the ECCPS), the von Behring-Rontgen
   Foundation, LOEWE (OSF), and the German Ministry of Education and
   Research (BMBF) within the National Genome Network (NGFN<SUP>plus</SUP>)
   and Brain Tumor Network.}},
Cited-References = {{Abou-Ghazal M, 2008, CLIN CANCER RES, V14, P8228, DOI 10.1158/1078-0432.CCR-08-1329.
   Acker T, 2005, CANCER CELL, V8, P131, DOI 10.1016/j.ccr.2005.07.003.
   Acker T, 2004, J EXP BIOL, V207, P3171, DOI 10.1242/Jeb.01075.
   Acker T, 2006, CARDIOVASC RES, V71, P195, DOI 10.1016/j.cardiores.2006.04.008.
   Anido J, 2010, CANCER CELL, V18, P655, DOI 10.1016/j.ccr.2010.10.023.
   Arai F, 2007, ANN NY ACAD SCI, V1106, P41, DOI 10.1196/annals.1392.005.
   Assanah MC, 2009, GLIA, V57, P1835, DOI 10.1002/glia.20895.
   Augustin I, 2012, EMBO MOL MED, V4, P38, DOI 10.1002/emmm.201100186.
   Balic M, 2006, CLIN CANCER RES, V12, P5615, DOI 10.1158/1078-0432.CCR-06-0169.
   Bao SD, 2008, CANCER RES, V68, P6043, DOI 10.1158/0008-5472.CAN-08-1079.
   Bao SD, 2006, NATURE, V444, P756, DOI 10.1038/nature05236.
   Bao SD, 2006, CANCER RES, V66, P7843, DOI 10.1158/0008-5472.CAN-06-1010.
   Bar EE, 2007, STEM CELLS, V25, P2524, DOI 10.1634/stemcells.2007-0166.
   Bar EE, 2011, BRAIN PATHOL, V21, P119, DOI 10.1111/j.1750-3639.2010.00460.x.
   Bar EE, 2010, AM J PATHOL, V177, P1491, DOI 10.2353/ajpath.2010.091021.
   Becher OJ, 2008, CANCER RES, V68, P2241, DOI 10.1158/0008-5472.CAN-07-6350.
   Beck B, 2011, NATURE, V478, P399, DOI 10.1038/nature10525.
   Bingle L, 2002, J PATHOL, V196, P254, DOI 10.1002/path.1027.
   Bonavia R., 2011, ONCOGENE.
   Bruggeman SWM, 2007, CANCER CELL, V12, P328, DOI 10.1016/j.ccr.2007.08.032.
   Bruick RK, 2001, SCIENCE, V294, P1337, DOI 10.1126/science.1066373.
   Bruna A, 2007, CANCER CELL, V11, P147, DOI 10.1016/j.ccr.2006.11.023.
   Calabrese C, 2007, CANCER CELL, V11, P69, DOI 10.1016/j.ccr.2006.11.020.
   Campos MS, 2012, ORAL ONCOL, V48, P26, DOI 10.1016/j.oraloncology.2011.09.010.
   Cao Yiting, 2010, Genes Cancer, V1, P50.
   Charles N, 2010, CELL STEM CELL, V6, P141, DOI 10.1016/j.stem.2010.01.001.
   Chen J, 2012, NATURE, V488, P522, DOI 10.1038/nature11287.
   Chen RH, 2010, CANCER CELL, V17, P362, DOI 10.1016/j.ccr.2009.12.049.
   Chiche J, 2010, J CELL MOL MED, V14, P771, DOI 10.1111/j.1582-4934.2009.00994.x.
   Christensen K, 2011, J NEURO-ONCOL, V104, P129, DOI 10.1007/s11060-010-0488-y.
   Clement V, 2007, CURR BIOL, V17, P165, DOI 10.1016/j.cub.2006.11.033.
   Conley SJ, 2012, P NATL ACAD SCI USA, V109, P2784, DOI 10.1073/pnas.1018866109.
   Covello KL, 2006, GENE DEV, V20, P557, DOI 10.1101/gad.1399906.
   Cummins EP, 2006, P NATL ACAD SCI USA, V103, P18154, DOI 10.1073/pnas.0602235103.
   Das B, 2008, STEM CELLS, V26, P1818, DOI 10.1634/stemcells.2007-0724.
   Driessens G, 2012, NATURE, V488, P527, DOI 10.1038/nature11344.
   Du R, 2008, CANCER CELL, V13, P206, DOI 10.1016/j.ccr.2008.01.034.
   Ebos JML, 2011, NAT REV CLIN ONCOL, V8, P210, DOI 10.1038/nrclinonc.2011.21.
   Ehtesham M, 2009, CANCER LETT, V274, P305, DOI 10.1016/j.canlet.2008.09.034.
   El Hallani S, 2010, BRAIN, V133, P973, DOI 10.1093/brain/awq044.
   Epstein ACR, 2001, CELL, V107, P43, DOI 10.1016/S0092-8674(01)00507-4.
   Eramo A, 2006, CELL DEATH DIFFER, V13, P1238, DOI 10.1038/sj.cdd.4401872.
   Esteban MA, 2006, CANCER RES, V66, P3567, DOI 10.1158/0008-5472.CAN-05-2670.
   Evans AJ, 2007, MOL CELL BIOL, V27, P157, DOI 10.1128/MCB.00892-06.
   Evans SM, 2004, CLIN CANCER RES, V10, P8177, DOI 10.1158/1078-0432.CCR-04-1081.
   Evans SM, 2008, RADIAT RES, V170, P677, DOI 10.1667/RR1207.1.
   Eyler CE, 2011, CELL, V146, P53, DOI 10.1016/j.cell.2011.06.006.
   Eyler CE, 2008, STEM CELLS, V26, P3027, DOI 10.1634/stemcells.2007-1073.
   Facchino S, 2010, J NEUROSCI, V30, P10096, DOI 10.1523/JNEUROSCI.1634-10.2010.
   Fan X, 2010, STEM CELLS, V28, P5, DOI 10.1002/stem.254.
   Fareh M, 2012, CELL DEATH DIFFER, V19, P232, DOI 10.1038/cdd.2011.89.
   Folkins C, 2009, CANCER RES, V69, P7243, DOI 10.1158/0008-5472.CAN-09-0167.
   Gabrusiewicz K, 2011, PLOS ONE, V6, DOI 10.1371/journal.pone.0023902.
   Gal H, 2008, BIOCHEM BIOPH RES CO, V376, P86, DOI 10.1016/j.bbrc.2008.08.107.
   Galan-Moya EM, 2011, EMBO REP, V12, P470, DOI 10.1038/embor.2011.39.
   Galli R, 2004, CANCER RES, V64, P7011, DOI 10.1158/0008-5472.CAN-04-1364.
   Gallia GL, 2009, MOL CANCER THER, V8, P386, DOI 10.1158/1535-7163.MCT-08-0680.
   Garvalov BK, 2011, J MOL MED, V89, P95, DOI 10.1007/s00109-010-0685-3.
   Ginestier C, 2010, J CLIN INVEST, V120, P485, DOI 10.1172/JCI39397.
   Godlewski J, 2008, CANCER RES, V68, P9125, DOI 10.1158/0008-5472.CAN-08-2629.
   Goidts V, 2012, ONCOGENE, V31, P3235, DOI 10.1038/onc.2011.490.
   Gordan JD, 2007, CANCER CELL, V11, P335, DOI 10.1016/j.ccr.2007.02.006.
   Griffero F, 2009, J BIOL CHEM, V284, P7138, DOI 10.1074/jbc.M807111200.
   Grivennikov SI, 2010, CELL, V140, P883, DOI 10.1016/j.cell.2010.01.025.
   Gunther HS, 2008, ONCOGENE, V27, P2897, DOI 10.1038/sj.onc.1210949.
   Guessous F, 2010, CELL CYCLE, V9, P1031, DOI 10.4161/cc.9.6.10987.
   Guryanova OA, 2011, CANCER CELL, V19, P498, DOI 10.1016/j.ccr.2011.03.004.
   Gustafsson MV, 2005, DEV CELL, V9, P617, DOI 10.1016/j.devcel.2005.09.010.
   Hambardzumyan D, 2008, GENE DEV, V22, P436, DOI 10.1101/gad.1627008.
   Hamerlik P, 2012, J EXP MED, V209, P507, DOI 10.1084/jem.20111424.
   Hanahan D, 2011, CELL, V144, P646, DOI 10.1016/j.cell.2011.02.013.
   Heddleston JM, 2009, CELL CYCLE, V8, P3274, DOI 10.4161/cc.8.20.9701.
   Hemphill JC, 2005, AM J NEURORADIOL, V26, P1095.
   Henze AT, 2010, CELL CYCLE, V9, P2749, DOI 10.4161/cc.9.14.12249.
   Hermann PC, 2007, CELL STEM CELL, V1, P313, DOI 10.1016/j.stem.2007.06.002.
   Hjelmeland AB, 2011, CELL DEATH DIFFER, V18, P829, DOI 10.1038/cdd.2010.150.
   Hjelmeland AB, 2010, PLOS BIOL, V23, P8.
   Holmquist L, 2005, INT J CANCER, V116, P218, DOI 10.1002/ijc.21024.
   Holmquist-Mengelbier L, 2006, CANCER CELL, V10, P413, DOI 10.1016/j.ccr.2006.08.026.
   Hovinga KE, 2010, STEM CELLS, V28, P1019, DOI 10.1002/stem.429.
   Hsieh D, 2010, BIOCHEM BIOPH RES CO, V397, P367, DOI 10.1016/j.bbrc.2010.05.145.
   Hu YY, 2011, BMC CANCER, V11, DOI 10.1186/1471-2407-11-82.
   Iida H, 2012, INT J ONCOL, V40, P71, DOI 10.3892/ijo.2011.1207.
   Ikushima H, 2009, CELL STEM CELL, V5, P504, DOI 10.1016/j.stem.2009.08.018.
   Iliopoulos D, 2011, P NATL ACAD SCI USA, V108, P1397, DOI 10.1073/pnas.1018898108.
   Ivan M, 2001, SCIENCE, V292, P464, DOI 10.1126/science.1059817.
   Jaakkola P, 2001, SCIENCE, V292, P468, DOI 10.1126/science.1059796.
   Jiang YW, 2011, NEOPLASIA, V13, P492, DOI 10.1593/neo.11314.
   Jin X, 2011, CANCER RES, V71, P7125, DOI 10.1158/0008-5472.CAN-11-1330.
   Jinushi M, 2012, AM J CANCER RES, V2, P529.
   Jinushi M, 2011, P NATL ACAD SCI USA, V108, P12425, DOI 10.1073/pnas.1106645108.
   Joo KM, 2012, CANCER RES, V72, P3828, DOI 10.1158/0008-5472.CAN-11-3760.
   Jordan JT, 2008, CANCER IMMUNOL IMMUN, V57, P123, DOI 10.1007/s00262-007-0336-x.
   Kefas B, 2008, CANCER RES, V68, P3566, DOI 10.1158/0008-5472.CAN-07-6639.
   Kefas B, 2009, J NEUROSCI, V29, P15161, DOI 10.1523/JNEUROSCI.4966-09.2009.
   Keith B, 2007, CELL, V129, P465, DOI 10.1016/j.cell.2007.04.019.
   Keith B, 2012, NAT REV CANCER, V12, P9, DOI 10.1038/nrc3183.
   Kelly PN, 2007, SCIENCE, V317, P337, DOI 10.1126/science.1142596.
   Kendall SE, 2008, STEM CELLS, V26, P1575, DOI 10.1634/stemcells.2007-0887.
   Kennedy JA, 2007, SCIENCE, V318, DOI 10.1126/science.1149590.
   Kiel MJ, 2005, CELL, V121, P1109, DOI 10.1016/j.cell.2005.05.026.
   Kim Y, 2012, GENE DEV, V26, P1247, DOI 10.1101/gad.193565.112.
   Korkaya H, 2011, J CLIN INVEST, V121, P3804, DOI 10.1172/JCI57099.
   Krishnamachary B, 2006, CANCER RES, V66, P2725, DOI 10.1158/0008-5472.CAN-05-3719.
   Krishnamurthy S, 2010, CANCER RES, V70, P9969, DOI 10.1158/0008-5472.CAN-10-1712.
   Lathia JD, 2010, CELL STEM CELL, V6, P421, DOI 10.1016/j.stem.2010.02.018.
   le Viseur C, 2008, CANCER CELL, V14, P47, DOI 10.1016/j.ccr.2008.05.015.
   Lee J, 2008, CANCER CELL, V13, P69, DOI 10.1016/j.ccr.2007.12.005.
   Lee SH, 2012, BIOCHEM BIOPH RES CO, V424, P58, DOI 10.1016/j.bbrc.2012.06.065.
   Leonard JM, 2008, J CELL BIOL, V183, P385, DOI 10.1083/jcb.200804042.
   Levesque JP, 2011, CURR OPIN HEMATOL, V18, P220, DOI 10.1097/MOH.0b013e3283475fe7.
   Li GH, 2010, INT J ONCOL, V37, P103, DOI 10.3892/ijo\_00000658.
   Li L, 2009, NEURO-ONCOLOGY, V11, P9, DOI 10.1215/15228517-2008-081.
   Li YQ, 2011, P NATL ACAD SCI USA, V108, P9951, DOI 10.1073/pnas.1016912108.
   Li YQ, 2009, CANCER RES, V69, P7569, DOI 10.1158/0008-5472.CAN-09-0529.
   Li Z, 2009, CANCER CELL, V15, P501, DOI 10.1016/j.ccr.2009.03.018.
   Liu XM, 2011, J NEURO-ONCOL, V105, P173, DOI 10.1007/s11060-011-0578-5.
   Liu ZJ, 2003, MOL CELL BIOL, V23, P14, DOI 10.1128/MCB.23.1.14-25.2003.
   Lo Celso C, 2009, NATURE, V457, P92, DOI 10.1038/nature07434.
   Lobov IB, 2007, P NATL ACAD SCI USA, V104, P3219, DOI 10.1073/pnas.0611206104.
   Loilome W, 2009, J NEURO-ONCOL, V94, P359, DOI 10.1007/s11060-009-9885-5.
   Ma YY, 2011, PLOS ONE, V6, DOI 10.1371/journal.pone.0029170.
   Mani SA, 2008, CELL, V133, P704, DOI 10.1016/j.cell.2008.03.027.
   Maniotis AJ, 1999, AM J PATHOL, V155, P739, DOI 10.1016/S0002-9440(10)65173-5.
   Mantovani A, 2010, CURR OPIN IMMUNOL, V22, P231, DOI 10.1016/j.coi.2010.01.009.
   Mathieu J, 2011, CANCER RES, V71, P4640, DOI 10.1158/0008-5472.CAN-10-3320.
   Mazzoleni S, 2010, CANCER RES, V70, P7500, DOI 10.1158/0008-5472.CAN-10-2353.
   McCord AM, 2009, MOL CANCER RES, V7, P489, DOI 10.1158/1541-7786.MCR-08-0360.
   Mendez O, 2010, MOL CANCER, V9, DOI 10.1186/1476-4598-9-133.
   Mir SE, 2010, CANCER CELL, V18, P244, DOI 10.1016/j.ccr.2010.08.011.
   Mirzadeh Z, 2008, CELL STEM CELL, V3, P265, DOI 10.1016/j.stem.2008.07.004.
   Molina JR, 2010, NEOPLASIA, V12, P453, DOI 10.1593/neo.10126.
   Moreno-Manzano V, 2010, J BIOL CHEM, V285, P1333, DOI 10.1074/jbc.M109.008326.
   MORIMURA T, 1990, ACTA NEUROPATHOL, V80, P287, DOI 10.1007/BF00294647.
   Morrison SJ, 2000, J NEUROSCI, V20, P7370.
   Nagane M, 1996, CANCER RES, V56, P5079.
   Nizet V, 2009, NAT REV IMMUNOL, V9, P609, DOI 10.1038/nri2607.
   Ohgaki H, 2009, CANCER SCI, V100, P2235, DOI 10.1111/j.1349-7006.2009.01308.x.
   Oka N, 2007, BIOCHEM BIOPH RES CO, V360, P553, DOI 10.1016/j.bbrc.2007.06.094.
   Pang R, 2010, CELL STEM CELL, V6, P603, DOI 10.1016/j.stem.2010.04.001.
   Parmar K, 2007, P NATL ACAD SCI USA, V104, P5431, DOI 10.1073/pnas.0701152104.
   Parney IF, 2009, J NEUROSURG, V110, P572, DOI 10.3171/2008.7.JNS08475.
   Penuelas S, 2009, CANCER CELL, V15, P315, DOI 10.1016/j.ccr.2009.02.011.
   Piccirillo SGM, 2006, NATURE, V444, P761, DOI 10.1038/nature05349.
   Pietras A, 2008, J PATHOL, V214, P482, DOI 10.1002/path.2304.
   Ping YF, 2011, J PATHOL, V224, P344, DOI 10.1002/path.2908.
   Pistollato F, 2010, STEM CELLS, V28, P1918, DOI 10.1002/stem.518.
   Pulvirenti T, 2011, CANCER RES, V71, P7280, DOI 10.1158/0008-5472.CAN-11-1531.
   Purow BW, 2005, CANCER RES, V65, P2353, DOI 10.1158/0008-5472.CAN-04-1890.
   Quintana E, 2008, NATURE, V456, P593, DOI 10.1038/nature07567.
   Ricci-Vitiani L, 2010, NATURE, V468, P824, DOI 10.1038/nature09557.
   Roesch A, 2010, CELL, V141, P583, DOI 10.1016/j.cell.2010.04.020.
   Roggendorf W, 1996, ACTA NEUROPATHOL, V92, P288, DOI 10.1007/s004010050520.
   Rossi M, 2011, CANCER BIOL THER, V11, P753, DOI 10.4161/cbt.11.8.14894.
   ROSSI ML, 1989, ACTA NEUROPATHOL, V78, P189, DOI 10.1007/BF00688208.
   Scheel C, 2011, CELL, V145, P926, DOI 10.1016/j.cell.2011.04.029.
   Schepers AG, 2012, SCIENCE, V337, P730, DOI 10.1126/science.1224676.
   Seidel S, 2010, BRAIN, V133, P983, DOI 10.1093/brain/awq042.
   Semenza GL, 2012, CELL, V148, P399, DOI 10.1016/j.cell.2012.01.021.
   Shahi MH, 2010, BMC CANCER, V10, DOI 10.1186/1471-2407-10-614.
   Shen Q, 2008, CELL STEM CELL, V3, P289, DOI 10.1016/j.stem.2008.07.026.
   Sherry MM, 2009, STEM CELLS, V27, P2383, DOI 10.1002/stem.185.
   Shih AH, 2006, NEOPLASIA, V8, P1072, DOI 10.1593/neo.06526.
   Singh SK, 2003, CANCER RES, V63, P5821.
   Singh SK, 2004, NATURE, V432, P396, DOI 10.1038/nature03128.
   Soda Y, 2011, P NATL ACAD SCI USA, V108, P4274, DOI 10.1073/pnas.1016030108.
   Soeda A, 2009, ONCOGENE, V28, P3949, DOI 10.1038/onc.2009.252.
   Studer L, 2000, J NEUROSCI, V20, P7377.
   Tafani M, 2011, J NEUROINFLAMM, V8, DOI 10.1186/1742-2094-8-32.
   Takahashi K, 2007, CELL, V131, P861, DOI 10.1016/j.cell.2007.11.019.
   Takubo K, 2012, INT J HEMATOL, V95, P478, DOI 10.1007/s12185-012-1071-4.
   Tartour E, 2011, CANCER METAST REV, V30, P83, DOI 10.1007/s10555-011-9281-4.
   Tavazoie M, 2008, CELL STEM CELL, V3, P279, DOI 10.1016/j.stem.2008.07.025.
   Taylor CT, 2009, ANN NY ACAD SCI, V1177, P178, DOI 10.1111/j.1749-6632.2009.05024.x.
   Tjiu JW, 2009, J INVEST DERMATOL, V129, P1016, DOI 10.1038/jid.2008.310.
   Uchida H, 2011, J NEURO-ONCOL, V104, P697, DOI 10.1007/s11060-011-0552-2.
   Ulasov IV, 2011, MOL MED, V17, P103, DOI 10.2119/molmed.2010.00062.
   Venere M, 2011, GLIA, V59, P1148, DOI 10.1002/glia.21185.
   Verhaak RGW, 2010, CANCER CELL, V17, P98, DOI 10.1016/j.ccr.2009.12.020.
   Visvader JE, 2012, CELL STEM CELL, V10, P717, DOI 10.1016/j.stem.2012.05.007.
   WANG GL, 1995, P NATL ACAD SCI USA, V92, P5510, DOI 10.1073/pnas.92.12.5510.
   Wang H, 2009, STEM CELLS, V27, P2393, DOI 10.1002/stem.188.
   Wang JL, 2010, STEM CELLS, V28, P17, DOI 10.1002/stem.261.
   Wang JL, 2008, PLOS ONE, V3, DOI 10.1371/journal.pone.0003769.
   Wang LD, 2011, NAT REV MOL CELL BIO, V12, P643, DOI 10.1038/nrm3184.
   Wang R, 2010, NATURE, V468, P829, DOI 10.1038/nature09624.
   Wang SC, 2012, LAB INVEST, V92, P151, DOI 10.1038/labinvest.2011.128.
   Watters JJ, 2005, J NEUROSCI RES, V81, P447, DOI 10.1002/jnr.20485.
   Wei J, 2011, PLOS ONE, V6, DOI {[}10.1371/journal.pone.0016195, 10.1371/journal.pone.0017868].
   Wei J, 2010, MOL CANCER THER, V9, P67, DOI 10.1158/1535-7163.MCT-09-0734.
   Weiss JM, 2010, J EXP MED, V207, P2455, DOI 10.1084/jem.20100670.
   Wiesener MS, 1998, BLOOD, V92, P2260, DOI 10.1182/blood.V92.7.2260.2260\_2260\_2268.
   Wood SM, 1996, J BIOL CHEM, V271, P15117, DOI 10.1074/jbc.271.25.15117.
   Wu A, 2010, NEURO-ONCOLOGY, V12, P1113, DOI 10.1093/neuonc/noq082.
   Wurmser AE, 2004, NATURE, V430, P350, DOI 10.1038/nature02604.
   Xie YC, 2009, NATURE, V457, P97, DOI 10.1038/nature07639.
   Xing F, 2011, ONCOGENE, V30, P4075, DOI 10.1038/onc.2011.122.
   Xu QJ, 2008, STEM CELLS, V26, P3018, DOI 10.1634/stemcells.2008-0459.
   Yan XW, 2011, P NATL ACAD SCI USA, V108, P1591, DOI 10.1073/pnas.1018696108.
   Yang MH, 2008, NAT CELL BIOL, V10, P295, DOI 10.1038/ncb1691.
   Yi LA, 2011, J NEUROIMMUNOL, V232, P75, DOI 10.1016/j.jneuroim.2010.10.011.
   Yoon CH, 2011, FEBS LETT, V585, P2331, DOI 10.1016/j.febslet.2011.05.070.
   Zbinden M, 2010, EMBO J, V29, P2659, DOI 10.1038/emboj.2010.137.
   Zeng W, 2011, CANCER LETT, V313, P129, DOI 10.1016/j.canlet.2011.09.023.
   Zhang N, 2011, CANCER CELL, V20, P427, DOI 10.1016/j.ccr.2011.08.016.
   Zhang SW, 2006, ONCOL REP, V15, P15.
   Zhang XP, 2008, MOL CELL BIOCHEM, V307, P101, DOI 10.1007/s11010-007-9589-0.
   Zheng H, 2008, COLD SH Q B, V73, P427, DOI 10.1101/sqb.2008.73.047.
   Zheng HW, 2010, CANCER CELL, V17, P497, DOI 10.1016/j.ccr.2010.03.020.
   Zhou BBS, 2009, NAT REV DRUG DISCOV, V8, P806, DOI 10.1038/nrd2137.
   Zhu TS, 2011, CANCER RES, V71, P6061, DOI 10.1158/0008-5472.CAN-10-4269.}},
Number-of-Cited-References = {{211}},
Times-Cited = {{119}},
Usage-Count-Last-180-days = {{4}},
Usage-Count-Since-2013 = {{73}},
Journal-ISO = {{Biochim. Biophys. Acta-Gen. Subj.}},
Doc-Delivery-Number = {{094ZO}},
Web-of-Science-Index = {{Science Citation Index Expanded (SCI-EXPANDED)}},
Unique-ID = {{WOS:000315304500023}},
DA = {{2022-01-16}},
}

@article{ WOS:000466052900028,
Author = {Erel-Akbaba, Gulsah and Carvalho, Litia A. and Tian, Tian and Zinter,
   Max and Akbaba, Hasan and Obeid, Pierre J. and Chiocca, E. Antonio and
   Weissleder, Ralph and Kantarci, Ayse Gulten and Tannous, Bakhos A.},
Title = {{Radiation-Induced Targeted Nanoparticle-Based Gene Delivery for Brain
   Tumor Therapy}},
Journal = {{ACS NANO}},
Year = {{2019}},
Volume = {{13}},
Number = {{4}},
Pages = {{4028-4040}},
Month = {{APR}},
Abstract = {{Targeted therapy against the programmed cell death ligand-1 (PD-L1)
   blockade holds considerable promise for the treatment of different tumor
   types; however, little effect has been observed against gliomas thus
   far. Effective glioma therapy requires a delivery vehicle that can reach
   tumor cells in the central nervous system, with limited systemic side
   effect. In this study, we developed a cyclic peptide iRGD
   (CCRGDKGPDC)-conjugated solid lipid nanoparticle (SLN) to deliver small
   interfering RNAs (siRNAs) against both epidermal growth factor receptor
   (EGFR) and PD-L1 for combined targeted and immunotherapy against
   glioblastoma, the most aggressive type of brain tumors. Building on
   recent studies showing that radiation therapy alters tumors for enhanced
   nanotherapeutic delivery in tumor associated macrophage-dependent
   fashion, we showed that low-dose radiation primes targeted SLN uptake
   into the brain tumor region, leading to enhanced downregulation of PD-L1
   and EGFR Bioluminescence imaging revealed that radiation therapy
   followed by systemic administration of targeted SLN leads to a
   significant decrease in glioblastoma growth and prolonged mouse
   survival. This study combines radiation therapy to prime the tumor for
   nanoparticle uptake along with the targeting effect of iRGD-conjugated
   nanoparticles to yield a straightforward but effective approach for
   combined EGFR inhibition and immunotherapy against glioblastomas, which
   can be extended to other aggressive tumor types.}},
Publisher = {{AMER CHEMICAL SOC}},
Address = {{1155 16TH ST, NW, WASHINGTON, DC 20036 USA}},
Type = {{Article}},
Language = {{English}},
Affiliation = {{Tannous, BA (Corresponding Author), Massachusetts Gen Hosp, Expt Therapeut \& Mol Imaging Lab, Dept Neurol, Neurooncol Div, Charlestown, MA 02129 USA.
   Tannous, BA (Corresponding Author), Harvard Med Sch, Program Neurosci, Boston, MA 02115 USA.
   Erel-Akbaba, Gulsah; Carvalho, Litia A.; Tian, Tian; Zinter, Max; Akbaba, Hasan; Tannous, Bakhos A., Massachusetts Gen Hosp, Expt Therapeut \& Mol Imaging Lab, Dept Neurol, Neurooncol Div, Charlestown, MA 02129 USA.
   Erel-Akbaba, Gulsah; Carvalho, Litia A.; Tian, Tian; Zinter, Max; Akbaba, Hasan; Tannous, Bakhos A., Harvard Med Sch, Program Neurosci, Boston, MA 02115 USA.
   Erel-Akbaba, Gulsah; Akbaba, Hasan; Kantarci, Ayse Gulten, Ege Univ, Dept Pharmaceut Biotechnol, Fac Pharm, TR-35100 Izmir, Turkey.
   Erel-Akbaba, Gulsah, Izmir Katip Celebi Univ, Dept Pharmaceut Biotechnol, Fac Pharm, TR-35620 Izmir, Turkey.
   Tian, Tian, Nanjing Med Univ, Key Lab Human Funct Genom Jiangsu, Dept Neurobiol, Nanjing 211166, Jiangsu, Peoples R China.
   Obeid, Pierre J., Univ Balamand, Dept Chem, POB 100, Deir El Balamand, Tripoli, Lebanon.
   Chiocca, E. Antonio, Brigham \& Womens Hosp, Dept Neurosurg, Boston, MA 02115 USA.
   Weissleder, Ralph, Harvard Med Sch, Massachusetts Gen Hosp, Ctr Syst Biol, Boston, MA 02114 USA.}},
DOI = {{10.1021/acsnano.8b08177}},
ISSN = {{1936-0851}},
EISSN = {{1936-086X}},
Keywords = {{glioblastoma; targeted therapy; solid lipid nanoparticle; PD-L1;
   radiation; immunotherapy}},
Keywords-Plus = {{SOLID LIPID NANOPARTICLES; CANCER-IMMUNOTHERAPY; ADJUVANT TEMOZOLOMIDE;
   SIRNA DELIVERY; IN-VITRO; GLIOBLASTOMA; RADIOTHERAPY; BARRIER; GLIOMA;
   EGFR}},
Research-Areas = {{Chemistry; Science \& Technology - Other Topics; Materials Science}},
Web-of-Science-Categories  = {{Chemistry, Multidisciplinary; Chemistry, Physical; Nanoscience \&
   Nanotechnology; Materials Science, Multidisciplinary}},
Author-Email = {{btannous@hms.harvard.edu}},
ResearcherID-Numbers = {{Akbaba, Hasan/U-4334-2018
   Carvalho, Litia/AAQ-8243-2020
   }},
ORCID-Numbers = {{Carvalho, Litia/0000-0003-3114-8350
   Erel-Akbaba, Gulsah/0000-0003-3287-5277}},
Funding-Acknowledgement = {{NIH/NCIUnited States Department of Health \& Human ServicesNational
   Institutes of Health (NIH) - USANIH National Cancer Institute (NCI)
   {[}P0ICA069246]; NIH/NINDSUnited States Department of Health \& Human
   ServicesNational Institutes of Health (NIH) - USANIH National Institute
   of Neurological Disorders \& Stroke (NINDS) {[}P30NS04776]; TUBITAK (The
   Scientific and Technological Research Council of Turkey) 2214/A
   scholarshipTurkiye Bilimsel ve Teknolojik Arastirma Kurumu (TUBITAK); 
   {[}1S1ORRO2S504]; NATIONAL CANCER INSTITUTEUnited States Department of
   Health \& Human ServicesNational Institutes of Health (NIH) - USANIH
   National Cancer Institute (NCI) {[}P01CA069246] Funding Source: NIH
   RePORTER; NATIONAL INSTITUTE OF NEUROLOGICAL DISORDERS AND STROKEUnited
   States Department of Health \& Human ServicesNational Institutes of
   Health (NIH) - USANIH National Institute of Neurological Disorders \&
   Stroke (NINDS) {[}P30NS045776] Funding Source: NIH RePORTER}},
Funding-Text = {{This work was supported by grant from NIH/NCI P0ICA069246 (B.A.T.,
   E.A.C., and RW.) and NIH/NINDS P30NS04776 (B.A.T.). G.E.A. was supported
   by TUBITAK (The Scientific and Technological Research Council of Turkey)
   2214/A scholarship. The authors would like to thank Michael F. Cuccarese
   from the Center for Systems Biology at the Massachusetts General
   Hospital for his help with DLS measurement experiments, the MGH
   Neuroscience Image Analysis Core (for confocal microscopy), and the MGH
   Vector Core (for producing the viral vector), and Ellen Sapp at the MGH
   EM core (supported by NIH/NINDS P30NS04776) as well as 1S1ORRO2S504
   Shared Instrumentation Grant for the IVIS imaging system.}},
Cited-References = {{Ahumada M, 2017, J MATER CHEM B, V5, P8925, DOI 10.1039/c7tb02349a.
   ANTONY J, 2016, J SOC WORK EDUC PRAC, V1, P1.
   Banks WA, 2016, NAT REV DRUG DISCOV, V15, P275, DOI 10.1038/nrd.2015.21.
   Bogdanowich-Knipp SJ, 1999, J PEPT RES, V53, P523, DOI 10.1034/j.1399-3011.1999.00055.x.
   Bzymek KP, 2018, NAT COMMUN, V9, DOI 10.1038/s41467-018-03976-5.
   Carlsson SK, 2014, EMBO MOL MED, V6, P1359, DOI 10.15252/emmm.201302627.
   Chen N, 2015, J THORAC ONCOL, V10, P910, DOI 10.1097/JTO.0000000000000500.
   Chu DF, 2017, ADV MATER, V29, DOI 10.1002/adma.201701021.
   Cui JJ, 2017, NAT COMMUN, V8, DOI 10.1038/s41467-017-00297-x.
   Dal Magro R, 2017, J CONTROL RELEASE, V249, P103, DOI 10.1016/j.jconrel.2017.01.039.
   De Jesus MB, 2015, J CONTROL RELEASE, V201, P1, DOI 10.1016/j.jconrel.2015.01.010.
   Del Paggio JC, 2018, NAT REV CLIN ONCOL, V15, P268, DOI 10.1038/nrclinonc.2018.27.
   Doolittle E, 2015, ACS NANO, V9, P8012, DOI 10.1021/acsnano.5b01552.
   Erel G, 2016, J DRUG DELIV SCI TEC, V36, P161, DOI 10.1016/j.jddst.2016.10.010.
   Feng L, 2013, CANCER LETT, V334, P157, DOI 10.1016/j.canlet.2012.07.006.
   Fukurnura D, 2018, NAT REV CLIN ONCOL, V15, P325, DOI 10.1038/nrclinonc.2018.29.
   Gan HK, 2017, NAT REV CLIN ONCOL, V14, P695, DOI 10.1038/nrclinonc.2017.95.
   Garofalo S, 2015, NAT COMMUN, V6, DOI 10.1038/ncomms7623.
   Gooding M, 2015, EUR J PHARM SCI, V71, P80, DOI 10.1016/j.ejps.2015.02.007.
   Guidotti G, 2017, TRENDS PHARMACOL SCI, V38, P406, DOI 10.1016/j.tips.2017.01.003.
   Huse JT, 2010, NAT REV CANCER, V10, P319, DOI 10.1038/nrc2818.
   Hwang WL, 2018, NAT REV CLIN ONCOL, V15, P477, DOI 10.1038/s41571-018-0046-7.
   Issazadeh-navikas S, 2014, IMMUNOL CLIN RES, V2, P1.
   Jacobs VL, 2011, ASN NEURO, V3, DOI 10.1042/AN20110014.
   Jacquelot N, 2017, NAT COMMUN, V8, DOI 10.1038/s41467-017-00608-2.
   Kanasty R, 2013, NAT MATER, V12, P967, DOI {[}10.1038/nmat3765, 10.1038/NMAT3765].
   Kauffman WB, 2015, TRENDS BIOCHEM SCI, V40, P749, DOI 10.1016/j.tibs.2015.10.004.
   Kim HJ, 2016, ADV DRUG DELIVER REV, V104, P61, DOI 10.1016/j.addr.2016.06.011.
   Kotmakci M, 2017, AAPS PHARMSCITECH, V18, P1355, DOI 10.1208/s12249-016-0606-z.
   Kunjachan S, 2015, NANO LETT, V15, P7488, DOI 10.1021/acs.nanolett.5b03073.
   Kwak G, 2017, ACS NANO, V11, P10135, DOI 10.1021/acsnano.7b04717.
   Lawrence MJ, 2012, ADV DRUG DELIVER REV, V64, P175, DOI 10.1016/j.addr.2012.09.018.
   Lee HK, 2017, SCI REP-UK, V7, P1, DOI 10.1038/srep42891.
   Lei YF, 2017, NAT COMMUN, V8, DOI 10.1038/ncomms15130.
   Li X, 2018, CANCER LETT, V418, P1, DOI 10.1016/j.canlet.2018.01.005.
   Liao ZX, 2010, BIOMATERIALS, V31, P8780, DOI 10.1016/j.biomaterials.2010.07.086.
   Liu F, 2015, MOL CELL, V60, P307, DOI 10.1016/j.molcel.2015.09.002.
   LoRusso P, 2015, CANCER RES, V75, DOI 10.1158/1538-7445.AM2015-CT234.
   McDermott DF, 2018, NAT MED, V24, P749, DOI 10.1038/s41591-018-0053-3.
   Miller MA, 2017, SCI TRANSL MED, V9, DOI 10.1126/scitranslmed.aal0225.
   Miller MA, 2015, NAT COMMUN, V6, DOI 10.1038/ncomms9692.
   Miyauchi JT, 2016, ONCOTARGET, V7, P9801, DOI 10.18632/oncotarget.6877.
   Mizrak A, 2013, MOL THER, V21, P101, DOI 10.1038/mt.2012.161.
   Ni DL, 2014, ACS NANO, V8, P1231, DOI 10.1021/nn406197c.
   Ojea-Jimenez I, 2012, ACS NANO, V6, P7692, DOI 10.1021/nn3012042.
   Patil ML, 2011, ACS NANO, V5, P1877, DOI 10.1021/nn102711d.
   Puig-Saus C, 2014, GENE THER, V21, P767, DOI 10.1038/gt.2014.52.
   Resnier P, 2013, BIOMATERIALS, V34, P6429, DOI 10.1016/j.biomaterials.2013.04.060.
   Ribas A, 2018, SCIENCE, V359, P1350, DOI 10.1126/science.aar4060.
   Ruan SB, 2016, ACS NANO, V10, P10086, DOI 10.1021/acsnano.6b05070.
   Ruoslahti E, 2017, ADV DRUG DELIVER REV, V110, P3, DOI 10.1016/j.addr.2016.03.008.
   Sato Y, 2016, J CONTROL RELEASE, V229, P48, DOI 10.1016/j.jconrel.2016.03.019.
   Sekerdag E, 2017, J CONTROL RELEASE, V261, P187, DOI 10.1016/j.jconrel.2017.06.032.
   Sharpe AH, 2018, NAT REV IMMUNOL, V18, P153, DOI 10.1038/nri.2017.108.
   Shen WW, 2016, BLOOD, V127, P1449, DOI {[}10.1182/blood-201506-652503, 10.1182/blood-2015-06-652503].
   Silginer M, 2014, CELL DEATH DIS, V5, DOI 10.1038/cddis.2013.543.
   Stapleton S, 2017, ADV DRUG DELIVER REV, V109, P119, DOI 10.1016/j.addr.2016.05.021.
   Stupp R, 2005, NEW ENGL J MED, V352, P987, DOI 10.1056/NEJMoa043330.
   Stupp R, 2009, LANCET ONCOL, V10, P459, DOI 10.1016/S1470-2045(09)70025-7.
   Sugahara KN, 2009, CANCER CELL, V16, P510, DOI 10.1016/j.ccr.2009.10.013.
   Tamborini M, 2016, ACS NANO, V10, P2509, DOI 10.1021/acsnano.5b07375.
   Tamura M, 2015, SCI REP, V5, P1.
   Tannous BA, 2009, NAT PROTOC, V4, P582, DOI 10.1038/nprot.2009.28.
   Tapeinos C, 2017, J CONTROL RELEASE, V264, P306, DOI 10.1016/j.jconrel.2017.08.033.
   Tian T, 2018, BIOMATERIALS, V150, P137, DOI 10.1016/j.biomaterials.2017.10.012.
   Touat M, 2017, ANN ONCOL, V28, P1457, DOI 10.1093/annonc/mdx106.
   van Vulpen M, 2002, ONCOL REP, V9, P683.
   Von Hoff DD, 2016, CLIN CANCER RES, V22, P3157, DOI 10.1158/1078-0432.CCR-15-2548.
   Wang K, 2014, BIOMATERIALS, V35, P8735, DOI 10.1016/j.biomaterials.2014.06.042.
   Wang YC, 2017, BIOMATERIALS, V139, P127, DOI 10.1016/j.biomaterials.2017.06.001.
   Wein L, 2018, BRIT J CANCER, V119, P4, DOI 10.1038/s41416-018-0126-6.
   Wilhelm S, 2016, NAT REV MATER, V1, DOI 10.1038/natrevmats.2016.14.
   Wu CN, 2018, ACS NANO, V12, P6504, DOI 10.1021/acsnano.7b08777.
   Wurdinger T, 2008, NAT METHODS, V5, P171, DOI 10.1038/NMETH.1177.
   Yang J, 2017, CANCER LETT, V403, P224, DOI 10.1016/j.canlet.2017.06.024.
   Yang YY, 2018, J COLLOID INTERF SCI, V509, P515, DOI 10.1016/j.jcis.2017.09.007.
   Yao H, 2015, BIOMATERIALS, V37, P345, DOI 10.1016/j.biomaterials.2014.10.034.
   Yewale C, 2013, BIOMATERIALS, V34, P8690, DOI 10.1016/j.biomaterials.2013.07.100.
   Zhang M, 2017, SCI REP, V7, P1, DOI DOI 10.1038/S41598-017-06764-1.
   Zheng M, 2018, TRENDS BIOTECHNOL, V36, P562, DOI 10.1016/j.tibtech.2018.01.006.
   2013, J BIOMED NANOTECHNOL, V9, P551, DOI DOI 10.1166/JBN.2013.1623.}},
Number-of-Cited-References = {{81}},
Times-Cited = {{66}},
Usage-Count-Last-180-days = {{17}},
Usage-Count-Since-2013 = {{222}},
Journal-ISO = {{ACS Nano}},
Doc-Delivery-Number = {{HV5VJ}},
Web-of-Science-Index = {{Science Citation Index Expanded (SCI-EXPANDED)}},
Unique-ID = {{WOS:000466052900028}},
OA = {{Green Accepted}},
DA = {{2022-01-16}},
}

@article{ WOS:000389433600001,
Author = {Kober, Christina and Weibel, Stephanie and Rohn, Susanne and Kirscher,
   Lorenz and Szalay, Aladar A.},
Title = {{Intratumoral INF-gamma triggers an antiviral state in GL261 tumor cells:
   a major hurdle to overcome for oncolytic vaccinia virus therapy of
   cancer}},
Journal = {{MOLECULAR THERAPY-ONCOLYTICS}},
Year = {{2015}},
Volume = {{2}},
Month = {{JUN 24}},
Abstract = {{Oncolytic vaccinia virus (VACV) therapy is an alternative treatment
   option for glioblastoma multiforme. Here, we used a comparison of
   different tumor locations and different immunologic and genetic
   backgrounds to determine the replication efficacy and oncolytic
   potential of the VACV LIVP 1.1.1, an attenuated wild-type isolate of the
   Lister strain, in murine GL261 glioma models. With this approach, we
   expected to identify microenvironmental factors, which may be decisive
   for failure or success of oncolytic VACV therapy. We found that GL261
   glioma cells implanted subcutaneously or orthotopically into Balb/c
   athymic, C57BL/6 athymic, or C57BL/6 wild-type mice formed individual
   tumors that respond to oncolytic VACV therapy with different outcomes.
   Surprisingly, only Balb/c athymic mice with subcutaneous tumors
   supported viral replication. We identified intratumoral IFN-gamma
   expression levels that upregulate MHCII expression on GL261 cells in
   C57BL/6 wild-type mice associated with a non-permissive status of the
   tumor cells. Moreover, this IFN-gamma-induced tumor cell phenotype was
   reversible.}},
Publisher = {{CELL PRESS}},
Address = {{50 HAMPSHIRE ST, FLOOR 5, CAMBRIDGE, MA 02139 USA}},
Type = {{Article}},
Language = {{English}},
Affiliation = {{Szalay, AA (Corresponding Author), Univ Wurzburg, Bioctr, Dept Biochem, Wurzburg, Germany.
   Szalay, AA (Corresponding Author), Univ Wurzburg, Rudolf Virchow Ctr Expt Biomed, Wurzburg, Germany.
   Szalay, AA (Corresponding Author), Univ Wurzburg, Inst Mol Infect Biol, Wurzburg, Germany.
   Szalay, AA (Corresponding Author), Univ Calif San Diego, Rebecca \& John Moores Comprehens Canc Ctr, Dept Radiat Med \& Appl Sci, San Diego, CA 92103 USA.
   Szalay, AA (Corresponding Author), Genelux Corp, San Diego Sci Ctr, San Diego, CA 92109 USA.
   Kober, Christina; Weibel, Stephanie; Rohn, Susanne; Kirscher, Lorenz; Szalay, Aladar A., Univ Wurzburg, Bioctr, Dept Biochem, Wurzburg, Germany.
   Weibel, Stephanie, Univ Hosp Wuerzburg, Dept Anesthesia \& Crit Care, Wurzburg, Germany.
   Szalay, Aladar A., Univ Wurzburg, Rudolf Virchow Ctr Expt Biomed, Wurzburg, Germany.
   Szalay, Aladar A., Univ Wurzburg, Inst Mol Infect Biol, Wurzburg, Germany.
   Szalay, Aladar A., Univ Calif San Diego, Rebecca \& John Moores Comprehens Canc Ctr, Dept Radiat Med \& Appl Sci, San Diego, CA 92103 USA.
   Szalay, Aladar A., Genelux Corp, San Diego Sci Ctr, San Diego, CA 92109 USA.}},
DOI = {{10.1038/mto.2015.9}},
Article-Number = {{15009}},
ISSN = {{2372-7705}},
Keywords-Plus = {{IFN-GAMMA; INTERFERON-GAMMA; GLIOBLASTOMA-MULTIFORME; IMMUNE CONTEXTURE;
   MALIGNANT GLIOMAS; MACROPHAGES; REPLICATION; BALB/C; VIROTHERAPY;
   EXPRESSION}},
Research-Areas = {{Oncology; Research \& Experimental Medicine}},
Web-of-Science-Categories  = {{Oncology; Medicine, Research \& Experimental}},
Author-Email = {{szalay@biozentrum.uni-wuerzburg.de}},
Funding-Acknowledgement = {{Genelux Corporation (R\&D facility in San Diego, CA, USA); University of
   Wuerzburg}},
Funding-Text = {{The authors thank Nanhai G. Chen and Jason Aguilar (Genelux Corporation)
   for virus preparation, Johanna Langbein-Laugwitz (Department of
   Biochemistry, University of Wuerzburg) for excellent technical
   assistance, Saskia Wittber (Department of Biochemistry, University of
   Wuerzburg) for animal care and Barbara Hartl, Ivaylo Gentschev, Juliane
   Meir, Sandeep Patil, Marion Adelfinger, Alexander Cecil, (Department of
   Biochemistry, University of Wuerzburg) and Boris Minev (Genelux
   Corporation) for helpful discussions. The authors also thank Axel
   Pagenstecher (Department of Neuropathology, University Hospital of
   Marburg) for providing the cell line GL261. The study was supported by
   grants from Genelux Corporation (R\&D facility in San Diego, CA, USA)
   awarded to the University of Wuerzburg and the University of Wuerzburg.}},
Cited-References = {{Adamson C, 2009, EXPERT OPIN INV DRUG, V18, P1061, DOI 10.1517/13543780903052764.
   Advani SJ, 2012, CLIN CANCER RES, V18, P2579, DOI 10.1158/1078-0432.CCR-11-2394.
   Allen M, 2011, J PATHOL, V223, P162, DOI 10.1002/path.2803.
   Angel H, 2013, CURR OPIN IMMUNOL, V25, P261, DOI 10.1016/j.coi.2013.03.004.
   Ascierto ML, 2011, J TRANSL MED, V9, DOI 10.1186/1479-5876-9-146.
   Chaudhri G, 2004, P NATL ACAD SCI USA, V101, P9057, DOI 10.1073/pnas.0402949101.
   Chen N. G, 2015, VACCINIA VIRUS UNPUB.
   Chen NG, 2011, CANCER GROW PROG-DOR, V13, P295, DOI 10.1007/978-90-481-9704-0\_16.
   Chen NG, 2010, FUTURE VIROL, V5, P763, DOI 10.2217/FVL.10.58.
   Chesler DA, 2002, CYTOKINE GROWTH F R, V13, P441, DOI 10.1016/S1359-6101(02)00044-8.
   Donat U, 2014, PLOS ONE, V9, DOI 10.1371/journal.pone.0098533.
   Fridman WH, 2012, NAT REV CANCER, V12, P298, DOI 10.1038/nrc3245.
   Galon J, 2013, IMMUNITY, V39, P11, DOI 10.1016/j.immuni.2013.07.008.
   Gentschev I, 2012, PLOS ONE, V7, DOI 10.1371/journal.pone.0037239.
   Gentschev I, 2011, PLOS ONE, V6, DOI 10.1371/journal.pone.0022069.
   Ikeda H, 2002, CYTOKINE GROWTH F R, V13, P95, DOI 10.1016/S1359-6101(01)00038-7.
   Kaplan DH, 1998, P NATL ACAD SCI USA, V95, P7556, DOI 10.1073/pnas.95.13.7556.
   Karupiah G, 1998, VET IMMUNOL IMMUNOP, V63, P105, DOI 10.1016/S0165-2427(98)00086-5.
   KARUPIAH G, 1993, SCIENCE, V261, P1445, DOI 10.1126/science.7690156.
   Kaur B, 2007, MOL THER, V15, P6, DOI 10.1038/sj.mt.6300056.
   Kirn DH, 2009, NAT REV CANCER, V9, P64, DOI 10.1038/nrc2545.
   Kuroda E, 2002, J IMMUNOL, V168, P5477, DOI 10.4049/jimmunol.168.11.5477.
   Kuroda E, 2007, EUR J IMMUNOL, V37, P2185, DOI 10.1002/eji.200737041.
   Liu YP, 2013, SCI REP-UK, V3, DOI 10.1038/srep02375.
   Lun XQ, 2010, MOL THER, V18, P1927, DOI 10.1038/mt.2010.183.
   Maes W, 2011, CANCER IMMUNOL IMMUN, V60, P153, DOI 10.1007/s00262-010-0946-6.
   Manjili MH, 2011, J PATHOL, V224, P5, DOI 10.1002/path.2865.
   McCart JA, 2001, CANCER RES, V61, P8751.
   Mills CD, 2000, J IMMUNOL, V164, P6166, DOI 10.4049/jimmunol.164.12.6166.
   Monsurro V, 2010, J TRANSL MED, V8, DOI 10.1186/1479-5876-8-10.
   Murtas D, 2013, BRIT J CANCER, V109, P76, DOI 10.1038/bjc.2013.335.
   Neville Lewis F., 1997, Cytokine and Growth Factor Reviews, V8, P207, DOI 10.1016/S1359-6101(97)00015-4.
   Ogino S, 2012, NAT REV CLIN ONCOL, V8, P617.
   Ohgaki H, 2005, ACTA NEUROPATHOL, V109, P93, DOI 10.1007/s00401-005-0991-y.
   Patel MM, 2009, CNS DRUGS, V23, P35, DOI 10.2165/0023210-200923010-00003.
   Randall RE, 2008, J GEN VIROL, V89, P1, DOI 10.1099/vir.0.83391-0.
   Schreiber RD, 2011, SCIENCE, V331, P1565, DOI 10.1126/science.1203486.
   Schroder K, 2004, J LEUKOCYTE BIOL, V75, P163, DOI 10.1189/jlb.0603252.
   Selznick LA, 2008, NEUROSURG REV, V31, P141, DOI 10.1007/s10143-008-0121-0.
   Soos JM, 2001, GLIA, V36, P391, DOI 10.1002/glia.1125.
   Szulc L, 2012, POSTEP HIG MED DOSW, V66, P222, DOI 10.5604/17322693.991606.
   Terajima M, 2005, VIRAL IMMUNOL, V18, P722, DOI 10.1089/vim.2005.18.722.
   Trilling M, 2009, J VIROL, V83, P3684, DOI 10.1128/JVI.02042-08.
   Watanabe H, 2004, SHOCK, V22, P460, DOI 10.1097/01.shk.0000142249.08135.e9.
   Weibel S, 2013, J TRANSL MED, V11, DOI 10.1186/1479-5876-11-106.
   Weisser SB, 2012, JOVE-J VIS EXP, DOI 10.3791/4105.
   Wen PY, 2008, NEW ENGL J MED, V359, P492, DOI 10.1056/NEJMra0708126.
   Wollmann G, 2012, CANCER J, V18, P69, DOI 10.1097/PPO.0b013e31824671c9.
   Zemp FJ, 2010, CYTOKINE GROWTH F R, V21, P103, DOI 10.1016/j.cytogfr.2010.04.001.
   Zhang Q, 2009, MOL GENET GENOMICS, V282, P417, DOI 10.1007/s00438-009-0475-1.}},
Number-of-Cited-References = {{50}},
Times-Cited = {{3}},
Usage-Count-Last-180-days = {{0}},
Usage-Count-Since-2013 = {{3}},
Journal-ISO = {{Mol. Ther.-Oncolytics}},
Doc-Delivery-Number = {{EE2SD}},
Web-of-Science-Index = {{Science Citation Index Expanded (SCI-EXPANDED)}},
Unique-ID = {{WOS:000389433600001}},
OA = {{Green Published, gold}},
DA = {{2022-01-16}},
}

@article{ WOS:000404014300017,
Author = {Madkouri, Rachid and Kaderbhai, Coureche Guillaume and Bertaut, Aurelie
   and Truntzer, Caroline and Vincent, Julie and Aubriot-Lorton, Marie
   Helene and Farah, Walid and Limagne, Emeric and Ladoire, Sylvain and
   Boidot, Romain and Derangere, Valentin and Ghiringhelli, Francois},
Title = {{Immune classifications with cytotoxic CD8(+) and Th17 infiltrates are
   predictors of clinical prognosis in glioblastoma}},
Journal = {{ONCOIMMUNOLOGY}},
Year = {{2017}},
Volume = {{6}},
Number = {{6}},
Abstract = {{Background: Interest is growing on immune cells involvement in central
   nervous system tumors such as glioblastoma. Even if a few reports
   highlighted that immune classifications could have a prognostic value,
   no paradigm has been clearly yet established on large and homogeneous
   cohorts. The aim of our study was to analyze the prognostic role of the
   in situ immune response of cytotoxic T cells (i.e., CD8(+)), Foxp3
   cells, Th17 and tumor-associated macrophages in glioblastoma on two
   independent large and homogeneous cohorts.Methods: We worked on two
   large homogenous cohorts of patients having glioblastoma who underwent
   standard radiochemotherapy. The first cohort of 186 patients was
   analyzed using IHC procedures (CD8(+), IL-17A, FoxP3 and CD163) of
   surgery pieces. We next worked with transcriptomic data available online
   and used metagene strategy analysis for the second cohort of 525
   patients.Results: Cytotoxic CD8(+) lymphocytes and Foxp3 cells were
   associated with a good prognosis, while Th17 were associated with a poor
   clinical outcome. These data were confirmed with transcriptomic
   analysis. Moreover, we showed for the first time a strong link between
   angiogenesis and Th17 metagenes expressions in glioblastoma.Conclusions:
   Our study shows that glioblastoma bearing patients can be classified on
   the immune infiltrate aspects. Beyond this prognostic role of immune
   biomarkers, subsequent classifications could definitely help clinicians
   to handle targeted therapy administration and immunotherapeutic
   interventions.}},
Publisher = {{TAYLOR \& FRANCIS INC}},
Address = {{530 WALNUT STREET, STE 850, PHILADELPHIA, PA 19106 USA}},
Type = {{Article}},
Language = {{English}},
Affiliation = {{Ghiringhelli, F (Corresponding Author), Georges Francois Leclerc Canc Ctr, Canc Biol Genet \& Histol Transfer Platform, 1 Rue Prof Marion, F-21000 Dijon, France.
   Madkouri, Rachid; Farah, Walid, CHU, Dept Neurosurg, Dijon, France.
   Kaderbhai, Coureche Guillaume; Vincent, Julie; Ladoire, Sylvain; Ghiringhelli, Francois, Georges Francois Leclerc Canc Ctr, Dept Med Oncol, Dijon, France.
   Bertaut, Aurelie, Georges Francois Leclerc Canc Ctr, Dept Biostat, Dijon, France.
   Truntzer, Caroline; Limagne, Emeric; Ladoire, Sylvain; Boidot, Romain; Derangere, Valentin; Ghiringhelli, Francois, Georges Francois Leclerc Canc Ctr, Canc Biol Genet \& Histol Transfer Platform, 1 Rue Prof Marion, F-21000 Dijon, France.
   Aubriot-Lorton, Marie Helene, CHU, Dept Pathol, Dijon, France.
   Ladoire, Sylvain; Boidot, Romain; Derangere, Valentin; Ghiringhelli, Francois, INSERM, U866, Dijon, France.
   Ladoire, Sylvain; Derangere, Valentin; Ghiringhelli, Francois, Univ Bourgogne Franche Comte, Dijon, France.}},
DOI = {{10.1080/2162402X.2017.1321186}},
Article-Number = {{e1321186}},
ISSN = {{2162-402X}},
Keywords = {{Angiogenesis; CD8(+) T cells; glioblastoma; immune infiltrate; Th17 T
   cells}},
Keywords-Plus = {{NEWLY-DIAGNOSED GLIOBLASTOMA; REGULATORY T-CELLS; CANCER; LYMPHOCYTES;
   SURVIVAL; GLIOMA; ANGIOGENESIS; TEMOZOLOMIDE; BEVACIZUMAB; EXPRESSION}},
Research-Areas = {{Oncology; Immunology}},
Web-of-Science-Categories  = {{Oncology; Immunology}},
Author-Email = {{fghiringhelli@cgfl.fr}},
ORCID-Numbers = {{ghiringhelli, francois/0000-0002-5465-8305
   bertaut, Aurelie/0000-0002-7934-9509
   Emeric, Limagne/0000-0002-1098-8441}},
Funding-Acknowledgement = {{La Ligue Contre le CancerLigue nationale contre le cancer
   {[}EL2013.LNCC/FG]}},
Funding-Text = {{FG was supported by La Ligue Contre le Cancer (grant \#EL2013.LNCC/FG).}},
Cited-References = {{Adamson C, 2009, EXPERT OPIN INV DRUG, V18, P1061, DOI 10.1517/13543780903052764.
   Angelova M, 2015, GENOME BIOL, V16, DOI 10.1186/s13059-015-0620-6.
   Azari H, 2011, JOVE-J VIS EXP, DOI 10.3791/3633.
   Becht E, 2016, GENOME BIOL, V17, DOI 10.1186/s13059-016-1070-5.
   Brown CE, 2016, NEW ENGL J MED, V375, P2561, DOI 10.1056/NEJMoa1610497.
   Budczies J, 2012, PLOS ONE, V7, DOI 10.1371/journal.pone.0051862.
   Chin L, 2008, NATURE, V455, P1061, DOI 10.1038/nature07385.
   Chinot OL, 2014, NEW ENGL J MED, V370, P709, DOI 10.1056/NEJMoa1308345.
   Cui XL, 2013, INT J BIOL SCI, V9, P134, DOI 10.7150/ijbs.4891.
   Doucette T, 2013, CANCER IMMUNOL RES, V1, P112, DOI 10.1158/2326-6066.CIR-13-0028.
   Dunn IF, 2000, J NEURO-ONCOL, V50, P121, DOI 10.1023/A:1006436624862.
   Galon J, 2014, J PATHOL, V232, P199, DOI 10.1002/path.4287.
   Gil-Gil MJ, 2013, CLIN MED INSIGHTS-ON, V7, P123, DOI 10.4137/CMO.S8503.
   Han S, 2014, BRIT J CANCER, V110, P2560, DOI 10.1038/bjc.2014.162.
   Irizarry RA, 2003, BIOSTATISTICS, V4, P249, DOI 10.1093/biostatistics/4.2.249.
   Louyeau A, 2015, TRENDS IMMUNOL, V36, P569, DOI 10.1016/j.it.2015.08.006.
   Martin F, 2012, TRENDS MOL MED, V18, P742, DOI 10.1016/j.molmed.2012.09.007.
   Paladugu M, 2013, CANCER IMMUNOL IMMUN, V62, P75, DOI 10.1007/s00262-012-1312-7.
   Pan B, 2015, SCI REP-UK, V5, DOI 10.1038/srep16053.
   Phillips HS, 2006, CANCER CELL, V9, P157, DOI 10.1016/j.ccr.2006.02.019.
   Rodriguez-Perea AL, 2016, CLIN EXP IMMUNOL, V185, P281, DOI 10.1111/cei.12804.
   Rooney MS, 2015, CELL, V160, P48, DOI 10.1016/j.cell.2014.12.033.
   Sayour EJ, 2015, CANCER IMMUNOL IMMUN, V64, P419, DOI 10.1007/s00262-014-1651-7.
   Stupp R, 2005, NEW ENGL J MED, V352, P987, DOI 10.1056/NEJMoa043330.
   Thibaudin M, 2016, ONCOIMMUNOLOGY, V5, DOI 10.1080/2162402X.2015.1055444.
   Thomas AA, 2015, NEURO-ONCOLOGY, V17, P801, DOI 10.1093/neuonc/nou363.
   Vesely MD, 2011, ANNU REV IMMUNOL, V29, P235, DOI 10.1146/annurev-immunol-031210-101324.
   Waziri A, 2008, J IMMUNOL, V180, P7673, DOI 10.4049/jimmunol.180.11.7673.
   Wu XQ, 2016, TUMOR BIOL, V37, P5493, DOI 10.1007/s13277-015-4372-4.
   Yang I, 2010, J CLIN NEUROSCI, V17, P1381, DOI 10.1016/j.jocn.2010.03.031.
   Yue Q, 2014, J NEURO-ONCOL, V116, P251, DOI 10.1007/s11060-013-1314-0.}},
Number-of-Cited-References = {{31}},
Times-Cited = {{11}},
Usage-Count-Last-180-days = {{0}},
Usage-Count-Since-2013 = {{6}},
Journal-ISO = {{OncoImmunology}},
Doc-Delivery-Number = {{EY5JV}},
Web-of-Science-Index = {{Science Citation Index Expanded (SCI-EXPANDED)}},
Unique-ID = {{WOS:000404014300017}},
OA = {{Green Published, gold}},
DA = {{2022-01-16}},
}

@article{ WOS:000654678600001,
Author = {Paolillo, Mayra and Comincini, Sergio and Schinelli, Sergio},
Title = {{In Vitro Glioblastoma Models: A Journey into the Third Dimension}},
Journal = {{CANCERS}},
Year = {{2021}},
Volume = {{13}},
Number = {{10}},
Month = {{MAY}},
Abstract = {{Simple Summary
   In this review, the thorny issue of glioblastoma models is addressed,
   with a focus on 3D in vitro models. In the first part of the manuscript,
   glioblastoma features and classification are recapitulated, in order to
   highlight the major critical aspects that should be taken into account
   when choosing a glioblastoma 3D model. In the second part of the review,
   the 3D models described in the literature are critically discussed,
   considering the advantages, disadvantages, and feasibility for each
   experimental model, in the light of the potential issues that
   researchers want to address.
   Glioblastoma multiforme (GBM) is the most lethal primary brain tumor in
   adults, with an average survival time of about one year from initial
   diagnosis. In the attempt to overcome the complexity and drawbacks
   associated with in vivo GBM models, together with the need of developing
   systems dedicated to screen new potential drugs, considerable efforts
   have been devoted to the implementation of reliable and affordable in
   vitro GBM models. Recent findings on GBM molecular features, revealing a
   high heterogeneity between GBM cells and also between other non-tumor
   cells belonging to the tumoral niche, have stressed the limitations of
   the classical 2D cell culture systems. Recently, several novel and
   innovative 3D cell cultures models for GBM have been proposed and
   implemented. In this review, we first describe the different populations
   and their functional role of GBM and niche non-tumor cells that could be
   used in 3D models. An overview of the current available 3D in vitro
   systems for modeling GBM, together with their major weaknesses and
   strengths, is presented. Lastly, we discuss the impact of groundbreaking
   technologies, such as bioprinting and multi-omics single cell analysis,
   on the future implementation of 3D in vitro GBM models.}},
Publisher = {{MDPI}},
Address = {{ST ALBAN-ANLAGE 66, CH-4052 BASEL, SWITZERLAND}},
Type = {{Review}},
Language = {{English}},
Affiliation = {{Paolillo, M (Corresponding Author), Univ Pavia, Dept Drug Sci, I-27100 Pavia, Italy.
   Paolillo, Mayra; Schinelli, Sergio, Univ Pavia, Dept Drug Sci, I-27100 Pavia, Italy.
   Comincini, Sergio, Univ Pavia, Dept Biol \& Biotechnol Lazzaro Spallanzani, I-27100 Pavia, Italy.}},
DOI = {{10.3390/cancers13102449}},
Article-Number = {{2449}},
EISSN = {{2072-6694}},
Keywords = {{3D cell cultures; scaffolds; organoids; organotypic slices; bioprinting}},
Keywords-Plus = {{TUMOR-ASSOCIATED MACROPHAGES; STEM-CELL HETEROGENEITY;
   EXTRACELLULAR-MATRIX; DNA METHYLATION; INTERCELLULAR COMMUNICATION;
   CULTURE-CONDITIONS; ENDOTHELIAL-CELLS; ADHERENT CULTURE; INITIATING
   CELLS; SLICE CULTURES}},
Research-Areas = {{Oncology}},
Web-of-Science-Categories  = {{Oncology}},
Author-Email = {{mayra.paolillo@unipv.it
   sergio.comincini@unipv.it
   sergio.schinelli@unipv.it}},
ResearcherID-Numbers = {{Paolillo, Mayra/N-2615-2015}},
ORCID-Numbers = {{Paolillo, Mayra/0000-0002-7751-3336}},
Cited-References = {{Akay M, 2018, SCI REP-UK, V8, DOI 10.1038/s41598-018-33641-2.
   Akgul S, 2019, CANCERS, V11, DOI 10.3390/cancers11020190.
   Alexander BM, 2017, J CLIN ONCOL, V35, P2402, DOI 10.1200/JCO.2017.73.0119.
   An ZY, 2018, ONCOGENE, V37, P1561, DOI 10.1038/s41388-017-0045-7.
   Ariazi J, 2017, FRONT MOL NEUROSCI, V10, DOI 10.3389/fnmol.2017.00333.
   Bago JR, 2016, NAT COMMUN, V7, DOI 10.1038/ncomms10593.
   Bian S, 2018, NAT METHODS, V15, P631, DOI 10.1038/s41592-018-0070-7.
   Brennan CW, 2013, CELL, V155, P462, DOI 10.1016/j.cell.2013.09.034.
   Broekman ML, 2018, NAT REV NEUROL, V14, P482, DOI 10.1038/s41582-018-0025-8.
   Brown NF, 2018, BRIT J CANCER, V119, P1171, DOI 10.1038/s41416-018-0258-8.
   Caccese M, 2019, CRIT REV ONCOL HEMAT, V135, P128, DOI 10.1016/j.critrevonc.2018.12.002.
   Capper D, 2018, NATURE, V555, P469, DOI 10.1038/nature26000.
   Caragher S, 2019, CANCERS, V11, DOI 10.3390/cancers11010044.
   Chen R, 2017, NEUROTHERAPEUTICS, V14, P284, DOI 10.1007/s13311-017-0519-x.
   Chen ZH, 2017, CANCER RES, V77, P2266, DOI 10.1158/0008-5472.CAN-16-2310.
   Civita P, 2019, INT J MOL SCI, V20, DOI 10.3390/ijms20236017.
   Conti L, 2012, PLOS ONE, V7, DOI 10.1371/journal.pone.0038486.
   da Hora CC, 2019, CELLS-BASEL, V8, DOI 10.3390/cells8101177.
   Dai XL, 2016, BIOFABRICATION, V8, DOI 10.1088/1758-5090/8/4/045005.
   Truong D, 2019, BIOMATERIALS, V198, P63, DOI 10.1016/j.biomaterials.2018.07.048.
   Deligne C, 2020, FLUIDS BARRIERS CNS, V17, DOI 10.1186/s12987-020-00198-0.
   Desai K, 2019, TARGET ONCOL, V14, P375, DOI 10.1007/s11523-019-00655-3.
   Dhermain FG, 2010, LANCET NEUROL, V9, P906, DOI 10.1016/S1474-4422(10)70181-2.
   Diao WW, 2019, SCI REP-UK, V9, DOI 10.1038/s41598-018-36347-7.
   Eckel-Passow JE, 2015, NEW ENGL J MED, V372, P2499, DOI 10.1056/NEJMoa1407279.
   Eisemann T, 2018, BMC CANCER, V18, DOI 10.1186/s12885-018-4007-4.
   Ferrer VP, 2018, GLIA, V66, P1542, DOI 10.1002/glia.23309.
   Florczyk SJ, 2013, BIOMATERIALS, V34, P10143, DOI 10.1016/j.biomaterials.2013.09.034.
   Galli R, 2004, CANCER RES, V64, P7011, DOI 10.1158/0008-5472.CAN-04-1364.
   Giobbe GG, 2019, NAT COMMUN, V10, DOI 10.1038/s41467-019-13605-4.
   Gomez-Roman N, 2017, NEURO-ONCOLOGY, V19, P229, DOI 10.1093/neuonc/now164.
   Guan XD, 2018, MOL NEUROBIOL, V55, P6927, DOI 10.1007/s12035-018-0880-8.
   Hattermann K, 2016, INT J ONCOL, V49, P1899, DOI 10.3892/ijo.2016.3682.
   He J, 2012, CURR MED CHEM, V19, P6050.
   Hubert CG, 2016, CANCER RES, V76, P2465, DOI 10.1158/0008-5472.CAN-15-2402.
   Huh D, 2011, TRENDS CELL BIOL, V21, P745, DOI 10.1016/j.tcb.2011.09.005.
   Humpel C, 2015, NEUROSCIENCE, V305, P86, DOI 10.1016/j.neuroscience.2015.07.086.
   Irion S, 2017, MOL THER-METH CLIN D, V4, P72, DOI 10.1016/j.omtm.2016.11.005.
   Jacob F, 2020, CELL, V180, P188, DOI 10.1016/j.cell.2019.11.036.
   Jensen SS, 2016, PLOS ONE, V11, DOI 10.1371/journal.pone.0159746.
   Jia W, 2018, INT J ONCOL, V52, P1787, DOI 10.3892/ijo.2018.4330.
   Jin MZ, 2018, CANCER LETT, V414, P174, DOI 10.1016/j.canlet.2017.11.021.
   Jung E, 2019, NAT NEUROSCI, V22, P1951, DOI 10.1038/s41593-019-0540-y.
   Karpel-Massler G, 2011, ANTI-CANCER AGENT ME, V11, P748, DOI 10.2174/187152011797378788.
   Kievit FM, 2014, BIOMATERIALS, V35, P9137, DOI 10.1016/j.biomaterials.2014.07.037.
   Laks DR, 2016, NEURO-ONCOLOGY, V18, P1367, DOI 10.1093/neuonc/now045.
   Lam D, 2019, SCI REP-UK, V9, DOI 10.1038/s41598-019-40128-1.
   Lancaster MA, 2013, NATURE, V501, P373, DOI 10.1038/nature12517.
   Lapointe S, 2018, LANCET, V392, P432, DOI 10.1016/S0140-6736(18)30990-5.
   Lathia JD, 2015, GENE DEV, V29, P1203, DOI 10.1101/gad.261982.115.
   Ledur PF, 2016, NEURO-ONCOLOGY, V18, P1413, DOI 10.1093/neuonc/now062.
   Lee EJ, 2015, J GENET GENOMICS, V42, P355, DOI 10.1016/j.jgg.2015.06.003.
   Lee JK, 2018, NAT GENET, V50, P1399, DOI 10.1038/s41588-018-0209-6.
   Leite DM, 2020, FASEB J, V34, P1710, DOI 10.1096/fj.201901858RR.
   Lenting K, 2017, ACTA NEUROPATHOL, V133, P263, DOI 10.1007/s00401-017-1671-4.
   Li Q, 2018, SCI REP-UK, V8, DOI 10.1038/s41598-018-21927-4.
   Li TF, 2017, J CONTROL RELEASE, V268, P128, DOI 10.1016/j.jconrel.2017.10.024.
   Liffers K, 2015, STEM CELLS INT, V2015, DOI 10.1155/2015/427518.
   Linkous A, 2019, CELL REP, V26, P3203, DOI 10.1016/j.celrep.2019.02.063.
   Lou E, 2017, TRENDS CANCER, V3, P678, DOI 10.1016/j.trecan.2017.08.001.
   Lv DL, 2016, ONCOTARGET, V7, P56904, DOI 10.18632/oncotarget.10885.
   Ma NKL, 2016, BIOMATERIALS, V78, P62, DOI 10.1016/j.biomaterials.2015.11.031.
   Macaulay IC, 2017, TRENDS GENET, V33, P155, DOI 10.1016/j.tig.2016.12.003.
   Manini I, 2018, INT J MOL SCI, V19, DOI 10.3390/ijms19010147.
   Marques-Torrejon MA, 2018, DIS MODEL MECH, V11, DOI 10.1242/dmm.031435.
   Masui Kenta, 2016, Handb Clin Neurol, V134, P97, DOI 10.1016/B978-0-12-802997-8.00006-2.
   Matarredona ER, 2019, FRONT ONCOL, V9, DOI 10.3389/fonc.2019.00779.
   Matias D, 2018, FRONT CELL NEUROSCI, V12, DOI 10.3389/fncel.2018.00235.
   Mei X, 2017, NEURO-ONCOLOGY, V19, P1109, DOI 10.1093/neuonc/nox016.
   Merz F, 2013, NEURO-ONCOLOGY, V15, P670, DOI 10.1093/neuonc/not003.
   Minami N, 2017, CANCER MED-US, V6, P2635, DOI 10.1002/cam4.1174.
   Molinaro AM, 2019, NAT REV NEUROL, V15, P405, DOI 10.1038/s41582-019-0220-2.
   Morisse MC, 2018, EXPERT REV NEUROTHER, V18, P729, DOI 10.1080/14737175.2018.1510321.
   Ochocka N, 2021, NAT COMMUN, V12, DOI 10.1038/s41467-021-21407-w.
   Ogawa J, 2018, CELL REP, V23, P1220, DOI 10.1016/j.celrep.2018.03.105.
   Ogawa K, 2020, BRAIN TUMOR PATHOL, V37, P5, DOI 10.1007/s10014-019-00355-w.
   Osswald M, 2015, NATURE, V528, P93, DOI 10.1038/nature16071.
   Pampaloni F, 2007, NAT REV MOL CELL BIO, V8, P839, DOI 10.1038/nrm2236.
   Paolillo M, 2019, CELLS-BASEL, V8, DOI 10.3390/cells8111434.
   Paolillo M, 2018, INT J ONCOL, V53, P2683, DOI 10.3892/ijo.2018.4583.
   Paolillo M, 2018, BRAIN SCI, V8, DOI 10.3390/brainsci8010015.
   Paolillo M, 2016, PHARMACOL RES, V113, P55, DOI 10.1016/j.phrs.2016.08.004.
   Pencheva N, 2017, CELL REP, V20, P48, DOI 10.1016/j.celrep.2017.06.036.
   Perrin SL, 2019, BIOCHEM SOC T, V47, P625, DOI 10.1042/BST20180444.
   Plummer S, 2019, SCI REP-UK, V9, DOI 10.1038/s41598-018-38130-0.
   Pollard SM, 2009, CELL STEM CELL, V4, P568, DOI 10.1016/j.stem.2009.03.014.
   Prager BC, 2020, TRENDS CANCER, V6, P223, DOI 10.1016/j.trecan.2020.01.009.
   Rahman M, 2015, ANAT CELL BIOL, V48, P25, DOI 10.5115/acb.2015.48.1.25.
   Rascher G, 2002, ACTA NEUROPATHOL, V104, P85, DOI 10.1007/s00401-002-0524-x.
   Ravi VM, 2019, LIFE SCI ALLIANCE, V2, DOI 10.26508/lsa.201900305.
   Reifenberger G, 2017, NAT REV CLIN ONCOL, V14, P434, DOI 10.1038/nrclinonc.2016.204.
   Rodriques SG, 2019, SCIENCE, V363, P1463, DOI 10.1126/science.aaw1219.
   Roos A, 2017, FRONT ONCOL, V7, DOI 10.3389/fonc.2017.00120.
   Russo MA, 2013, INT J ONCOL, V42, P83, DOI 10.3892/ijo.2012.1708.
   Saleh A, 2019, SCI REP-UK, V9, DOI 10.1038/s41598-019-51108-w.
   Sancho-Martinez I, 2016, NAT COMMUN, V7, DOI 10.1038/ncomms10743.
   Schiffer D, 2018, NEUROL SCI, V39, P1161, DOI 10.1007/s10072-018-3408-0.
   Schulte A, 2012, CLIN CANCER RES, V18, P1901, DOI 10.1158/1078-0432.CCR-11-3084.
   Setia H, 2019, SEMIN CELL DEV BIOL, V95, P93, DOI 10.1016/j.semcdb.2019.03.002.
   Seyfoori A, 2018, LAB CHIP, V18, P3516, DOI 10.1039/c8lc00708j.
   Singh SK, 2004, NATURE, V432, P396, DOI 10.1038/nature03128.
   Slavov N, 2020, SCIENCE, V367, P512, DOI 10.1126/science.aaz6695.
   Sontheimer H, 2015, NATURE, V528, P49, DOI 10.1038/nature15649.
   Sood D, 2019, NAT COMMUN, V10, DOI 10.1038/s41467-019-12420-1.
   Stricker SH, 2013, GENE DEV, V27, P654, DOI 10.1101/gad.212662.112.
   Sturm D, 2014, NAT REV CANCER, V14, P92, DOI 10.1038/nrc3655.
   Suslov ON, 2002, P NATL ACAD SCI USA, V99, P14506, DOI 10.1073/pnas.212525299.
   Suva ML, 2020, CANCER CELL, V37, P630, DOI 10.1016/j.ccell.2020.04.001.
   Takahashi T, 2019, ANNU REV PHARMACOL, V59, P447, DOI 10.1146/annurev-pharmtox-010818-021108.
   Takenaka MC, 2019, NAT NEUROSCI, V22, P729, DOI 10.1038/s41593-019-0370-y.
   Tanaka S, 2019, SCI REP-UK, V9, DOI 10.1038/s41598-018-37437-2.
   Timerman D, 2014, GENE, V536, P221, DOI 10.1016/j.gene.2013.11.096.
   Touat M, 2017, ANN ONCOL, V28, P1457, DOI 10.1093/annonc/mdx106.
   Trujillo-de Santiago G, 2019, MATERIALS, V12, DOI 10.3390/ma12182945.
   van Pel DM, 2018, J CELL COMMUN SIGNAL, V12, P723, DOI 10.1007/s12079-018-0469-z.
   Venkataramani V, 2019, NATURE, V573, P532, DOI 10.1038/s41586-019-1564-x.
   Venkatesh HS, 2019, NATURE, V573, P539, DOI 10.1038/s41586-019-1563-y.
   Wang C, 2019, BIOMATERIALS, V202, P35, DOI 10.1016/j.biomaterials.2019.02.024.
   Wang C, 2014, MOL PHARMACEUT, V11, P2115, DOI 10.1021/mp5000828.
   Wang ZY, 2021, SIGNAL TRANSDUCT TAR, V6, DOI 10.1038/s41392-021-00491-w.
   Wei ZY, 2019, FRONT NEUROSCI-SWITZ, V13, DOI 10.3389/fnins.2019.00361.
   Weil S, 2017, NEURO-ONCOLOGY, V19, P1316, DOI 10.1093/neuonc/nox070.
   Westphal M, 2017, CNS DRUGS, V31, P723, DOI 10.1007/s40263-017-0456-6.
   William D, 2017, PLOS ONE, V12, DOI 10.1371/journal.pone.0185208.
   Winkler F, 2018, SCIENCE, V359, P1100, DOI 10.1126/science.aar5555.
   Woolard K, 2009, CELL STEM CELL, V4, P466, DOI 10.1016/j.stem.2009.05.013.
   Wu F, 2020, J PATHOL, V251, P272, DOI 10.1002/path.5468.
   Xiao M, 2018, ADV MATER, V30, DOI 10.1002/adma.201806132.
   Xie Q, 2014, NEURO-ONCOLOGY, V16, P1575, DOI 10.1093/neuonc/nou147.
   Xie Y, 2015, EBIOMEDICINE, V2, P1351, DOI 10.1016/j.ebiom.2015.08.026.
   Yi HG, 2019, NAT BIOMED ENG, V3, P509, DOI 10.1038/s41551-019-0363-x.
   Zeng QQ, 2019, NATURE, V573, P526, DOI 10.1038/s41586-019-1576-6.
   Zhou WC, 2015, NAT CELL BIOL, V17, P170, DOI 10.1038/ncb3090.
   Zhu CB, 2017, NEURO-ONCOLOGY, V19, P1435, DOI 10.1093/neuonc/nox081.}},
Number-of-Cited-References = {{134}},
Times-Cited = {{1}},
Usage-Count-Last-180-days = {{9}},
Usage-Count-Since-2013 = {{12}},
Journal-ISO = {{Cancers}},
Doc-Delivery-Number = {{SI2TJ}},
Web-of-Science-Index = {{Science Citation Index Expanded (SCI-EXPANDED)}},
Unique-ID = {{WOS:000654678600001}},
OA = {{gold, Green Published}},
DA = {{2022-01-16}},
}

@article{ WOS:000549433100001,
Author = {Gargini, Ricardo and Segura-Collar, Berta and Sanchez-Gomez, Pilar},
Title = {{Cellular Plasticity and Tumor Microenvironment in Gliomas: The Struggle
   to Hit a Moving Target}},
Journal = {{CANCERS}},
Year = {{2020}},
Volume = {{12}},
Number = {{6}},
Month = {{JUN}},
Abstract = {{Brain tumors encompass a diverse group of neoplasias arising from
   different cell lineages. Tumors of glial origin have been the subject of
   intense research because of their rapid and fatal progression. From a
   clinical point of view, complete surgical resection of gliomas is highly
   difficult. Moreover, the remaining tumor cells are resistant to
   traditional therapies such as radio- or chemotherapy and tumors always
   recur. Here we have revised the new genetic and epigenetic
   classification of gliomas and the description of the different
   transcriptional subtypes. In order to understand the progression of the
   different gliomas we have focused on the interaction of the plastic
   tumor cells with their vasculature-rich microenvironment and with their
   distinct immune system. We believe that a comprehensive characterization
   of the glioma microenvironment will shed some light into why these
   tumors behave differently from other cancers. Furthermore, a novel
   classification of gliomas that could integrate the genetic background
   and the cellular ecosystems could have profound implications in the
   efficiency of current therapies as well as in the development of new
   treatments.}},
Publisher = {{MDPI}},
Address = {{ST ALBAN-ANLAGE 66, CH-4052 BASEL, SWITZERLAND}},
Type = {{Review}},
Language = {{English}},
Affiliation = {{Gargini, R; Sanchez-Gomez, P (Corresponding Author), Inst Salud Carlos III UFIEC, Neurooncol Unit, Madrid 28220, Spain.
   Gargini, Ricardo; Segura-Collar, Berta; Sanchez-Gomez, Pilar, Inst Salud Carlos III UFIEC, Neurooncol Unit, Madrid 28220, Spain.}},
DOI = {{10.3390/cancers12061622}},
Article-Number = {{1622}},
EISSN = {{2072-6694}},
Keywords = {{glioblastoma; lower grade glioma; IDH mutations; EGFR; genetic and
   epigenetic alterations; glioma subtypes; tumor microenvironment;
   endothelium; pericytes; blood-brain-barrier; immune infiltrate;
   tumor-associated-macrophages}},
Keywords-Plus = {{CANCER STEM-CELLS; ISOCITRATE DEHYDROGENASE MUTATIONS; TYROSINE KINASE
   INHIBITOR; MESENCHYMAL DIFFERENTIATION; PERIVASCULAR NICHE;
   SUPPRESSOR-CELLS; GENOMIC ANALYSIS; SIGNALING AXIS; IDH1 MUTATION;
   GLIOBLASTOMA}},
Research-Areas = {{Oncology}},
Web-of-Science-Categories  = {{Oncology}},
Author-Email = {{rgargini@isciii.es
   bertaseg@gmail.com
   psanchezg@isciii.es}},
ResearcherID-Numbers = {{Sanchez-Gomez, Pilar/K-8256-2014
   }},
ORCID-Numbers = {{Sanchez-Gomez, Pilar/0000-0002-0709-4973
   Segura, Berta/0000-0001-8507-7434
   Gargini, Ricardo/0000-0003-4032-0095}},
Funding-Acknowledgement = {{Asociacion Espanola contra el Cancer {[}INVES192GARG]; Ministerio de
   Economia y CompetitividadSpanish Government
   {[}RTI2018-093596-B100/FEDER]}},
Funding-Text = {{This research was funded by Asociacion Espanola contra el Cancer, Junior
   investigator grant number INVES192GARG to R.G. and by Ministerio de
   Economia y Competitividad grant number RTI2018-093596-B100/FEDER to
   P.S.-G.}},
Cited-References = {{Aghi M, 2006, CANCER RES, V66, P9054, DOI 10.1158/0008-5472.CAN-05-3759.
   Ahn GO, 2009, ANGIOGENESIS, V12, P159, DOI 10.1007/s10456-009-9135-7.
   Alban TJ, 2018, JCI INSIGHT, V3, DOI 10.1172/jci.insight.122264.
   Aldape K, 2019, NAT REV CLIN ONCOL, V16, P509, DOI 10.1038/s41571-019-0177-5.
   Amankulor NM, 2017, GENE DEV, V31, P774, DOI 10.1101/gad.294991.116.
   Amoozgar Z, 2016, CANCER RES, V76, DOI 10.1158/1538-7445.AM2016-LB-346.
   An ZY, 2018, CANCER RES, V78, P6785, DOI 10.1158/0008-5472.CAN-17-3551.
   Antonios JP, 2017, NEURO-ONCOLOGY, V19, P796, DOI 10.1093/neuonc/now287.
   Barash U, 2019, INT J CANCER, V145, P1596, DOI 10.1002/ijc.32375.
   Barnes JM, 2018, NAT CELL BIOL, V20, P1203, DOI 10.1038/s41556-018-0183-3.
   Batchelor TT, 2007, CANCER CELL, V11, P83, DOI 10.1016/j.ccr.2006.11.021.
   Batchelor TT, 2014, CLIN CANCER RES, V20, P5612, DOI 10.1158/1078-0432.CCR-14-0834.
   Bayik D, 2020, CANCER DISCOV, V10, P1210, DOI 10.1158/2159-8290.CD-19-1355.
   Behnan J, 2019, BRAIN, V142, P847, DOI 10.1093/brain/awz044.
   Berghoff AS, 2017, NEURO-ONCOLOGY, V19, P1460, DOI 10.1093/neuonc/nox054.
   Bhat KPL, 2013, CANCER CELL, V24, P331, DOI 10.1016/j.ccr.2013.08.001.
   Bhat KPL, 2011, GENE DEV, V25, P2594, DOI 10.1101/gad.176800.111.
   Bleau AM, 2009, CELL STEM CELL, V4, P226, DOI 10.1016/j.stem.2009.01.007.
   Boire A, 2020, NAT REV CANCER, V20, P4, DOI 10.1038/s41568-019-0220-y.
   Bolouri H, 2016, P NATL ACAD SCI USA, V113, P5394, DOI 10.1073/pnas.1601591113.
   Bonavia R, 2012, ONCOGENE, V31, P4054, DOI 10.1038/onc.2011.563.
   Bougnaud S, 2016, ONCOTARGET, V7, P31955, DOI 10.18632/oncotarget.7454.
   Bowman RL, 2016, CELL REP, V17, P2445, DOI 10.1016/j.celrep.2016.10.052.
   Brat DJ, 2015, NEW ENGL J MED, V372, P2481, DOI 10.1056/NEJMoa1402121.
   Brennan CW, 2013, CELL, V155, P462, DOI 10.1016/j.cell.2013.09.034.
   Bunse L, 2018, NAT MED, V24, P1192, DOI 10.1038/s41591-018-0095-6.
   Calabrese C, 2007, CANCER CELL, V11, P69, DOI 10.1016/j.ccr.2006.11.020.
   Capper D, 2018, NATURE, V555, P469, DOI 10.1038/nature26000.
   Ceccarelli M, 2016, CELL, V164, P550, DOI 10.1016/j.cell.2015.12.028.
   Cheng L, 2013, CELL, V153, P139, DOI 10.1016/j.cell.2013.02.021.
   Chinot OL, 2014, NEW ENGL J MED, V370, P709, DOI 10.1056/NEJMoa1308345.
   Chongsathidkiet P, 2018, NAT MED, V24, P1459, DOI 10.1038/s41591-018-0135-2.
   Chow LML, 2011, CANCER CELL, V19, P305, DOI 10.1016/j.ccr.2011.01.039.
   Cristescu R, 2018, SCIENCE, V362, P197, DOI 10.1126/science.aar3593.
   D'Angelo F, 2019, NAT MED, V25, P176, DOI 10.1038/s41591-018-0263-8.
   Dean M, 2005, NAT REV CANCER, V5, P275, DOI 10.1038/nrc1590.
   Deaton AM, 2011, GENE DEV, V25, P1010, DOI 10.1101/gad.2037511.
   Dewhirst MW, 2008, NAT REV CANCER, V8, P425, DOI 10.1038/nrc2397.
   Dirkse A, 2019, NAT COMMUN, V10, DOI 10.1038/s41467-019-09853-z.
   Du R, 2008, CANCER CELL, V13, P206, DOI 10.1016/j.ccr.2008.01.034.
   Escoll M, 2017, ONCOGENE, V36, P3515, DOI 10.1038/onc.2016.518.
   Fan HC, 2019, INT J MOL SCI, V20, DOI 10.3390/ijms20010200.
   Flavahan WA, 2016, NATURE, V529, P110, DOI 10.1038/nature16490.
   Flores-Toro JA, 2020, P NATL ACAD SCI USA, V117, P1129, DOI 10.1073/pnas.1910856117.
   Friedmann-Morvinski D, 2016, SCI ADV, V2, DOI 10.1126/sciadv.1501292.
   Gabrusiewicz K, 2016, JCI INSIGHT, V1, DOI 10.1172/jci.insight.85841.
   Garcia-Romero N, 2016, ONCOTARGET, V7, P65888, DOI 10.18632/oncotarget.11676.
   Gargini R, 2020, SCI TRANSL MED, V12, DOI 10.1126/scitranslmed.aax1501.
   Gielen PR, 2016, NEURO-ONCOLOGY, V18, P1253, DOI 10.1093/neuonc/now034.
   Gieryng A, 2017, LAB INVEST, V97, P498, DOI 10.1038/labinvest.2017.19.
   Griveau A, 2018, CANCER CELL, V33, P874, DOI 10.1016/j.ccell.2018.03.020.
   Guan XW, 2014, PLOS ONE, V9, DOI 10.1371/journal.pone.0091216.
   Gunther HS, 2008, ONCOGENE, V27, P2897, DOI 10.1038/sj.onc.1210949.
   Guo G, 2017, NAT NEUROSCI, V20, P1074, DOI 10.1038/nn.4584.
   Gutmann DH, 2019, NEURON, V104, P442, DOI 10.1016/j.neuron.2019.08.028.
   Hambardzumyan D, 2015, TRENDS CANCER, V1, P252, DOI 10.1016/j.trecan.2015.10.009.
   Hao ZN, 2019, BMC CANCER, V19, DOI 10.1186/s12885-019-6384-8.
   Hardee ME, 2012, AM J PATHOL, V181, P1126, DOI 10.1016/j.ajpath.2012.06.030.
   Hartmann C, 2010, ACTA NEUROPATHOL, V120, P707, DOI 10.1007/s00401-010-0781-z.
   Herting CJ, 2017, GLIA, V65, P1914, DOI 10.1002/glia.23203.
   Huang YH, 2018, NAT REV IMMUNOL, V18, P195, DOI 10.1038/nri.2017.145.
   Huang YJ, 2017, J CLIN INVEST, V127, P1826, DOI 10.1172/JCI86443.
   Huse JT, 2013, ANNU REV MED, V64, P59, DOI 10.1146/annurev-med-100711-143028.
   Hussain SF, 2006, NEURO-ONCOLOGY, V8, P261, DOI 10.1215/15228517-2006-008.
   Iorgulescu JB, 2019, CLIN CANCER RES, V25, P2656, DOI 10.1158/1078-0432.CCR-18-3101.
   Jain RK, 2007, NAT REV NEUROSCI, V8, P610, DOI 10.1038/nrn2175.
   Jijiwa M, 2011, PLOS ONE, V6, DOI 10.1371/journal.pone.0024217.
   Jin X, 2017, NAT MED, V23, P1352, DOI 10.1038/nm.4415.
   Jin X, 2011, CANCER RES, V71, P7125, DOI 10.1158/0008-5472.CAN-11-1330.
   Jones Bryony, 2014, Nat Rev Clin Oncol, V11, P4, DOI 10.1038/nrclinonc.2013.228.
   Kaffes I, 2019, ONCOIMMUNOLOGY, V8, DOI 10.1080/2162402X.2019.1655360.
   Kandoth C, 2013, NATURE, V502, P333, DOI 10.1038/nature12634.
   Kim SH, 2016, CANCER CELL, V29, P201, DOI 10.1016/j.ccell.2016.01.005.
   Kim WJ, 2019, J NEURO-ONCOL, V143, P321, DOI 10.1007/s11060-019-03167-2.
   Kloepper J, 2016, P NATL ACAD SCI USA, V113, P4476, DOI 10.1073/pnas.1525360113.
   Korber V, 2019, CANCER CELL, V35, P692, DOI 10.1016/j.ccell.2019.02.007.
   Kohanbash G, 2017, J CLIN INVEST, V127, P1425, DOI 10.1172/JCI90644.
   Koivunen P, 2012, NATURE, V483, P485, DOI 10.1038/nature10898.
   Komohara Y, 2008, J PATHOL, V216, P15, DOI 10.1002/path.2370.
   Le Rhun E, 2019, CANCER TREAT REV, V80, DOI 10.1016/j.ctrv.2019.101896.
   Learn CA, 2006, CLIN CANCER RES, V12, P7306, DOI 10.1158/1078-0432.CCR-06-1727.
   Lei QY, 2008, MOL CELL BIOL, V28, P2426, DOI 10.1128/MCB.01874-07.
   Li Y, 2015, CANCER LETT, V369, P86, DOI 10.1016/j.canlet.2015.07.029.
   Liang J, 2014, CLIN CANCER RES, V20, P187, DOI 10.1158/1078-0432.CCR-13-1279.
   Liu JF, 2018, CELL, V173, P400, DOI 10.1016/j.cell.2018.02.052.
   Llaguno SA, 2019, NAT NEUROSCI, V22, P545, DOI 10.1038/s41593-018-0333-8.
   Locke WJ, 2019, FRONT GENET, V10, DOI 10.3389/fgene.2019.01150.
   Lottaz C, 2010, CANCER RES, V70, P2030, DOI 10.1158/0008-5472.CAN-09-1707.
   Louis DN, 2007, ACTA NEUROPATHOL, V114, P97, DOI 10.1007/s00401-007-0243-4.
   Louis DN, 2020, BRAIN PATHOL, V30, P844, DOI 10.1111/bpa.12832.
   Luoto S, 2018, CANCER RES, V78, P5574, DOI 10.1158/0008-5472.CAN-17-3714.
   Sepulveda-Sanchez JM, 2017, NEURO-ONCOLOGY, V19, P1522, DOI 10.1093/neuonc/nox105.
   Martin JD, 2019, ANNU REV PHYSIOL, V81, P505, DOI 10.1146/annurev-physiol-020518-114700.
   Martinez-Lage M, 2019, ACTA NEUROPATHOL COM, V7, DOI 10.1186/s40478-019-0803-6.
   Meyer M, 2015, P NATL ACAD SCI USA, V112, P851, DOI 10.1073/pnas.1320611111.
   Minata M, 2019, CELL REP, V26, P1893, DOI 10.1016/j.celrep.2019.01.076.
   Miroshnikova YA, 2016, NAT CELL BIOL, V18, P1336, DOI 10.1038/ncb3429.
   Missiaen R, 2018, SEMIN CANCER BIOL, V52, P107, DOI 10.1016/j.semcancer.2018.06.002.
   Mooney J, 2019, WORLD NEUROSURG, V129, P90, DOI 10.1016/j.wneu.2019.05.205.
   Nathanson DA, 2014, SCIENCE, V343, P72, DOI 10.1126/science.1241328.
   Neftel C, 2019, CELL, V178, P835, DOI 10.1016/j.cell.2019.06.024.
   Nevo I, 2014, PLOS ONE, V9, DOI 10.1371/journal.pone.0111783.
   Nonoguchi N, 2013, ACTA NEUROPATHOL, V126, P931, DOI 10.1007/s00401-013-1163-0.
   Noorani I, 2019, CANCERS, V11, DOI 10.3390/cancers11091335.
   Noorani L, 2017, NEUROSURG CLIN N AM, V28, P397, DOI 10.1016/j.nec.2017.02.008.
   Noushmehr H, 2010, CANCER CELL, V17, P510, DOI 10.1016/j.ccr.2010.03.017.
   Nunez FJ, 2019, SCI TRANSL MED, V11, DOI 10.1126/scitranslmed.aaq1427.
   Ozawa T, 2014, CANCER CELL, V26, P288, DOI 10.1016/j.ccr.2014.06.005.
   Park JS, 2016, CANCER CELL, V30, P953, DOI 10.1016/j.ccell.2016.10.018.
   Parsa AT, 2007, NAT MED, V13, P84, DOI 10.1038/nm1517.
   Patel AP, 2014, SCIENCE, V344, P1396, DOI 10.1126/science.1254257.
   Phillips HS, 2006, CANCER CELL, V9, P157, DOI 10.1016/j.ccr.2006.02.019.
   Pietras A, 2014, CELL STEM CELL, V14, P357, DOI 10.1016/j.stem.2014.01.005.
   Pike BL, 2008, LEUKEMIA, V22, P1035, DOI 10.1038/leu.2008.18.
   Pine AR, 2020, CANCER DISCOV, V10, P964, DOI 10.1158/2159-8290.CD-20-0057.
   Pirozzi CJ, 2017, MOL CANCER RES, V15, P507, DOI 10.1158/1541-7786.MCR-16-0485.
   Pong WW, 2013, PLOS ONE, V8, DOI 10.1371/journal.pone.0077571.
   Prager BC, 2019, CELL STEM CELL, V24, P41, DOI 10.1016/j.stem.2018.12.009.
   Pyonteck SM, 2013, NAT MED, V19, P1264, DOI 10.1038/nm.3337.
   Qi ST, 2012, CANCER SCI, V103, P269, DOI 10.1111/j.1349-7006.2011.02134.x.
   Quail DF, 2017, CANCER CELL, V31, P326, DOI 10.1016/j.ccell.2017.02.009.
   Ransohoff RM, 2012, NAT REV IMMUNOL, V12, P623, DOI 10.1038/nri3265.
   Reinhard J, 2016, INT J BIOCHEM CELL B, V81, P174, DOI 10.1016/j.biocel.2016.05.002.
   Ricci-Vitiani L, 2010, NATURE, V468, P824, DOI 10.1038/nature09557.
   Rohle D, 2013, SCIENCE, V340, P626, DOI 10.1126/science.1236062.
   Rutledge WC, 2013, CLIN CANCER RES, V19, P4951, DOI 10.1158/1078-0432.CCR-13-0551.
   Sampson JH, 2020, NAT REV CANCER, V20, P12, DOI 10.1038/s41568-019-0224-7.
   Sanchez-Vega F, 2018, CELL, V173, P321, DOI 10.1016/j.cell.2018.03.035.
   Sarkar S, 2020, SCI TRANSL MED, V12, DOI 10.1126/scitranslmed.aay9924.
   Schiffer D, 2019, CANCERS, V11, DOI 10.3390/cancers11010005.
   Schumacher T, 2014, NATURE, V512, P324, DOI 10.1038/nature13387.
   Seano G, 2020, ANGIOGENESIS, V23, P9, DOI 10.1007/s10456-019-09691-z.
   Shenoy AK, 2016, J CLIN INVEST, V126, P4174, DOI 10.1172/JCI86623.
   Singh SK, 2004, NATURE, V432, P396, DOI 10.1038/nature03128.
   Soda Y, 2011, P NATL ACAD SCI USA, V108, P4274, DOI 10.1073/pnas.1016030108.
   Stichel D, 2018, ACTA NEUROPATHOL, V136, P793, DOI 10.1007/s00401-018-1905-0.
   Sturm D, 2012, CANCER CELL, V22, P425, DOI 10.1016/j.ccr.2012.08.024.
   Suzuki H, 2015, NAT GENET, V47, P458, DOI 10.1038/ng.3273.
   Taylor AM, 2018, CANCER CELL, V33, P676, DOI 10.1016/j.ccell.2018.03.007.
   Tesileanu CMS, 2020, NEURO-ONCOLOGY, V22, P515, DOI 10.1093/neuonc/noz200.
   Thang NNT, 2010, CANCER RES, V70, P4829, DOI 10.1158/0008-5472.CAN-09-3074.
   Thorsson V, 2018, IMMUNITY, V48, P812, DOI 10.1016/j.immuni.2018.03.023.
   Tommasini-Ghelfi S, 2019, SCI ADV, V5, DOI 10.1126/sciadv.aaw4543.
   Turcan S, 2012, NATURE, V483, P479, DOI 10.1038/nature10866.
   Ulasov IV, 2011, MOL MED, V17, P103, DOI 10.2119/molmed.2010.00062.
   Veglia F, 2018, NAT IMMUNOL, V19, P108, DOI 10.1038/s41590-017-0022-x.
   Verhaak RGW, 2010, CANCER CELL, V17, P98, DOI 10.1016/j.ccr.2009.12.020.
   Vora P, 2020, CELL STEM CELL, V26, P832, DOI 10.1016/j.stem.2020.04.008.
   Waitkus MS, 2016, NEURO-ONCOLOGY, V18, P16, DOI 10.1093/neuonc/nov136.
   Wang L, 2019, CANCER DISCOV, V9, P1708, DOI 10.1158/2159-8290.CD-19-0329.
   Wang QH, 2017, CANCER CELL, V32, P42, DOI 10.1016/j.ccell.2017.06.003.
   Wang R, 2010, NATURE, V468, P829, DOI 10.1038/nature09624.
   Wei J, 2019, J CLIN INVEST, V129, P137, DOI 10.1172/JCI121266.
   Weller M, 2017, LANCET ONCOL, V18, pE315, DOI 10.1016/S1470-2045(17)30194-8.
   Wenger A, 2019, NEURO-ONCOLOGY, V21, P616, DOI 10.1093/neuonc/noz011.
   Woroniecka KI, 2018, CLIN CANCER RES, V24, P3792, DOI 10.1158/1078-0432.CCR-18-0047.
   Xia SL, 2016, NEURO-ONCOLOGY, V18, P507, DOI 10.1093/neuonc/nov171.
   Yamini B, 2018, CELLS-BASEL, V7, DOI 10.3390/cells7090125.
   Yang P, 2015, ONCOTARGET, V6, P40896, DOI 10.18632/oncotarget.5683.
   Yi DY, 2018, CELL PHYSIOL BIOCHEM, V46, P279, DOI 10.1159/000488429.
   Zahonero C, 2014, CELL MOL LIFE SCI, V71, P3465, DOI 10.1007/s00018-014-1608-1.
   Zeiner PS, 2019, BRAIN PATHOL, V29, P513, DOI 10.1111/bpa.12690.
   Zeiner PS, 2015, BRAIN PATHOL, V25, P491, DOI 10.1111/bpa.12194.
   Zetser A, 2006, CANCER RES, V66, P1455, DOI 10.1158/0008-5472.CAN-05-1811.
   Zetser A, 2003, CANCER RES, V63, P7733.
   Zhang LJ, 2018, CLIN CANCER RES, V24, P5381, DOI 10.1158/1078-0432.CCR-17-3855.
   Zhou WC, 2015, NAT CELL BIOL, V17, P170, DOI 10.1038/ncb3090.}},
Number-of-Cited-References = {{167}},
Times-Cited = {{9}},
Usage-Count-Last-180-days = {{0}},
Usage-Count-Since-2013 = {{4}},
Journal-ISO = {{Cancers}},
Doc-Delivery-Number = {{ML4JA}},
Web-of-Science-Index = {{Science Citation Index Expanded (SCI-EXPANDED)}},
Unique-ID = {{WOS:000549433100001}},
OA = {{Green Published, gold}},
DA = {{2022-01-16}},
}

@article{ WOS:000359919900052,
Author = {Huszthy, Peter C. and Sakariassen, Per O. and Espedal, Heidi and
   Brokstad, Karl A. and Bjerkvig, Rolf and Miletic, Hrvoje},
Title = {{Engraftment of Human Glioblastoma Cells in Immunocompetent Rats through
   Acquired Immunosuppression}},
Journal = {{PLOS ONE}},
Year = {{2015}},
Volume = {{10}},
Number = {{8}},
Month = {{AUG 20}},
Abstract = {{Transplantation of glioblastoma patient biopsy spheroids to the brain of
   T cell-compromised Rowett (nude) rats has been established as a
   representative animal model for human GBMs, with a tumor take rate close
   to 100\%. In immunocompetent littermates however, primary human GBM
   tissue is invariably rejected. Here we show that after repeated
   passaging cycles in nude rats, human GBM spheroids are enabled to grow
   in the brain of immunocompetent rats. In case of engraftment, xenografts
   in immunocompetent rats grow progressively and host leukocytes fail to
   enter the tumor bed, similar to what is seen in nude animals. In
   contrast, rejection is associated with massive infiltration of the tumor
   bed by leukocytes, predominantly ED1+ microglia/macrophages, CD4+ T
   helper cells and CD8+ effector cells, and correlates with elevated serum
   levels of pro-inflammatory cytokines IL-1 beta, IL-18 and TNF-alpha. We
   observed that in nude rat brains, an adaptation to the host occurs after
   several in vivo passaging cycles, characterized by striking attenuation
   of microglial infiltration. Furthermore, tumor-derived chemokines that
   promote leukocyte migration and their entry into the CNS such as CXCL-10
   and CXCL-12 are down-regulated, and the levels of TGF-beta 2 increase.
   We propose that through serial in vivo passaging in nude rats, human GBM
   cells learn to avoid and or/suppress host immunity. Such adapted GBM
   cells are in turn able to engraft in immunocompetent rats without signs
   of an inflammatory response.}},
Publisher = {{PUBLIC LIBRARY SCIENCE}},
Address = {{1160 BATTERY STREET, STE 100, SAN FRANCISCO, CA 94111 USA}},
Type = {{Article}},
Language = {{English}},
Affiliation = {{Huszthy, PC (Corresponding Author), Univ Bergen, Dept Biomed, KG Jebsen Brain Tumour Res Ctr, Bergen, Norway.
   Huszthy, Peter C.; Sakariassen, Per O.; Espedal, Heidi; Bjerkvig, Rolf; Miletic, Hrvoje, Univ Bergen, Dept Biomed, KG Jebsen Brain Tumour Res Ctr, Bergen, Norway.
   Huszthy, Peter C., Univ Oslo, Natl Hosp, Dept Immunol, Ctr Immune Regulat, Oslo, Norway.
   Brokstad, Karl A., Univ Bergen, Dept Clin Sci, Bergen, Norway.
   Bjerkvig, Rolf, CRP Sante, NorLux Neurooncol Lab, Luxembourg, Luxembourg.
   Miletic, Hrvoje, Haukeland Hosp, Dept Pathol, N-5021 Bergen, Norway.}},
DOI = {{10.1371/journal.pone.0136089}},
Article-Number = {{e0136089}},
ISSN = {{1932-6203}},
Keywords-Plus = {{BLOOD-BRAIN-BARRIER; GROWTH-FACTOR; EXPRESSION; MODEL; IL-6;
   INFILTRATION; RECRUITMENT; ACTIVATION; INHIBITOR}},
Research-Areas = {{Science \& Technology - Other Topics}},
Web-of-Science-Categories  = {{Multidisciplinary Sciences}},
Author-Email = {{p.c.huszthy@medisin.uio.no
   hrvoje.miletic@biomed.uib.no}},
ResearcherID-Numbers = {{Brokstad, Karl Albert/N-8096-2015
   Huszthy, Peter Csaba/H-1414-2016
   Brokstad, Karl Albert/AAU-9639-2020
   Espedal, Heidi/ABE-1829-2020}},
ORCID-Numbers = {{Brokstad, Karl Albert/0000-0003-0593-2731
   Huszthy, Peter Csaba/0000-0003-0184-8989
   Brokstad, Karl Albert/0000-0003-0593-2731
   Espedal, Heidi/0000-0002-0190-8999}},
Funding-Acknowledgement = {{Research Council of NorwayResearch Council of Norway; Norwegian Cancer
   Society, Helse Vest, Haukeland University Hospital; K.G. Jebsen Research
   Foundation; Bergen Medical Research Foundation}},
Funding-Text = {{Funding was provided by the Research Council of Norway, The Norwegian
   Cancer Society, Helse Vest, Haukeland University Hospital, the K.G.
   Jebsen Research Foundation and the Bergen Medical Research Foundation.}},
Cited-References = {{Barker Roger A, 2004, NeuroRx, V1, P472, DOI 10.1007/BF03206631.
   Bedke J, 2010, MOL IMMUNOL, V47, P1047, DOI 10.1016/j.molimm.2009.11.012.
   BJERKVIG R, 1990, J NEUROSURG, V72, P463, DOI 10.3171/jns.1990.72.3.0463.
   Cascalho M, 2001, IMMUNITY, V14, P437, DOI 10.1016/S1074-7613(01)00124-8.
   Chang CY, 2005, J CLIN NEUROSCI, V12, P930, DOI 10.1016/j.jocn.2004.11.017.
   Ekdahl CT, 2012, FRONT PHARMACOL, V3, DOI 10.3389/fphar.2012.00041.
   Fack F, 2015, ACTA NEUROPATHOL, V129, P115, DOI 10.1007/s00401-014-1352-5.
   Gabrusiewicz K, 2011, PLOS ONE, V6, DOI 10.1371/journal.pone.0023902.
   GIMBRONE MA, 1989, SCIENCE, V246, P1601, DOI 10.1126/science.2688092.
   Gonzalez H, 2014, J NEUROIMMUNOL, V274, P1, DOI 10.1016/j.jneuroim.2014.07.012.
   GREENE HSN, 1953, CANCER RES, V13, P422.
   Hamer PCDW, 2008, ONCOGENE, V27, P2091, DOI 10.1038/sj.onc.1210850.
   Huszthy PC, 2005, HUM GENE THER, V16, P381, DOI 10.1089/hum.2005.16.381.
   Huszthy PC, 2012, NEURO-ONCOLOGY, V14, P979, DOI 10.1093/neuonc/nos135.
   Huszthy PC, 2009, PLOS ONE, V4, DOI 10.1371/journal.pone.0006314.
   KIRSCHKE H, 1989, BIOCHEM J, V264, P467, DOI 10.1042/bj2640467.
   Klein RS, 2005, J VIROL, V79, P11457, DOI 10.1128/JVI.79.17.11457-11466.2005.
   KREMENTZ ET, 1953, CANCER, V6, P100, DOI 10.1002/1097-0142(195301)6:1<100::AID-CNCR2820060110>3.0.CO;2-H.
   Leveque X, 2011, CURR OPIN ORGAN TRAN, V16, P190, DOI 10.1097/MOT.0b013e32834494b5.
   Marshall SE, 1996, TRANSPLANTATION, V62, P1614, DOI 10.1097/00007890-199612150-00015.
   McCandless EE, 2008, AM J PATHOL, V172, P799, DOI 10.2353/ajpath.2008.070918.
   McLoughlin RM, 2005, P NATL ACAD SCI USA, V102, P9589, DOI 10.1073/pnas.0501794102.
   Melchior B, 2002, J NEUROSCI RES, V68, P284, DOI 10.1002/jnr.10216.
   Merrill JE, 1997, BRAIN BEHAV IMMUN, V11, P245, DOI 10.1006/brbi.1997.0496.
   Najbauer J, 2012, PLOS ONE, V7, DOI 10.1371/journal.pone.0035150.
   Piccirillo SGM, 2006, NATURE, V444, P761, DOI 10.1038/nature05349.
   Rappert A, 2004, J NEUROSCI, V24, P8500, DOI 10.1523/JNEUROSCI.2451-04.2004.
   Revoltella RP, 2012, CYTOKINE, V57, P347, DOI 10.1016/j.cyto.2011.11.016.
   Roberts AB, 1998, MINER ELECTROL METAB, V24, P111, DOI 10.1159/000057358.
   Rolstad B, 2001, IMMUNOL REV, V184, P136, DOI 10.1034/j.1600-065x.2001.1840113.x.
   Sakariassen PO, 2006, P NATL ACAD SCI USA, V103, P16466, DOI 10.1073/pnas.0607668103.
   Souza DG, 2004, BRIT J PHARMACOL, V143, P132, DOI 10.1038/sj.bjp.0705862.
   STROMBLAD LG, 1982, ACTA NEUROCHIR, V65, P217, DOI 10.1007/BF01405848.
   Talasila KM, 2013, PLOS ONE, V8, DOI 10.1371/journal.pone.0081183.
   Talasila KM, 2013, ACTA NEUROPATHOL, V125, P683, DOI 10.1007/s00401-013-1101-1.
   Tiemessen MM, 2003, INT IMMUNOL, V15, P1495, DOI 10.1093/intimm/dxg147.
   UTANS U, 1995, J CLIN INVEST, V95, P2954, DOI 10.1172/JCI118003.
   Wang J, 2009, BMC CANCER, V9, DOI 10.1186/1471-2407-9-465.
   Weissenberger J, 2004, ONCOGENE, V23, P3308, DOI 10.1038/sj.onc.1207455.
   Xu JG, 2013, MEDIAT INFLAMM, V2013, DOI 10.1155/2013/187873.
   Yeung YT, 2013, BRIT J PHARMACOL, V168, P591, DOI 10.1111/bph.12008.
   Zhang LP, 2011, FASEB J, V25, P1653, DOI 10.1096/fj.10-176917.}},
Number-of-Cited-References = {{42}},
Times-Cited = {{2}},
Usage-Count-Last-180-days = {{0}},
Usage-Count-Since-2013 = {{2}},
Journal-ISO = {{PLoS One}},
Doc-Delivery-Number = {{CP5KH}},
Web-of-Science-Index = {{Science Citation Index Expanded (SCI-EXPANDED)}},
Unique-ID = {{WOS:000359919900052}},
OA = {{Green Submitted, gold, Green Published}},
DA = {{2022-01-16}},
}

@article{ WOS:000482224700003,
Author = {Chen, P. A. and Shrivastava, G. and Balcom, E. F. and McKenzie, B. A.
   and Fernandes, J. and Branton, W. G. and Wheatley, B. M. and Petruk, K.
   and van Landeghem, F. K. H. and Power, Christopher},
Title = {{Absent in melanoma 2 regulates tumor cell proliferation in glioblastoma
   multiforme}},
Journal = {{JOURNAL OF NEURO-ONCOLOGY}},
Year = {{2019}},
Volume = {{144}},
Number = {{2}},
Pages = {{265-273}},
Month = {{SEP}},
Abstract = {{Introduction Inflammation is a key aspect of glioblastoma multiforme
   (GBM) although it remains unclear how it contributes to GBM
   pathogenesis. Inflammasomes are intracellular multi-protein complexes
   that are involved in innate immunity and are activated by cellular
   stress, principally in macrophages. This study examined the expression
   of inflammasome-associated genes in GBM, particularly absent in melanoma
   2 (AIM2). Methods Tissue samples from surgically-resected GBM tumors (n
   = 10) were compared to resected brain specimens from patients with
   epilepsy (age- and sex-matched Other Disease Controls (ODC, n=5)) by
   qRT-PCR, western blotting and immunofluorescence. Gene expression
   studies in human astrocytoma U251 cells were performed and the effects
   of deleting the absent in melanoma 2 (AIM2) gene using the CRISPR-Cas9
   system were analyzed. Results GBM tissues showed significantly elevated
   expression of multiple immune (CD3E, CD163, CD68, MX1, ARG1) and
   inflammasome (AIM2, NLRP1, IL18, CASP1, and IL-33) genes compared to ODC
   tissues, without induction of IL1B, IFNG or TNFA. An insert-containing
   AIM2 variant transcript was highly expressed in GBM tissues and in U251
   cells. AIM2 immunoreactivity was concentrated in the tumor core in the
   absence of PCNA immunodetection and showed a predominant 52 kDa
   immunoreactive band on western blot. Deletion of AIM2 resulted in
   significantly enhanced proliferation of U251 cells, which also displayed
   increased resistance to temozolomide treatment. Conclusions GBM tumors
   express a distinct profile of inflammasome-associated genes in a
   tumor-specific manner. AIM2 expression in tumor cells suppressed cell
   proliferation while also conferring increased susceptibility to
   contemporary GBM therapy.}},
Publisher = {{SPRINGER}},
Address = {{233 SPRING ST, NEW YORK, NY 10013 USA}},
Type = {{Article}},
Language = {{English}},
Affiliation = {{Power, C (Corresponding Author), Univ Alberta, Dept Med Neurol, HMRC 6-11, Edmonton, AB, Canada.
   Power, C (Corresponding Author), Univ Alberta, Dept Med Microbiol \& Immunol, Edmonton, AB, Canada.
   Chen, P. A.; Shrivastava, G.; Balcom, E. F.; Fernandes, J.; Branton, W. G.; Power, Christopher, Univ Alberta, Dept Med Neurol, HMRC 6-11, Edmonton, AB, Canada.
   McKenzie, B. A.; Power, Christopher, Univ Alberta, Dept Med Microbiol \& Immunol, Edmonton, AB, Canada.
   Wheatley, B. M.; Petruk, K., Univ Alberta, Dept Surg, Edmonton, AB, Canada.
   van Landeghem, F. K. H., Univ Alberta, Lab Med \& Pathol, Edmonton, AB, Canada.}},
DOI = {{10.1007/s11060-019-03230-y}},
ISSN = {{0167-594X}},
EISSN = {{1573-7373}},
Keywords = {{Glioblastoma; Inflammasome; AIM2; Transcript insertion; Temozolomide}},
Keywords-Plus = {{STEM-CELLS; INFLAMMASOMES; DEATH}},
Research-Areas = {{Oncology; Neurosciences \& Neurology}},
Web-of-Science-Categories  = {{Oncology; Clinical Neurology}},
Author-Email = {{chris.power@ualberta.ca}},
ResearcherID-Numbers = {{Shrivastava, Gaurav/AAC-4617-2021
   McKenzie, Brienne/AAY-6533-2020
   }},
ORCID-Numbers = {{Branton, William/0000-0002-3259-2544
   SHRIVASTAVA, GAURAV/0000-0003-3229-4106
   McKenzie, Brienne/0000-0001-6829-9828
   van Landeghem, Frank/0000-0002-9404-7031}},
Funding-Acknowledgement = {{Alberta Cancer Foundation (ACF); University Hospital Foundation; Canada
   Research Chair in Neurological infection and ImmunityCanada Research
   Chairs}},
Funding-Text = {{EFB received a Victor Osten Summer Studentship from the Alberta Cancer
   Foundation (ACF). CP holds a Canada Research Chair in Neurological
   infection and Immunity. These studies were supported by the University
   Hospital Foundation (KP, CP).}},
Cited-References = {{Alifieris C, 2015, PHARMACOL THERAPEUT, V152, P63, DOI 10.1016/j.pharmthera.2015.05.005.
   Banerjee I, 2018, IMMUNITY, V49, P413, DOI 10.1016/j.immuni.2018.07.006.
   Boghozian R, 2017, GLIA, V65, P1590, DOI 10.1002/glia.23179.
   Branton WG, 2016, SCI REP-UK, V6, DOI 10.1038/srep37344.
   Capper D, 2018, NATURE, V555, P469, DOI 10.1038/nature26000.
   Charles NA, 2011, GLIA, V59, P1169, DOI 10.1002/glia.21136.
   Chen ZH, 2018, FRONT IMMUNOL, V9, DOI 10.3389/fimmu.2018.01004.
   Chen ZH, 2017, CANCER RES, V77, P2266, DOI 10.1158/0008-5472.CAN-16-2310.
   Choubey D, 2016, CELL MOL LIFE SCI, V73, P4383, DOI 10.1007/s00018-016-2296-9.
   Fernandes-Alnemri T, 2009, NATURE, V458, P509, DOI 10.1038/nature07710.
   Fourgeaud L, 2016, NATURE, V532, P240, DOI 10.1038/nature17630.
   Gabrusiewicz K, 2016, JCI INSIGHT, V1, DOI 10.1172/jci.insight.85841.
   Gaidt MM, 2017, CELL, V171, P1110, DOI 10.1016/j.cell.2017.09.039.
   Ge LS, 2012, PLOS ONE, V7, DOI 10.1371/journal.pone.0042661.
   He Q, 2018, AM J CANCER RES, V8, P566.
   Karki R, 2017, CANCER IMMUNOL RES, V5, P94, DOI 10.1158/2326-6066.CIR-16-0269.
   Kennedy BC, 2013, J ONCOL, V2013, DOI 10.1155/2013/486912.
   Liu GT, 2004, J IMMUNOTHER, V27, P220, DOI 10.1097/00002371-200405000-00006.
   Lugrin J, 2018, IMMUNOL REV, V281, P99, DOI 10.1111/imr.12618.
   Mamik MK, 2017, BRAIN, V140, P2273, DOI 10.1093/brain/awx133.
   Mamik MK, 2017, J NEUROIMMUNE PHARM, V12, P233, DOI 10.1007/s11481-016-9708-3.
   Mamik MK, 2016, J NEUROSCI, V36, P10683, DOI 10.1523/JNEUROSCI.1287-16.2016.
   Martinon F, 2007, CELL DEATH DIFFER, V14, P10, DOI 10.1038/sj.cdd.4402038.
   McKenzie BA, 2018, P NATL ACAD SCI USA, V115, pE6065, DOI 10.1073/pnas.1722041115.
   McKenzie BA, 2015, NEURO-ONCOLOGY, V17, P1086, DOI 10.1093/neuonc/nou359.
   Power C, 2003, ANN NEUROL, V53, P731, DOI 10.1002/ana.10553.
   Pyonteck SM, 2013, NAT MED, V19, P1264, DOI 10.1038/nm.3337.
   Qu FN, 2017, NAT COMMUN, V8, DOI 10.1038/s41467-017-01955-w.
   Quail DF, 2017, CANCER CELL, V31, P326, DOI 10.1016/j.ccell.2017.02.009.
   Sattiraju A, 2017, ADV EXP MED BIOL, V1041, P119, DOI 10.1007/978-3-319-69194-7\_7.
   Stupp R, 2009, LANCET ONCOL, V10, P459, DOI 10.1016/S1470-2045(09)70025-7.
   Tarassishin L, 2014, PLOS ONE, V9, DOI 10.1371/journal.pone.0103432.
   Verhaak RGW, 2010, CANCER CELL, V17, P98, DOI 10.1016/j.ccr.2009.12.020.
   Vilaysane A, 2009, SEMIN IMMUNOL, V21, P208, DOI 10.1016/j.smim.2009.05.006.
   Walsh JG, 2014, RETROVIROLOGY, V11, DOI 10.1186/1742-4690-11-35.
   Walsh JG, 2014, NAT REV NEUROSCI, V15, P84, DOI 10.1038/nrn3638.
   Zhou WC, 2015, NAT CELL BIOL, V17, P170, DOI 10.1038/ncb3090.}},
Number-of-Cited-References = {{37}},
Times-Cited = {{7}},
Usage-Count-Last-180-days = {{0}},
Usage-Count-Since-2013 = {{6}},
Journal-ISO = {{J. Neuro-Oncol.}},
Doc-Delivery-Number = {{IS5WW}},
Web-of-Science-Index = {{Science Citation Index Expanded (SCI-EXPANDED)}},
Unique-ID = {{WOS:000482224700003}},
DA = {{2022-01-16}},
}

@article{ WOS:000400381000024,
Author = {Huang, Yujie and Rajappa, Prajwal and Hu, Wenhuo and Hoffman, Caitlin
   and Cisse, Babacar and Kim, Joon-Hyung and Gorge, Emilie and Yanowitch,
   Rachel and Cope, William and Vartanian, Emma and Xu, Raymond and Zhang,
   Tuo and Pisapia, David and Xiang, Jenny and Huse, Jason and Matei, Irina
   and Peinado, Hector and Bromberg, Jacqueline and Holland, Eric and Ding,
   Bi-sen and Rafii, Shahin and Lyden, David and Greenfield, Jeffrey},
Title = {{A proangiogenic signaling axis in myeloid cells promotes malignant
   progression of glioma}},
Journal = {{JOURNAL OF CLINICAL INVESTIGATION}},
Year = {{2017}},
Volume = {{127}},
Number = {{5}},
Pages = {{1826-1838}},
Month = {{MAY 1}},
Abstract = {{Tumors are capable of coopting hematopoietic cells to create a suitable
   microenvironment to support malignant growth. Here, we have demonstrated
   that upregulation of kinase insert domain receptor (KDR), also known as
   VEGFR2, in a myeloid cell sublineage is necessary for malignant
   progression of gliomas in transgenic murine models and is associated
   with high-grade tumors in patients. KDR expression increased in myeloid
   cells as myeloid-derived suppressor cells (MDSCs) accumulated, which was
   associated with the transformation and progression of low-grade
   fibrillary astrocytoma to high-grade anaplastic gliomas. KDR deficiency
   in murine BM-derived cells (BMDCs) suppressed the differentiation of
   myeloid lineages and reduced granulocytic/ monocytic populations. The
   depletion of myeloid-derived KDR compromised its proangiogenic function,
   which inhibited the angiogenic switch necessary for malignant
   progression of low-grade to high-grade tumors. We also identified
   inhibitor of DNA binding protein 2 (ID2) as a key upstream regulator of
   KDR activation during myeloid differentiation. Deficiency of ID2 in
   BMDCs led to downregulation of KDR, suppression of proangiogenic myeloid
   cells, and prevention of low-grade to high-grade transition.
   Tumor-secreted TGF-beta and granulocyte-macrophage CSF (GM-CSF) enhanced
   the KDR/ID2 signaling axis in BMDCs. Our results suggest that modulation
   of KDR/ID2 signaling may restrict tumor-associated myeloid cells and
   could potentially be a therapeutic strategy for preventing
   transformation of premalignant gliomas.}},
Publisher = {{AMER SOC CLINICAL INVESTIGATION INC}},
Address = {{2015 MANCHESTER RD, ANN ARBOR, MI 48104 USA}},
Type = {{Article}},
Language = {{English}},
Affiliation = {{Lyden, D (Corresponding Author), Weill Med Med, Dept Pediat, 413 E 69th St,Box 284, New York, NY 10021 USA.
   Greenfield, J (Corresponding Author), Weill Cornell Med, Dept Neurol Surg, 525 E 68th St,Box 99, New York, NY 10065 USA.
   Huang, Yujie; Rajappa, Prajwal; Hoffman, Caitlin; Cisse, Babacar; Kim, Joon-Hyung; Gorge, Emilie; Yanowitch, Rachel; Cope, William; Vartanian, Emma; Xu, Raymond; Greenfield, Jeffrey, Weill Cornell Med, Dept Neurol Surg, Childrens Brain Tumor Project, New York, NY USA.
   Hu, Wenhuo; Huse, Jason, Mem Sloan Kettering Canc Ctr, Human Oncol \& Pathogenesis Program, New York, NY 10021 USA.
   Zhang, Tuo; Xiang, Jenny, Weill Cornell Med, Meyer Canc Ctr, Drukier Inst Childrens Hlth, Dept Microbiol \& Immunol, New York, NY USA.
   Pisapia, David, Weill Cornell Med, Meyer Canc Ctr, Drukier Inst Childrens Hlth, Dept Pathol, New York, NY USA.
   Matei, Irina; Peinado, Hector; Lyden, David, Weill Cornell Med, Meyer Canc Ctr, Drukier Inst Childrens Hlth, Dept Pediat,Childrens Canc \& Blood Fdn Labs, New York, NY USA.
   Matei, Irina; Peinado, Hector; Lyden, David, Weill Cornell Med, Meyer Canc Ctr, Drukier Inst Childrens Hlth, Dept Cell \& Dev Biol,Childrens Canc \& Blood Fdn L, New York, NY USA.
   Bromberg, Jacqueline, Mem Sloan Kettering Canc Ctr, Dept Med, New York, NY 10021 USA.
   Holland, Eric, Fred Hutchinson Canc Res Ctr, Div Human Biol Solid Tumor \& Translat Res, Seattle, WA 98104 USA.
   Ding, Bi-sen; Rafii, Shahin, Weill Cornell Med, Dept Med Genet, New York, NY USA.}},
DOI = {{10.1172/JCI86443}},
ISSN = {{0021-9738}},
EISSN = {{1558-8238}},
Keywords-Plus = {{TUMOR-ASSOCIATED MACROPHAGES; HEMATOPOIETIC PROGENITORS;
   SUPPRESSOR-CELLS; GROWTH-FACTOR; ANGIOGENESIS; VEGF; GLIOBLASTOMA;
   RECRUITMENT; EXPRESSION; SURVIVAL}},
Research-Areas = {{Research \& Experimental Medicine}},
Web-of-Science-Categories  = {{Medicine, Research \& Experimental}},
Author-Email = {{dcl2001@med.cornell.edu
   jpgreenf@med.cornell.edu}},
ResearcherID-Numbers = {{Peinado, Hector/A-6417-2013
   Xu, Raymond/ABC-6351-2020
   }},
ORCID-Numbers = {{Peinado, Hector/0000-0002-4256-3413
   Greenfield, Jeffrey/0000-0003-1904-1040}},
Funding-Acknowledgement = {{Department of Defense Congressionally Directed Medical Research Programs
   (DOD CDMRP) {[}CA120318]; Elizabeth's Hope; Starr Foundation; Paduano
   Foundation; Champalimaud Foundation; Malcolm Hewitt Wiener Foundation;
   POETIC Foundation; Sohn Foundation; Hartwell Foundation; Children's
   Cancer and Blood Foundation; NATIONAL CANCER INSTITUTEUnited States
   Department of Health \& Human ServicesNational Institutes of Health
   (NIH) - USANIH National Cancer Institute (NCI) {[}P30CA008748] Funding
   Source: NIH RePORTER}},
Funding-Text = {{This study was supported by the Department of Defense Congressionally
   Directed Medical Research Programs (DOD CDMRP, CA120318 to Y. Huang),
   Elizabeth's Hope (J. Greenfield), the Starr Foundation, the Paduano
   Foundation, the Champalimaud Foundation, the Malcolm Hewitt Wiener
   Foundation, the POETIC Foundation, the Sohn Foundation, the Hartwell
   Foundation, and the Children's Cancer and Blood Foundation (all to D.
   Lyden).}},
Cited-References = {{Agudo J, 2014, NAT IMMUNOL, V15, P54, DOI 10.1038/ni.2767.
   Avecilla ST, 2004, NAT MED, V10, P64, DOI 10.1038/nm973.
   Bingle L, 2002, J PATHOL, V196, P254, DOI 10.1002/path.1027.
   Bourne TD, 2010, NAT REV NEUROL, V6, P695, DOI 10.1038/nrneurol.2010.159.
   Charles NA, 2011, GLIA, V59, P1169, DOI 10.1002/glia.21136.
   Cochrane SW, 2009, BLOOD, V113, P1016, DOI 10.1182/blood-2008-06-164996.
   De Palma M, CANC CELL.
   Domingues I, 2011, PLOS ONE, V6, DOI 10.1371/journal.pone.0025668.
   Du R, 2008, CANCER CELL, V13, P206, DOI 10.1016/j.ccr.2008.01.034.
   Eichmann A, 2012, CURR OPIN CELL BIOL, V24, P188, DOI 10.1016/j.ceb.2012.02.002.
   Fomchenko EI, 2011, PLOS ONE, V6, DOI 10.1371/journal.pone.0020605.
   Fridlender ZG, 2009, CANCER CELL, V16, P183, DOI 10.1016/j.ccr.2009.06.017.
   Gabrilovich DI, 2012, NAT REV IMMUNOL, V12, P253, DOI 10.1038/nri3175.
   Gabrilovich DI, 2009, NAT REV IMMUNOL, V9, P162, DOI 10.1038/nri2506.
   Gordon S, 2005, NAT REV IMMUNOL, V5, P953, DOI 10.1038/nri1733.
   Greenfield JP, 2009, NEUROSURGERY, V64, P819, DOI 10.1227/01.NEU.0000343742.06625.DB.
   Hattori K, BLOOD.
   Heissig B, 2002, CELL, V109, P625, DOI 10.1016/S0092-8674(02)00754-7.
   Huse JT, 2010, NAT REV CANCER, V10, P319, DOI 10.1038/nrc2818.
   Joyce JA, 2009, NAT REV CANCER, V9, P239, DOI 10.1038/nrc2618.
   Kaplan RN, 2005, NATURE, V438, P820, DOI 10.1038/nature04186.
   Kee BL, 2009, NAT REV IMMUNOL, V9, P175, DOI 10.1038/nri2507.
   Kessenbrock K, 2010, CELL, V141, P52, DOI 10.1016/j.cell.2010.03.015.
   Kim JH, 2013, LANCET ONCOL, V14, pE19, DOI 10.1016/S1470-2045(12)70577-6.
   Kioi M, 2010, J CLIN INVEST, V120, P694, DOI 10.1172/JCI40283.
   Lampugnani MG, 2006, J CELL BIOL, V174, P593, DOI 10.1083/jcb.200602080.
   Lanahan AA, 2010, DEV CELL, V18, P713, DOI 10.1016/j.devcel.2010.02.016.
   Leek RD, 2000, J PATHOL, V190, P430, DOI 10.1002/(SICI)1096-9896(200003)190:4<430::AID-PATH538>3.0.CO;2-6.
   Lewis CE, 2007, CANCER RES, V67, P8429, DOI 10.1158/0008-5472.CAN-07-1684.
   Li HJ, 2010, BLOOD, V116, P1060, DOI 10.1182/blood-2009-11-255075.
   Louis DN, 2007, ACTA NEUROPATHOL, V114, P97, DOI 10.1007/s00401-007-0243-4.
   Lyden D, 2001, NAT MED, V7, P1194, DOI 10.1038/nm1101-1194.
   Mercer EM, 2011, IMMUNITY, V35, P413, DOI 10.1016/j.immuni.2011.06.013.
   Murray PJ, 2011, NAT REV IMMUNOL, V11, P723, DOI 10.1038/nri3073.
   Nozawa H, 2006, P NATL ACAD SCI USA, V103, P12493, DOI 10.1073/pnas.0601807103.
   Ostrand-Rosenberg S, 2009, J IMMUNOL, V182, P4499, DOI 10.4049/jimmunol.0802740.
   Peinado H, NAT MED.
   Pyonteck SM, 2013, NAT MED, V19, P1264, DOI 10.1038/nm.3337.
   Qian BZ, 2011, NATURE, V475, P222, DOI 10.1038/nature10138.
   Rafii S, 2002, NAT REV CANCER, V2, P826, DOI 10.1038/nrc925.
   Rafii S, 2003, NAT MED, V9, P702, DOI 10.1038/nm0603-702.
   Rey S, P NATL ACAD SCI US.
   Santos SCR, 2007, EXP CELL RES, V313, P1561, DOI 10.1016/j.yexcr.2007.02.020.
   Santos SCR, 2004, BLOOD, V103, P3883, DOI 10.1182/BLOOD-2003-05-1634.
   Shih AH, 2004, CANCER RES, V64, P4783, DOI 10.1158/0008-5472.CAN-03-3831.
   Shojaei F, 2007, NAT BIOTECHNOL, V25, P911, DOI 10.1038/nbt1323.
   Sica A, 2007, J CLIN INVEST, V117, P1155, DOI 10.1172/JCI31422.
   Steidl C, 2010, NEW ENGL J MED, V362, P875, DOI 10.1056/NEJMoa0905680.
   Stockmann C, 2008, NATURE, V456, P814, DOI 10.1038/nature07445.
   Stupp R, 2005, NEW ENGL J MED, V352, P987, DOI 10.1056/NEJMoa043330.
   Swann JB, 2007, J CLIN INVEST, V117, P1137, DOI 10.1172/JCI31405.
   Wen PY, 2008, NEW ENGL J MED, V359, P492, DOI 10.1056/NEJMra0708126.
   Wong KL, 2011, BLOOD, V118, pE15, DOI 10.1182/blood-2010-12-326355.}},
Number-of-Cited-References = {{53}},
Times-Cited = {{20}},
Usage-Count-Last-180-days = {{0}},
Usage-Count-Since-2013 = {{3}},
Journal-ISO = {{J. Clin. Invest.}},
Doc-Delivery-Number = {{ET6DM}},
Web-of-Science-Index = {{Science Citation Index Expanded (SCI-EXPANDED)}},
Unique-ID = {{WOS:000400381000024}},
OA = {{Green Published, Bronze}},
DA = {{2022-01-16}},
}

@article{ WOS:000342267200004,
Author = {Boer, Jennifer C. and Walenkamp, Annemiek M. E. and den Dunnen, Wilfred
   F. A.},
Title = {{Recruitment of bone marrow derived cells during anti-angiogenic therapy
   in GBM: The potential of combination strategies}},
Journal = {{CRITICAL REVIEWS IN ONCOLOGY HEMATOLOGY}},
Year = {{2014}},
Volume = {{92}},
Number = {{1}},
Pages = {{38-48}},
Month = {{OCT}},
Abstract = {{Glioblastoma (GBM) is a highly vascular tumor characterized by rapid and
   invasive tumor growth, followed by oxygen depletion, hypoxia and
   neovascularization, which generate a network of disorganized, tortuous
   and permeable vessels. Recruitment of bone marrow derived cells (BMDC)
   is crucial for vasculogenesis. These dells may act as vascular
   progenitors by integrating into the newly formed blood vessels or as
   vascular modulators by releasing pro-angiogenic factors. In patients
   with recurrent GBM, anti-vascular endothelial growth factor (VEGF)
   therapy has been evaluated in combination with chemotherapy, yielding
   improvements in progression-free survival (PFS). However, benefits are
   temporary as vascular tumors acquire angiogenic pathways independently
   of VEGF. Specifically, acute hypoxia following prolonged VEGF depletion
   induces the recruitment of certain myeloid cell subpopulations, which
   highly contribute to treatment refractoriness. Here we review the
   molecular mechanisms of neovascularization in relation to bevacizumab
   therapy with special emphasis on the recruitment of BMDCs and possible
   combination therapies for GBM patients. (C) 2014 Elsevier Ireland Ltd.
   All rights reserved.}},
Publisher = {{ELSEVIER SCIENCE INC}},
Address = {{360 PARK AVE SOUTH, NEW YORK, NY 10010-1710 USA}},
Type = {{Review}},
Language = {{English}},
Affiliation = {{den Dunnen, WFA (Corresponding Author), Univ Groningen, Univ Med Ctr Groningen, Dept Pathol \& Med Biol, Groningen, Netherlands.
   Boer, Jennifer C.; Walenkamp, Annemiek M. E., Univ Groningen, Univ Med Ctr Groningen, Dept Med Oncol, Groningen, Netherlands.
   den Dunnen, Wilfred F. A., Univ Groningen, Univ Med Ctr Groningen, Dept Pathol \& Med Biol, Groningen, Netherlands.}},
DOI = {{10.1016/j.critrevonc.2014.05.001}},
ISSN = {{1040-8428}},
EISSN = {{1879-0461}},
Keywords = {{Bone marrow derived cells; Angiogenesis; VEGF; GBM; Resistance}},
Keywords-Plus = {{ENDOTHELIAL PROGENITOR CELLS; NEWLY-DIAGNOSED GLIOBLASTOMA;
   TUMOR-ASSOCIATED MACROPHAGES; BEVACIZUMAB PLUS IRINOTECAN;
   COLONY-FORMING CELLS; PHASE-II TRIAL; GROWTH-FACTOR; RECURRENT
   GLIOBLASTOMA; TIE2-EXPRESSING MONOCYTES; ANTIANGIOGENIC THERAPY}},
Research-Areas = {{Oncology; Hematology}},
Web-of-Science-Categories  = {{Oncology; Hematology}},
Author-Email = {{w.f.a.den.dunnen@umcg.nl}},
ORCID-Numbers = {{Boer, Jennifer/0000-0002-7053-0627}},
Funding-Acknowledgement = {{Dutch Cancer SocietyKWF Kankerbestrijding {[}RUG 2010-4622]}},
Funding-Text = {{Annemiek M.E. Walenkamp and Wilfred F.A. den Dunnen received a grant
   from the Dutch Cancer Society (grant number RUG 2010-4622)-there was no
   involvement from the sponsor in the decision to submit this article-for
   publication.}},
Cited-References = {{Aghi M, 2006, CANCER RES, V66, P9054, DOI 10.1158/0008-5472.CAN-05-3759.
   Ahmad SA, 2001, CANCER RES, V61, P1255.
   Ahn GO, 2008, CANCER CELL, V13, P193, DOI 10.1016/j.ccr.2007.11.032.
   Asahara T, 1997, SCIENCE, V275, P964, DOI 10.1126/science.275.5302.964.
   Asahara T, 1999, CIRC RES, V85, P221, DOI 10.1161/01.RES.85.3.221.
   Bach F, 2007, EJSO-EUR J SURG ONC, V33, P7, DOI 10.1016/j.ejso.2006.07.015.
   Bais C, 2010, CELL, V141, P166, DOI 10.1016/j.cell.2010.01.033.
   Ballman KV, 2007, NEURO-ONCOLOGY, V9, P29, DOI 10.1215/15228517-2006-025.
   Basile DP, 2014, J CELL PHYSIOL, V229, P10, DOI 10.1002/jcp.24423.
   Batchelor TT, 2007, CANCER CELL, V11, P83, DOI 10.1016/j.ccr.2006.11.021.
   Batchelor TT, 2013, J CLIN ONCOL, V31, P3212, DOI 10.1200/JCO.2012.47.2464.
   Bergers G, 2003, J CLIN INVEST, V111, P1287, DOI 10.1172/JCI200317929.
   Bergers G, 2008, NAT REV CANCER, V8, P592, DOI 10.1038/nrc2442.
   Bieback K, 2013, CYTOTHERAPY, V15, P726, DOI 10.1016/j.jcyt.2013.01.215.
   Brennan C, 2009, PLOS ONE, V4, DOI 10.1371/journal.pone.0007752.
   Calvani M, 2006, BLOOD, V107, P2705, DOI 10.1182/blood-2005-09-3541.
   Case J, 2007, EXP HEMATOL, V35, P1109, DOI 10.1016/j.exphem.2007.04.002.
   Ceradini DJ, 2004, NAT MED, V10, P858, DOI 10.1038/nm1075.
   Chinot OL, 2014, NEW ENGL J MED, V370, P709, DOI 10.1056/NEJMoa1308345.
   Coffelt SB, 2010, CANCER RES, V70, P5270, DOI 10.1158/0008-5472.CAN-10-0012.
   Cohen MH, 2009, ONCOLOGIST, V14, P1131, DOI 10.1634/theoncologist.2009-0121.
   Coxon A, 2010, MOL CANCER THER, V9, P2641, DOI 10.1158/1535-7163.MCT-10-0213.
   Daly C, 2013, CANCER RES, V73, P108, DOI 10.1158/0008-5472.CAN-12-2064.
   De Palma M, 2005, CANCER CELL, V8, P211, DOI 10.1016/j.ccr.2005.08.002.
   Dickson PV, 2007, CLIN CANCER RES, V13, P3942, DOI 10.1158/1078-0432.CCR-07-0278.
   Djonov V, 2003, CELL TISSUE RES, V314, P107, DOI 10.1007/s00441-003-0784-3.
   Du R, 2008, CANCER CELL, V13, P206, DOI 10.1016/j.ccr.2008.01.034.
   El Hallani S, 2010, BRAIN, V133, P973, DOI 10.1093/brain/awq044.
   Estes ML, 2010, CYTOM PART A, V77A, P831, DOI 10.1002/cyto.a.20921.
   Falcon BL, 2009, AM J PATHOL, V175, P2159, DOI 10.2353/ajpath.2009.090391.
   Fischer C, 2007, CELL, V131, P463, DOI 10.1016/j.cell.2007.08.038.
   Friedman HS, 2009, J CLIN ONCOL, V27, P4733, DOI 10.1200/JCO.2008.19.8721.
   Gilbert MR, 2014, NEW ENGL J MED, V370, P699, DOI 10.1056/NEJMoa1308573.
   Gilbert MR, 2013, J CLIN ONCOL ASCO AN, V31, P1.
   Goel S, 2012, CSH PERSPECT MED, V2, DOI 10.1101/cshperspect.a006486.
   Guo KT, 2012, ANTICANCER RES, V32, P4971.
   Guo P, 2003, AM J PATHOL, V162, P1083, DOI 10.1016/S0002-9440(10)63905-3.
   Guo SF, 2012, CELL BIOL INT, V36, P945, DOI 10.1042/CBI20110657.
   Hall AP, 2006, TOXICOL PATHOL, V34, P763, DOI 10.1080/01926230600936290.
   Hamdan R, 2011, MOL CANCER RES, V9, P1462, DOI 10.1158/1541-7786.MCR-11-0190.
   Hamer PCDW, 2010, NEURO-ONCOLOGY, V12, P304, DOI 10.1093/neuonc/nop068.
   Heissig B, 2002, CELL, V109, P625, DOI 10.1016/S0092-8674(02)00754-7.
   HERMANSON M, 1992, CANCER RES, V52, P3213.
   Heusinkveld M, 2011, J TRANSL MED, V9, DOI 10.1186/1479-5876-9-216.
   Hiratsuka S, 2011, P NATL ACAD SCI USA, V108, P302, DOI 10.1073/pnas.1016917108.
   Holash J, 1999, SCIENCE, V284, P1994, DOI 10.1126/science.284.5422.1994.
   Huang JZ, 2009, INT J ONCOL, V34, P79, DOI 10.3892/ijo\_00000131.
   Inai T, 2004, AM J PATHOL, V165, P35, DOI 10.1016/S0002-9440(10)63273-7.
   Iwamoto FM, 2009, NEUROLOGY, V73, P1200, DOI 10.1212/WNL.0b013e3181bc0184.
   Jain RK, 2005, SCIENCE, V307, P58, DOI 10.1126/science.1104819.
   Jiga J, 2013, J SURG RES, V181, P359, DOI 10.1016/j.jss.2012.06.059.
   Jo N, 2006, AM J PATHOL, V168, P2036, DOI 10.2353/ajpath.2006.050588.
   Kreisl TN, 2009, J CLIN ONCOL, V27, P740, DOI 10.1200/JCO.2008.16.3055.
   Kurz H, 2003, NEWS PHYSIOL SCI, V18, P65, DOI 10.1152/nips.01417.2002.
   Lai A, 2011, J CLIN ONCOL, V29, P142, DOI 10.1200/JCO.2010.30.2729.
   Lamagna C, 2006, J LEUKOCYTE BIOL, V80, P677, DOI 10.1189/jlb.0506309.
   Lee EQ, 2012, NEURO-ONCOLOGY, V14, P1511, DOI 10.1093/neuonc/nos264.
   Li B, 2006, FASEB J, V20, P1495, DOI 10.1096/fj.05-5137fje.
   Lyden D, 2001, NAT MED, V7, P1194, DOI 10.1038/nm1101-1194.
   Machein MR, 2004, AM J PATHOL, V165, P1557, DOI 10.1016/S0002-9440(10)63413-X.
   Machein MR, 2003, BRAIN PATHOL, V13, P582.
   Maisonpierre PC, 1997, SCIENCE, V277, P55, DOI 10.1126/science.277.5322.55.
   Mantovani A, 2002, TRENDS IMMUNOL, V23, P549, DOI 10.1016/S1471-4906(02)02302-5.
   Mantovani A, 2004, EUR J CANCER, V40, P1660, DOI 10.1016/j.ejca.2004.03.016.
   Medina RJ, 2010, BMC MED GENOMICS, V3, DOI 10.1186/1755-8794-3-18.
   Moore XL, 2004, GENE THER, V11, P811, DOI 10.1038/sj.gt.3302151.
   Murdoch C, 2007, J IMMUNOL, V178, P7405, DOI 10.4049/jimmunol.178.11.7405.
   Namiki A, 1995, J BIOL CHEM, V270, P31189, DOI 10.1074/jbc.270.52.31189.
   Narayana A, 2012, J NEUROSURG, V116, P341, DOI 10.3171/2011.9.JNS11656.
   Nilsson I, 2004, EXP CELL RES, V299, P476, DOI 10.1016/j.yexcr.2004.06.005.
   Nishie A, 1999, CLIN CANCER RES, V5, P1107.
   Padera TP, 2004, NATURE, V427, P695, DOI 10.1038/427695a.
   Peters BA, 2005, NAT MED, V11, P261, DOI 10.1038/nm1200.
   Piao YJ, 2012, NEURO-ONCOLOGY, V14, P1379, DOI 10.1093/neuonc/nos158.
   Pollard JW, 2004, NAT REV CANCER, V4, P71, DOI 10.1038/nrc1256.
   Prokopi M, 2009, BLOOD, V114, P723, DOI 10.1182/blood-2009-02-205930.
   Rajantie I, 2004, BLOOD, V104, P2084, DOI 10.1182/blood-2004-01-0336.
   Ricci-Vitiani L, 2010, NATURE, V468, P824, DOI 10.1038/nature09557.
   Richardson MR, 2011, J MOL CELL CARDIOL, V50, P266, DOI 10.1016/j.yjmcc.2010.07.009.
   Rubenstein JL, 2000, NEOPLASIA, V2, P306, DOI 10.1038/sj.neo.7900102.
   Scharpfenecker M, 2005, J CELL SCI, V118, P771, DOI 10.1242/jcs.01653.
   Schioppa T, 2003, J EXP MED, V198, P1391, DOI 10.1084/jem.20030267.
   Shaked Y, 2006, SCIENCE, V313, P1785, DOI 10.1126/science.1127592.
   Shim WSN, 2002, EXP CELL RES, V279, P299, DOI 10.1006/excr.2002.5597.
   Shojaei F, 2007, NAT BIOTECHNOL, V25, P911, DOI 10.1038/nbt1323.
   Shojaei F, 2012, CANCER LETT, V320, P130, DOI 10.1016/j.canlet.2012.03.008.
   SHWEIKI D, 1992, NATURE, V359, P843, DOI 10.1038/359843a0.
   Simon MP, 2008, J CELL PHYSIOL, V217, P809, DOI 10.1002/jcp.21558.
   Solinas G, 2009, J LEUKOCYTE BIOL, V86, P1065, DOI 10.1189/jlb.0609385.
   Song N, 2009, CANCER RES, V69, P6057, DOI 10.1158/0008-5472.CAN-08-2007.
   Song S, 2005, NAT CELL BIOL, V7, P870, DOI 10.1038/ncb1288.
   Strunk D, 2011, CURR PHARM DESIGN, V17, P3245, DOI 10.2174/138161211797904127.
   Stupp R, 2005, NEW ENGL J MED, V352, P987, DOI 10.1056/NEJMoa043330.
   Stupp R, 2009, LANCET ONCOL, V10, P459, DOI 10.1016/S1470-2045(09)70025-7.
   Tanaka S, 2013, NAT REV CLIN ONCOL, V10, P14, DOI 10.1038/nrclinonc.2012.204.
   Tura O, 2013, STEM CELLS, V31, P338, DOI 10.1002/stem.1280.
   Van de Veire S, 2010, CELL, V141, P178, DOI 10.1016/j.cell.2010.02.039.
   Venneri MA, 2007, BLOOD, V109, P5276, DOI 10.1182/blood-2006-10-053504.
   von Ballmoos MW, 2010, PLOS ONE, V5, DOI 10.1371/journal.pone.0014107.
   Vredenburgh JJ, 2007, J CLIN ONCOL, V25, P4722, DOI 10.1200/JCO.2007.12.2440.
   Vredenburgh JJ, 2007, CLIN CANCER RES, V13, P1253, DOI 10.1158/1078-0432.CCR-06-2309.
   Wagemakers M, 2010, J NEUROSURG-PEDIATR, V5, P335, DOI 10.3171/2009.11.PEDS09260.
   Wen PY, 2010, J CLIN ONCOL, V28, P1963, DOI 10.1200/JCO.2009.26.3541.
   Wick W, 2013, ASCO M S, V31, P2002.
   Willett CG, 2005, J CLIN ONCOL, V23, P8136, DOI 10.1200/JCO.2005.02.5635.
   Yoder MC, 2012, CSH PERSPECT MED, V2, DOI 10.1101/cshperspect.a006692.
   Zhang SH, 2012, CANCER CELL INT, V12, DOI 10.1186/1475-2867-12-32.
   Zhang Y, 2012, CELL DEATH DIS, V3, DOI 10.1038/cddis.2012.137.}},
Number-of-Cited-References = {{108}},
Times-Cited = {{10}},
Usage-Count-Last-180-days = {{0}},
Usage-Count-Since-2013 = {{6}},
Journal-ISO = {{Crit. Rev. Oncol./Hematol.}},
Doc-Delivery-Number = {{AP7OS}},
Web-of-Science-Index = {{Science Citation Index Expanded (SCI-EXPANDED)}},
Unique-ID = {{WOS:000342267200004}},
DA = {{2022-01-16}},
}

@article{ WOS:000712876800002,
Author = {Krishna, Aswani P. and John, Sebastian and Shinde, Puja Laxmanrao and
   Mishra, Rashmi},
Title = {{Proteo-transcriptomics meta-analysis identifies SUMO2 as a promising
   target in glioblastoma multiforme therapeutics}},
Journal = {{CANCER CELL INTERNATIONAL}},
Year = {{2021}},
Volume = {{21}},
Number = {{1}},
Month = {{OCT 29}},
Abstract = {{Background: Glioblastoma multiforme (GBM) is a deadly brain tumour with
   minimal survival rates due to the ever-expanding heterogeneity, chemo
   and radioresistance. Kinases are known to crucially drive GBM pathology;
   however, a rationale therapeutic combination that can simultaneously
   inhibit multiple kinases has not yet emerged successfully.
   Results: Here, we analyzed the GBM patient data from several publicly
   available repositories and deduced hub GBM kinases, most of which were
   identified to be SUMOylated by SUMO2/3 isoforms. Not only the hub
   kinases but a significant proportion of GBM upregulated genes involved
   in proliferation, metastasis, invasion, epithelial-mesenchymal
   transition, stemness, DNA repair, stromal and macrophages maintenance
   were also identified to be the targets of SUMO2 isoform. Correlatively,
   high expression of SUMO2 isoform was found to be significantly
   associated with poor patient survival.
   Conclusions: Although many natural products and drugs are evidenced to
   target general SUMOylation, however, our meta-analysis strongly calls
   for the need to design SUMO2/3 or even better SUMO2 specific inhibitors
   and also explore the SUMO2 transcription inhibitors for universally
   potential, physiologically non-toxic anti-GBM drug therapy.}},
Publisher = {{BMC}},
Address = {{CAMPUS, 4 CRINAN ST, LONDON N1 9XW, ENGLAND}},
Type = {{Article}},
Language = {{English}},
Affiliation = {{Mishra, R (Corresponding Author), Rajiv Gandhi Ctr Biotechnol, Dept Neurobiol, Brain \& Cerebrovasc Mechanobiol Res, Lab Translat Mechanbiol, Thiruvananthapuram 695014, Kerala, India.
   Krishna, Aswani P.; John, Sebastian; Shinde, Puja Laxmanrao; Mishra, Rashmi, Rajiv Gandhi Ctr Biotechnol, Dept Neurobiol, Brain \& Cerebrovasc Mechanobiol Res, Lab Translat Mechanbiol, Thiruvananthapuram 695014, Kerala, India.
   John, Sebastian, Manipal Acad Higher Educ, Manipal, Karnataka, India.}},
DOI = {{10.1186/s12935-021-02279-y}},
Article-Number = {{575}},
EISSN = {{1475-2867}},
Keywords = {{Glioblastoma multiforme; Cancer drug target discovery; SUMO2; Kinases
   and cancer; TCGA}},
Keywords-Plus = {{BRAIN-TUMORS; SUMOYLATION; PATHWAY; INHIBITION}},
Research-Areas = {{Oncology}},
Web-of-Science-Categories  = {{Oncology}},
Author-Email = {{rashmimishra@rgcb.res.in}},
ORCID-Numbers = {{John, Sebastian/0000-0002-4488-1300
   Mishra, Rashmi/0000-0001-6729-2528}},
Funding-Acknowledgement = {{Department of Biotechnology, Ministry of Science and Technology, Govt.
   of IndiaDepartment of Biotechnology (DBT) India
   {[}BT/RLF/Re-entry/16/2011, BT/PR4959/MED/30/770/2012,
   BT/PR6331/GBD/27/403/2012, BT/PR26735/MED/31/378/2017]; Indian Council
   of Medical ResearchIndian Council of Medical Research (ICMR)
   {[}2014-26530, BMS/FW/SCR/2014-26530/MAR-2015/04/KL/GOVT]}},
Funding-Text = {{This work was supported by the Department of Biotechnology, Ministry of
   Science and Technology, Govt. of India for the award of following
   Grants:
   BT/RLF/Re-entry/16/2011,BT/PR4959/MED/30/770/2012,BT/PR6331/GBD/27/403/2
   012, BT/PR26735/MED/31/378/2017 to RM. S.J is supported by Senior
   Research Fellowship from the Indian Council of Medical Research
   (Fellowship Award ID: 2014-26530; File no.
   BMS/FW/SCR/2014-26530/MAR-2015/04/KL/GOVT).}},
Cited-References = {{Abrieu A, 2019, CELLS-BASEL, V8, DOI 10.3390/cells8080801.
   Adams DJ, 2011, CURR MED CHEM, V18, P1367.
   Albert Ladislau, 2009, Cancer Genomics \& Proteomics, V6, P255.
   An SX, 2018, ONCOTARGETS THER, V11, P2097, DOI 10.2147/OTT.S156918.
   Tran AN, 2019, BMC BIOINFORMATICS, V20, DOI 10.1186/s12859-019-3059-z.
   Apostolov A, 2016, PLOS ONE, V11, DOI 10.1371/journal.pone.0157767.
   Assenov Y, 2008, BIOINFORMATICS, V24, P282, DOI 10.1093/bioinformatics/btm554.
   Bellail AC, 2014, NAT COMMUN, V5, DOI 10.1038/ncomms5234.
   Bernstock JD, 2018, J CEREBR BLOOD F MET, V38, P5, DOI 10.1177/0271678X17742260.
   Birzu C, 2021, CANCERS, V13, DOI 10.3390/cancers13010047.
   Bleeker FE, 2014, BMC CANCER, V14, DOI 10.1186/1471-2407-14-718.
   Bogachek MV, 2016, STEM CELL REP, V7, P1140, DOI 10.1016/j.stemcr.2016.11.001.
   Bogachek MV, 2015, CANCER RES, V75, P11, DOI 10.1158/0008-5472.CAN-14-2824.
   Brabetz S, 2018, NAT MED, V24, P1752, DOI 10.1038/s41591-018-0207-3.
   Brand TM, 2011, DISCOV MED, V12, P419.
   Chin CH, 2014, BMC SYST BIOL, V8, DOI 10.1186/1752-0509-8-S4-S11.
   Christopoulos PF, 2015, MOL CANCER, V14, DOI 10.1186/s12943-015-0291-7.
   Dempster, 2019, EXTRACTING BIOL INSI, DOI {[}10.1101/720243, DOI 10.1101/720243].
   Du L, 2016, NAT COMMUN, V7, DOI 10.1038/ncomms12326.
   Eid S, 2017, BMC BIOINFORMATICS, V18, DOI 10.1186/s12859-016-1433-7.
   Erazo T, 2020, INT J MOL SCI, V21, DOI 10.3390/ijms21062203.
   Floris A, 2020, BIOMOLECULES, V10, DOI 10.3390/biom10040529.
   Fox BM, 2019, INT J MOL SCI, V20, DOI 10.3390/ijms20081853.
   Gill BJ, 2014, P NATL ACAD SCI USA, V111, P12550, DOI 10.1073/pnas.1405839111.
   Gimple RC, 2019, GENE DEV, V33, P591, DOI 10.1101/gad.324301.119.
   Goldman MJ, 2020, NAT BIOTECHNOL, V38, P675, DOI 10.1038/s41587-020-0546-8.
   He XL, 2017, TUMOR BIOL, V39, DOI 10.1177/1010428317697576.
   Hendriks IA, 2018, NAT COMMUN, V9, DOI 10.1038/s41467-018-04957-4.
   Hendriks IA, 2014, NAT STRUCT MOL BIOL, V21, P927, DOI 10.1038/nsmb.2890.
   Hibino S, 2021, INT J MOL SCI, V22, DOI 10.3390/ijms22115421.
   Horita H, 2017, BIOSCIENCE REP, V37, DOI 10.1042/BSR20170919.
   Huang DW, 2009, NAT PROTOC, V4, P44, DOI 10.1038/nprot.2008.211.
   Klemm F, 2020, CELL, V181, P1643, DOI 10.1016/j.cell.2020.05.007.
   Kobayashi T, 2015, ONCOGENE, V34, P2251, DOI 10.1038/onc.2014.159.
   Kozuka-Hata H., 2012, CURR TOP PEPT PROTEI, V13, P1, DOI {[}10.2174/138920312799277910, DOI 10.2174/138920312799277910].
   Kukkula A, 2021, CANCERS, V13, DOI 10.3390/cancers13174402.
   La Manno G, 2021, NATURE, V596, P92, DOI 10.1038/s41586-021-03775-x.
   Lee JE, 2015, BIOCHEM BIOPH RES CO, V459, P161, DOI 10.1016/j.bbrc.2015.02.090.
   Lichti CF., 2015, EUPA OPEN PROTEOM, V8, P85, DOI {[}10.1016/j.euprot.2015.06.008, DOI 10.1016/J.EUPROT.2015.06.008].
   Love MI, 2014, GENOME BIOL, V15, DOI 10.1186/s13059-014-0550-8.
   Mei L, 2017, CANCER LETT, V386, P1, DOI 10.1016/j.canlet.2016.11.009.
   Mistry AM, 2019, SCI REP-UK, V9, DOI 10.1038/s41598-018-37734-w.
   Mizuno H, 2009, BMC MED GENOMICS, V2, DOI 10.1186/1755-8794-2-18.
   Molfetta R, 2019, FRONT IMMUNOL, V10, DOI 10.3389/fimmu.2019.02557.
   Morris JR, 2010, BIOCHEM SOC T, V38, P92, DOI 10.1042/BST0380092.
   Murat A, 2008, J CLIN ONCOL, V26, P3015, DOI 10.1200/JCO.2007.15.7164.
   Nakagawa S, 2020, BMC BIOL, V18, DOI 10.1186/s12915-020-0755-0.
   Pearson JRD, 2017, SIGNAL TRANSDUCT TAR, V2, DOI 10.1038/sigtrans.2017.40.
   Pena-Ortiz MA., 2016, ADV MOD ONCOL RES, V2, P248, DOI {[}10.18282/amor.v2.i5.100, DOI 10.18282/AMOR.V2.I5.100].
   Radivojac P, 2008, BIOINFORMATICS, V24, pI241, DOI 10.1093/bioinformatics/btn267.
   Rodriguez V, 2019, SCI REP-UK, V9, DOI 10.1038/s41598-019-52696-3.
   Sapir A, 2014, P NATL ACAD SCI USA, V111, pE3880, DOI 10.1073/pnas.1414748111.
   Sathornsumetee S, 2009, EXPERT OPIN INV DRUG, V18, P277, DOI {[}10.1517/13543780802692603 , 10.1517/13543780802692603].
   Sehat B, 2010, SCI SIGNAL, V3, DOI 10.1126/scisignal.2000628.
   Shannon P, 2003, GENOME RES, V13, P2498, DOI 10.1101/gr.1239303.
   Stauffer JK, 2012, HEPATOLOGY, V56, P1567, DOI 10.1002/hep.25674.
   Stringer BW, 2019, SCI REP-UK, V9, DOI 10.1038/s41598-019-41277-z.
   Sturm D, 2014, NAT REV CANCER, V14, P92, DOI 10.1038/nrc3655.
   Subramanian A, 2005, P NATL ACAD SCI USA, V102, P15545, DOI 10.1073/pnas.0506580102.
   Szklarczyk D, 2019, NUCLEIC ACIDS RES, V47, pD607, DOI 10.1093/nar/gky1131.
   Szymura SJ, 2020, BMC BIOL, V18, DOI 10.1186/s12915-020-0764-z.
   Treuter E, 2011, BBA-MOL BASIS DIS, V1812, P909, DOI 10.1016/j.bbadis.2010.12.008.
   Wang LL, 2019, J MOL NEUROSCI, V69, P391, DOI 10.1007/s12031-019-01368-y.
   Wang L, 2021, FRONT ONCOL, V11, DOI 10.3389/fonc.2021.625109.
   Wang LM, 2010, ONCOTARGET, V1, P620.
   Wilson LJ, 2018, CANCER RES, V78, P15, DOI 10.1158/0008-5472.CAN-17-2291.
   Yang W, 2016, STROKE VASC NEUROL, V1, P101, DOI 10.1136/svn-2016-000031.
   Yang W, 2013, CANCER SCI, V104, P70, DOI 10.1111/cas.12047.
   Yao YX, 2014, PLOS ONE, V9, DOI 10.1371/journal.pone.0086620.
   Yu GC, 2012, OMICS, V16, P284, DOI 10.1089/omi.2011.0118.
   Yue Z, 2019, J AM CHEM SOC, V141, P13421, DOI 10.1021/jacs.9b04387.
   Zhang LB, 2019, SCI REP-UK, V9, DOI 10.1038/s41598-019-52515-9.
   Zhao Jean J, 2006, Sci STKE, V2006, ppe52, DOI 10.1126/stke.3652006pe52.
   Zhou AD, 2017, CURR PHARM DESIGN, V23, P4290, DOI 10.2174/1381612823666170710144325.}},
Number-of-Cited-References = {{74}},
Times-Cited = {{0}},
Usage-Count-Last-180-days = {{1}},
Usage-Count-Since-2013 = {{1}},
Journal-ISO = {{Cancer Cell Int.}},
Doc-Delivery-Number = {{WP1BX}},
Web-of-Science-Index = {{Science Citation Index Expanded (SCI-EXPANDED)}},
Unique-ID = {{WOS:000712876800002}},
OA = {{gold, Green Published}},
DA = {{2022-01-16}},
}

@article{ WOS:000423899200010,
Author = {Miyauchi, Jeremy Tetsuo and Caponegro, Michael D. and Chen, Danling and
   Choi, Matthew K. and Li, Melvin and Tsirka, Stella E.},
Title = {{Deletion of Neuropilin 1 from Microglia or Bone Marrow-Derived
   Macrophages Slows Glioma Progression}},
Journal = {{CANCER RESEARCH}},
Year = {{2018}},
Volume = {{78}},
Number = {{3}},
Pages = {{685-694}},
Month = {{FEB 1}},
Abstract = {{Glioma-associated microglia and macrophages (GAM), which infiltrate
   high-grade gilomas, constitute a major cellular component of these
   lesions. GAM behavior is influenced by tumor-derived cytokines that
   suppress initial antitumorigenic properties, causing them to support
   tumor growth and to convert and suppress adaptive immune responses to
   the tumor. Mice that lack the transmembrane receptor neuropilin-1
   (Nrp1), which modulates GAM immune polarization, exhibit a decrease in
   glioma volumes and neoangiogenesis and an increase in antitumorigenic
   GAM infiltrate. Here we show that replacing the peripheral macrophage
   populations of wild-type mice with Nrp1-depleted bone marrow-derived
   macrophages(BMDM) confers resistance to the development of glioma. This
   resistance occurred in a similar fashion seen in mice in which all
   macrophages lacked Nrp1 expression. Tumors had decreased volumes,
   decreased vascularity, increased CTL infiltrate, and Nrp1-depleted BMDM
   adopted a more antitumorigenic phenotype relative to wild-type GAMs
   within the tumors. Mice with Nrp1-deficient microglia and wild-type
   peripheral macrophages showed resistance to glioma development and had
   higher microglial infiltrate than mice with wild-type GAMs. Our findings
   show how manipulating Nrp1 in either peripheral macrophages or microglia
   reprograms their phenotype and their pathogenic roles in tumor
   neovascularization and immunosuppression.
   Significance: This study highlights the proangiogenic receptor
   neuropilin 1 in macrophages and microglial cells in gliomas as a pivotal
   modifier of tumor neovascularization and immunosuppression,
   strengthening emerging evidence of the functional coordination of these
   two fundamental traits of cancer. (C) 2017 AACR.}},
Publisher = {{AMER ASSOC CANCER RESEARCH}},
Address = {{615 CHESTNUT ST, 17TH FLOOR, PHILADELPHIA, PA 19106-4404 USA}},
Type = {{Article}},
Language = {{English}},
Affiliation = {{Tsirka, SE (Corresponding Author), SUNY Stony Brook, Stony Brook, NY 11794 USA.
   Miyauchi, Jeremy Tetsuo; Caponegro, Michael D.; Chen, Danling; Choi, Matthew K.; Li, Melvin; Tsirka, Stella E., SUNY Stony Brook, Dept Pharmacol Sci, Stony Brook, NY 11794 USA.}},
DOI = {{10.1158/0008-5472.CAN-17-1435}},
ISSN = {{0008-5472}},
EISSN = {{1538-7445}},
Keywords-Plus = {{CENTRAL-NERVOUS-SYSTEM; PERIPHERAL MACROPHAGES; RESIDENT MICROGLIA;
   MALIGNANT GLIOMAS; BRAIN-TUMORS; CELLS; MICROENVIRONMENT; ANGIOGENESIS;
   INFLAMMATION; INHIBITION}},
Research-Areas = {{Oncology}},
Web-of-Science-Categories  = {{Oncology}},
Author-Email = {{styliani-anna.tsirka@stonybrook.edu}},
ResearcherID-Numbers = {{Tsirka, Stella/AAD-4018-2019
   }},
ORCID-Numbers = {{Li, Melvin/0000-0001-5264-384X}},
Funding-Acknowledgement = {{NIHUnited States Department of Health \& Human ServicesNational
   Institutes of Health (NIH) - USA {[}F30CA196110, 2T32GM008444,
   R01NS42168, 5T32GM007518]; NATIONAL CANCER INSTITUTEUnited States
   Department of Health \& Human ServicesNational Institutes of Health
   (NIH) - USANIH National Cancer Institute (NCI) {[}F30CA196110] Funding
   Source: NIH RePORTER; NATIONAL INSTITUTE OF GENERAL MEDICAL
   SCIENCESUnited States Department of Health \& Human ServicesNational
   Institutes of Health (NIH) - USANIH National Institute of General
   Medical Sciences (NIGMS) {[}T32GM008444, T32GM007518] Funding Source:
   NIH RePORTER; NATIONAL INSTITUTE OF NEUROLOGICAL DISORDERS AND
   STROKEUnited States Department of Health \& Human ServicesNational
   Institutes of Health (NIH) - USANIH National Institute of Neurological
   Disorders \& Stroke (NINDS) {[}R01NS042168] Funding Source: NIH RePORTER}},
Funding-Text = {{We thank the members of the Tsirka lab and Dr. Michael Frohman for
   suggestions and edits. The work was partially supported by the NIH
   F30CA196110 and 2T32GM008444 (to J.T. Miyauchi), R01NS42168 (to S.E.
   Tsirka), and 5T32GM007518 (to M.D. Caponegro)}},
Cited-References = {{Ahn BH, 2007, BBA-MOL CELL RES, V1773, P1721, DOI 10.1016/j.bbamcr.2007.06.001.
   Ajami B, 2007, NAT NEUROSCI, V10, P1538, DOI 10.1038/nn2014.
   Alliot F, 1999, DEV BRAIN RES, V117, P145, DOI 10.1016/S0165-3806(99)00113-3.
   AUSMAN JI, 1970, CANCER RES, V30, P2394.
   Brandenburg S, 2016, ACTA NEUROPATHOL, V131, P365, DOI 10.1007/s00401-015-1529-6.
   Campos-Mora M, 2013, FRONT IMMUNOL, V4, DOI 10.3389/fimmu.2013.00405.
   da Fonseca ACC, 2013, CLIN DEV IMMUNOL, DOI 10.1155/2013/264124.
   Casazza A, 2013, CANCER CELL, V24, P695, DOI 10.1016/j.ccr.2013.11.007.
   Chang AL, 2016, CANCER RES, V76, P5671, DOI 10.1158/0008-5472.CAN-16-0144.
   Chaudhary B, 2014, CANCER IMMUNOL IMMUN, V63, P81, DOI 10.1007/s00262-013-1500-0.
   Chen ZH, 2017, CANCER RES, V77, P2266, DOI 10.1158/0008-5472.CAN-16-2310.
   Chittezhath M, 2014, IMMUNITY, V41, P815, DOI 10.1016/j.immuni.2014.09.014.
   Dejda A, 2016, INVEST OPHTH VIS SCI, V57, P1530, DOI 10.1167/iovs.15-18598.
   Deng L, 2010, AM J PATHOL, V176, P952, DOI 10.2353/ajpath.2010.090622.
   Domingues P, 2016, BRAIN BEHAV IMMUN, V53, P1, DOI 10.1016/j.bbi.2015.07.019.
   Dubrow R, 2011, BMC CANCER, V11, DOI 10.1186/1471-2407-11-325.
   Eruslanov E, 2013, CLIN CANCER RES, V19, P1670, DOI 10.1158/1078-0432.CCR-12-2091.
   Gelfand MV, 2014, ELIFE, V3, DOI 10.7554/eLife.03720.
   Glinka Y, 2008, J LEUKOCYTE BIOL, V84, P302, DOI 10.1189/jlb.0208090.
   Graeber MB, 2002, GLIA, V40, P252, DOI 10.1002/glia.10147.
   Gu CH, 2003, DEV CELL, V5, P45, DOI 10.1016/S1534-5807(03)00169-2.
   Lewis CS, 2016, TOXICOL RES-UK, V5, P836, DOI 10.1039/c5tx00421g.
   Mildner A, 2007, NAT NEUROSCI, V10, P1544, DOI 10.1038/nn2015.
   Miyauchi JT, 2016, ONCOTARGET, V7, P9801, DOI 10.18632/oncotarget.6877.
   Muller A, 2015, INT J CANCER, V137, P278, DOI 10.1002/ijc.29379.
   Nakayama T, 2013, CARDIOVASC RES, V99, P705, DOI 10.1093/cvr/cvt146.
   Okonogi N, 2014, J RADIAT RES, V55, P713, DOI 10.1093/jrr/rru015.
   Omuro A, 2013, JAMA-J AM MED ASSOC, V310, P1842, DOI 10.1001/jama.2013.280319.
   Ostrom QT, 2015, NEURO-ONCOLOGY, V17, P1, DOI 10.1093/neuonc/nov189.
   Perry VH, 2013, SEMIN IMMUNOPATHOL, V35, P601, DOI 10.1007/s00281-013-0382-8.
   Pyonteck SM, 2013, NAT MED, V19, P1264, DOI 10.1038/nm.3337.
   Raimondi C, 2014, J EXP MED, V211, P1167, DOI 10.1084/jem.20132330.
   Sasmono RT, 2012, METHODS MOL BIOL, V844, P157, DOI 10.1007/978-1-61779-527-5\_11.
   Stupp R, 2005, NEW ENGL J MED, V352, P987, DOI 10.1056/NEJMoa043330.
   Wen PY, 2008, NEW ENGL J MED, V359, P492, DOI 10.1056/NEJMra0708126.
   Yan D, 2017, ONCOGENE, V36, P6049, DOI 10.1038/onc.2017.261.
   Zhai HY, 2011, GLIA, V59, P472, DOI 10.1002/glia.21117.
   Zhang WY, 2016, ONCOTARGET, V7, P59098, DOI 10.18632/oncotarget.10359.
   Zhu Y, 2014, CANCER RES, V74, P5057, DOI 10.1158/0008-5472.CAN-13-3723.}},
Number-of-Cited-References = {{39}},
Times-Cited = {{24}},
Usage-Count-Last-180-days = {{1}},
Usage-Count-Since-2013 = {{20}},
Journal-ISO = {{Cancer Res.}},
Doc-Delivery-Number = {{FU5NC}},
Web-of-Science-Index = {{Science Citation Index Expanded (SCI-EXPANDED)}},
Unique-ID = {{WOS:000423899200010}},
OA = {{Green Accepted, Bronze}},
DA = {{2022-01-16}},
}

@article{ WOS:000648368000001,
Author = {Crotty, Erin E. and Smith, Stephanie M. C. and Brasel, Ken and Pakiam,
   Fiona and Girard, Emily J. and Connor, Yamicia D. and Zindy, Frederique
   and Mhyre, Andrew J. and Roussel, Martine F. and Olson, James M.},
Title = {{Medulloblastoma recurrence and metastatic spread are independent of
   colony-stimulating factor 1 receptor signaling and macrophage survival}},
Journal = {{JOURNAL OF NEURO-ONCOLOGY}},
Year = {{2021}},
Volume = {{153}},
Number = {{2}},
Pages = {{225-237}},
Month = {{JUN}},
Abstract = {{Purpose Tumor infiltration by immunosuppressive myeloid cells or
   tumor-associated macrophages (TAMs) contributes to tumor progression and
   metastasis. In contrast to their adult counterparts, higher TAM
   signatures do not correlate with aggressive tumor behavior in pediatric
   brain tumors. While prominent TAM infiltrates exist before and after
   radiation, the degree to which irradiated macrophages and microglia
   support progression or leptomeningeal metastasis remains unclear.
   Patients with medulloblastoma often present with distant metastases and
   tumor recurrence is largely incurable, making them prime candidates for
   the study of novel approaches to prevent neuroaxis dissemination and
   recurrence. Methods Macrophage depletion was achieved using CSF-1
   receptor inhibitors (CSF-1Ri), BLZ945 and AFS98, with or without whole
   brain radiation in a variety of medulloblastoma models, including
   patient-derived xenografts bearing Group 3 medulloblastoma and a
   transgenic Sonic Hedgehog (Ptch1(+/-), Trp53(-/-)) medulloblastoma
   model. Results Effective reduction of microglia, TAM, and spinal cord
   macrophage with CSF-1Ri resulted in negligible effects on the rate of
   local and spinal recurrences or survival following radiation. Results
   were comparable between medulloblastoma subgroups. While notably few
   tumor-infiltrating lymphocytes (TILs) were detected, average numbers of
   CD3+ TILs and FoxP3+ Tregs did not differ between groups following
   treatment and tumor aggressiveness by Ki67 proliferation index was
   unaltered. Conclusion In the absence of other microenvironmental
   influences, medulloblastoma-educated macrophages do not operate as
   tumor-supportive cells or promote leptomeningeal recurrence in these
   models. Our data add to a growing body of literature describing a
   distinct immunophenotype amid the medulloblastoma microenvironment and
   highlight the importance of appropriate pediatric modeling prior to
   clinical translation.}},
Publisher = {{SPRINGER}},
Address = {{ONE NEW YORK PLAZA, SUITE 4600, NEW YORK, NY, UNITED STATES}},
Type = {{Article}},
Language = {{English}},
Affiliation = {{Crotty, EE (Corresponding Author), Univ Washington, Seattle Childrens Hosp, Dept Pediat, Div Hematol Oncol, Seattle, WA 98195 USA.
   Crotty, EE (Corresponding Author), Fred Hutchinson Canc Res Ctr, Clin Res Div, 1124 Columbia St, Seattle, WA 98104 USA.
   Crotty, Erin E.; Olson, James M., Univ Washington, Seattle Childrens Hosp, Dept Pediat, Div Hematol Oncol, Seattle, WA 98195 USA.
   Crotty, Erin E.; Brasel, Ken; Pakiam, Fiona; Girard, Emily J.; Mhyre, Andrew J.; Olson, James M., Fred Hutchinson Canc Res Ctr, Clin Res Div, 1124 Columbia St, Seattle, WA 98104 USA.
   Smith, Stephanie M. C.; Connor, Yamicia D.; Zindy, Frederique; Roussel, Martine F., St Jude Childrens Res Hosp, Dept Tumor Cell Biol, 332 N Lauderdale St, Memphis, TN 38105 USA.
   Smith, Stephanie M. C., Medtronic, Dept Clin Strategy, 1775 Pyramid Pl TN03, Memphis, TN 38132 USA.
   Brasel, Ken, Century Therapeut, 3675 Market St, Philadelphia, PA 19104 USA.
   Connor, Yamicia D., Harvard TH Chan Sch Publ Hlth, 677 Huntington Ave, Boston, MA 02115 USA.}},
DOI = {{10.1007/s11060-021-03767-x}},
Early Access Date = {{MAY 2021}},
ISSN = {{0167-594X}},
EISSN = {{1573-7373}},
Keywords = {{Medulloblastoma; Colony stimulating factor receptor; CSF-1R; M-CSF;
   Macrophage}},
Keywords-Plus = {{TUMOR-ASSOCIATED MACROPHAGES; PERITUMORAL LIVER-TISSUE; PEDIATRIC
   HIGH-GRADE; FACTOR-I RECEPTOR; HIGH EXPRESSION; CELL MIGRATION;
   INHIBITION; GLIOBLASTOMA; MICROGLIA; INVASION}},
Research-Areas = {{Oncology; Neurosciences \& Neurology}},
Web-of-Science-Categories  = {{Oncology; Clinical Neurology}},
Author-Email = {{Erin.Crotty@fredhutch.org}},
ORCID-Numbers = {{Crotty, Erin/0000-0002-2362-695X}},
Funding-Acknowledgement = {{Ruth L. Kirschstein National Research Service AwardUnited States
   Department of Health \& Human ServicesNational Institutes of Health
   (NIH) - USA {[}5T32CA009351]; NIHUnited States Department of Health \&
   Human ServicesNational Institutes of Health (NIH) - USA {[}2R01CA114567,
   PO1CA96832, CA21765]; Seattle Run of Hope; Pediatric Brain Tumor
   Research Fund Guild of Seattle Children's Hospital, Unravel Pediatric
   Cancer; American Lebanese-Syrian Associated CharitiesAmerican Lebanese
   Syrian Associated Charities (ALSAC)}},
Funding-Text = {{This research was supported by the Ruth L. Kirschstein National Research
   Service Award (5T32CA009351; EEC) and NIH Grants, 2R01CA114567 (JMO),
   PO1CA96832, and Core Grant CA21765 (MFR). The content is solely the
   responsibility of the authors and does not necessarily represent the
   official views of the National Institutes of Health. We are grateful for
   additional generous funding from the Seattle Run of Hope, the Pediatric
   Brain Tumor Research Fund Guild of Seattle Children's Hospital, Unravel
   Pediatric Cancer and the American Lebanese-Syrian Associated Charities.}},
Cited-References = {{Akkari L, 2020, SCI TRANSL MED, V12, DOI 10.1126/scitranslmed.aaw7843.
   Brabetz S, 2018, NAT MED, V24, P1752, DOI 10.1038/s41591-018-0207-3.
   Campbell MJ, 2011, BREAST CANCER RES TR, V128, P703, DOI 10.1007/s10549-010-1154-y.
   Chen JJW, 2005, J CLIN ONCOL, V23, P953, DOI 10.1200/JCO.2005.12.172.
   Chen YF, 2011, ACTA PHARM SIN B, V1, P197, DOI 10.1016/j.apsb.2011.10.007.
   Condeelis J, 2006, CELL, V124, P263, DOI 10.1016/j.cell.2006.01.007.
   Coniglio SJ, 2012, MOL MED, V18, P519, DOI 10.2119/molmed.2011.00217.
   Conway JG, 2005, P NATL ACAD SCI USA, V102, P16078, DOI 10.1073/pnas.0502000102.
   De Palma M, 2013, CANCER CELL, V23, P277, DOI 10.1016/j.ccr.2013.02.013.
   Elmore MRP, 2014, NEURON, V82, P380, DOI 10.1016/j.neuron.2014.02.040.
   Endersby R, 2021, SCI TRANSL MED, V13, DOI 10.1126/scitranslmed.aba7401.
   Griesinger AM, 2013, J IMMUNOL, V191, P4880, DOI 10.4049/jimmunol.1301966.
   Hume DA, 2012, BLOOD, V119, P1810, DOI 10.1182/blood-2011-09-379214.
   Jia JB, 2010, ONCOLOGIST, V15, P732, DOI 10.1634/theoncologist.2009-0170.
   Jiao QL, 2018, MOL CANCER, V17, DOI 10.1186/s12943-018-0801-5.
   Kioi M, 2010, J CLIN INVEST, V120, P694, DOI 10.1172/JCI40283.
   Koschmann C, 2016, J PEDIAT HEMATOL ONC, V38, P269, DOI 10.1097/MPH.0000000000000547.
   Lieberman NAP, 2019, NEURO-ONCOLOGY, V21, P83, DOI 10.1093/neuonc/noy145.
   Mackay A, 2018, CANCER CELL, V33, P829, DOI 10.1016/j.ccell.2018.04.004.
   Mackay A, 2017, CANCER CELL, V32, P520, DOI 10.1016/j.ccell.2017.08.017.
   Mantovani A, 2017, NAT REV CLIN ONCOL, V14, P399, DOI 10.1038/nrclinonc.2016.217.
   Margol AS, 2015, CLIN CANCER RES, V21, P1457, DOI 10.1158/1078-0432.CCR-14-1144.
   Maximov V, 2019, NAT COMMUN, V10, DOI 10.1038/s41467-019-10458-9.
   Northcott PA, 2011, J CLIN ONCOL, V29, P1408, DOI 10.1200/JCO.2009.27.4324.
   Peng X, 2019, J EXP CLIN CANC RES, V38, DOI 10.1186/s13046-019-1357-y.
   Plant AS, 2018, J NEURO-ONCOL, V137, P269, DOI 10.1007/s11060-017-2737-9.
   Poon CC, 2017, BRAIN, V140, P1548, DOI 10.1093/brain/aww355.
   Pyonteck SM, 2013, NAT MED, V19, P1264, DOI 10.1038/nm.3337.
   Qian BZ, 2010, CELL, V141, P39, DOI 10.1016/j.cell.2010.03.014.
   Quintana E, 2020, CANCER RES, V80, P2889, DOI 10.1158/0008-5472.CAN-19-3038.
   Rice RA, 2017, GLIA, V65, P931, DOI 10.1002/glia.23135.
   Ries CH, 2014, CANCER CELL, V25, P846, DOI 10.1016/j.ccr.2014.05.016.
   Romer JT, 2004, CANCER CELL, V6, P229, DOI 10.1016/j.ccr.2004.08.019.
   Sabel M, 2016, J NEURO-ONCOL, V129, P515, DOI 10.1007/s11060-016-2202-1.
   Shankarappa PS, 2020, CANCER CHEMOTH PHARM, V85, P1003, DOI 10.1007/s00280-020-04071-7.
   Smith KS, 2020, ACTA NEUROPATHOL, V140, P209, DOI 10.1007/s00401-020-02171-5.
   Stafford JH, 2016, NEURO-ONCOLOGY, V18, P797, DOI 10.1093/neuonc/nov272.
   Steidl C, 2012, BLOOD, V120, P3530, DOI 10.1182/blood-2012-06-439570.
   Thomas PRM, 2000, J CLIN ONCOL, V18, P3004, DOI 10.1200/JCO.2000.18.16.3004.
   Wang SC, 2013, PLOS ONE, V8, DOI 10.1371/journal.pone.0069182.
   Webb MW, 2018, INT J CANCER, V143, P1483, DOI 10.1002/ijc.31532.
   Wes PD, 2016, GLIA, V64, P197, DOI 10.1002/glia.22866.
   Wesolowski R, 2019, THER ADV MED ONCOL, V11, DOI 10.1177/1758835919854238.
   Wyckoff J, 2004, CANCER RES, V64, P7022, DOI 10.1158/0008-5472.CAN-04-1449.
   Xu JY, 2013, CANCER RES, V73, P2782, DOI 10.1158/0008-5472.CAN-12-3981.
   Xu JY, 2012, J NEURO-ONCOL, V107, P269, DOI 10.1007/s11060-011-0756-5.
   Yan D, 2017, ONCOGENE, V36, P6049, DOI 10.1038/onc.2017.261.
   Zhu XD, 2008, J CLIN ONCOL, V26, P2707, DOI 10.1200/JCO.2007.15.6521.}},
Number-of-Cited-References = {{48}},
Times-Cited = {{1}},
Usage-Count-Last-180-days = {{0}},
Usage-Count-Since-2013 = {{1}},
Journal-ISO = {{J. Neuro-Oncol.}},
Doc-Delivery-Number = {{SU3KA}},
Web-of-Science-Index = {{Science Citation Index Expanded (SCI-EXPANDED)}},
Unique-ID = {{WOS:000648368000001}},
DA = {{2022-01-16}},
}

@article{ WOS:000651769000013,
Author = {Jalali, Ali and Yu, Kwanha and Beechar, Vivek and Huerta, Navish A.
   Bosquez and Grichuk, Anthony and Mehra, Deepika and Lozzi, Brittney and
   Kong, Kathleen and Scott, Kenneth L. and Rao, Ganesh and Bainbridge,
   Matthew N. and Bondy, Melissa L. and Deneen, Benjamin},
Title = {{POT1 Regulates Proliferation and Confers Sexual Dimorphism in Glioma}},
Journal = {{CANCER RESEARCH}},
Year = {{2021}},
Volume = {{81}},
Number = {{10}},
Pages = {{2703-2713}},
Month = {{MAY 15}},
Abstract = {{Germline POT1 mutations are found in a spectrum of cancers and confer
   increased risk. Recently, we identified a series of novel germline POT1
   mutations that predispose carrier families to the development of glioma.
   Despite these strong associations, how these glioma- associated POT1
   mutations contribute to glioma tumorigenesis remains undefined. Here we
   show that POT1-G95C increases proliferation in glioma-initiating cells
   in vitro and in progenitor populations in the developing brain. In a
   native mouse model of glioma, loss of Pot1a/b resulted in decreased
   survival in females compared with males. These findings were
   corroborated in human glioma, where low POT1 expression correlated with
   decreased survival in females. Transcriptomic and IHC profiling of
   Pot1a/b- deficient glioma revealed that tumors in females exhibited
   decreased expression of immune markers and increased expression of
   cell-cycle signatures. Similar sex- dependent trends were observed in
   human gliomas that had low expression of POT1. Together, our studies
   demonstrate context-dependent functions for POT1 mutation or loss in
   driving progenitor proliferation in the developing brain and sexual
   dimorphism in glioma.
   Significance: This study shows that manipulation of POT1 expression in
   glioma has sex-specific effects on tumorigenesis and associated immune
   signatures.}},
Publisher = {{AMER ASSOC CANCER RESEARCH}},
Address = {{615 CHESTNUT ST, 17TH FLOOR, PHILADELPHIA, PA 19106-4404 USA}},
Type = {{Article}},
Language = {{English}},
Affiliation = {{Deneen, B (Corresponding Author), Baylor Coll Med, Dept Neurosurg, One Baylor Plaza N1120-06, Houston, TX 77030 USA.
   Jalali, Ali; Yu, Kwanha; Grichuk, Anthony; Mehra, Deepika; Rao, Ganesh; Deneen, Benjamin, Baylor Coll Med, Dept Neurosurg, One Baylor Plaza N1120-06, Houston, TX 77030 USA.
   Yu, Kwanha; Beechar, Vivek; Huerta, Navish A. Bosquez; Lozzi, Brittney; Kong, Kathleen; Deneen, Benjamin, Baylor Coll Med, Ctr Cell \& Gene Therapy, Houston, TX 77030 USA.
   Huerta, Navish A. Bosquez; Deneen, Benjamin, Baylor Coll Med, Program Dev Biol, Houston, TX 77030 USA.
   Scott, Kenneth L., Baylor Coll Med, Dept Human \& Mol Genet, Houston, TX 77030 USA.
   Bainbridge, Matthew N., Rady Childrens Hosp San Diego, Rady Childrens Inst Genom Med, San Diego, CA USA.
   Bondy, Melissa L., Stanford Univ, Dept Epidemiol \& Populat Hlth, Palo Alto, CA USA.}},
DOI = {{10.1158/0008-5472.CAN-20-3755}},
ISSN = {{0008-5472}},
EISSN = {{1538-7445}},
Keywords-Plus = {{TELOMERE DYSFUNCTION; GLIOBLASTOMA; MUTATIONS; VARIANTS; COMPLEX;
   MAINTENANCE; MACROPHAGES; PROGRESSION; PREDISPOSE; ACTIVATION}},
Research-Areas = {{Oncology}},
Web-of-Science-Categories  = {{Oncology}},
Author-Email = {{deneen@bcm.edu}},
ORCID-Numbers = {{Bosquez Huerta, Navish/0000-0003-3154-1574
   Lozzi, Brittney/0000-0001-6876-8479}},
Funding-Acknowledgement = {{NIHUnited States Department of Health \& Human ServicesNational
   Institutes of Health (NIH) - USA {[}DK56338, CA125123, ES030285,
   K08-NS110976, R01-CA217105, R01-NS094615]; National Cancer
   Institute-Cancer Therapeutic Discovery {[}U01CA217842]; National
   Institute of HealthUnited States Department of Health \& Human
   ServicesNational Institutes of Health (NIH) - USA {[}R50-CA252125];
   American Cancer Society-Rob Rutherford Glioblastoma Research
   Postdoctoral Fellowship {[}PF-15-220-01-TBG]; CPRIT {[}RP150578,
   RP170719]; Dan L. Duncan Comprehensive Cancer Center; John S. Dunn Gulf
   Coast Consortium for Chemical Genomics; Integrated Microscopy Core at
   Baylor College of Medicine; Center for Advanced Microscopy and Image
   Informatics (CAMII)}},
Funding-Text = {{This study was supported by NIH grants K08-NS110976 (to A. Jalali),
   R01-CA217105 (to M.L. Bondy, B. Deneen, and M.N. Bainbridge),
   R01-NS094615 (to G. Rao), National Cancer Institute-Cancer Therapeutic
   Discovery (U01CA217842 to B. Deneen), National Institute of Health
   (R50-CA252125 to K. Yu), and the American Cancer Society-Rob Rutherford
   Glioblastoma Research Postdoctoral Fellowship (PF-15-220-01-TBG to K.
   Yu). In addition, the authors would like to acknowledge the support
   provided by the Integrated Microscopy Core at Baylor College of Medicine
   and the Center for Advanced Microscopy and Image Informatics (CAMII)
   with funding from NIH (DK56338, CA125123, ES030285), CPRIT (RP150578,
   RP170719), the Dan L. Duncan Comprehensive Cancer Center, and the John
   S. Dunn Gulf Coast Consortium for Chemical Genomics.}},
Cited-References = {{Amano H, 2019, CELL METAB, V29, P1274, DOI 10.1016/j.cmet.2019.03.001.
   Bainbridge MN, 2015, JNCI-J NATL CANCER I, V107, DOI 10.1093/jnci/dju384.
   Bayik D, 2020, CANCER DISCOV, V10, P1210, DOI 10.1158/2159-8290.CD-19-1355.
   Calvete O, 2017, EUR J HUM GENET, V25, P1278, DOI 10.1038/ejhg.2017.134.
   Calvete O, 2015, NAT COMMUN, V6, DOI 10.1038/ncomms9383.
   Cawthon RM, 2002, NUCLEIC ACIDS RES, V30, DOI 10.1093/nar/30.10.e47.
   Ceccarelli M, 2016, CELL, V164, P550, DOI 10.1016/j.cell.2015.12.028.
   Chubb D, 2016, NAT COMMUN, V7, DOI 10.1038/ncomms11883.
   Cook MB, 2011, CANCER EPIDEM BIOMAR, V20, P1629, DOI 10.1158/1055-9965.EPI-11-0246.
   de Lange T, 2005, GENE DEV, V19, P2100, DOI 10.1101/gad.1346005.
   Deng YB, 2008, NAT REV CANCER, V8, P450, DOI 10.1038/nrc2393.
   Dorak M. Tevfik, 2012, Frontiers in Genetics, V3, P268, DOI 10.3389/fgene.2012.00268.
   Dubrow R, 2011, BMC CANCER, V11, DOI 10.1186/1471-2407-11-325.
   Faget DV, 2019, NAT REV CANCER, V19, P439, DOI 10.1038/s41568-019-0156-2.
   Hambardzumyan D, 2016, NAT NEUROSCI, V19, P20, DOI 10.1038/nn.4185.
   Hockemeyer D, 2006, CELL, V126, P63, DOI 10.1016/j.cell.2006.04.044.
   Kfoury N, 2018, ACTA NEUROPATHOL COM, V6, DOI 10.1186/s40478-018-0513-5.
   Kmiecik J, 2013, J NEUROIMMUNOL, V264, P71, DOI 10.1016/j.jneuroim.2013.08.013.
   Komohara Y, 2008, J PATHOL, V216, P15, DOI 10.1002/path.2370.
   Komohara Y, 2012, CANCER SCI, V103, P2165, DOI 10.1111/cas.12015.
   Kyritsis AP, 2010, NEURO-ONCOLOGY, V12, P104, DOI 10.1093/neuonc/nop011.
   Lee Y, 2014, J NEUROSCI, V34, P7836, DOI 10.1523/JNEUROSCI.4245-13.2014.
   Lin CCJ, 2017, NAT NEUROSCI, V20, P396, DOI 10.1038/nn.4493.
   Lohr J, 2011, CLIN CANCER RES, V17, P4296, DOI 10.1158/1078-0432.CCR-10-2557.
   Ostrom QT, 2018, SCI REP, V8, P1.
   Pinzaru AM, 2016, CELL REP, V15, P2170, DOI 10.1016/j.celrep.2016.05.008.
   Prosniak M, 2013, CLIN CANCER RES, V19, P3776, DOI 10.1158/1078-0432.CCR-12-1940.
   Radkiewicz C, 2017, EUR J CANCER, V84, P130, DOI 10.1016/j.ejca.2017.07.013.
   Ramsay AJ, 2013, NAT GENET, V45, P526, DOI 10.1038/ng.2584.
   Rice C, 2017, NAT COMMUN, V8, DOI 10.1038/ncomms14928.
   Robles-Espinoza CD, 2014, NAT GENET, V46, P478, DOI 10.1038/ng.2947.
   Shay JW, 2016, CANCER DISCOV, V6, P584, DOI 10.1158/2159-8290.CD-16-0062.
   Shen ER, 2020, J MED GENET, V57, P664, DOI 10.1136/jmedgenet-2019-106657.
   Shi JX, 2014, NAT GENET, V46, P482, DOI 10.1038/ng.2941.
   Shiraishi D, 2018, CANCER RES, V78, P3255, DOI 10.1158/0008-5472.CAN-17-2011.
   Sorensen MD, 2018, NEUROPATH APPL NEURO, V44, P185, DOI 10.1111/nan.12428.
   Speedy HE, 2016, BLOOD, V128, P2319, DOI 10.1182/blood-2016-01-695692.
   Sun T, 2015, CELL MOL LIFE SCI, V72, P3323, DOI 10.1007/s00018-015-1930-2.
   Sun T, 2014, J CLIN INVEST, V124, P4123, DOI 10.1172/JCI71048.
   Taboski MAS, 2012, CELL REP, V1, P91, DOI 10.1016/j.celrep.2011.12.004.
   Toonen JA, 2017, J EXP MED, V214, P17, DOI 10.1084/jem.20160447.
   Wu L, 2006, CELL, V126, P49, DOI 10.1016/j.cell.2006.05.037.
   Xu MY, 2019, P NATL ACAD SCI USA, V116, P23527, DOI 10.1073/pnas.1905381116.
   Yang I, 2010, J CLIN NEUROSCI, V17, P1381, DOI 10.1016/j.jocn.2010.03.031.}},
Number-of-Cited-References = {{44}},
Times-Cited = {{0}},
Usage-Count-Last-180-days = {{0}},
Usage-Count-Since-2013 = {{2}},
Journal-ISO = {{Cancer Res.}},
Doc-Delivery-Number = {{SE0MK}},
Web-of-Science-Index = {{Science Citation Index Expanded (SCI-EXPANDED)}},
Unique-ID = {{WOS:000651769000013}},
OA = {{Green Accepted}},
DA = {{2022-01-16}},
}

@article{ WOS:000326585100006,
Author = {Kohanbash, Gary and McKaveney, Kayla and Sakaki, Masashi and Ueda, Ryo
   and Mintz, Arlan H. and Amankulor, Nduka and Fujita, Mitsugu and
   Ohlfest, John R. and Okada, Hideho},
Title = {{GM-CSF Promotes the Immunosuppressive Activity of Glioma-Infiltrating
   Myeloid Cells through Interleukin-4 Receptor-alpha}},
Journal = {{CANCER RESEARCH}},
Year = {{2013}},
Volume = {{73}},
Number = {{21}},
Pages = {{6413-6423}},
Month = {{NOV 1}},
Abstract = {{Malignant gliomas are lethal cancers in the brain and heavily
   infiltrated by myeloid cells. Interleukin-4 receptor-alpha (IL-4R alpha)
   mediates the immunosuppressive functions of myeloid cells, and
   polymorphisms in the IL-4R alpha gene are associated with altered glioma
   risk and prognosis. In this study, we sought to evaluate a hypothesized
   causal role for IL-4R alpha and myeloid suppressor cells in glioma
   development. In both mouse de novo gliomas and human glioblastoma cases,
   IL-4R alpha was upregulated on glioma-infiltrating myeloid cells but not
   in the periphery or in normal brain. Mice genetically deficient for
   IL-4R alpha exhibited a slower growth of glioma associated with reduced
   production in the glioma microenvironment of arginase, a marker of
   myeloid suppressor cells, which is critical for their T-cell inhibitory
   function. Supporting this result, investigations using bone
   marrow-derived myeloid cells showed that IL-4R alpha mediates
   IL-13-induced production of arginase. Furthermore, glioma-derived
   myeloid cells suppressed T-cell proliferation in an IL-4R
   alpha-dependent manner, consistent with their identification as
   myeloid-derived suppressor cells (MDSC). Granulocyte macrophage
   colony-stimulating factor (GM-CSF) plays a central role for the
   induction of IL-4R alpha expression on myeloid cells, and we found that
   GM-CSF is upregulated in both human and mouse glioma microenvironments
   compared with normal brain or peripheral blood samples. Together, our
   findings establish a GM-CSF-induced mechanism of immunosuppression in
   the glioma microenvironment via upregulation of IL-4R alpha on MDSCs.
   (C)2013 AACR.}},
Publisher = {{AMER ASSOC CANCER RESEARCH}},
Address = {{615 CHESTNUT ST, 17TH FLOOR, PHILADELPHIA, PA 19106-4404 USA}},
Type = {{Article}},
Language = {{English}},
Affiliation = {{Okada, H (Corresponding Author), Hillman Canc Ctr, 1-19E Res Pavil 5117 Ctr Ave, Pittsburgh, PA 15213 USA.
   Kohanbash, Gary, Univ Pittsburgh, Grad Sch Publ Hlth, Dept Infect Dis \& Microbiol, Pittsburgh, PA 15260 USA.
   Kohanbash, Gary; McKaveney, Kayla; Sakaki, Masashi; Ueda, Ryo; Mintz, Arlan H.; Amankulor, Nduka; Fujita, Mitsugu; Okada, Hideho, Univ Pittsburgh, Inst Canc, Hillman Canc Ctr, Brain Tumor Program, Pittsburgh, PA USA.
   Kohanbash, Gary; Mintz, Arlan H.; Amankulor, Nduka; Fujita, Mitsugu; Okada, Hideho, Univ Pittsburgh, Sch Med, Dept Neurol Surg, Pittsburgh, PA 15261 USA.
   Okada, Hideho, Univ Pittsburgh, Sch Med, Dept Surg, Pittsburgh, PA USA.
   Okada, Hideho, Univ Pittsburgh, Sch Med, Dept Immunol, Pittsburgh, PA USA.
   Ohlfest, John R., Univ Minnesota, Dept Pediat, Minneapolis, MN 55455 USA.}},
DOI = {{10.1158/0008-5472.CAN-12-4124}},
ISSN = {{0008-5472}},
EISSN = {{1538-7445}},
Keywords-Plus = {{GROWTH-FACTOR-BETA; TUMOR-BEARING MICE; SUPPRESSOR-CELLS; T-CELLS;
   CARCINOMA PATIENTS; CANCER-PATIENTS; BRAIN-TUMORS; BONE-MARROW;
   MECHANISM; GLIOBLASTOMA}},
Research-Areas = {{Oncology}},
Web-of-Science-Categories  = {{Oncology}},
Author-Email = {{okadah@upmc.edu}},
ResearcherID-Numbers = {{Fujita, Mitsugu/A-6690-2009
   Sakaki, Masashi/ABA-6069-2021
   }},
ORCID-Numbers = {{Fujita, Mitsugu/0000-0002-0000-9879
   Sakaki, Masashi/0000-0002-4431-3493
   Kohanbash, Gary/0000-0002-3953-8022}},
Funding-Acknowledgement = {{NIHUnited States Department of Health \& Human ServicesNational
   Institutes of Health (NIH) - USA {[}2R01 NS055140, 2P01 NS40923, 1P01
   CA132714, P30CA047904]; Musella Foundation for Brain Tumor Research and
   Information; NATIONAL CANCER INSTITUTEUnited States Department of Health
   \& Human ServicesNational Institutes of Health (NIH) - USANIH National
   Cancer Institute (NCI) {[}P30CA047904, P01CA132714] Funding Source: NIH
   RePORTER; NATIONAL INSTITUTE OF NEUROLOGICAL DISORDERS AND STROKEUnited
   States Department of Health \& Human ServicesNational Institutes of
   Health (NIH) - USANIH National Institute of Neurological Disorders \&
   Stroke (NINDS) {[}R01NS055140, P01NS040923] Funding Source: NIH RePORTER}},
Funding-Text = {{This work was supported by the NIH (2R01 NS055140, 2P01 NS40923, 1P01
   CA132714) and Musella Foundation for Brain Tumor Research and
   Information. This project used UPCI shared resources (Animal Facility,
   Small Animal Imaging facility and Cytometry Facility) that are supported
   in part by NIH P30CA047904.}},
Cited-References = {{Almand B, 2001, J IMMUNOL, V166, P678, DOI 10.4049/jimmunol.166.1.678.
   Epperly MW, 2006, IN VIVO, V20, P431.
   Filipazzi P, 2007, J CLIN ONCOL, V25, P2546, DOI 10.1200/JCO.2006.08.5829.
   Fujita M, 2011, CANCER RES, V71, P2664, DOI 10.1158/0008-5472.CAN-10-3055.
   Fujita M, 2010, CLIN CANCER RES, V16, P3409, DOI 10.1158/1078-0432.CCR-10-0644.
   Fujita M, 2009, CANCER RES, V69, P1587, DOI 10.1158/0008-5472.CAN-08-2915.
   Gabrilovich DI, 2009, NAT REV IMMUNOL, V9, P162, DOI 10.1038/nri2506.
   Gallina G, 2006, J CLIN INVEST, V116, P2777, DOI 10.1172/JCI28828.
   Highfill SL, 2010, BLOOD, V116, P5738, DOI 10.1182/blood-2010-06-287839.
   Hoechst B, 2008, GASTROENTEROLOGY, V135, P234, DOI 10.1053/j.gastro.2008.03.020.
   Ko JS, 2009, CLIN CANCER RES, V15, P2148, DOI 10.1158/1078-0432.CCR-08-1332.
   Kohanbash G, 2012, IMMUNOL INVEST, V41, P658, DOI 10.3109/08820139.2012.689591.
   Le HK, 2009, INT IMMUNOPHARMACOL, V9, P900, DOI 10.1016/j.intimp.2009.03.015.
   Lin Y, 2011, BLOOD, V117, P872, DOI 10.1182/blood-2010-05-283820.
   Mandruzzato S, 2009, J IMMUNOL, V182, P6562, DOI 10.4049/jimmunol.0803831.
   Marigo I, 2010, IMMUNITY, V32, P790, DOI 10.1016/j.immuni.2010.05.010.
   Mueller MM, 1999, AM J PATHOL, V155, P1557, DOI 10.1016/S0002-9440(10)65472-7.
   Nakamura K, 2001, J EXP MED, V194, P629, DOI 10.1084/jem.194.5.629.
   Okada H, 2011, J CLIN ONCOL, V29, P330, DOI 10.1200/JCO.2010.30.7744.
   Okada H, 2009, ANN NY ACAD SCI, V1174, P18, DOI 10.1111/j.1749-6632.2009.04932.x.
   Okada H, 2009, CRIT REV IMMUNOL, V29, P1.
   Ostrand-Rosenberg S, 2010, CANCER IMMUNOL IMMUN, V59, P1593, DOI 10.1007/s00262-010-0855-8.
   Ostrand-Rosenberg S, 2009, J IMMUNOL, V182, P4499, DOI 10.4049/jimmunol.0802740.
   Poschke I, 2010, CANCER RES, V70, P4335, DOI 10.1158/0008-5472.CAN-09-3767.
   Pylayeva-Gupta Y, 2012, CANCER CELL, V21, P836, DOI 10.1016/j.ccr.2012.04.024.
   Raychaudhuri B, 2011, NEURO-ONCOLOGY, V13, P591, DOI 10.1093/neuonc/nor042.
   Rodrigues JC, 2010, NEURO-ONCOLOGY, V12, P351, DOI 10.1093/neuonc/nop023.
   Roth F, 2012, CANCER RES, V72, P1373, DOI 10.1158/0008-5472.CAN-11-2772.
   Sasaki K, 2009, J IMMUNOTHER, V32, P793, DOI 10.1097/CJI.0b013e3181acec1e.
   Scheurer ME, 2008, CLIN CANCER RES, V14, P6640, DOI 10.1158/1078-0432.CCR-07-4681.
   Schmielau J, 2001, CANCER RES, V61, P4756.
   Schwartzbaum JA, 2007, CANCER EPIDEM BIOMAR, V16, P2448, DOI 10.1158/1055-9965.EPI-07-0480.
   Sippel TR, 2011, CLIN CANCER RES, V17, P6992, DOI 10.1158/1078-0432.CCR-11-1107.
   Terabe M, 2003, J EXP MED, V198, P1741, DOI 10.1084/jem.20022227.
   Ueda R, 2009, CLIN CANCER RES, V15, P6551, DOI 10.1158/1078-0432.CCR-09-1067.
   Vredenburgh JJ, 2009, NEURO-ONCOLOGY, V11, P80, DOI 10.1215/15228517-2008-075.
   Vuk-Pavlovic S, 2010, PROSTATE, V70, P443, DOI 10.1002/pros.21078.
   Walter S, 2012, NAT MED, V18, P1254, DOI 10.1038/nm.2883.
   Wang JY, 2010, BLOOD, V116, P5991, DOI 10.1182/blood-2010-04-281527.
   Watters JJ, 2005, J NEUROSCI RES, V81, P447, DOI 10.1002/jnr.20485.
   Wiesner SM, 2009, CANCER RES, V69, P431, DOI 10.1158/0008-5472.CAN-08-1800.
   Yang I, 2010, J CLIN NEUROSCI, V17, P6, DOI 10.1016/j.jocn.2009.05.006.
   Youn JI, 2008, J IMMUNOL, V181, P5791, DOI 10.4049/jimmunol.181.8.5791.
   Youn JI, 2010, EUR J IMMUNOL, V40, P2969, DOI 10.1002/eji.201040895.
   Zea AH, 2005, CANCER RES, V65, P3044, DOI 10.1158/0008-5472.CAN-04-4505.
   Zhu XM, 2010, CANCER IMMUNOL IMMUN, V59, P1401, DOI 10.1007/s00262-010-0876-3.}},
Number-of-Cited-References = {{46}},
Times-Cited = {{121}},
Usage-Count-Last-180-days = {{1}},
Usage-Count-Since-2013 = {{14}},
Journal-ISO = {{Cancer Res.}},
Doc-Delivery-Number = {{247AN}},
Web-of-Science-Index = {{Science Citation Index Expanded (SCI-EXPANDED)}},
Unique-ID = {{WOS:000326585100006}},
OA = {{Green Accepted, Bronze}},
DA = {{2022-01-16}},
}

@article{ WOS:000713921900001,
Author = {Persano, Stefano and Vicini, Francesco and Poggi, Alessandro and
   Fernandez, Jordi Leonardo Castrillo and Rizzo, Giusy Maria Rita and
   Gavilan, Helena and Silvestri, Niccolo and Pellegrino, Teresa},
Title = {{Elucidating the Innate Immunological Effects of Mild Magnetic
   Hyperthermia on U87 Human Glioblastoma Cells: An In Vitro Study}},
Journal = {{PHARMACEUTICS}},
Year = {{2021}},
Volume = {{13}},
Number = {{10}},
Month = {{OCT}},
Abstract = {{Cancer immunotherapies have been approved as standard second-line or in
   some cases even as first-line treatment for a wide range of cancers.
   However, immunotherapy has not shown clinically relevant success in
   glioblastoma (GBM). This is principally due to the brain's
   ``immune-privileged `` status and the peculiar tumor microenvironment
   (TME) of GBM characterized by a lack of tumor-infiltrating lymphocytes
   and the establishment of immunosuppressive mechanisms. Herein, we
   explore a local mild thermal treatment, generated via cubic-shaped iron
   oxide magnetic nanoparticles (size similar to 17 nm) when exposed to an
   external alternating magnetic field (AMF), to induce immunogenic cell
   death (ICD) in U87 glioblastoma cells. In accordance with what has been
   observed with other tumor types, we found that mild magnetic
   hyperthermia (MHT) modulates the immunological profile of U87
   glioblastoma cells by inducing stress-associated signals leading to
   enhanced phagocytosis and killing of U87 cells by macrophages. At the
   same time, we demonstrated that mild magnetic hyperthermia on U87 cells
   has a modulatory effect on the expression of inhibitory and activating
   NK cell ligands. Interestingly, this alteration in the expression of NK
   ligands in U87 cells upon MHT treatment increased their susceptibility
   to NK cell killing and enhanced NK cell functionality. The overall
   findings demonstrate that mild MHT stimulates ICD and sensitizes GBM
   cells to NK-mediated killing by inducing the upregulation of specific
   stress ligands, providing a novel immunotherapeutic approach for GBM
   treatment, with potential to synergize with existing NK cell-based
   therapies thus improving their therapeutic outcomes.}},
Publisher = {{MDPI}},
Address = {{ST ALBAN-ANLAGE 66, CH-4052 BASEL, SWITZERLAND}},
Type = {{Article}},
Language = {{English}},
Affiliation = {{Persano, S; Pellegrino, T (Corresponding Author), Ist Italiano Tecnol IIT, Nanomat Biomed Applict Dept, Via Morego 30, I-16163 Genoa, Italy.
   Persano, Stefano; Vicini, Francesco; Rizzo, Giusy Maria Rita; Gavilan, Helena; Silvestri, Niccolo; Pellegrino, Teresa, Ist Italiano Tecnol IIT, Nanomat Biomed Applict Dept, Via Morego 30, I-16163 Genoa, Italy.
   Poggi, Alessandro; Fernandez, Jordi Leonardo Castrillo, IRCCS Osped Policlin San Martino, Mol Oncol \& Angiogenesis Unit, I-16132 Genoa, Italy.}},
DOI = {{10.3390/pharmaceutics13101668}},
Article-Number = {{1668}},
EISSN = {{1999-4923}},
Keywords = {{glioblastoma; immunogenic cell death; innate immunity; natural killer;
   macrophages; magnetic hyperthermia}},
Keywords-Plus = {{TUMOR TREATING FIELDS; CANCER; IMMUNITY; BRAIN; DEATH; RECEPTORS; PD-L1}},
Research-Areas = {{Pharmacology \& Pharmacy}},
Web-of-Science-Categories  = {{Pharmacology \& Pharmacy}},
Author-Email = {{stefano.persano@iit.it
   vicini\_francesco@libero.it
   alessandro.poggi@hsanmartino.it
   leonardo.castrillo@hsanmartino.it
   giusy.rizzo@iit.it
   helena.gavilan@iit.it
   Niccolo.Silvestri@iit.it
   teresa.pellegrino@iit.it}},
ResearcherID-Numbers = {{Persano, Stefano/AAJ-9944-2020
   Poggi, Alessandro/K-6664-2016}},
ORCID-Numbers = {{Persano, Stefano/0000-0002-7013-5977
   Poggi, Alessandro/0000-0002-1860-430X}},
Funding-Acknowledgement = {{Marie Sklodowska-Curie Actions (MSCA) grant within the European Union's
   Horizon 2020 program {[}843838]; AIRC FoundationFondazione AIRC per la
   ricerca sul cancro {[}AIRC IG-14527]}},
Funding-Text = {{This work was partially supported by the Marie Sklodowska-Curie Actions
   (MSCA) grant within the European Union's Horizon 2020 program (Grant No.
   843838 to SP) and partially by the AIRC Foundation (AIRC IG-14527 to
   T.P) and by the 5xmille 2016 Italian Minister of Health to A.P.}},
Cited-References = {{Aaes TL, 2020, J IMMUNOL, V204, P775, DOI 10.4049/jimmunol.1900072.
   Adkins I, 2017, ONCOIMMUNOLOGY, V6, DOI 10.1080/2162402X.2017.1311433.
   Angell HK, 2020, CLIN CANCER RES, V26, P332, DOI 10.1158/1078-0432.CCR-18-1851.
   Antunes ARP, 2020, ELIFE, V9, DOI 10.7554/eLife.52176.
   Barone A, 2017, CLIN CANCER RES, V23, P5661, DOI 10.1158/1078-0432.CCR-16-0664.
   Brown NF, 2018, BRIT J CANCER, V119, P1171, DOI 10.1038/s41416-018-0258-8.
   Bruni D, 2020, NAT REV CANCER, V20, P662, DOI 10.1038/s41568-020-0285-7.
   Calderwood SK, 2016, FRONT IMMUNOL, V7, DOI 10.3389/fimmu.2016.00159.
   Castriconi R, 2009, J IMMUNOL, V182, P3530, DOI 10.4049/jimmunol.0802845.
   Chao Y, 2019, NANO LETT, V19, P4287, DOI 10.1021/acs.nanolett.9b00579.
   Cooper MA, 2018, P NATL ACAD SCI USA, V115, P11357, DOI 10.1073/pnas.1815756115.
   Corrales L, 2017, CELL RES, V27, P96, DOI 10.1038/cr.2016.149.
   Dayanc BE, 2008, INT J HYPERTHER, V24, P41, DOI 10.1080/02656730701858297.
   DeCordova S, 2020, FRONT IMMUNOL, V11, DOI 10.3389/fimmu.2020.01402.
   Deleuze A, 2020, INT J MOL SCI, V21, DOI 10.3390/ijms21072532.
   Demaria O, 2019, NATURE, V574, P45, DOI 10.1038/s41586-019-1593-5.
   Dobosz P, 2019, FRONT IMMUNOL, V10, DOI 10.3389/fimmu.2019.02965.
   Dong WJ, 2019, CANCER DISCOV, V9, P1422, DOI 10.1158/2159-8290.CD-18-1259.
   Fernandes C, 2017, GLIOBLASTOMA, P197, DOI 10.15586/codon.glioblastoma.2017.ch11.
   Fucikova J, 2020, CELL DEATH DIS, V11, DOI 10.1038/s41419-020-03221-2.
   Fucikova J, 2011, CANCER RES, V71, P4821, DOI 10.1158/0008-5472.CAN-11-0950.
   Galon J, 2019, NAT REV DRUG DISCOV, V18, P197, DOI 10.1038/s41573-018-0007-y.
   Garg AD, 2016, SCI TRANSL MED, V8, DOI 10.1126/scitranslmed.aae0105.
   Golan I, 2018, CANCERS, V10, DOI 10.3390/cancers10120522.
   Grauer O, 2019, J NEURO-ONCOL, V141, P83, DOI 10.1007/s11060-018-03005-x.
   Guardia P, 2014, J MATER CHEM B, V2, P4426, DOI 10.1039/c4tb00061g.
   Guevara ML, 2021, SEMIN CANCER BIOL, V69, P238, DOI 10.1016/j.semcancer.2019.11.010.
   Hayashi K, 2020, NAT COMMUN, V11, DOI 10.1038/s41467-020-19970-9.
   Hottinger AF, 2016, NEURO-ONCOLOGY, V18, P1338, DOI 10.1093/neuonc/now182.
   Huang ZF, 2020, FRONT PHARMACOL, V11, DOI 10.3389/fphar.2020.578091.
   Humeau J, 2020, EMBO MOL MED, V12, DOI 10.15252/emmm.201911622.
   Johdi NA, 2020, FRONT IMMUNOL, V11, DOI 10.3389/fimmu.2020.01624.
   Juneja VR, 2017, J EXP MED, V214, P895, DOI 10.1084/jem.20160801.
   Kmiecik J, 2014, J NEURO-ONCOL, V116, P1, DOI 10.1007/s11060-013-1265-5.
   Krysko DV, 2012, NAT REV CANCER, V12, P860, DOI 10.1038/nrc3380.
   Kurdi AT, 2018, MOL CANCER THER, V17, P1454, DOI 10.1158/1535-7163.MCT-17-0998.
   Lee S, 2018, INT J MOL SCI, V19, DOI 10.3390/ijms19092795.
   Liu XL, 2019, ACS NANO, V13, P8811, DOI 10.1021/acsnano.9b01979.
   Lok E, 2017, CANCER MED-US, V6, P1286, DOI 10.1002/cam4.1095.
   Mahmoudi K, 2018, INT J HYPERTHER, V34, P1316, DOI 10.1080/02656736.2018.1430867.
   Maraka S, 2018, LASER SURG MED, V50, P917, DOI 10.1002/lsm.22946.
   McGranahan T, 2019, CURR TREAT OPTION ON, V20, DOI 10.1007/s11864-019-0619-4.
   Moynihan KD, 2017, CANCER RES, V77, P5215, DOI 10.1158/0008-5472.CAN-17-1340.
   Mukherjee S, 2020, PHARMACEUTICS, V12, DOI 10.3390/pharmaceutics12020147.
   Munoz NM, 2020, COMMUN BIOL, V3, DOI 10.1038/s42003-020-01522-y.
   Myers JA, 2021, NAT REV CLIN ONCOL, V18, P85, DOI 10.1038/s41571-020-0426-7.
   Nikzad R, 2019, SCI IMMUNOL, V4, DOI 10.1126/sciimmunol.aat8116.
   Oh SJ, 2017, CANCER CELL INT, V17, DOI 10.1186/s12935-017-0397-7.
   Ostrom QT, 2015, NEURO-ONCOLOGY, V17, P1, DOI 10.1093/neuonc/nov189.
   Pellegrino T., 2020, Patent, Patent No. {[}WO/2020/222133, 2020222133].
   Persano S, 2021, CANCERS, V13, DOI 10.3390/cancers13112735.
   Pusztai L, 2016, CLIN CANCER RES, V22, P2105, DOI 10.1158/1078-0432.CCR-15-1315.
   Ricklefs FL, 2018, SCI ADV, V4, DOI 10.1126/sciadv.aar2766.
   Romee R, 2016, SCI TRANSL MED, V8, DOI 10.1126/scitranslmed.aaf2341.
   Rothlin CV, 2020, J IMMUNOTHER CANCER, V8, DOI 10.1136/jitc-2020-000695.
   Sachet M, 2017, APOPTOSIS, V22, P1189, DOI 10.1007/s10495-017-1413-z.
   Sadhukha T, 2013, MOL PHARMACEUT, V10, P1432, DOI 10.1021/mp400015b.
   Sampson JH, 2020, NAT REV CANCER, V20, P12, DOI 10.1038/s41568-019-0224-7.
   Seidel UJE, 2013, FRONT IMMUNOL, V4, DOI 10.3389/fimmu.2013.00076.
   Shi Y, 2015, J IMMUNOL, V194, P4379, DOI 10.4049/jimmunol.1402891.
   Spaggiari GM, 2002, BLOOD, V100, P4098, DOI 10.1182/blood-2002-04-1284.
   Stary V, 2020, FRONT CELL INFECT MI, V10, DOI 10.3389/fcimb.2020.00208.
   Tanaka Y, 2019, PLOS ONE, V14, DOI 10.1371/journal.pone.0212455.
   Tesniere A, 2010, ONCOGENE, V29, P482, DOI 10.1038/onc.2009.356.
   Thiesen B, 2008, INT J HYPERTHER, V24, P467, DOI 10.1080/02656730802104757.
   Tomaszewski W, 2019, CLIN CANCER RES, V25, P4202, DOI 10.1158/1078-0432.CCR-18-1627.
   Toraya-Brown S., 2016, HDB IMMUNOLOGICAL PR, V3, P309, DOI {[}10.1142/9677, DOI 10.1142/9677].
   Waldman AD, 2020, NAT REV IMMUNOL, V20, P651, DOI 10.1038/s41577-020-0306-5.
   Wan C, 2020, SCI ADV, V6, DOI 10.1126/sciadv.aay9789.
   Wang Z, 2019, ADV SCI, V6, DOI 10.1002/advs.201901690.
   Woan KV, 2019, CANCER IMMUNOL RES, V7, P1742, DOI 10.1158/2326-6066.CIR-19-0404.
   Zhao X, 2016, BIOMATERIALS, V102, P187, DOI 10.1016/j.biomaterials.2016.06.032.}},
Number-of-Cited-References = {{72}},
Times-Cited = {{0}},
Usage-Count-Last-180-days = {{2}},
Usage-Count-Since-2013 = {{2}},
Journal-ISO = {{Pharmaceutics}},
Doc-Delivery-Number = {{WQ6KA}},
Web-of-Science-Index = {{Science Citation Index Expanded (SCI-EXPANDED)}},
Unique-ID = {{WOS:000713921900001}},
OA = {{Green Submitted, Green Published}},
DA = {{2022-01-16}},
}

@article{ WOS:000231278100004,
Author = {Schartner, JM and Hagar, AR and Van Handel, M and Zhang, LY and
   Nadkarni, N and Badie, B},
Title = {{Impaired capacity for upregulation of MHC class II in tumor-associated
   microglia}},
Journal = {{GLIA}},
Year = {{2005}},
Volume = {{51}},
Number = {{4}},
Pages = {{279-285}},
Month = {{SEP}},
Abstract = {{Immunotherapy for malignant gliomas is being studied as a possible
   adjunctive therapy for this highly fatal disease. Thus far, inadequate
   understanding of brain tumor immunology has hindered the design of such
   therapies. For instance, the role of microglia and macrophages, which
   comprise a significant proportion of tumor-infiltrating inflammatory
   cells, in the regulation of the local anti-tumor immune response is
   poorly understood. To study the response of microglia and macrophages to
   known activators in brain tumors, we injected CpG oligodeoxymicleotide
   (ODN), interferon-gamma (IFN-gamma), and IFN-gamma/LPS into normal and
   intracranial RG2 glioma-bearing rodents. Microglia/ macrophage
   infiltration and their surface expression of MHC class II B7.1 and B7.2
   was examined by flow cytometry. Each agent evaluated yielded a distinct
   microglia/ macrophage response: CpG ODN was the most potent inducer of
   microglia/macrophage infiltration and B7.1 expression, while IFN-gamma
   resulted in the highest MHC-II expression in both normal and tumors.
   Regardless of the agent injected, however, MHC-II induction was
   significantly muted in tumor microglia/macrophage as compared with
   normal brain. These data suggest that microglia/macrophage
   responsiveness to activators can vary in brain tumors when compared with
   normal brain. Understanding the mechanism of these differences may be
   critical in the development of novel immunotherapies for malignant
   glioma. (C) 2005 Wiley-Liss, Inc.}},
Publisher = {{WILEY}},
Address = {{111 RIVER ST, HOBOKEN 07030-5774, NJ USA}},
Type = {{Article}},
Language = {{English}},
Affiliation = {{Badie, B (Corresponding Author), Univ Wisconsin, Dept Neurol Sci, Sch Med, Clin Sci Ctr K3 805, 600 Highland Ave, Madison, WI 53792 USA.
   Univ Wisconsin, Dept Neurol Sci, Sch Med, Clin Sci Ctr K3 805, Madison, WI 53792 USA.
   Univ Wisconsin, Sch Med, Dept Biostat \& Med Informat, Madison, WI USA.}},
DOI = {{10.1002/glia.20201}},
ISSN = {{0894-1491}},
EISSN = {{1098-1136}},
Keywords = {{glioma; rat; flow cytometry; CpG; IFN-gamma; LPS}},
Keywords-Plus = {{CENTRAL-NERVOUS-SYSTEM; INTERFERON-GAMMA; ANTIGEN PRESENTATION;
   PROSTAGLANDIN E-2; IMMUNE-RESPONSES; GENE-EXPRESSION; HUMAN GLIOMA;
   IFN-GAMMA; TGF-BETA; CELLS}},
Research-Areas = {{Neurosciences \& Neurology}},
Web-of-Science-Categories  = {{Neurosciences}},
Author-Email = {{badie@neurosurg.wisc.edu}},
Funding-Acknowledgement = {{NATIONAL CANCER INSTITUTEUnited States Department of Health \& Human
   ServicesNational Institutes of Health (NIH) - USANIH National Cancer
   Institute (NCI) {[}P30CA014520] Funding Source: NIH RePORTER; NCI NIH
   HHSUnited States Department of Health \& Human ServicesNational
   Institutes of Health (NIH) - USANIH National Cancer Institute (NCI)
   {[}CA14520-29] Funding Source: Medline}},
Cited-References = {{Aloisi F, 2000, J IMMUNOL, V164, P1705, DOI 10.4049/jimmunol.164.4.1705.
   Aloisi F, 1999, J NEUROSCI RES, V56, P571.
   Aloisi F, 1997, J IMMUNOL, V159, P1604.
   Auf G, 2001, CLIN CANCER RES, V7, P3540.
   Badie B, 2000, NEUROSURGERY, V46, P957, DOI 10.1097/00006123-200004000-00035.
   Badie B, 2002, J NEUROIMMUNOL, V133, P39, DOI 10.1016/S0165-5728(02)00350-8.
   Caggiano AO, 1998, J NEUROCHEM, V70, P2357.
   Carpentier AF, 2000, CLIN CANCER RES, V6, P2469.
   Carson MJ, 1999, J NEUROSCI RES, V55, P1.
   Carson MJ, 2002, GLIA, V40, P218, DOI 10.1002/glia.10145.
   Chuai M, 2002, J ORTHOPAED RES, V20, P1246, DOI 10.1016/S0736-0266(02)00068-2.
   Dalpke AH, 2002, J IMMUNOL, V168, P4854, DOI 10.4049/jimmunol.168.10.4854.
   De Groot CJA, 2001, MICROSC RES TECHNIQ, V54, P34, DOI 10.1002/jemt.1118.
   De Simone R, 1998, CYTOKINE, V10, P418, DOI 10.1006/cyto.1997.0314.
   Dutta T, 2003, J NEURO-ONCOL, V64, P31, DOI 10.1023/A:1024973506989.
   FREI K, 1994, J IMMUNOL, V152, P2720.
   FREI K, 1987, EUR J IMMUNOL, V17, P1271, DOI 10.1002/eji.1830170909.
   Guillemin GJ, 2004, J LEUKOCYTE BIOL, V75, P388, DOI 10.1189/jlb.0303114.
   Kjellman C, 2000, INT J CANCER, V89, P251, DOI 10.1002/1097-0215(20000520)89:3<251::AID-IJC7>3.0.CO;2-5.
   Moore S, 1996, PROG NEUROBIOL, V48, P441, DOI 10.1016/0301-0082(95)00051-8.
   O'Keefe GM, 1999, EUR J IMMUNOL, V29, P1275, DOI 10.1002/(SICI)1521-4141(199904)29:04<1275::AID-IMMU1275>3.0.CO;2-T.
   Olson JK, 2004, J IMMUNOL, V173, P3916, DOI 10.4049/jimmunol.173.6.3916.
   Pai RK, 2004, INFECT IMMUN, V72, P6603, DOI 10.1128/IAI.72.11.6603-6614.2004.
   Parney IF, 2000, NEUROSURGERY, V46, P1169, DOI 10.1097/00006123-200005000-00030.
   Phillips LM, 1999, J COMP NEUROL, V405, P322, DOI 10.1002/(SICI)1096-9861(19990315)405:3<322::AID-CNE3>3.0.CO;2-S.
   Prados Michael D., 2000, Seminars in Oncology, V27, P1.
   Schluesener HJ, 2001, J NEUROIMMUNOL, V113, P89, DOI 10.1016/S0165-5728(00)00428-8.
   Stalder AK, 1997, J IMMUNOL, V159, P1344.
   Suk K, 2001, IMMUNOL LETT, V77, P79, DOI 10.1016/S0165-2478(01)00209-7.
   Wagner H, 2004, TRENDS IMMUNOL, V25, P381, DOI 10.1016/j.it.2004.04.011.
   WATTERS JJ, 2004, IN PRESS J NEUROSCI.}},
Number-of-Cited-References = {{31}},
Times-Cited = {{84}},
Usage-Count-Last-180-days = {{0}},
Usage-Count-Since-2013 = {{3}},
Journal-ISO = {{Glia}},
Doc-Delivery-Number = {{956DC}},
Web-of-Science-Index = {{Science Citation Index Expanded (SCI-EXPANDED)}},
Unique-ID = {{WOS:000231278100004}},
DA = {{2022-01-16}},
}

@article{ WOS:000612119700001,
Author = {Gao, Ming and Wang, Xinzhuang and Han, Dayong and Lu, Enzhou and Zhang,
   Jian and Zhang, Cheng and Wang, Ligang and Yang, Quan and Jiang, Qiuyi
   and Wu, Jianing and Chen, Xin and Zhao, Shiguang},
Title = {{A Six-lncRNA Signature for Immunophenotype Prediction of Glioblastoma
   Multiforme}},
Journal = {{FRONTIERS IN GENETICS}},
Year = {{2021}},
Volume = {{11}},
Month = {{JAN 13}},
Abstract = {{Glioblastoma multiforme (GBM) is the most aggressive primary tumor of
   the central nervous system. As biomedicine advances, the researcher has
   found the development of GBM is closely related to immunity. In this
   study, we evaluated the GBM tumor immunoreactivity and defined the
   Immune-High (IH) and Immune-Low (IL) immunophenotypes using
   transcriptome data from 144 tumors profiled by The Cancer Genome Atlas
   (TCGA) project based on the single-sample gene set enrichment analysis
   (ssGSEA) of five immune expression signatures (IFN-gamma response,
   macrophages, lymphocyte infiltration, TGF-beta response, and wound
   healing). Next, we identified six immunophenotype-related long
   non-coding RNA biomarkers (im-lncRNAs, USP30-AS1, HCP5, PSMB8-AS1,
   AL133264.2, LINC01684, and LINC01506) by employing a machine learning
   computational framework combining minimum redundancy maximum relevance
   algorithm (mRMR) and random forest model. Moreover, the expression level
   of identified im-lncRNAs was converted into an im-lncScore using the
   normalized principal component analysis. The im-lncScore showed a
   promising performance for distinguishing the GBM immunophenotypes with
   an area under the curve (AUC) of 0.928. Furthermore, the im-lncRNAs were
   also closely associated with the levels of tumor immune cell
   infiltration in GBM. In summary, the im-lncRNA signature had important
   clinical implications for tumor immunophenotyping and guiding
   immunotherapy in glioblastoma patients in future.}},
Publisher = {{FRONTIERS MEDIA SA}},
Address = {{AVENUE DU TRIBUNAL FEDERAL 34, LAUSANNE, CH-1015, SWITZERLAND}},
Type = {{Article}},
Language = {{English}},
Affiliation = {{Chen, X; Zhao, SG (Corresponding Author), Harbin Med Univ, Dept Neurosurg, Affiliated Hosp 1, Harbin, Peoples R China.
   Chen, X; Zhao, SG (Corresponding Author), Key Coll \& Univ Lab Neurosurg Heilongjiang Prov, Harbin, Peoples R China.
   Chen, X; Zhao, SG (Corresponding Author), Harbin Med Univ, Inst Neurosci, Sino Russian Med Res Ctr, Harbin, Peoples R China.
   Gao, Ming; Wang, Xinzhuang; Han, Dayong; Lu, Enzhou; Wang, Ligang; Yang, Quan; Jiang, Qiuyi; Wu, Jianing; Chen, Xin; Zhao, Shiguang, Harbin Med Univ, Dept Neurosurg, Affiliated Hosp 1, Harbin, Peoples R China.
   Gao, Ming; Wang, Xinzhuang; Han, Dayong; Lu, Enzhou; Wang, Ligang; Yang, Quan; Jiang, Qiuyi; Wu, Jianing; Chen, Xin; Zhao, Shiguang, Key Coll \& Univ Lab Neurosurg Heilongjiang Prov, Harbin, Peoples R China.
   Gao, Ming; Wang, Xinzhuang; Han, Dayong; Lu, Enzhou; Wang, Ligang; Yang, Quan; Jiang, Qiuyi; Wu, Jianing; Chen, Xin; Zhao, Shiguang, Harbin Med Univ, Inst Neurosci, Sino Russian Med Res Ctr, Harbin, Peoples R China.
   Zhang, Jian, Harbin Med Univ, Dept Gen Surg, Affiliated Hosp 1, Harbin, Peoples R China.
   Zhang, Cheng, North Broward Preparatory Sch, Coconut Creek, FL USA.}},
DOI = {{10.3389/fgene.2020.604655}},
Article-Number = {{604655}},
EISSN = {{1664-8021}},
Keywords = {{long non-coding RNA; biomarker; immunophenotype; machine learning;
   glioblastoma multiforme}},
Keywords-Plus = {{RESPONSE SIGNATURE; EXPRESSION; RNA; PROGRESSION; SUBTYPES; REVEALS;
   TUMORS}},
Research-Areas = {{Genetics \& Heredity}},
Web-of-Science-Categories  = {{Genetics \& Heredity}},
Author-Email = {{chenxin\_tracy@yeah.net
   guangsz@hotmail.com}},
Funding-Acknowledgement = {{National Natural Science Foundation of ChinaNational Natural Science
   Foundation of China (NSFC) {[}81972363]; Research Fund for the
   Postdoctoral Science Foundation of China {[}2017M620119]}},
Funding-Text = {{This work was supported by the National Natural Science Foundation of
   China (81972363) and Research Fund for the Postdoctoral Science
   Foundation of China (2017M620119).}},
Cited-References = {{Barbie DA, 2009, NATURE, V462, P108, DOI 10.1038/nature08460.
   Beck AH, 2009, CLIN CANCER RES, V15, P778, DOI 10.1158/1078-0432.CCR-08-1283.
   Calabro A, 2009, BREAST CANCER RES TR, V116, P69, DOI 10.1007/s10549-008-0105-3.
   Ceccarelli M, 2016, CELL, V164, P550, DOI 10.1016/j.cell.2015.12.028.
   Chang HY, 2004, PLOS BIOL, V2, P206, DOI 10.1371/journal.pbio.0020007.
   Cloughesy TF, 2019, NAT MED, V25, P477, DOI 10.1038/s41591-018-0337-7.
   Daud AI, 2016, J CLIN ONCOL, V34, P4102, DOI 10.1200/JCO.2016.67.2477.
   Doucette T, 2013, CANCER IMMUNOL RES, V1, P112, DOI 10.1158/2326-6066.CIR-13-0028.
   Engler JR, 2012, PLOS ONE, V7, DOI 10.1371/journal.pone.0043339.
   Feng X, 2015, ONCOTARGET, V6, P15077, DOI 10.18632/oncotarget.3730.
   Hu F, 2015, NEURO-ONCOLOGY, V17, P200, DOI 10.1093/neuonc/nou324.
   Jeschke J, 2017, J CLIN INVEST, V127, P3090, DOI 10.1172/JCI91095.
   Jin KT, 2020, LIFE SCI, V252, DOI 10.1016/j.lfs.2020.117647.
   Kaffes I, 2019, ONCOIMMUNOLOGY, V8, DOI 10.1080/2162402X.2019.1655360.
   Lek M, 2016, NATURE, V536, P285, DOI 10.1038/nature19057.
   Li TW, 2017, CANCER RES, V77, pE108, DOI 10.1158/0008-5472.CAN-17-0307.
   Li Y, 2020, NAT COMMUN, V11, DOI 10.1038/s41467-020-14802-2.
   Mandal R, 2016, JCI INSIGHT, V1, DOI 10.1172/jci.insight.89829.
   Martens-Uzunova ES, 2014, EUR UROL, V65, P1140, DOI 10.1016/j.eururo.2013.12.003.
   Monti S, 2003, MACH LEARN, V52, P91, DOI 10.1023/A:1023949509487.
   Pardoll DM, 2012, NAT REV CANCER, V12, P252, DOI 10.1038/nrc3239.
   Pei XH, 2018, INT J BIOL MACROMOL, V118, P24, DOI 10.1016/j.ijbiomac.2018.06.033.
   Peng HC, 2005, IEEE T PATTERN ANAL, V27, P1226, DOI 10.1109/TPAMI.2005.159.
   Rooney MS, 2015, CELL, V160, P48, DOI 10.1016/j.cell.2014.12.033.
   Sun J, 2020, J IMMUNOTHER CANCER, V8, DOI 10.1136/jitc-2019-000110.
   Teschendorff AE, 2010, BMC CANCER, V10, DOI 10.1186/1471-2407-10-604.
   Urup T, 2017, BMC CANCER, V17, DOI 10.1186/s12885-017-3251-3.
   Verhaak RGW, 2010, CANCER CELL, V17, P98, DOI 10.1016/j.ccr.2009.12.020.
   Wang CJ, 2019, MOL CANCER, V18, DOI 10.1186/s12943-019-1032-0.
   Wolf DM, 2014, PLOS ONE, V9, DOI 10.1371/journal.pone.0088309.
   Yoshihara K, 2013, NAT COMMUN, V4, DOI 10.1038/ncomms3612.
   Zhai X, 2018, BIOMED RES INT, V2018, DOI 10.1155/2018/7625078.
   Zhou M, 2018, MOL NEUROBIOL, V55, P3684, DOI 10.1007/s12035-017-0572-9.
   Zhou Q, 2014, AM J PATHOL, V184, P409, DOI 10.1016/j.ajpath.2013.10.007.
   Zhou YY, 2019, NAT COMMUN, V10, DOI 10.1038/s41467-019-09234-6.}},
Number-of-Cited-References = {{35}},
Times-Cited = {{1}},
Usage-Count-Last-180-days = {{1}},
Usage-Count-Since-2013 = {{1}},
Journal-ISO = {{Front. Genet.}},
Doc-Delivery-Number = {{PY5YL}},
Web-of-Science-Index = {{Science Citation Index Expanded (SCI-EXPANDED)}},
Unique-ID = {{WOS:000612119700001}},
OA = {{Green Published, gold}},
DA = {{2022-01-16}},
}

@article{ WOS:000473908600001,
Author = {Majd, Nazanin and de Groot, John},
Title = {{Challenges and strategies for successful clinical development of immune
   checkpoint inhibitors in glioblastoma}},
Journal = {{EXPERT OPINION ON PHARMACOTHERAPY}},
Year = {{2019}},
Volume = {{20}},
Number = {{13}},
Pages = {{1609-1624}},
Month = {{SEP 2}},
Abstract = {{Introduction: Glioblastoma (GBM) remains an incurable tumor with median
   overall survival of 15 months with the best standard of care. Immune
   checkpoint inhibitors (CPI) have been the forefront of immunotherapy
   advances for treatment of various solid cancers. However, clinical
   development of CPI in GBM has been challenging due to factors associated
   with intracranial tumors such as limited space for an inflammatory
   response, difficulties with repeated sampling, and low tumor mutation
   burden and immunosuppressive mechanisms unique to GBM. Areas covered:
   Herein, the authors review the clinical development of CPI in GBM, the
   challenges involved for their successful implementation, and discuss
   approaches to overcome these challenges. Expert opinion: Strategies to
   improve clinical development of CPI in GBM need to carefully address
   multiple steps that are needed for successful activation and maintenance
   of tumor-specific immune responses. Multi-modality approaches are needed
   to achieve this goal and should focus on augmenting tumor T-cell
   infiltration, activating cytotoxic T-cells, and maintaining their
   effector function. CPI have been the most successful immunotherapy
   approach in the treatment of solid cancers and optimization of
   combinatorial approaches are needed for their successful implementation
   in GBM.}},
Publisher = {{TAYLOR \& FRANCIS LTD}},
Address = {{2-4 PARK SQUARE, MILTON PARK, ABINGDON OR14 4RN, OXON, ENGLAND}},
Type = {{Review}},
Language = {{English}},
Affiliation = {{de Groot, J (Corresponding Author), Univ Texas MD Anderson Canc Ctr, Div Canc Med, Dept Neurooncol, 1515 Holcombe Blvd, Houston, TX 77030 USA.
   Majd, Nazanin; de Groot, John, Univ Texas MD Anderson Canc Ctr, Div Canc Med, Dept Neurooncol, 1515 Holcombe Blvd, Houston, TX 77030 USA.}},
DOI = {{10.1080/14656566.2019.1621840}},
Early Access Date = {{JUL 2019}},
ISSN = {{1465-6566}},
EISSN = {{1744-7666}},
Keywords = {{Immune checkpoint inhibitors; immunosuppressive macrophages;
   immunotherapy combinations; GBM immune microenvironment; tumor
   mutational load; tumor infiltrating lymphocytes}},
Keywords-Plus = {{LONG-TERM SURVIVAL; GROWTH-FACTOR-BETA; CENTRAL-NERVOUS-SYSTEM;
   REGULATORY T-CELLS; MHC CLASS-II; RECURRENT GLIOBLASTOMA; UP-REGULATION;
   CEREBROSPINAL-FLUID; B7-H1 EXPRESSION; PD-L1 EXPRESSION}},
Research-Areas = {{Pharmacology \& Pharmacy}},
Web-of-Science-Categories  = {{Pharmacology \& Pharmacy}},
Author-Email = {{Jdegroot@mdanderson.org}},
Cited-References = {{Ahmed N, 2010, CLIN CANCER RES, V16, P474, DOI 10.1158/1078-0432.CCR-09-1322.
   Amaria RN, 2018, NAT MED, V24, P1942, DOI 10.1038/s41591-018-0252-y.
   Amaria RN, 2015, J CLIN ONCOL, V33.
   Antonios JP, 2016, JCI INSIGHT, V1, DOI 10.1172/jci.insight.87059.
   Arbour KC, 2018, J CLIN ONCOL, V36, P2872, DOI 10.1200/JCO.2018.79.0006.
   Badie B, 2002, J NEUROIMMUNOL, V133, P39, DOI 10.1016/S0165-5728(02)00350-8.
   Bae S, 2018, RADIOLOGY, V289, P797, DOI 10.1148/radiol.2018180200.
   Bagley SJ, 2018, NEURO-ONCOLOGY, V20, P1429, DOI 10.1093/neuonc/noy032.
   Batich KA, 2017, CLIN CANCER RES, V23, P1898, DOI 10.1158/1078-0432.CCR-16-2057.
   Berghoff Anna S, 2016, Am Soc Clin Oncol Educ Book, V35, pe116, DOI 10.14694/EDBK\_100005.
   Bettegowda C, 2014, SCI TRANSL MED, V6, DOI 10.1126/scitranslmed.3007094.
   Blank CU, 2018, NAT MED, V24, P1655, DOI 10.1038/s41591-018-0198-0.
   Bloch O, 2013, CLIN CANCER RES, V19, P3165, DOI 10.1158/1078-0432.CCR-12-3314.
   BODMER S, 1989, J IMMUNOL, V143, P3222.
   Bogdahn U, 2011, NEURO-ONCOLOGY, V13, P132, DOI 10.1093/neuonc/noq142.
   Bouffet E, 2016, J CLIN ONCOL, V34, P2206, DOI 10.1200/JCO.2016.66.6552.
   Brahmer JR, 2010, J CLIN ONCOL, V28, P3167, DOI 10.1200/JCO.2009.26.7609.
   Brown CE, 2016, NEW ENGL J MED, V375, P2561, DOI 10.1056/NEJMoa1610497.
   Brown MC, 2017, SCI TRANSL MED, V9, DOI 10.1126/scitranslmed.aan4220.
   Butowski N, 2016, NEURO-ONCOLOGY, V18, P557, DOI 10.1093/neuonc/nov245.
   CANESSA A, 1992, J INFECT DIS, V165, P1168, DOI 10.1093/infdis/165.6.1168.
   Carson MJ, 2006, IMMUNOL REV, V213, P48, DOI 10.1111/j.1600-065X.2006.00441.x.
   Chang N, 2017, MOL CELL ENDOCRINOL, V451, P53, DOI 10.1016/j.mce.2017.01.004.
   Chongsathidkiet P, 2018, NAT MED, V24, P1459, DOI 10.1038/s41591-018-0135-2.
   Cloughesy TF, 2019, NAT MED, V25, P477, DOI 10.1038/s41591-018-0337-7.
   Colen R, 2018, NEUROONCOL S6, V20, pvi176.
   De Groot J.F., 2018, JCO, V36, P2008, DOI {[}DOI 10.1200/JCO.2018.36.15\_suppl.2008, 10.1200/JCO.2018.36.15\_suppl.2008, DOI 10.1200/JCO.2018.36.15\_SUPPL.2008].
   De Mattos-Arruda L, 2015, NAT COMMUN, V6, DOI 10.1038/ncomms9839.
   Desjardins A, 2018, NEW ENGL J MED, V379, P150, DOI 10.1056/NEJMoa1716435.
   Didenko VV, 2002, J NEUROSURG, V96, P580, DOI 10.3171/jns.2002.96.3.0580.
   Dix AR, 1999, J NEUROIMMUNOL, V100, P216, DOI 10.1016/S0165-5728(99)00203-9.
   Elakkad A, 2018, NEUROSURGERY S1, V65, P80.
   Fallarino I, 2002, CELL DEATH DIFFER, V9, P1069, DOI 10.1038/sj.cdd.4401073.
   Fecci PE, 2007, CLIN CANCER RES, V13, P2158, DOI 10.1158/1078-0432.CCR-06-2070.
   Frey B, 2012, CURR MED CHEM, V19, P1751, DOI 10.2174/092986712800099811.
   Gabrusiewicz K, 2016, JCI INSIGHT, V1, DOI 10.1172/jci.insight.85841.
   Genoud V, 2018, ONCOIMMUNOLOGY, V7, DOI 10.1080/2162402X.2018.1501137.
   Gibney GT, 2016, LANCET ONCOL, V17, pE542, DOI 10.1016/S1470-2045(16)30406-5.
   Goldberg MV, 2011, CURR TOP MICROBIOL, V344, P269, DOI 10.1007/82\_2010\_114.
   Goldberg SB, 2016, LANCET ONCOL, V17, P976, DOI 10.1016/S1470-2045(16)30053-5.
   Grossman SA, 2011, CLIN CANCER RES, V17, P5473, DOI 10.1158/1078-0432.CCR-11-0774.
   Gustafson MP, 2010, NEURO-ONCOLOGY, V12, P631, DOI 10.1093/neuonc/noq001.
   Han JF, 2015, AM J CANCER RES, V5, P945.
   Hanahan D, 2011, CELL, V144, P646, DOI 10.1016/j.cell.2011.02.013.
   HARDING FA, 1992, NATURE, V356, P607, DOI 10.1038/356607a0.
   Hargadon KM, 2018, INT IMMUNOPHARMACOL, V62, P29, DOI 10.1016/j.intimp.2018.06.001.
   Harris-Bookman S, 2018, INT J CANCER, V143, P3201, DOI 10.1002/ijc.31661.
   Heiland DH, 2017, ONCOTARGET, V8, P42214, DOI 10.18632/oncotarget.15031.
   Heimberger AB, 2008, CLIN CANCER RES, V14, P5166, DOI 10.1158/1078-0432.CCR-08-0320.
   Herbst RS, 2016, LANCET, V387, P1540, DOI 10.1016/S0140-6736(15)01281-7.
   Hilf N, 2019, NATURE, V565, P240, DOI 10.1038/s41586-018-0810-y.
   Hodges TR, 2017, NEURO-ONCOLOGY, V19, P1047, DOI 10.1093/neuonc/nox026.
   Hollander MWd, 2013, J CLIN ONCOL S, V31, P2050.
   Horvat TZ, 2015, J CLIN ONCOL, V33, P3193, DOI 10.1200/JCO.2015.60.8448.
   Huang BY, 2017, J IMMUNOL RES, V2017, DOI 10.1155/2017/3597613.
   Huettner C, 1997, ANTICANCER RES, V17, P3217.
   Hutchinson Lisa, 2016, Nat Rev Clin Oncol, V13, P264, DOI 10.1038/nrclinonc.2016.56.
   Ishikawa E, 2004, ANTICANCER RES, V24, P1861.
   Iwai Y, 2002, P NATL ACAD SCI USA, V99, P12293, DOI 10.1073/pnas.192461099.
   Jena B, 2010, BLOOD, V116, P1035, DOI 10.1182/blood-2010-01-043737.
   Jensen KV, 2017, PLOS ONE, V12, DOI 10.1371/journal.pone.0189670.
   Jiang H, 2015, CURR OPIN VIROL, V13, P33, DOI 10.1016/j.coviro.2015.03.009.
   Jiang H, 2014, ONCOIMMUNOLOGY, V3, DOI 10.4161/21624011.2014.947872.
   Jiang H, 2006, EXPERT REV ANTICANC, V6, P697, DOI 10.1586/14737140.6.5.697.
   Johanns TM, 2016, CANCER DISCOV, V6, P1230, DOI 10.1158/2159-8290.CD-16-0575.
   John LB, 2013, CLIN CANCER RES, V19, P5636, DOI 10.1158/1078-0432.CCR-13-0458.
   Kamiya-Matsuoka C, 2018, J CLIN ONCOL, V36, DOI 10.1200/JCO.2018.36.15\_suppl.2014.
   Kim JE, 2017, CLIN CANCER RES, V23, P124, DOI 10.1158/1078-0432.CCR-15-1535.
   Kjaergaard J, 2000, CANCER RES, V60, P5514.
   Kmiecik J, 2014, J NEURO-ONCOL, V116, P1, DOI 10.1007/s11060-013-1265-5.
   Komohara Y, 2008, J PATHOL, V216, P15, DOI 10.1002/path.2370.
   Koyama S, 2016, NAT COMMUN, V7, DOI 10.1038/ncomms10501.
   Lang FF, 2018, J CLIN ONCOL, V36, P1419, DOI 10.1200/JCO.2017.75.8219.
   Larkin J, 2015, NEW ENGL J MED, V373, P23, DOI {[}10.1056/NEJMc1509660, 10.1056/NEJMoa1504030].
   LAURO GM, 1986, ACTA NEUROPATHOL, V69, P278, DOI 10.1007/BF00688305.
   Lawrence MS, 2013, NATURE, V499, P214, DOI 10.1038/nature12213.
   Leone P, 2013, JNCI-J NATL CANCER I, V105, P1172, DOI 10.1093/jnci/djt184.
   Li B, 2016, NANO-MICRO LETT, V8, P174, DOI 10.1007/s40820-015-0075-z.
   Li GZ, 2017, ONCOIMMUNOLOGY, V6, DOI 10.1080/2162402X.2017.1328339.
   Liau LM, 1999, J NEUROSURG, V90, P1115, DOI 10.3171/jns.1999.90.6.1115.
   Lim M, 2017, ANN ONCOL, V28, pv109.
   Lim M, 2018, NAT REV CLIN ONCOL, V15, P422, DOI 10.1038/s41571-018-0003-5.
   Liu J, 2016, CANCER DISCOV, V6, P1382, DOI 10.1158/2159-8290.CD-16-0577.
   Long GV, 2012, LANCET ONCOL, V13, P1087, DOI 10.1016/S1470-2045(12)70431-X.
   Louveau A, 2015, NATURE, V523, P337, DOI 10.1038/nature14432.
   Maher J, 2014, CURR GENE THER, V14, P35, DOI 10.2174/1566523213666131223130554.
   Mathios D, 2016, INT J CANCER, V138, P187, DOI 10.1002/ijc.29686.
   Maxwell R, 2017, CURR TREAT OPTION ON, V18, DOI 10.1007/s11864-017-0492-y.
   MEDAWAR PB, 1948, BRIT J EXP PATHOL, V29, P58.
   Michot JM, 2016, EUR J CANCER, V54, P139, DOI 10.1016/j.ejca.2015.11.016.
   Migliorini D, 2019, NEURO-ONCOLOGY, V21, P923, DOI 10.1093/neuonc/noz040.
   Mitchell DA, 2008, NEURO-ONCOLOGY, V10, P10, DOI 10.1215/15228517-2007-035.
   Motzer RJ, 2015, NEW ENGL J MED, V373, P1803, DOI 10.1056/NEJMoa1510665.
   O'Rourke DM, 2017, SCI TRANSL MED, V9, DOI 10.1126/scitranslmed.aaa0984.
   Ohkuri T, 2014, CANCER IMMUNOL RES, V2, P1199, DOI 10.1158/2326-6066.CIR-14-0099.
   Okada Hideho, 2015, Lancet Oncol, V16, pe534, DOI 10.1016/S1470-2045(15)00088-1.
   Omuro A, 2018, NEURO-ONCOLOGY, V20, P674, DOI 10.1093/neuonc/nox208.
   Orpilla J, 2018, NEURO-ONCOLOGY, V20, P6.
   Park B, 2014, INT J MOL SCI, V15, P927, DOI 10.3390/ijms15010927.
   Parney IF, 2009, J NEUROSURG, V110, P572, DOI 10.3171/2008.7.JNS08475.
   Parry RV, 2005, MOL CELL BIOL, V25, P9543, DOI 10.1128/MCB.25.21.9543-9553.2005.
   Parsa AT, 2007, NAT MED, V13, P84, DOI 10.1038/nm1517.
   Patel SP, 2015, MOL CANCER THER, V14, P847, DOI 10.1158/1535-7163.MCT-14-0983.
   Pellegatta S, 2015, ACTA NEUROPATHOL COM, V3, DOI 10.1186/s40478-014-0180-0.
   Pitter KL, 2016, BRAIN, V139, P1458, DOI 10.1093/brain/aww046.
   POLLOK KE, 1993, J IMMUNOL, V150, P771.
   Prins RM, 2011, CLIN CANCER RES, V17, P1603, DOI 10.1158/1078-0432.CCR-10-2563.
   Pyonteck SM, 2013, NAT MED, V19, P1264, DOI 10.1038/nm.3337.
   Rampling R, 2016, CLIN CANCER RES, V22, P4776, DOI 10.1158/1078-0432.CCR-16-0506.
   Reardon DA, 2018, J CLIN ONCOL, V36, DOI 10.1200/JCO.2018.36.15\_suppl.2006.
   Reardon DA, 2016, CANCER IMMUNOL RES, V4, P124, DOI 10.1158/2326-6066.CIR-15-0151.
   Reck M, 2016, NEW ENGL J MED, V375, P1823, DOI 10.1056/NEJMoa1606774.
   Robert C, 2015, NEW ENGL J MED, V372, P2521, DOI 10.1056/NEJMoa1503093.
   Rodon J, 2015, CLIN CANCER RES, V21, P553, DOI 10.1158/1078-0432.CCR-14-1380.
   Roth P, 2017, NEURO-ONCOLOGY, V19, P454, DOI 10.1093/neuonc/now265.
   Roy LO, 2018, INT J MOL SCI, V19, DOI 10.3390/ijms19041113.
   Sanai N, 2008, NEUROSURGERY, V62, P753, DOI 10.1227/01.neu.0000318159.21731.cf.
   Santini FC, 2017, J CLIN ONCOL, V35, DOI 10.1200/JCO.2017.35.15\_suppl.9012.
   Schadendorf D, 2015, J CLIN ONCOL, V33, P1889, DOI 10.1200/JCO.2014.56.2736.
   Schartner JM, 2005, GLIA, V51, P279, DOI 10.1002/glia.20201.
   Snyder A, 2014, NEW ENGL J MED, V371, P2189, DOI 10.1056/NEJMoa1406498.
   STEVENS A, 1988, CANCER, V61, P738, DOI 10.1002/1097-0142(19880215)61:4<738::AID-CNCR2820610417>3.0.CO;2-E.
   Stupp R, 2005, NEW ENGL J MED, V352, P987, DOI 10.1056/NEJMoa043330.
   Tawbi HA, 2018, NEW ENGL J MED, V379, P722, DOI 10.1056/NEJMoa1805453.
   Viale G, 2017, BIOMED RES INT, V2017, DOI 10.1155/2017/4719194.
   Vivier E, 2011, SCIENCE, V331, DOI 10.1126/science.1198687.
   Wainwright DA, 2014, CLIN CANCER RES, V20, P5290, DOI 10.1158/1078-0432.CCR-14-0514.
   Wainwright DA, 2012, CLIN CANCER RES, V18, P6110, DOI 10.1158/1078-0432.CCR-12-2130.
   Wang YX, 2015, P NATL ACAD SCI USA, V112, P9704, DOI 10.1073/pnas.1511694112.
   Weller M, 2017, LANCET ONCOL, V18, P1373, DOI 10.1016/S1470-2045(17)30517-X.
   Wick W, 2018, J CLIN ONCOL, V36, DOI 10.1200/JCO.2018.36.15\_suppl.2000.
   Wiendl H, 2002, J IMMUNOL, V168, P4772, DOI 10.4049/jimmunol.168.9.4772.
   Wischhusen J, 2005, J NEUROPATH EXP NEUR, V64, P523, DOI 10.1093/jnen/64.6.523.
   Wolchok JD, 2015, CELL, V162, P937, DOI 10.1016/j.cell.2015.07.045.
   Wolchok JD, 2009, CLIN CANCER RES, V15, P7412, DOI 10.1158/1078-0432.CCR-09-1624.
   WOODROOFE MN, 1986, J NEUROL SCI, V74, P135, DOI 10.1016/0022-510X(86)90100-0.
   YAMADA N, 1995, INT J CANCER, V62, P386, DOI 10.1002/ijc.2910620405.
   Yamanaka R, 2003, BRIT J CANCER, V89, P1172, DOI 10.1038/sj.bjc.6601268.
   Yeung JT, 2013, CLIN CANCER RES, V19, P1816, DOI 10.1158/1078-0432.CCR-12-2861.
   Yovino S, 2013, CANCER INVEST, V31, P140, DOI 10.3109/07357907.2012.762780.
   Yu JS, 2004, CANCER RES, V64, P4973, DOI 10.1158/0008-5472.CAN-03-3505.
   Zeng J, 2013, INT J RADIAT ONCOL, V86, P343, DOI 10.1016/j.ijrobp.2012.12.025.
   Zhai LJ, 2015, J NEURO-ONCOL, V123, P395, DOI 10.1007/s11060-014-1687-8.
   Zhu C, 2011, CURR TOP MICROBIOL, V350, P1, DOI 10.1007/82\_2010\_84.}},
Number-of-Cited-References = {{144}},
Times-Cited = {{5}},
Usage-Count-Last-180-days = {{1}},
Usage-Count-Since-2013 = {{4}},
Journal-ISO = {{Expert Opin. Pharmacother.}},
Doc-Delivery-Number = {{IX9MI}},
Web-of-Science-Index = {{Science Citation Index Expanded (SCI-EXPANDED)}},
Unique-ID = {{WOS:000473908600001}},
DA = {{2022-01-16}},
}

@article{ WOS:000342811800009,
Author = {Hu, Feng and Ku, Min-Chi and Markovic, Darko and Dzaye, Omar Dildar A.
   and Lehnardt, Seija and Synowitz, Michael and Wolf, Susanne A. and
   Kettenmann, Helmut},
Title = {{Glioma-associated microglial MMP9 expression is upregulated by TLR2
   signaling and sensitive to minocycline}},
Journal = {{INTERNATIONAL JOURNAL OF CANCER}},
Year = {{2014}},
Volume = {{135}},
Number = {{11}},
Pages = {{2569-2578}},
Month = {{DEC 1}},
Abstract = {{The invasiveness of malignant gliomas is one of the major obstacles in
   glioma therapy and the reason for the poor survival of patients. Glioma
   cells infiltrate into the brain parenchyma and thereby escape surgical
   resection. Glioma associated microglia/macrophages support glioma
   infiltration into the brain parenchyma by increased expression and
   activation of extracellular matrix degrading proteases such as matrix
   metalloprotease (MMP) 2, MMP9 and membrane-type 1 MMP. In this work we
   demonstrate that, MMP9 is predominantly expressed by glioma associated
   microglia/macrophages in mouse and human glioma tissue but not by the
   glioma cells. Supernatant from glioma cells induced the expression of
   MMP9 in cultured microglial cells. Using mice deficient for different
   Toll-like receptors we identified Toll-like receptor 2/6 as the
   signaling pathway for the glioma induced upregulation of microglial
   MMP9. Also in an experimental mouse glioma model, Toll-like receptor 2
   deficiency attenuated the upregulation of microglial MMP9. Moreover,
   glioma supernatant triggered an upregulation of Toll-like receptor 2
   expression in microglia. Both, the upregulation of MMP9 and Toll-like
   receptor 2 were attenuated by the antibiotic minocycline and a p38
   mitogen-activated protein kinase antagonist in vitro. Minocycline also
   extended the survival rate of glioma bearing mice when given to the
   drinking water. Thus glioma cells change the phenotype of glioma
   associated microglia/macrophages in a complex fashion using Toll-like
   receptor 2 as an important signaling pathway and minocycline further
   proved to be a potential candidate for adjuvant glioma therapy.}},
Publisher = {{WILEY}},
Address = {{111 RIVER ST, HOBOKEN 07030-5774, NJ USA}},
Type = {{Article}},
Language = {{English}},
Affiliation = {{Kettenmann, H (Corresponding Author), Max Delbruck Ctr Mol Med, Robert Rossle Str 10, D-13125 Berlin, Germany.
   Hu, Feng; Ku, Min-Chi; Markovic, Darko; Dzaye, Omar Dildar A.; Wolf, Susanne A.; Kettenmann, Helmut, Max Delbruck Ctr Mol Med, D-13125 Berlin, Germany.
   Markovic, Darko, Helios Clin, Dept Neurosurg, D-13125 Berlin, Germany.
   Lehnardt, Seija, Charite, Dept Neurol, D-10117 Berlin, Germany.
   Lehnardt, Seija, Charite, Inst Cell Biol \& Neurobiol, Ctr Anat, D-10117 Berlin, Germany.
   Synowitz, Michael, Charite, Dept Neurosurg, D-13353 Berlin, Germany.}},
DOI = {{10.1002/ijc.28908}},
ISSN = {{0020-7136}},
EISSN = {{1097-0215}},
Keywords = {{MMP9; TLR; glioma-associated microglia/brain macrophages; glioma;
   minocycline}},
Keywords-Plus = {{MT1-MMP EXPRESSION; TUMOR-GROWTH; MOUSE MODEL; INHIBITION; ACTIVATION;
   NEUROINFLAMMATION; INVASION; CANCER; GENE; RNA}},
Research-Areas = {{Oncology}},
Web-of-Science-Categories  = {{Oncology}},
Author-Email = {{kettenmann@mdc-berlin.de}},
ResearcherID-Numbers = {{Lehnardt, Seija/AAA-4113-2022
   Synowitz, Michael/G-2596-2012
   Wolf, Susanne/AAA-6598-2022
   Kettenmann, Helmut/AAJ-5142-2021
   }},
ORCID-Numbers = {{Ku, Min-Chi/0000-0003-0963-2461
   Wolf, Susanne/0000-0003-0922-8418
   Kettenmann, Helmut/0000-0001-8208-0291}},
Funding-Acknowledgement = {{China Scholarship Council stipend (CSC, China); Deutsche
   ForschungsgemeinschaftGerman Research Foundation (DFG) {[}SFB-TR 43, KE
   329/30-1]; NeuroCure; NIHUnited States Department of Health \& Human
   ServicesNational Institutes of Health (NIH) - USA {[}U01CA160882 1A1];
   NATIONAL CANCER INSTITUTEUnited States Department of Health \& Human
   ServicesNational Institutes of Health (NIH) - USANIH National Cancer
   Institute (NCI) {[}U01CA160882] Funding Source: NIH RePORTER}},
Funding-Text = {{We sincerely thank Karen Rosenberger and Katja Derkow for their
   extensive help in providing MyD88, TLRs 4, 7 and 9 KO mice from Charite,
   Berlin. Many thanks to Irene Haupt, Regina Piske and Nadine Scharek for
   excellent technical assistance. This work was supported by China
   Scholarship Council stipend (CSC, China) to Feng Hu and by the Deutsche
   Forschungsgemeinschaft (SFB-TR 43, KE 329/30-1), NeuroCure and NIH Grant
   (U01CA160882 1A1).}},
Cited-References = {{Badie B, 2001, MICROSC RES TECHNIQ, V54, P106, DOI 10.1002/jemt.1125.
   Bergers G, 2000, NAT CELL BIOL, V2, P737, DOI 10.1038/35036374.
   Biscaro B, 2012, NEURODEGENER DIS, V9, P187, DOI 10.1159/000330363.
   Bradley LM, 2012, PLOS PATHOG, V8, DOI 10.1371/journal.ppat.1002641.
   Brundula V, 2002, BRAIN, V125, P1297, DOI 10.1093/brain/awf133.
   Du R, 2008, CANCER CELL, V13, P206.
   Graeber MB, 2002, GLIA, V40, P252, DOI 10.1002/glia.10147.
   Grauer OM, 2008, J IMMUNOL, V181, P6720, DOI 10.4049/jimmunol.181.10.6720.
   Hagemann C, 2012, WORLD J CLIN ONCOL, V3, P67, DOI 10.5306/wjco.v3.i5.67.
   Hagemann Carsten, 2010, BMC Res Notes, V3, P293, DOI 10.1186/1756-0500-3-293.
   Henry CJ, 2008, J NEUROINFLAMM, V5, DOI 10.1186/1742-2094-5-15.
   Hussain SF, 2006, NEURO-ONCOLOGY, V8, P261, DOI 10.1215/15228517-2006-008.
   Jacobs VL, 2012, NEURO-ONCOLOGY, V14, P119, DOI 10.1093/neuonc/nor194.
   Kaul D, 2012, PLOS ONE, V7, DOI 10.1371/journal.pone.0037767.
   Kessenbrock K, 2010, CELL, V141, P52, DOI 10.1016/j.cell.2010.03.015.
   Kielian T, 2007, AM J PATHOL, V171, P1199, DOI 10.2353/ajpath.2007.070231.
   Ku MC, 2013, ACTA NEUROPATHOL, V125, P609, DOI 10.1007/s00401-013-1079-8.
   Lakka SS, 2004, ONCOGENE, V23, P4681, DOI 10.1038/sj.onc.1207616.
   Lee S, 2005, J CELL BIOL, V169, P681, DOI 10.1083/jcb.200409115.
   Liu WT, 2013, NEURO-ONCOLOGY, V15, P1127, DOI 10.1093/neuonc/not073.
   Liu WT, 2011, AUTOPHAGY, V7, P166, DOI 10.4161/auto.7.2.14043.
   Markovic DS, 2011, BRAIN BEHAV IMMUN, V25, P624, DOI 10.1016/j.bbi.2011.01.015.
   Markovic DS, 2009, P NATL ACAD SCI USA, V106, P12530, DOI 10.1073/pnas.0804273106.
   Markovic DS, 2005, J NEUROPATH EXP NEUR, V64, P754, DOI 10.1097/01.jnen.0000178445.33972.a9.
   Niu GF, 2008, CANCER BIOTHER RADIO, V23, P469, DOI 10.1089/cbr.2008.0475.
   Piccinini AM, 2010, MEDIAT INFLAMM, V2010, DOI 10.1155/2010/672395.
   Pourgholami MH, 2012, GYNECOL ONCOL, V125, P433, DOI 10.1016/j.ygyno.2012.01.006.
   Raithatha SA, 2000, NEURO-ONCOLOGY, V2, P145, DOI 10.1093/neuonc/2.3.145.
   Ramos-DeSimone N, 1999, J BIOL CHEM, V274, P13066, DOI 10.1074/jbc.274.19.13066.
   RAO JS, 1993, CANCER RES, V53, P2208.
   Sancho M, 2011, HUM MOL GENET, V20, P3545, DOI 10.1093/hmg/ddr271.
   Song H, 2009, CANCER RES, V69, P879, DOI 10.1158/0008-5472.CAN-08-3379.
   Suk K, 2004, NEUROSCI LETT, V366, P167, DOI 10.1016/j.neulet.2004.05.038.
   Sun CY, 2013, NEUROSCI BULL, V29, P83, DOI 10.1007/s12264-012-1296-5.
   Takeda K, 2003, ANNU REV IMMUNOL, V21, P335, DOI 10.1146/annurev.immunol.21.120601.141126.
   Tye H, 2012, CANCER CELL, V22, P466, DOI 10.1016/j.ccr.2012.08.010.
   Van Meir EG, 2010, CA-CANCER J CLIN, V60, P166, DOI 10.3322/caac.20069.
   Vinnakota K, 2013, NEURO-ONCOLOGY, V15, P1457, DOI 10.1093/neuonc/not115.
   Vitek MP, 2006, ANTIOXID REDOX SIGN, V8, P893, DOI 10.1089/ars.2006.8.893.
   Wen PY, 2008, NEW ENGL J MED, V359, P492, DOI 10.1056/NEJMra0708126.
   Zhao YG, 2010, AM J PATHOL, V176, P3032, DOI 10.2353/ajpath.2010.090571.}},
Number-of-Cited-References = {{41}},
Times-Cited = {{68}},
Usage-Count-Last-180-days = {{1}},
Usage-Count-Since-2013 = {{18}},
Journal-ISO = {{Int. J. Cancer}},
Doc-Delivery-Number = {{AQ4ZS}},
Web-of-Science-Index = {{Science Citation Index Expanded (SCI-EXPANDED)}},
Unique-ID = {{WOS:000342811800009}},
OA = {{Green Accepted, Bronze}},
DA = {{2022-01-16}},
}

@article{ WOS:000431668400012,
Author = {Lin, Ching-Yu and Yang, Shun-Tai and Shen, Shing-Chuan and Hsieh,
   Yi-Chen and Hsu, Fei-Ting and Chen, Cheng-Yu and Chiang, Yung-Hsiao and
   Chuang, Jian-Ying and Chen, Kai-Yun and Hsu, Tsung-I and Leong,
   Wan-Chong and Su, Yu-Kai and Lo, Wei-Lun and Yeh, Yi-Shian and Patria,
   Yudha Nur and Shih, Hsiu-Ming and Chang, Che-Chang and Chou, Szu-Yi},
Title = {{Serum amyloid A1 in combination with integrin alpha V beta 3 increases
   glioblastoma cells mobility and progression}},
Journal = {{MOLECULAR ONCOLOGY}},
Year = {{2018}},
Volume = {{12}},
Number = {{5}},
Pages = {{756-771}},
Month = {{MAY}},
Abstract = {{Glioblastoma multiforme (GBM) is a highly malignant type of brain tumor
   found in humans. GBM cells reproduce quickly, and the median survival
   time for patients after therapy is approximately 1 year with a high
   relapse rate. Current therapies and diagnostic tools for GBM are
   limited; therefore, we searched for a more favorable therapeutic target
   or marker protein for both therapy and diagnosis. We used mass
   spectrometry (MS) analysis to identify GBM-associated marker proteins
   from human plasma and GBM cell cultures. Additional plasma and 52 brain
   tissues obtained from patients with gliomas were used to validate the
   association rate of serum amyloid A1 (SAA1) in different grades of
   gliomas and its distribution in tumors. Microarray database analysis
   further validated the coefficient of SAA1 levels in gliomas. The
   cellular mechanisms of SAA1 in GBM proliferation and infiltration were
   investigated invitro. We analyzed the correlation between SAA1 and
   patients' medication requirement to demonstrate the clinical effects of
   SAA1 in GBM. SAA1 was identified from MS analysis, and its level was
   revealed to be correlated with the disease grade, clinical severity, and
   survival rate of patients with gliomas. Invitro cultures, including GBM
   cells and normal astrocytes, revealed that SAA1 promotes cell migration
   and invasion through integrin alpha V beta 3 to activate the Erk
   signaling pathway. Magnetic resonance imaging and tumor region-specific
   microarray analysis identified a correlation between SAA1 and GBM cell
   infiltration in patients. In summary, our results demonstrate that SAA1
   in combination with integrin alpha V and beta 3 can serve as an
   indicator of high glioblastoma risk. We also identified the cellular
   mechanisms of SAA1 contributing to GBM progression, which can serve as
   the basis for future GBM therapy.}},
Publisher = {{WILEY}},
Address = {{111 RIVER ST, HOBOKEN 07030-5774, NJ USA}},
Type = {{Article}},
Language = {{English}},
Affiliation = {{Chou, SY (Corresponding Author), Taipei Med Univ, Grad Inst Neural Regenerat Med, Coll Med Sci \& Technol, PhD Program Neural Regenerat Med, 250 Wu Xing St, Taipei 11031, Taiwan.
   Chang, CC (Corresponding Author), Taipei Med Univ, Grad Inst Translat Med, Coll Med Sci \& Technol, PhD Program Translat Med, 250 Wu Xing St, Taipei 11031, Taiwan.
   Lin, Ching-Yu, Taipei Med Univ, Sch Med Lab Sci \& Biotechnol, Coll Med Sci \& Technol, Taipei, Taiwan.
   Yang, Shun-Tai; Lo, Wei-Lun, Taipei Med Univ, Shuang Ho Hosp, Div Neurosurg, Taipei, Taiwan.
   Yang, Shun-Tai; Chiang, Yung-Hsiao, Taipei Med Univ, Sch Med, Dept Surg, Coll Med, Taipei, Taiwan.
   Yang, Shun-Tai; Su, Yu-Kai; Yeh, Yi-Shian, Taipei Med Univ, Grad Inst Clin Med, Coll Med, Taipei, Taiwan.
   Yang, Shun-Tai, Taipei Med Univ, Comprehens Canc Ctr, Taipei, Taiwan.
   Shen, Shing-Chuan, Taipei Med Univ, Grad Inst Med Sci, Coll Med, Taipei, Taiwan.
   Hsieh, Yi-Chen; Chiang, Yung-Hsiao; Chuang, Jian-Ying; Chen, Kai-Yun; Hsu, Tsung-I; Leong, Wan-Chong; Lo, Wei-Lun; Chou, Szu-Yi, Taipei Med Univ, Grad Inst Neural Regenerat Med, Coll Med Sci \& Technol, Taipei, Taiwan.
   Hsieh, Yi-Chen; Chiang, Yung-Hsiao; Chuang, Jian-Ying; Chen, Kai-Yun; Hsu, Tsung-I; Leong, Wan-Chong; Lo, Wei-Lun; Chou, Szu-Yi, Taipei Med Univ, Coll Med Sci \& Technol, PhD Program Neural Regenerat Med, Taipei, Taiwan.
   Hsu, Fei-Ting; Chen, Cheng-Yu, Taipei Med Univ Hosp, Dept Med Imaging, Taipei, Taiwan.
   Hsu, Fei-Ting; Chen, Cheng-Yu, Taipei Med Univ, Sch Med, Dept Radiol, Coll Med, Taipei, Taiwan.
   Hsu, Fei-Ting; Chen, Cheng-Yu, Taipei Med Univ, Coll Med, Res Ctr Translat Imaging TIRC, Taipei, Taiwan.
   Chiang, Yung-Hsiao, Taipei Med Univ Hosp, Div Neurosurg, Dept Surg, Taipei, Taiwan.
   Patria, Yudha Nur; Shih, Hsiu-Ming; Chang, Che-Chang, Taipei Med Univ, Grad Inst Translat Med, Coll Med Sci \& Technol, Taipei, Taiwan.
   Shih, Hsiu-Ming, Acad Sinica, Inst Biomed Sci, Taipei, Taiwan.
   Chang, Che-Chang, Taipei Med Univ Hosp, Neurosci Res Ctr, Taipei, Taiwan.}},
DOI = {{10.1002/1878-0261.12196}},
ISSN = {{1574-7891}},
EISSN = {{1878-0261}},
Keywords = {{glioblastoma multiform; integrin alpha V beta 3; invasion; metastasis;
   serum amyloid A1}},
Keywords-Plus = {{TUMOR-ASSOCIATED MACROPHAGES; CIRCULATING BIOMARKERS; GENETIC-MARKERS;
   EXPRESSION; RECEPTOR; MIGRATION; CANCER; SAA1; ALPHA(V)BETA(3);
   MECHANISM}},
Research-Areas = {{Oncology}},
Web-of-Science-Categories  = {{Oncology}},
Author-Email = {{ccchang168@tmu.edu.tw
   sichou@tmu.edu.tw}},
ResearcherID-Numbers = {{Patria, Yudha N/N-8871-2016
   Hsu, Fei-Ting/AAC-9238-2020
   Hsu, Tsung-I/AAK-9942-2020
   }},
ORCID-Numbers = {{Patria, Yudha N/0000-0002-4802-2685
   Hsu, Fei-Ting/0000-0002-2153-340X
   Hsu, Tsung-I/0000-0002-7524-7740
   Chou, Szu-Yi/0000-0002-4387-749X
   Chen, Cheng-Yu/0000-0003-0428-4373}},
Funding-Acknowledgement = {{Ministry of Science and Technology {[}MOST 105-2628-B-038-005-MY3, MOST
   104-2320-B-038-056-MY3]; Health and Welfare Surcharge of Tobacco
   Products {[}MOHW105-TDU-B-212-134001, MOHW106-TDU-B-212-144001]; Taipei
   Medical University {[}TMU100-AE3-Y13, TMU101-AE3-Y13]}},
Funding-Text = {{We acknowledge the Joint Biobank, Office of Human Research, Taipei
   Medical University, for providing patient samples and Wallace Academic
   Editing for the professional English editing. This work was supported by
   grants from the Ministry of Science and Technology (MOST
   105-2628-B-038-005-MY3) to SYC and (MOST 104-2320-B-038-056-MY3) to CCC,
   the Health and Welfare Surcharge of Tobacco Products
   (MOHW105-TDU-B-212-134001 and MOHW106-TDU-B-212-144001) to SYC and CCC,
   and the grant from Taipei Medical University (TMU100-AE3-Y13 and
   TMU101-AE3-Y13) to STY and CYL.}},
Cited-References = {{Basso D, 2014, CELL COMMUN SIGNAL, V12, DOI 10.1186/1478-811X-12-20.
   Chen MJ, 2014, IMMUNOBIOLOGY, V219, P916, DOI 10.1016/j.imbio.2014.08.002.
   Chou SY, 2005, J NEUROCHEM, V93, P310, DOI 10.1111/j.1471-4159.2005.03029.x.
   Connolly M, 2011, ANN RHEUM DIS, V70, P1296, DOI 10.1136/ard.2010.142240.
   D'Urso PI, 2015, CURR GENOMICS, V16, P304, DOI 10.2174/1389202916666150707155610.
   Dey M, 2016, STEM CELL REP, V7, P471, DOI 10.1016/j.stemcr.2016.07.024.
   Garrisi VM, 2011, CLIN BIOCHEM, V44, P936, DOI 10.1016/j.clinbiochem.2011.04.013.
   Gebhardt C, 2006, BIOCHEM PHARMACOL, V72, P1622, DOI 10.1016/j.bcp.2006.05.017.
   GLADSON CL, 1991, J CLIN INVEST, V88, P1924, DOI 10.1172/JCI115516.
   Guerrero PA, 2017, ONCOGENE, V36, P6568, DOI 10.1038/onc.2017.248.
   He JT, 2012, MOL CELL PROTEOMICS, V11, DOI 10.1074/mcp.M111.010744.
   Hill C, 2003, ADV ANAT PATHOL, V10, P212, DOI 10.1097/00125480-200307000-00004.
   Hoshino A, 2015, NATURE, V527, P329, DOI 10.1038/nature15756.
   Hu J, 2015, ONCOGENE, V34, P4078, DOI 10.1038/onc.2014.336.
   Jamal M, 2012, NEOPLASIA, V14, P150, DOI 10.1593/neo.111794.
   Jankowski K, 2003, CANCER RES, V63, P7926.
   Kim YJ, 2015, PROTEOMICS, V15, P3116, DOI 10.1002/pmic.201400382.
   Knebel FH, 2017, J NEURO-ONCOL, V132, P383, DOI 10.1007/s11060-017-2386-z.
   Knebel FH, 2013, MEDIAT INFLAMM, V2013, DOI 10.1155/2013/509089.
   Kros JM, 2015, NEURO-ONCOLOGY, V17, P343, DOI 10.1093/neuonc/nou207.
   Liang CC, 2007, NAT PROTOC, V2, P329, DOI 10.1038/nprot.2007.30.
   Lu JH, 2014, P NATL ACAD SCI USA, V111, P5189, DOI 10.1073/pnas.1322357111.
   Lung HL, 2015, ONCOGENE, V34, P878, DOI 10.1038/onc.2014.12.
   Mantovani A, 2017, NAT REV CLIN ONCOL, V14, P399, DOI 10.1038/nrclinonc.2016.217.
   McNamara Mairead G, 2013, Cancers (Basel), V5, P1103, DOI 10.3390/cancers5031103.
   Milan E, 2012, J PROTEOMICS, V76, P91, DOI 10.1016/j.jprot.2012.06.022.
   Noy R, 2014, IMMUNITY, V41, P49, DOI 10.1016/j.immuni.2014.06.010.
   Parry PV, 2012, NEUROSURGERY, V70, pN23, DOI 10.1227/01.neu.0000413227.80467.92.
   Peng G, 2015, TUMOR BIOL, V36, P3309, DOI 10.1007/s13277-014-2963-0.
   Popescu ID, 2014, PROTEOME SCI, V12, DOI 10.1186/s12953-014-0047-0.
   Qiu SW, 2013, J TRANSL MED, V11, DOI 10.1186/1479-5876-11-10.
   Ren YJ, 2014, DIAGN PATHOL, V9, DOI 10.1186/1746-1596-9-16.
   Rich JN, 2005, CANCER RES, V65, P4051, DOI 10.1158/0008-5472.CAN-04-3936.
   Ritchie ME, 2007, BIOINFORMATICS, V23, P2700, DOI 10.1093/bioinformatics/btm412.
   Rodriguez Luis G., 2004, V294, P23.
   Schnell O, 2008, BRAIN PATHOL, V18, P378, DOI 10.1111/j.1750-3639.2008.00137.x.
   Schnell O, 2009, NEURO-ONCOLOGY, V11, P861, DOI 10.1215/15228517-2009-024.
   Schwartzkopff F, 2009, INNATE IMMUN-LONDON, V15, P368, DOI 10.1177/1753425909106171.
   Sreekanthreddy P, 2010, CANCER EPIDEM BIOMAR, V19, P1409, DOI 10.1158/1055-9965.EPI-09-1077.
   Sung HJ, 2011, J PROTEOME RES, V10, P1383, DOI 10.1021/pr101154j.
   Talloen W, 2010, P NATL ACAD SCI USA, V107, pE173, DOI 10.1073/pnas.1010604107.
   Touat M, 2015, EXPERT REV MOL DIAGN, V15, P1311, DOI 10.1586/14737159.2015.1087315.
   van Bon L, 2014, NEW ENGL J MED, V370, P433, DOI 10.1056/NEJMoa1114576.
   Villapol S, 2015, AM J PATHOL, V185, P2641, DOI 10.1016/j.ajpath.2015.06.016.
   Wang J, 2015, BIOCHEM BIOPH RES CO, V465, P1, DOI 10.1016/j.bbrc.2015.07.148.
   Yan XW, 2011, P NATL ACAD SCI USA, V108, P1591, DOI 10.1073/pnas.1018696108.
   Yang L, 2017, J HEMATOL ONCOL, V10, DOI 10.1186/s13045-017-0430-2.
   Yang M, 2016, ONCOTARGET, V7, P35843, DOI 10.18632/oncotarget.8561.
   Zheng X, 2017, ONCOTARGET, V8, P48436, DOI 10.18632/oncotarget.17061.
   Zhou Y, 2002, J BIOL CHEM, V277, P49481, DOI 10.1074/jbc.M206222200.}},
Number-of-Cited-References = {{50}},
Times-Cited = {{16}},
Usage-Count-Last-180-days = {{0}},
Usage-Count-Since-2013 = {{3}},
Journal-ISO = {{Mol. Oncol.}},
Doc-Delivery-Number = {{GF1BZ}},
Web-of-Science-Index = {{Science Citation Index Expanded (SCI-EXPANDED)}},
Unique-ID = {{WOS:000431668400012}},
OA = {{gold, Green Published}},
DA = {{2022-01-16}},
}

@article{ WOS:000477786400063,
Author = {SoRelle, Elliott Daniel and Yecies, Derek William and Liba, Orly and
   Bennett, Frederick Christian and Graef, Claus Moritz and Dutta, Rebecca
   and Mitra, Siddhartha and Joubert, Lydia-Marie and Cheshier, Samuel and
   Grant, Gerald A. and de la Zerda, Adam},
Title = {{Spatiotemporal Tracking of Brain-Tumor-Associated Myeloid Cells in Vivo
   through Optical Coherence Tomography with Plasmonic Labeling and Speckle
   Modulation}},
Journal = {{ACS NANO}},
Year = {{2019}},
Volume = {{13}},
Number = {{7}},
Pages = {{7985-7995}},
Month = {{JUL}},
Abstract = {{By their nature, tumors pose a set of profound challenges to the immune
   system with respect to cellular recognition and response coordination.
   Recent research indicates that leukocyte subpopulations, especially
   tumor-associated macrophages (TAMs), can exert substantial influence on
   the efficacy of various cancer immunotherapy treatment strategies. To
   better study and understand the roles of TAMs in determining
   immunotherapeutic outcomes, significant technical challenges associated
   with dynamically monitoring single cells of interest in relevant live
   animal models of solid tumors must be overcome. However, imaging
   techniques with the requisite combination of spatiotemporal resolution,
   cell-specific contrast, and sufficient signal-to-noise at increasing
   depths in tissue are exceedingly limited. Here we describe a method to
   enable high-resolution, wide-field, longitudinal imaging of TAMs based
   on speckle-modulating optical coherence tomography (SM-OCT) and spectral
   scattering from an optimized contrast agent. The approach's improvements
   to OCT detection sensitivity and noise reduction enabled high resolution
   OCT-based observation of individual cells of a specific host lineage in
   live animals. We found that large gold nanorods (LGNRs) that exhibit a
   narrow-band, enhanced scattering cross-section can selectively label
   TAMs and activate microglia in an in vivo orthotopic murine model of
   glioblastoma multiforme. We demonstrated near real-time tracking of the
   migration of cells within these myeloid subpopulations. The intrinsic
   spatiotemporal resolution, imaging depth, and contrast sensitivity
   reported herein may facilitate detailed studies of the fundamental
   behaviors of TAMs and other leukocytes at the single-cell level in vivo,
   including intratumoral distribution heterogeneity and roles in
   modulating cancer proliferation.}},
Publisher = {{AMER CHEMICAL SOC}},
Address = {{1155 16TH ST, NW, WASHINGTON, DC 20036 USA}},
Type = {{Article}},
Language = {{English}},
Affiliation = {{de la Zerda, A (Corresponding Author), Stanford Univ, Dept Biol Struct, 299 Campus Dr, Stanford, CA 94305 USA.
   de la Zerda, A (Corresponding Author), Stanford Univ, Biophys Proram, 299 Campus Dr, Stanford, CA 94305 USA.
   de la Zerda, A (Corresponding Author), Stanford Univ, Mol Imaging Program MIPS, 299 Campus Dr, Stanford, CA 94305 USA.
   de la Zerda, A (Corresponding Author), Stanford Univ, Bio X Program, 299 Campus Dr, Stanford, CA 94305 USA.
   de la Zerda, A (Corresponding Author), Stanford Univ, Dept Elect Engn, 299 Campus Dr, Stanford, CA 94305 USA.
   de la Zerda, A (Corresponding Author), Chan Zuckerberg Biohub, 499 Illinois, San Francisco, CA 94158 USA.
   SoRelle, Elliott Daniel; Yecies, Derek William; Liba, Orly; Bennett, Frederick Christian; Dutta, Rebecca; de la Zerda, Adam, Stanford Univ, Dept Biol Struct, 299 Campus Dr, Stanford, CA 94305 USA.
   SoRelle, Elliott Daniel; de la Zerda, Adam, Stanford Univ, Biophys Proram, 299 Campus Dr, Stanford, CA 94305 USA.
   SoRelle, Elliott Daniel; Liba, Orly; Dutta, Rebecca; de la Zerda, Adam, Stanford Univ, Mol Imaging Program MIPS, 299 Campus Dr, Stanford, CA 94305 USA.
   SoRelle, Elliott Daniel; Liba, Orly; Dutta, Rebecca; de la Zerda, Adam, Stanford Univ, Bio X Program, 299 Campus Dr, Stanford, CA 94305 USA.
   Yecies, Derek William; Graef, Claus Moritz; Mitra, Siddhartha; Cheshier, Samuel; Grant, Gerald A., Stanford Univ, Dept Neurosurg, Div Pediat Neurosurg, 299 Campus Dr, Stanford, CA 94305 USA.
   Liba, Orly; de la Zerda, Adam, Stanford Univ, Dept Elect Engn, 299 Campus Dr, Stanford, CA 94305 USA.
   Mitra, Siddhartha; Cheshier, Samuel; Grant, Gerald A., Stanford Univ, Inst Stem Cell Biol \& Regenerat Med, 299 Campus Dr, Stanford, CA 94305 USA.
   Mitra, Siddhartha; Cheshier, Samuel; Grant, Gerald A., Stanford Univ, Ludwig Canc Ctr, 299 Campus Dr, Stanford, CA 94305 USA.
   Joubert, Lydia-Marie, Stanford Univ, Cell Sci Imaging Facil, 299 Campus Dr, Stanford, CA 94305 USA.
   de la Zerda, Adam, Chan Zuckerberg Biohub, 499 Illinois, San Francisco, CA 94158 USA.
   Mitra, Siddhartha, Univ Colorado, Dept Pediat, Anschutz Med Campus,Mail Stop 13001 E 17th Pl, Aurora, CO 80045 USA.
   Joubert, Lydia-Marie, Stellenbosch Univ, Chamber Mines Bldg, ZA-7600 Stellenbosch, South Africa.
   Cheshier, Samuel, Univ Utah, Primary Childrens Hosp, Dept Pediat Neurosurg, 100 N Mario Capecchi Dr,Suite 3850, Salt Lake City, UT 84113 USA.}},
DOI = {{10.1021/acsnano.9b02656}},
ISSN = {{1936-0851}},
EISSN = {{1936-086X}},
Keywords = {{OCT; gold nanorods; biomedical imaging; tumor-associated macrophages;
   glioblastoma}},
Keywords-Plus = {{EX-VIVO; MACROPHAGES; MICROGLIA; IRON; MICROVASCULATURE; MIGRATION;
   PROTEIN; GROWTH; IBA1; MRI}},
Research-Areas = {{Chemistry; Science \& Technology - Other Topics; Materials Science}},
Web-of-Science-Categories  = {{Chemistry, Multidisciplinary; Chemistry, Physical; Nanoscience \&
   Nanotechnology; Materials Science, Multidisciplinary}},
Author-Email = {{adlz@stanford.edu}},
ORCID-Numbers = {{Joubert, Lydia-Marie/0000-0002-4709-007X
   Liba, Orly/0000-0003-4625-9838}},
Funding-Acknowledgement = {{Claire Giannini Fund; United States Air ForceUnited States Department of
   Defense {[}FA9550-15-1-0007]; National Institutes of HealthUnited States
   Department of Health \& Human ServicesNational Institutes of Health
   (NIH) - USA {[}NIH DP50D012179]; National Science FoundationNational
   Science Foundation (NSF) {[}NSF 1438340]; Damon Runyon Cancer Research
   Foundation {[}06-13]; Susan G. Komen Breast Cancer FoundationSusan G.
   Komen Breast Cancer Foundation {[}SAB15-00003]; Mary Kay Foundation
   {[}017-14]; Donald E. and Delia B. Baxter Foundation; Skippy Frank
   Foundation; Center for Cancer Nanotechnology Excellence and Translation
   (CCNE-T); Center for Cancer Nanotechnology Excellence and Translation
   (NIH-NCI) {[}U54CA151459]; Stanford Bio-X Inter- disciplinary Initiative
   Program {[}IIP6-43]; Pew Charitable Trusts; Alexander and Margaret
   Stewart Trust; Stanford Biophysics Program {[}T32 GM-08294]; Stanford
   Bowes Bio-X Graduate Fellowship; Tashia and John Morgridge Endowed
   Postdoctoral Fellowship from the Child Health Research Institute at
   Lucille Packard Children's Hospital; National Institute of Neurological
   Disorders and Stroke of the National Institutes of HealthUnited States
   Department of Health \& Human ServicesNational Institutes of Health
   (NIH) - USANIH National Institute of Neurological Disorders \& Stroke
   (NINDS) {[}R25NS065741]; NIHUnited States Department of Health \& Human
   ServicesNational Institutes of Health (NIH) - USA {[}NS069375]; NATIONAL
   INSTITUTE OF NEUROLOGICAL DISORDERS AND STROKEUnited States Department
   of Health \& Human ServicesNational Institutes of Health (NIH) - USANIH
   National Institute of Neurological Disorders \& Stroke (NINDS)
   {[}R25NS065741] Funding Source: NIH RePORTER; OFFICE OF THE DIRECTOR,
   NATIONAL INSTITUTES OF HEALTHUnited States Department of Health \& Human
   ServicesNational Institutes of Health (NIH) - USA {[}DP5OD012179]
   Funding Source: NIH RePORTER}},
Funding-Text = {{This work was funded in part by grants from the Claire Giannini Fund,
   the United States Air Force (FA9550-15-1-0007), the National Institutes
   of Health (NIH DP50D012179), the National Science Foundation (NSF
   1438340), the Damon Runyon Cancer Research Foundation (DFS\#06-13), the
   Susan G. Komen Breast Cancer Foundation (SAB15-00003), the Mary Kay
   Foundation (017-14), the Donald E. and Delia B. Baxter Foundation, the
   Skippy Frank Foundation, the Center for Cancer Nanotechnology Excellence
   and Translation (CCNE-T; NIH-NCI U54CA151459), and the Stanford Bio-X
   Inter- disciplinary Initiative Program (IIP6-43). A.d.l.Z. is a Chan
   Zuckerberg Biohub investigator and a Pew-Stewart Scholar for Cancer
   Research supported by The Pew Charitable Trusts and The Alexander and
   Margaret Stewart Trust. E.S.R. wishes to acknowledge funding from the
   Stanford Biophysics Program training grant (T32 GM-08294). O.L. is
   grateful for a Stanford Bowes Bio-X Graduate Fellowship. Research
   reported in this publication was supported by the Tashia and John
   Morgridge Endowed Postdoctoral Fellowship from the Child Health Research
   Institute at Lucille Packard Children's Hospital as well as the National
   Institute of Neurological Disorders and Stroke of the National
   Institutes of Health under Award Number R25NS065741. The content is
   solely the responsibility of the authors and does not necessarily
   represent the official views of the National Institutes of Health. We
   also thank C. Wilson for training regarding the preparation of murine
   cranial windows, as well as A. Olson and the Stanford Neuroscience
   Microscopy Service (supported by NIH NS069375) for access to Imaris x64
   software. Special thanks to R. Suhar for original artwork in Figure
   <SUP>1,</SUP>, and the Table of Contents graphic.}},
Cited-References = {{Al Rawashdeh W, 2015, J NANOPART RES, V17, DOI 10.1007/s11051-015-2949-x.
   Arlauckas SP, 2017, SCI TRANSL MED, V9, DOI 10.1126/scitranslmed.aal3604.
   Becher B, 1996, GLIA, V18, P1.
   Bennett ML, 2016, P NATL ACAD SCI USA, V113, pE1738, DOI 10.1073/pnas.1525528113.
   Bohlen CJ, 2017, NEURON, V94, P759, DOI 10.1016/j.neuron.2017.04.043.
   Campbell JL, 2017, BIOMATERIALS, V135, P42, DOI 10.1016/j.biomaterials.2017.04.045.
   Candolfi M, 2007, J NEURO-ONCOL, V85, P133, DOI 10.1007/s11060-007-9400-9.
   CHAPMAN EH, 1981, J CLIN PATHOL, V34, P1083, DOI 10.1136/jcp.34.10.1083.
   Condeelis J, 2006, CELL, V124, P263, DOI 10.1016/j.cell.2006.01.007.
   Cuccarese MF, 2017, NAT COMMUN, V8, DOI 10.1038/ncomms14293.
   Daldrup-Link HE, 2011, CLIN CANCER RES, V17, P5695, DOI 10.1158/1078-0432.CCR-10-3420.
   FORD AL, 1995, J IMMUNOL, V154, P4309.
   Gosselin D, 2017, SCIENCE, V356, DOI 10.1126/science.aal3222.
   Grabher C, 2007, J LEUKOCYTE BIOL, V81, P263, DOI 10.1189/jlb.0806526.
   GRAEBER MB, 1990, J NEUROIMMUNOL, V27, P121, DOI 10.1016/0165-5728(90)90061-Q.
   HUANG D, 1991, SCIENCE, V254, P1178, DOI 10.1126/science.1957169.
   Kim TS, 2014, OPT LETT, V39, P3082, DOI 10.1364/OL.39.003082.
   Kingham PJ, 1999, J NEUROCHEM, V73, P538, DOI 10.1046/j.1471-4159.1999.0730538.x.
   Kirschbaum K, 2016, P NATL ACAD SCI USA, V113, P13227, DOI 10.1073/pnas.1609397113.
   Kut C, 2015, SCI TRANSL MED, V7, DOI 10.1126/scitranslmed.3010611.
   Liba O, 2017, NAT COMMUN, V8, DOI 10.1038/ncomms15845.
   Liba O, 2016, SCI REP-UK, V6, DOI 10.1038/srep23337.
   Makela AV, 2017, SCI REP-UK, V7, DOI 10.1038/srep42109.
   Mantovani A, 2006, CANCER METAST REV, V25, P315, DOI 10.1007/s10555-006-9001-7.
   Mariampillai A, 2008, OPT LETT, V33, P1530, DOI 10.1364/OL.33.001530.
   Miller MA, 2017, SCI TRANSL MED, V9, DOI 10.1126/scitranslmed.aal0225.
   Miller MA, 2015, SCI TRANSL MED, V7, DOI 10.1126/scitranslmed.aac6522.
   Ohsawa K, 2000, J CELL SCI, V113, P3073.
   OTSU N, 1979, IEEE T SYST MAN CYB, V9, P62, DOI 10.1109/TSMC.1979.4310076.
   Pal R, 2016, INT IMMUNOPHARMACOL, V38, P332, DOI 10.1016/j.intimp.2016.06.006.
   Paris S, 2006, LECT NOTES COMPUT SC, V3954, P568.
   Sasaki Y, 2001, BIOCHEM BIOPH RES CO, V286, P292, DOI 10.1006/bbrc.2001.5388.
   Seekell K, 2013, BIOMED OPT EXPRESS, V4, P2284, DOI 10.1364/BOE.4.002284.
   Sen D, 2016, J BIOMED OPT, V21, DOI 10.1117/1.JBO.21.6.066002.
   Slepko N, 1996, GLIA, V16, P241.
   Solinas G, 2009, J LEUKOCYTE BIOL, V86, P1065, DOI 10.1189/jlb.0609385.
   SoRelle ED, 2016, ELIFE, V5, DOI 10.7554/eLife.16352.
   SoRelle ED, 2015, LANGMUIR, V31, P12339, DOI 10.1021/acs.langmuir.5b02902.
   Tomasi C, 1998, SIXTH INTERNATIONAL CONFERENCE ON COMPUTER VISION, P839, DOI 10.1109/ICCV.1998.710815.
   Tucker-Schwartz JM, 2014, BIOMED OPT EXPRESS, V5, P1731, DOI 10.1364/BOE.5.001731.
   Vakoc BJ, 2009, NAT MED, V15, P1219, DOI 10.1038/nm.1971.
   von Maltzahn G, 2009, CANCER RES, V69, P3892, DOI 10.1158/0008-5472.CAN-08-4242.
   Winetraub Y, 2016, APPL PHYS LETT, V108, DOI 10.1063/1.4939547.
   Ye XC, 2013, NANO LETT, V13, P765, DOI 10.1021/nl304478h.
   Zanganeh S, 2016, NAT NANOTECHNOL, V11, P986, DOI {[}10.1038/nnano.2016.168, 10.1038/NNANO.2016.168].
   Zhang M, 2014, BIOMED OPT EXPRESS, V5, P167, DOI {[}10.1364/BOE.5.000167, 10.1364/BOE.4.001673].
   Zhang M, 2016, PLOS ONE, V11, DOI 10.1371/journal.pone.0153550.}},
Number-of-Cited-References = {{47}},
Times-Cited = {{7}},
Usage-Count-Last-180-days = {{3}},
Usage-Count-Since-2013 = {{28}},
Journal-ISO = {{ACS Nano}},
Doc-Delivery-Number = {{IM1XY}},
Web-of-Science-Index = {{Science Citation Index Expanded (SCI-EXPANDED)}},
Unique-ID = {{WOS:000477786400063}},
OA = {{Green Accepted}},
DA = {{2022-01-16}},
}

@article{ WOS:000312032100018,
Author = {Komohara, Yoshihiro and Horlad, Hasita and Ohnishi, Koji and Fujiwara,
   Yukio and Bai, Bing and Nakagawa, Takenobu and Suzu, Shinya and
   Nakamura, Hideo and Kuratsu, Jun-ichi and Takeya, Motohiro},
Title = {{Importance of direct macrophage - Tumor cell interaction on progression
   of human glioma}},
Journal = {{CANCER SCIENCE}},
Year = {{2012}},
Volume = {{103}},
Number = {{12}},
Pages = {{2165-2172}},
Month = {{DEC}},
Abstract = {{We previously showed tumor-associated macrophages/microglia (TAMs)
   polarized to the M2 phenotype were significantly involved in tumor cell
   proliferation and poor clinical prognosis in patients with high grade
   gliomas. However, the detailed molecular mechanisms involved in the
   interaction between TAMs and tumor cells have been unclear. Current
   results reveal that, in coculture with human macrophages, BrdU
   incorporation was significantly elevated in glioma cells, and signal
   transducer and activator of transcription-3 (Stat3) activation was found
   in both cell types. Direct mixed coculture led to stronger Stat3
   activation in tumor cells than did indirect separate coculture in
   Transwell chamber dishes. Screening with an array kit for
   phospho-receptor tyrosine kinases revealed that phosphorylation of
   macrophage-colony stimulating factor receptor (M-CSFR, CD115, or c-fms)
   is possibly involved in this cellcell interaction; M-CSFR activation was
   detected in both cell types. Coculture-induced tumor cell activation was
   suppressed by siRNA-mediated downregulation of the M-CSFR in macrophages
   and by an inhibitor of M-CSFR (GW2580). Immunohistochemical analysis of
   phosphorylated (p)M-CSFR, pStat3, M-CSF, M2 ratio, and MIB-1(\%) in high
   grade gliomas revealed that higher staining of pM-CSFR in tumor cells
   was significantly associated with higher M-CSF expression and higher
   MIB-1(\%). Higher staining of pStat3 was associated with higher
   MIB-1(\%). High M2 ratios were closely correlated with high MIB-1(\%)
   and poor clinical prognosis. Targeting these molecules or deactivating
   M2 macrophages might be useful therapeutic strategies for high grade
   glioma patients. (Cancer Sci 2012; 103: 2165-2172)}},
Publisher = {{WILEY}},
Address = {{111 RIVER ST, HOBOKEN 07030-5774, NJ USA}},
Type = {{Article}},
Language = {{English}},
Affiliation = {{Takeya, M (Corresponding Author), Kumamoto Univ, Dept Cell Pathol, Grad Sch Med Sci, Kumamoto, Japan.
   Komohara, Yoshihiro; Horlad, Hasita; Ohnishi, Koji; Fujiwara, Yukio; Bai, Bing; Nakagawa, Takenobu; Takeya, Motohiro, Kumamoto Univ, Dept Cell Pathol, Grad Sch Med Sci, Kumamoto, Japan.
   Suzu, Shinya, Kumamoto Univ, Ctr AIDS Res, Kumamoto, Japan.
   Nakamura, Hideo; Kuratsu, Jun-ichi, Kumamoto Univ, Dept Neurosurg, Grad Sch Med Sci, Kumamoto, Japan.}},
DOI = {{10.1111/cas.12015}},
ISSN = {{1347-9032}},
EISSN = {{1349-7006}},
Keywords-Plus = {{COLONY-STIMULATING FACTOR; SIGNAL TRANSDUCER; POOR-PROGNOSIS; STAT3;
   EXPRESSION; INHIBITION; ACTIVATION; GROWTH; CANCER; ANGIOGENESIS}},
Research-Areas = {{Oncology}},
Web-of-Science-Categories  = {{Oncology}},
Author-Email = {{takeya@kumamoto-u.ac.jp}},
ResearcherID-Numbers = {{Suzu, Shinya/F-5786-2013
   }},
ORCID-Numbers = {{Suzu, Shinya/0000-0003-2531-4770
   Ohnishi, Koji/0000-0002-6790-6902}},
Funding-Acknowledgement = {{Ministry of Education, Culture, Sports, Science, and Technology of
   JapanMinistry of Education, Culture, Sports, Science and Technology,
   Japan (MEXT) {[}B20390113, 21790388]; Grants-in-Aid for Scientific
   ResearchMinistry of Education, Culture, Sports, Science and Technology,
   Japan (MEXT)Japan Society for the Promotion of ScienceGrants-in-Aid for
   Scientific Research (KAKENHI) {[}23790747] Funding Source: KAKEN}},
Funding-Text = {{We thank Ms Emi Kiyota, Mr Osamu Nakamura, and Ms Yui Hayashida
   (Department of Cell Pathology, Kumamoto University) for their technical
   assistance. This study was supported in part by Grants-in-Aid for
   Scientific Research (B20390113, 21790388) from the Ministry of
   Education, Culture, Sports, Science, and Technology of Japan.}},
Cited-References = {{Abou-Ghazal M, 2008, CLIN CANCER RES, V14, P8228, DOI 10.1158/1078-0432.CCR-08-1329.
   Baay M, 2011, CLIN DEV IMMUNOL, DOI 10.1155/2011/565187.
   Cheng FD, 2003, IMMUNITY, V19, P425, DOI 10.1016/S1074-7613(03)00232-2.
   Chihara T, 2010, CELL DEATH DIFFER, V17, P1917, DOI 10.1038/cdd.2010.60.
   Coniglio SJ, 2012, MOL MED, V18, P519, DOI 10.2119/molmed.2011.00217.
   Douglass TG, 2008, INT IMMUNOPHARMACOL, V8, P1354, DOI 10.1016/j.intimp.2008.04.016.
   Espinosa I, 2009, AM J PATHOL, V174, P2347, DOI 10.2353/ajpath.2009.081037.
   Fujita M, 2008, J IMMUNOL, V180, P2089, DOI 10.4049/jimmunol.180.4.2089.
   Fujita M, 2011, CANCER RES, V71, P2664, DOI 10.1158/0008-5472.CAN-10-3055.
   Gordon S, 2003, NAT REV IMMUNOL, V3, P23, DOI 10.1038/nri978.
   Hasita H, 2010, CANCER SCI, V101, P1913, DOI 10.1111/j.1349-7006.2010.01614.x.
   Hirano H, 2001, J NEUROSURG, V95, P89, DOI 10.3171/jns.2001.95.1.0089.
   Horikawa T, 2006, J MOL HISTOL, V37, P15, DOI 10.1007/s10735-006-9025-x.
   Hussain SF, 2007, CANCER RES, V67, P9630, DOI 10.1158/0008-5472.CAN-07-1243.
   Hussain SF, 2006, NEURO-ONCOLOGY, V8, P261, DOI 10.1215/15228517-2006-008.
   Jensen TO, 2009, J CLIN ONCOL, V27, P3330, DOI 10.1200/JCO.2008.19.9919.
   Komohara Y, 2008, J PATHOL, V216, P15, DOI 10.1002/path.2370.
   Komohara Y, 2011, J CLIN EXP HEMATOP, V51, P93, DOI 10.3960/jslrt.51.93.
   Komohara Y, 2011, CANCER SCI, V102, P1424, DOI 10.1111/j.1349-7006.2011.01945.x.
   Kubota Y, 2009, J EXP MED, V206, P1089, DOI 10.1084/jem.20081605.
   Kurahara H, 2011, J SURG RES, V167, pE211, DOI 10.1016/j.jss.2009.05.026.
   Niino D, 2010, PATHOL INT, V60, P278, DOI 10.1111/j.1440-1827.2010.02514.x.
   Nishie A, 1999, CLIN CANCER RES, V5, P1107.
   NOVAK U, 1995, BLOOD, V86, P2948, DOI 10.1182/blood.V86.8.2948.bloodjournal8682948.
   Page BDG, 2011, EXPERT OPIN THER PAT, V21, P65, DOI 10.1517/13543776.2011.539205.
   Pollard JW, 2004, NAT REV CANCER, V4, P71, DOI 10.1038/nrc1256.
   Priceman SJ, 2010, BLOOD, V115, P1461, DOI 10.1182/blood-2009-08-237412.
   Sherry MM, 2009, STEM CELLS, V27, P2383, DOI 10.1002/stem.185.
   Sica A, 2006, EUR J CANCER, V42, P717, DOI 10.1016/j.ejca.2006.01.003.
   Sica A, 2012, J CLIN INVEST, V122, P787, DOI 10.1172/JCI59643.
   Steidl C, 2010, NEW ENGL J MED, V362, P875, DOI 10.1056/NEJMoa0905680.
   STEIN J, 1990, BLOOD, V76, P1308, DOI 10.1182/blood.V76.7.1308.bloodjournal7671308.
   Takaishi K, 2010, CANCER SCI, V101, P2128, DOI 10.1111/j.1349-7006.2010.01652.x.
   Wu A, 2010, NEURO-ONCOLOGY, V12, P1113, DOI 10.1093/neuonc/noq082.
   Wu LY, 2011, AM J PATHOL, V179, P2131, DOI 10.1016/j.ajpath.2011.06.028.
   Yoshimura A, 2006, CANCER SCI, V97, P439, DOI 10.1111/j.1349-7006.2006.00197.x.
   Yu H, 2007, NAT REV IMMUNOL, V7, P41, DOI 10.1038/nri1995.
   Zhai HY, 2011, GLIA, V59, P472, DOI 10.1002/glia.21117.
   Zhang LY, 2009, GLIA, V57, P1458, DOI 10.1002/glia.20863.
   Zheng YH, 2009, BLOOD, V114, P3625, DOI 10.1182/blood-2009-05-220285.}},
Number-of-Cited-References = {{40}},
Times-Cited = {{74}},
Usage-Count-Last-180-days = {{0}},
Usage-Count-Since-2013 = {{20}},
Journal-ISO = {{Cancer Sci.}},
Doc-Delivery-Number = {{050DF}},
Web-of-Science-Index = {{Science Citation Index Expanded (SCI-EXPANDED)}},
Unique-ID = {{WOS:000312032100018}},
OA = {{Bronze, Green Published}},
DA = {{2022-01-16}},
}

@article{ WOS:000412096400011,
Author = {Sasaki, Atsushi},
Title = {{Microglia and brain macrophages: An update}},
Journal = {{NEUROPATHOLOGY}},
Year = {{2017}},
Volume = {{37}},
Number = {{5}},
Pages = {{452-464}},
Month = {{OCT}},
Abstract = {{Current immunohistochemical techniques have made the identification of
   microglia possible in routinely processed tissue sections from human
   brains. Previous studies have indicated that almost no neurological
   diseases exist without microglial activation. Activated microglia often
   secrete inflammatory cytokines in various diseases, including
   Alzheimer's disease, but microglial activation is not always associated
   with inflammation. The equation microglial activation means
   neuroinflammation is absurd and misleading. Neuropathologists are in the
   best position to provide clarity to end the existing confusion. The
   functions of microglia in the non-diseased brain probably include a role
   in synaptic maintenance, but defects in the expression of specific
   molecules on microglia can also cause leukoencephalopathy, such as
   Nasu-Hakola disease (NHD) and hereditary leukoencephalopathy with
   spheroids (HDLS). Microgliopathies is a new term used to designate
   conditions where microglial dysfunction is primary and at the center of
   the disease process. The molecules responsible are DAP12 or TREM2 in NHD
   and CSF1R in HDLS, respectively, but further studies are needed to
   clarify how exactly these microglial molecules influence the
   pathogenesis of axonal and myelin loss. Diffusely infiltrating glial
   tumors showing microglial differentiation (true microglioma) are
   exceedingly rare but recent evidence suggests that they indeed exist,
   although their molecular genetic characterization is still lacking.
   Participation of the expert neuropathology community will be required to
   identify additional cases and provide the latter. A large number of
   tumor-associated macrophages (TAMs), which are partly derived from
   microglia, have been observed in glioblastomas. In TAMs, the expression
   of M2-like molecules is higher than that of M1-like molecules, but the
   number and differentiation state of TAMs vary in the intratumoral area
   and with the type of macrophage markers used. In future studies, we
   should focus on the morphological and molecular alterations of the
   microglia that are specific to the disease where they are observed.}},
Publisher = {{WILEY}},
Address = {{111 RIVER ST, HOBOKEN 07030-5774, NJ USA}},
Type = {{Article}},
Language = {{English}},
Affiliation = {{Sasaki, A (Corresponding Author), Saitama Med Univ, Dept Pathol, 38 Morohongo,Moroyama Machi, Saitama 3500495, Japan.
   Sasaki, Atsushi, Saitama Med Univ, Dept Pathol, 38 Morohongo,Moroyama Machi, Saitama 3500495, Japan.}},
DOI = {{10.1111/neup.12354}},
ISSN = {{0919-6544}},
EISSN = {{1440-1789}},
Keywords = {{DAP12; glioblastoma; Microglia; microgliopathy; tumor-associated
   macrophages}},
Keywords-Plus = {{NASU-HAKOLA-DISEASE; CENTRAL-NERVOUS-SYSTEM; TUMOR-NECROSIS-FACTOR;
   HUMAN GLIOMAS; ALZHEIMERS-DISEASE; GROWTH-FACTOR; BONE-CYSTS; SCLEROSING
   LEUKOENCEPHALOPATHY; GLIOBLASTOMA-MULTIFORME; MONOCLONAL-ANTIBODIES}},
Research-Areas = {{Neurosciences \& Neurology; Pathology}},
Web-of-Science-Categories  = {{Clinical Neurology; Neurosciences; Pathology}},
Author-Email = {{asasaki@saitama-med.ac.jp}},
Cited-References = {{ADAMS CWM, 1990, ACTA NEUROPATHOL, V80, P208, DOI 10.1007/BF00308926.
   Badie B, 1999, NEUROSURGERY, V44, P1077, DOI 10.1097/00006123-199905000-00075.
   Benzing WC, 1999, NEUROBIOL AGING, V20, P581, DOI 10.1016/S0197-4580(99)00065-2.
   Bianchin MM, 2004, CELL MOL NEUROBIOL, V24, P1, DOI 10.1023/B:CEMN.0000012721.08168.ee.
   Biswas SK, 2008, J IMMUNOL, V180, P2011, DOI 10.4049/jimmunol.180.4.2011.
   BOKA G, 1994, NEUROSCI LETT, V172, P151, DOI 10.1016/0304-3940(94)90684-X.
   Bradshaw EM, 2013, NAT NEUROSCI, V16, P848, DOI 10.1038/nn.3435.
   Carr A, 2015, NEUROONCOL S5, V17, pv215, DOI {[}10.1093/neuonc/nov23607, DOI 10.1093/NEUONC/NOV23607].
   De Jager PL, 2009, NAT GENET, V41, P776, DOI 10.1038/ng.401.
   Del Rio-Hortega P., 1932, CYTOLOGY CELLULAR PA, P481.
   delsRio-Hortega P., 1919, TRAB LAB INVEST BIOL, V17, P29.
   Derecki NC, 2012, NATURE, V484, P105, DOI 10.1038/nature10907.
   Eikelenboom P, 2006, J NEURAL TRANSM, V113, P1685, DOI 10.1007/s00702-006-0575-6.
   Engler JR, 2012, PLOS ONE, V7, DOI 10.1371/journal.pone.0043339.
   Estes ML, 2014, BRAIN PATHOL, V24, P623, DOI 10.1111/bpa.12198.
   Fellner L, 2011, ACTA NEUROPATHOL, V121, P675, DOI 10.1007/s00401-011-0833-z.
   Feng X, 2015, ONCOTARGET, V6, P15077, DOI 10.18632/oncotarget.3730.
   Frazier JL, 2003, J NEURO-ONCOL, V64, P203, DOI 10.1023/A:1025695423097.
   Geissmann F, 2003, IMMUNITY, V19, P71, DOI 10.1016/S1074-7613(03)00174-2.
   Ginhoux F, 2010, SCIENCE, V330, P841, DOI 10.1126/science.1194637.
   Gordon S, 2003, NAT REV IMMUNOL, V3, P23, DOI 10.1038/nri978.
   Graeber MB, 2010, SCIENCE, V330, P783, DOI 10.1126/science.1190929.
   GRAEBER MB, 1994, NEUROPATH APPL NEURO, V20, P406, DOI 10.1111/j.1365-2990.1994.tb00987.x.
   Graeber MB, 2002, GLIA, V40, P252, DOI 10.1002/glia.10147.
   Graeber MB, 2002, GREENFIELDS NEUROPAT, VI, P123.
   Griciuc A, 2013, NEURON, V78, P631, DOI 10.1016/j.neuron.2013.04.014.
   GRIFFIN WST, 1989, P NATL ACAD SCI USA, V86, P7611.
   Grogan TM, 2008, WHO CLASSIFICATION T, P356.
   Guerreiro R, 2013, NEW ENGL J MED, V369, P1569, DOI 10.1056/NEJMc1306509.
   Hakola H P, 1972, Acta Psychiatr Scand Suppl, V232, P1.
   Hambardzumyan D, 2016, NAT NEUROSCI, V19, P20, DOI 10.1038/nn.4185.
   Hattori M, 2003, ACTA NEUROPATHOL, V106, P143, DOI 10.1007/s00401-003-0711-4.
   Hegi ME, 2005, NEW ENGL J MED, V352, P997, DOI 10.1056/NEJMoa043331.
   Hirano H, 2001, J NEUROSURG, V95, P89, DOI 10.3171/jns.2001.95.1.0089.
   Hsu CY, 2013, AM J SURG PATHOL, V37, P264, DOI 10.1097/PAS.0b013e318267b061.
   Hulette CM, 1996, MODERN PATHOL, V9, P316.
   Hunot S, 1999, J NEUROSCI, V19, P3440.
   Husemann J, 2002, GLIA, V40, P195, DOI 10.1002/glia.10148.
   Huysentruyt LC, 2011, ASN NEURO, V3, P183, DOI 10.1042/AN20110011.
   Ikeuchi Takeshi, 2012, Rinsho Shinkeigaku, V52, P1386.
   Imai Y, 1996, BIOCHEM BIOPH RES CO, V224, P855, DOI 10.1006/bbrc.1996.1112.
   Int Multiple Sclerosis Genetics, 2011, PLOS ONE, V6, DOI 10.1371/journal.pone.0018813.
   Ito D, 1998, MOL BRAIN RES, V57, P1, DOI 10.1016/S0169-328X(98)00040-0.
   Jenny B, 2006, J PATHOL, V209, P34, DOI 10.1002/path.1943.
   Kiialainen A, 2005, NEUROBIOL DIS, V18, P314, DOI 10.1016/j.nbd.2004.09.007.
   Kirik, 2016, NEUROSCI BEHAV PHYSL, V46, P284, DOI {[}DOI 10.1007/S11055-016-0231-Z, 10.1007/s11055-016-0231-z].
   Kleinschmidt-DeMasters BK, 2014, J NEUROPATH EXP NEUR, V73, P262, DOI 10.1097/NEN.0000000000000050.
   Klesney-Tait J, 2006, NAT IMMUNOL, V7, P1266, DOI 10.1038/ni1411.
   Komohara Y, 2008, J PATHOL, V216, P15, DOI 10.1002/path.2370.
   Komohara Y, 2014, CANCER SCI, V105, P1, DOI 10.1111/cas.12314.
   Komohara Y, 2012, CANCER SCI, V103, P2165, DOI 10.1111/cas.12015.
   Kondo T, 2002, NEUROLOGY, V59, P1105, DOI 10.1212/WNL.59.7.1105.
   Konno T, 2014, NEUROLOGY, V82, P139, DOI 10.1212/WNL.0000000000000046.
   Lahmar Q, 2016, BBA-REV CANCER, V1865, P23, DOI 10.1016/j.bbcan.2015.06.009.
   Lavin Y, 2014, CELL, V159, P1312, DOI 10.1016/j.cell.2014.11.018.
   Liu GJ, 2014, BRAIN PATHOL, V24, P631, DOI 10.1111/bpa.12196.
   Mantovani A, 2004, TRENDS IMMUNOL, V25, P677, DOI 10.1016/j.it.2004.09.015.
   MARTINEZ AJ, 1995, PATHOL RES PRACT, V191, P427, DOI 10.1016/S0344-0338(11)80730-2.
   Martinez FO, 2009, ANNU REV IMMUNOL, V27, P451, DOI 10.1146/annurev.immunol.021908.132532.
   Mathews A, 2016, CLIN NEUROPATHOL, V35, P302, DOI 10.5414/NP300938.
   McDonald DR, 1997, J NEUROSCI, V17, P2284.
   Mignogna C, 2016, PATHOL RES PRACT, V212, P491, DOI 10.1016/j.prp.2016.02.020.
   Mills CD, 2000, J IMMUNOL, V164, P6166, DOI 10.4049/jimmunol.164.12.6166.
   MOGI M, 1994, NEUROSCI LETT, V180, P147, DOI 10.1016/0304-3940(94)90508-8.
   MORANTZ RA, 1979, J NEUROSURG, V50, P305, DOI 10.3171/jns.1979.50.3.0305.
   MORIMURA T, 1990, ACTA NEUROPATHOL, V80, P287, DOI 10.1007/BF00294647.
   Mosser DM, 2008, NAT REV IMMUNOL, V8, P958, DOI 10.1038/nri2448.
   Murray PJ, 2014, IMMUNITY, V41, P14, DOI 10.1016/j.immuni.2014.06.008.
   NASU T, 1973, ACTA PATHOL JAPON, V23, P539.
   Neumann H, 2007, J NEUROIMMUNOL, V184, P92, DOI 10.1016/j.jneuroim.2006.11.032.
   Nishie M, 2004, ACTA NEUROPATHOL, V107, P292, DOI 10.1007/s00401-003-0811-1.
   Okada M, 2009, INT J ONCOL, V34, P1621, DOI 10.3892/ijo\_00000292.
   Otero K, 2009, NAT IMMUNOL, V10, P734, DOI 10.1038/ni.1744.
   Oyanagi K, 2017, BRAIN PATHOL, V27, P748, DOI 10.1111/bpa.12443.
   Paloneva J, 2002, AM J HUM GENET, V71, P656, DOI 10.1086/342259.
   Paloneva J, 2000, NAT GENET, V25, P357, DOI 10.1038/77153.
   Paloneva J, 2001, NEUROLOGY, V56, P1552, DOI 10.1212/WNL.56.11.1552.
   PAULUS W, 1992, ACTA NEUROPATHOL, V84, P538, DOI 10.1007/BF00304473.
   Pittock SJ, 2010, BRAIN, V133, P2626, DOI 10.1093/brain/awq164.
   Pixley FJ, 2004, TRENDS CELL BIOL, V14, P628, DOI 10.1016/j.tcb.2004.09.016.
   Platten M, 2003, ANN NEUROL, V54, P388, DOI 10.1002/ana.10679.
   Pyonteck SM, 2013, NAT MED, V19, P1264, DOI 10.1038/nm.3337.
   Rademakers R, 2012, NAT GENET, V44, P200, DOI 10.1038/ng.1027.
   Ransohoff RM, 2009, ANNU REV IMMUNOL, V27, P119, DOI 10.1146/annurev.immunol.021908.132528.
   Riku Y, 2014, J NEUROPATH EXP NEUR, V73, P1183, DOI 10.1097/NEN.0000000000000139.
   Roggendorf W, 1996, ACTA NEUROPATHOL, V92, P288, DOI 10.1007/s004010050520.
   ROSSI ML, 1987, ACTA NEUROPATHOL, V74, P269, DOI 10.1007/BF00688191.
   Salter MW, 2014, CELL, V158, P15, DOI 10.1016/j.cell.2014.06.008.
   Sasaki A, 1996, PATHOL INT, V46, P15, DOI 10.1111/j.1440-1827.1996.tb03528.x.
   SASAKI A, 1993, ACTA NEUROPATHOL, V86, P337, DOI 10.1007/BF00369445.
   SASAKI A, 1992, NEUROPATH APPL NEURO, V18, P13, DOI 10.1111/j.1365-2990.1992.tb00761.x.
   Sasaki A, 2003, NEUROSCI LETT, V338, P17, DOI 10.1016/S0304-3940(02)01332-0.
   Sasaki A, 1998, J NEUROPATH EXP NEUR, V57, P653, DOI 10.1097/00005072-199807000-00002.
   SASAKI A, 1991, VIRCHOWS ARCH A, V419, P291, DOI 10.1007/BF01606520.
   Sasaki A, 2004, NEUROPATH APPL NEURO, V30, P447, DOI 10.1111/j.1365-2990.2004.00556.x.
   Sasaki A, 2015, NEUROGENETICS, V16, P265, DOI 10.1007/s10048-015-0451-3.
   Sasaki A, 2013, NEUROPATHOLOGY, V33, P505, DOI 10.1111/neup.12015.
   Satoh J, 2011, NEUROPATHOLOGY, V31, P363, DOI 10.1111/j.1440-1789.2010.01174.x.
   Schuberth M, 2014, NERVENARZT, V85, P465, DOI 10.1007/s00115-014-4052-4.
   Sessa G, 2004, EUR J NEUROSCI, V20, P2617, DOI 10.1111/j.1460-9568.2004.03729.x.
   Shaftel SS, 2007, J CLIN INVEST, V117, P1595, DOI 10.1172/JCI31450.
   Sheng JG, 1997, J NEUROPATH EXP NEUR, V56, P285, DOI 10.1097/00005072-199703000-00007.
   Sierra A, 2013, FRONT CELL NEUROSCI, V7, DOI 10.3389/fncel.2013.00006.
   Stankovic ND, 2016, ACTA NEUROPATHOL, V131, P347, DOI 10.1007/s00401-015-1524-y.
   Stefanik DF, 2001, J NEURO-ONCOL, V55, P91, DOI 10.1023/A:1013329832067.
   STREIT WJ, 1988, GLIA, V1, P301, DOI 10.1002/glia.440010502.
   Streit WJ, 2014, ACTA NEUROPATHOL COM, V2, DOI 10.1186/s40478-014-0142-6.
   Streit WJ, 2014, GLIA, V62, P96, DOI 10.1002/glia.22589.
   Stupp R, 2009, LANCET ONCOL, V10, P459, DOI 10.1016/S1470-2045(09)70025-7.
   Szulzewsky F, 2015, PLOS ONE, V10, DOI 10.1371/journal.pone.0116644.
   von Eitzen U, 1998, J NEUROPATH EXP NEUR, V57, P246, DOI 10.1097/00005072-199803000-00006.
   Wake H, 2009, J NEUROSCI, V29, P3974, DOI 10.1523/JNEUROSCI.4363-08.2009.
   Wakselman S, 2008, J NEUROSCI, V28, P8138, DOI 10.1523/JNEUROSCI.1006-08.2008.
   Wei J, 2013, CLIN DEV IMMUNOL, DOI 10.1155/2013/285246.
   Wierzba-Bobrowicz T, 2002, FOLIA NEUROPATHOL, V40, P125.
   Wu WN, 2013, HUM PATHOL, V44, P1177, DOI 10.1016/j.humpath.2012.11.002.
   Yi LA, 2011, J NEUROIMMUNOL, V232, P75, DOI 10.1016/j.jneuroim.2010.10.011.
   Yona S, 2013, IMMUNITY, V38, P79, DOI 10.1016/j.immuni.2012.12.001.
   Zeiner PS, 2015, BRAIN PATHOL, V25, P491, DOI 10.1111/bpa.12194.
   Zhou WC, 2015, NAT CELL BIOL, V17, P170, DOI 10.1038/ncb3090.}},
Number-of-Cited-References = {{120}},
Times-Cited = {{38}},
Usage-Count-Last-180-days = {{0}},
Usage-Count-Since-2013 = {{10}},
Journal-ISO = {{Neuropathology}},
Doc-Delivery-Number = {{FI6HY}},
Web-of-Science-Index = {{Science Citation Index Expanded (SCI-EXPANDED)}},
Unique-ID = {{WOS:000412096400011}},
OA = {{Bronze}},
DA = {{2022-01-16}},
}

@article{ WOS:000537759400001,
Author = {Wu, Fan and Wang, Zhi-Liang and Wang, Kuan-Yu and Li, Guan-Zhang and
   Chai, Rui-Chao and Liu, Yu-Qing and Jiang, Hao-Yu and Zhai, You and
   Feng, Yue-Mei and Zhao, Zheng and Zhang, Wei},
Title = {{Classification of diffuse lower-grade glioma based on immunological
   profiling}},
Journal = {{MOLECULAR ONCOLOGY}},
Year = {{2020}},
Volume = {{14}},
Number = {{9}},
Pages = {{2081-2095}},
Month = {{SEP}},
Abstract = {{Transcriptomic data derived from bulk sequencing have been applied to
   delineate the tumor microenvironment (TME) and define immune subtypes in
   various cancers, which may facilitate the design of immunotherapy
   treatment strategies. We herein gathered published gene expression data
   from diffuse lower-grade glioma (LGG) patients to identify immune
   subtypes. Based on the immune gene profiles of 402 LGG patients from The
   Cancer Genome Atlas, we performed consensus clustering to determine
   robust clusters of patients, and evaluated their reproducibility in
   three Chinese Glioma Genome Atlas cohorts. We further integrated
   immunogenomics methods to characterize the immune environment of each
   subtype. Our analysis identified and validated three immune
   subtypes-Im1, Im2, and Im3-characterized by differences in lymphocyte
   signatures, somatic DNA alterations, and clinical outcomes. Im1 had a
   higher infiltration of CD8+ T cells, Th17, and mast cells. Im2 was
   defined by elevated cytolytic activity, exhausted CD8+ T cells,
   macrophages, higher levels of aneuploidy, and tumor mutation burden, and
   these patients had worst outcome. Im3 displayed more prominent T helper
   cell and APC coinhibition signatures, with elevated pDCs and
   macrophages. Each subtype was associated with distinct somatic
   alterations. Moreover, we applied graph structure learning-based
   dimensionality reduction to the immune landscape and revealed
   significant intracluster heterogeneity with Im2 subtype. Finally, we
   developed and validated an immune signature with better performance of
   prognosis prediction. Our results demonstrated the immunological
   heterogeneity within diffuse LGG and provided valuable stratification
   for the design of future immunotherapy.}},
Publisher = {{WILEY}},
[truncated: 4,106,841 more chars]
