# Supplementary material for: Worldwide productivity and research trend of publications concerning glioma-associated macrophage/microglia: A bibliometric study
Source: Front Neurol. 2022 Dec 8;13:1047162. doi: 10.3389/fneur.2022.1047162 (PMC9772275; doi:10.3389/fneur.2022.1047162)
Supplement: Supplementary file 1 [file Data_Sheet_1.ZIP › raw data/raw data from WOS/savedrecs (42).bib]

@article{ WOS:000237142300005,
Author = {Jenny, B and Harrison, JA and Baetens, D and Tille, JC and Burkhardt, K
   and Mottaz, H and Kiss, JZ and Dietrich, PY and De Tribolet, N and
   Pizzolato, GP and Pepper, MS},
Title = {{Expression and localization of VEGF-C and VEGFR-3 in glioblastomas and
   haemangioblastomas}},
Journal = {{JOURNAL OF PATHOLOGY}},
Year = {{2006}},
Volume = {{209}},
Number = {{1}},
Pages = {{34-43}},
Month = {{MAY}},
Abstract = {{Primary human brain tumours account for approximately 2\% of all
   cancers. High levels of expression of vascular endothelial growth
   factor-A (VEGF-A), a potent angiogenic factor, are linked to poor
   prognosis. In contrast, the potential role in human brain tumour biology
   of newer VEGF family members, VEGF-C and VEGF-D, both of which are
   lymphangiogenic factors, is poorly understood. In the present study, the
   expression of all VEGFs (VEGF-A-B, -C, and -D) and their receptors
   (VEGFR-1, -2, and -3) has been assessed in 39 primary human brain
   tumours. The well-established findings were confirmed with VEGF-A.
   Surprisingly, however, VEGF-C and VEGF-D, as well as VEGFR-3, were
   expressed in some tumour types such as haemangioblastomas and
   glioblastomas, despite their lack of lymphatic vessels. VEGF-C and
   VEGFR-3 transcripts were localized to the tumour palisade around
   necrotic areas in glioblastomas and were evenly distributed throughout
   haernangioblastomas. VEGF-C protein was localized by
   inummohistochemistry to the palisade layer in glioblastomas. More than
   50\% of VEGF-C-positive cells also expressed the intermediate-stage
   inflammatory macrophage marker CD163; however, a significant proportion
   of VEGF-C-positive cells were CD163-negative. These data demonstrate the
   presence of molecules, primarily described as regulators of
   lymphangiogenesis, in normal human brain and brain tumours that are
   devoid of lymphatics. Their localization in macrophages points to a role
   in tumour-associated inflammation. Copyright (c) 2006 Pathological
   Society of Great Britain and Ireland. Published by John Wiley \& Sons,
   Ltd.}},
Publisher = {{WILEY}},
Address = {{111 RIVER ST, HOBOKEN 07030-5774, NJ USA}},
Type = {{Article}},
Language = {{English}},
Affiliation = {{Pepper, MS (Corresponding Author), Unitas Hosp, NetCare Mol Med Inst, Clifton Ave, ZA-0140 Pretoria, South Africa.
   Unitas Hosp, NetCare Mol Med Inst, ZA-0140 Pretoria, South Africa.
   Univ Geneva, Med Ctr, Dept Morphol, CH-1211 Geneva, Switzerland.
   Univ Hosp Geneva, Dept Neurosurg, Geneva, Switzerland.
   Univ Hosp Geneva, Dept Pathol, Geneva, Switzerland.
   Univ Hosp Geneva, Dept Neurosci, Geneva, Switzerland.
   Univ Hosp Geneva, Dept Oncol, Geneva, Switzerland.
   Univ Pretoria, Fac Hlth Sci, Dept Immunol, ZA-0002 Pretoria, South Africa.}},
DOI = {{10.1002/path.1943}},
ISSN = {{0022-3417}},
EISSN = {{1096-9896}},
Keywords = {{vascular endothelial growth factor (VEGF)-C; VEGF-D; VEGFR-3; primary
   human brain tumour; glioblastoma; haemangioblastoma}},
Keywords-Plus = {{ENDOTHELIAL GROWTH-FACTOR; FACTOR RECEPTOR-3; LYMPHATIC-SYSTEM;
   FACTOR-B; BRAIN; ANGIOGENESIS; CANCER; LYMPHANGIOGENESIS; INVOLVEMENT;
   PROGRESSION}},
Research-Areas = {{Oncology; Pathology}},
Web-of-Science-Categories  = {{Oncology; Pathology}},
Author-Email = {{mpepper@doctors.netcare.co.za}},
ResearcherID-Numbers = {{Pepper, Michael/M-6143-2014}},
ORCID-Numbers = {{Harrison, Jillian/0000-0002-5024-1422
   Pepper, Michael/0000-0001-6406-2380}},
Cited-References = {{Achen MG, 1998, P NATL ACAD SCI USA, V95, P548, DOI 10.1073/pnas.95.2.548.
   BLACK KL, 1992, J NEUROSURG, V77, P120, DOI 10.3171/jns.1992.77.1.0120.
   Brat DJ, 2003, FRONT BIOSCI-LANDMRK, V8, pD100, DOI 10.2741/942.
   Brockmann MA, 2003, NEUROSURGERY, V52, P1391, DOI 10.1227/01.NEU.0000064806.87785.AB.
   Chaudhry IH, 2001, HISTOPATHOLOGY, V39, P409, DOI 10.1046/j.1365-2559.2001.01230.x.
   CHOMCZYNSKI P, 1987, ANAL BIOCHEM, V162, P156, DOI 10.1016/0003-2697(87)90021-2.
   Clarijs R, 2002, CANCER RES, V62, P7059.
   Debinski W, 2001, MOL MED, V7, P598, DOI 10.1007/BF03401866.
   Dias S, 2002, BLOOD, V99, P2179, DOI 10.1182/blood.V99.6.2179.
   Donnini S, 1999, J PATHOL, V189, P66, DOI 10.1002/(SICI)1096-9896(199909)189:1<66::AID-PATH390>3.0.CO;2-X.
   Dumont DJ, 1998, SCIENCE, V282, P946, DOI 10.1126/science.282.5390.946.
   Ferrara N, 2003, NAT MED, V9, P669, DOI 10.1038/nm0603-669.
   Ferrara N, 1999, J MOL MED, V77, P527, DOI 10.1007/s001099900019.
   Foldi M, 1996, LYMPHOLOGY, V29, P10.
   Gollmer JC, 2000, NEURO-ONCOLOGY, V2, P80, DOI 10.1093/neuonc/2.2.80.
   Hamrah P, 2003, AM J PATHOL, V163, P57, DOI 10.1016/S0002-9440(10)63630-9.
   Huber H, 2001, EUR J CANCER, V37, P2064, DOI 10.1016/S0959-8049(01)00225-8.
   Jackson DG, 2001, TRENDS IMMUNOL, V22, P317, DOI 10.1016/S1471-4906(01)01936-6.
   Johansson M, 2002, J NEURO-ONCOL, V59, P1, DOI 10.1023/A:1016317407043.
   Joukov V, 1996, EMBO J, V15, P290.
   Kadambi A, 2001, CANCER RES, V61, P2404.
   KLEIHUES P, 1993, BRAIN PATHOL, V3, P255, DOI 10.1111/j.1750-3639.1993.tb00752.x.
   Komuro H, 2001, J CANCER RES CLIN, V127, P739.
   Kubo H, 2000, BLOOD, V96, P546.
   Kurahara H, 2004, CLIN CANCER RES, V10, P8413, DOI 10.1158/1078-0432.CCR-04-0379.
   LEUNG DW, 1989, SCIENCE, V246, P1306, DOI 10.1126/science.2479986.
   Machein MR, 2000, J NEURO-ONCOL, V50, P109, DOI 10.1023/A:1006416003964.
   Mandriota SJ, 2001, EMBO J, V20, P672, DOI 10.1093/emboj/20.4.672.
   Nishikawa R, 1998, ACTA NEUROPATHOL, V96, P453, DOI 10.1007/s004010050919.
   Ogawa E, 2004, BRIT J CANCER, V91, P498, DOI 10.1038/sj.bjc.6601992.
   Olofsson B, 1996, P NATL ACAD SCI USA, V93, P2576, DOI 10.1073/pnas.93.6.2576.
   PAJUSOLA K, 1992, CANCER RES, V52, P5738.
   Parkin DM, 2001, INT J CANCER, V94, P153, DOI 10.1002/ijc.1440.
   Patan S, 2000, J NEURO-ONCOL, V50, P1, DOI 10.1023/A:1006493130855.
   PEPPER MS, 1995, EXP CELL RES, V219, P204, DOI 10.1006/excr.1995.1220.
   Persaud K, 2004, J CELL SCI, V117, P2745, DOI 10.1242/jcs.01138.
   PLATE KH, 1992, NATURE, V359, P845, DOI 10.1038/359845a0.
   PLATE KH, 1994, BRAIN PATHOL, V4, P207, DOI 10.1111/j.1750-3639.1994.tb00835.x.
   PLATE KH, 1994, INT J CANCER, V59, P520, DOI 10.1002/ijc.2910590415.
   Ristimaki A, 1998, J BIOL CHEM, V273, P8413, DOI 10.1074/jbc.273.14.8413.
   Strik HM, 2004, ANTICANCER RES, V24, P37.
   TERMAN BI, 1994, GROWTH FACTORS, V11, P187, DOI 10.3109/08977199409046916.
   Tille JC, 2003, EXP CELL RES, V285, P286, DOI 10.1016/S0014-4827(03)00053-3.
   Veikkola T, 2001, EMBO J, V20, P1223, DOI 10.1093/emboj/20.6.1223.
   Witmer AN, 2001, J PATHOL, V195, P490, DOI 10.1002/path.969.}},
Number-of-Cited-References = {{45}},
Times-Cited = {{62}},
Usage-Count-Last-180-days = {{0}},
Usage-Count-Since-2013 = {{6}},
Journal-ISO = {{J. Pathol.}},
Doc-Delivery-Number = {{037JG}},
Web-of-Science-Index = {{Science Citation Index Expanded (SCI-EXPANDED)}},
Unique-ID = {{WOS:000237142300005}},
DA = {{2022-01-16}},
}

@article{ WOS:000278545500021,
Author = {Galban, Craig J. and Bhojani, Mahaveer S. and Lee, Kuei C. and Meyer,
   Charles R. and Van Dort, Marcian E. and Kuszpit, Kyle K. and Koeppe,
   Robert A. and Ranga, Rajesh and Moffat, Bradford A. and Johnson, Timothy
   D. and Chenevert, Thomas L. and Rehemtulla, Alnawaz and Ross, Brian D.},
Title = {{Evaluation of Treatment-Associated Inflammatory Response on
   Diffusion-Weighted Magnetic Resonance Imaging and
   2-{[}F-18]-Fluoro-2-Deoxy-D-Glucose-Positron Emission Tomography Imaging
   Biomarkers}},
Journal = {{CLINICAL CANCER RESEARCH}},
Year = {{2010}},
Volume = {{16}},
Number = {{5}},
Pages = {{1542-1552}},
Month = {{MAR 1}},
Abstract = {{Purpose: Functional imaging biomarkers of cancer treatment response
   offer the potential for early determination of outcome through the
   assessment of biochemical, physiologic, and microenvironmental readouts.
   Cell death may result in an immunologic response, thus complicating the
   interpretation of biomarker readouts. This study evaluated the temporal
   effect of treatment-associated inflammatory activity on diffusion
   magnetic resonance imaging and
   2-{[}F-18]-fluoro-2-deoxy-D-glucose-positron emission tomography imaging
   (FDG-PET) biomarkers to delineate the effects of the inflammatory
   response on imaging readouts.
   Experimental Design: Rats with intracerebral 9L gliosarcomas were
   separated into four groups consisting of control, an immunosuppressive
   agent dexamethasone (Dex), 1,3-bis(2-chloroethyl)-1-nitrosourea (BCNU),
   and BCNU+Dex. Animals were imaged using diffusion-weighted magnetic
   resonance imaging and FDG-PET at 0, 3, and 7 days posttreatment.
   Results: In the BCNU-and BCNU+Dex-treated animal groups, diffusion
   values increased progressively over the 7-day study period to similar to
   23\% over baseline. The FDG percentage change of standard uptake value
   decreased at day 3 (-30.9\%) but increased over baseline levels at day 7
   (+20.1\%). FDG-PET of BCNU+Dex-treated animals were found to have
   percentage of standard uptake value reductions of -31.4\% and -24.7\% at
   days 3 and 7, respectively, following treatment. Activated macrophages
   were observed on day 7 in the BCNU treatment group with much fewer found
   in the BCNU+Dex group.
   Conclusions: Results revealed that treatment-associated inflammatory
   response following tumor therapy resulted in the accentuation of tumor
   diffusion response along with a corresponding increase in tumor FDG
   uptake due to the presence of glucose-consuming activated macrophages.
   The dynamics and magnitude of potential inflammatory response should be
   considered when interpreting imaging biomarker results. Clin Cancer Res;
   16(5); 1542-52. (C)2010 AACR.}},
Publisher = {{AMER ASSOC CANCER RESEARCH}},
Address = {{615 CHESTNUT ST, 17TH FLOOR, PHILADELPHIA, PA 19106-4404 USA}},
Type = {{Article}},
Language = {{English}},
Affiliation = {{Ross, BD (Corresponding Author), Univ Michigan, Ctr Mol Imaging, Dept Radiol, Sch Med, 109 Zina Pitcher Pl,Biomed Sci Res Bldg, Ann Arbor, MI 48109 USA.
   Ross, Brian D., Univ Michigan, Ctr Mol Imaging, Dept Radiol, Sch Med, Ann Arbor, MI 48109 USA.
   Ross, Brian D., Univ Michigan, Sch Med, Dept Biol Chem, Ann Arbor, MI 48109 USA.
   Bhojani, Mahaveer S.; Ranga, Rajesh; Rehemtulla, Alnawaz, Univ Michigan, Sch Med, Dept Radiat Oncol, Ann Arbor, MI 48109 USA.
   Johnson, Timothy D., Univ Michigan, Sch Med, Dept Biostat, Ann Arbor, MI 48109 USA.}},
DOI = {{10.1158/1078-0432.CCR-08-1812}},
ISSN = {{1078-0432}},
EISSN = {{1557-3265}},
Keywords-Plus = {{BRAIN-TUMORS; FDG-PET; BREAST-CANCER; GLUCOSE-METABOLISM;
   RECTAL-CARCINOMA; WATER DIFFUSION; THERAPY; PREDICTION; GLIOMA; MRI}},
Research-Areas = {{Oncology}},
Web-of-Science-Categories  = {{Oncology}},
Author-Email = {{bdross@umich.edu}},
ResearcherID-Numbers = {{Moffat, Bradford/L-3777-2019
   Lee, Kuei/AAF-9272-2021}},
ORCID-Numbers = {{Moffat, Bradford/0000-0002-0278-4801
   }},
Funding-Acknowledgement = {{NIHUnited States Department of Health \& Human ServicesNational
   Institutes of Health (NIH) - USA {[}P01CA85878, P50CA93990, P01CA087634,
   R24CA83099]; NATIONAL CANCER INSTITUTEUnited States Department of Health
   \& Human ServicesNational Institutes of Health (NIH) - USANIH National
   Cancer Institute (NCI) {[}U24CA083099, P50CA093990, R24CA083099,
   P01CA087634, P01CA085878] Funding Source: NIH RePORTER}},
Funding-Text = {{Grant Support; NIH grants P01CA85878, P50CA93990, P01CA087634, and
   R24CA83099.}},
Cited-References = {{ABE Y, 1986, EUR J NUCL MED, V12, P325, DOI 10.1007/BF00263812.
   Andersen PB, 2006, ACTA NEUROL SCAND, V113, P412, DOI 10.1111/j.1600-0404.2006.00628.x.
   Bastin ME, 2006, AM J NEURORADIOL, V27, P402.
   Brock CS, 2000, BRIT J CANCER, V82, P608.
   Castell F, 2008, BRIT J CANCER, V98, P1597, DOI 10.1038/sj.bjc.6604330.
   Chen W, 2007, J NUCL MED, V48, P1468, DOI 10.2967/jnumed.106.037689.
   Chenevert TL, 2006, NEUROIMAG CLIN N AM, V16, P619, DOI 10.1016/j.nic.2006.06.005.
   Chenevert Thomas L, 2002, Mol Imaging, V1, P336, DOI 10.1162/153535002321093945.
   Chenevert TL, 1997, CLIN CANCER RES, V3, P1457.
   Chenevert TL, 2000, JNCI-J NATL CANCER I, V92, P2029, DOI 10.1093/jnci/92.24.2029.
   Chinnaiyan AM, 2000, P NATL ACAD SCI USA, V97, P1754, DOI 10.1073/pnas.030545097.
   DEWITTE O, 1994, CANCER, V74, P2836, DOI 10.1002/1097-0142(19941115)74:10<2836::AID-CNCR2820741015>3.0.CO;2-M.
   Floyd Eugenia, 2004, Toxicol Pathol, V32 Suppl 1, P106, DOI 10.1080/01926230490425021.
   Franzius C, 2003, Q J NUCL MED, V47, P41.
   FULHAM MJ, 1995, J NEUROSURG, V83, P657, DOI 10.3171/jns.1995.83.4.0657.
   Galons Jean-Philippe, 1999, Neoplasia (New York), V1, P113, DOI 10.1038/sj.neo.7900009.
   Hamstra DA, 2005, P NATL ACAD SCI USA, V102, P16759, DOI 10.1073/pnas.0508347102.
   Hamstra DA, 2004, MOL THER, V10, P916, DOI 10.1016/j.ymthe.2004.07.022.
   Hamstra DA, 2008, J CLIN ONCOL, V26, P3387, DOI 10.1200/JCO.2007.15.2363.
   Hamstra DA, 2007, J CLIN ONCOL, V25, P4104, DOI 10.1200/JCO.2007.11.9610.
   Hayashida Y, 2006, EUR RADIOL, V16, P2637, DOI 10.1007/s00330-006-0342-y.
   Hein PA, 2003, EUR J RADIOL, V45, P214, DOI 10.1016/S0720-048X(02)00231-0.
   Jacobs Andreas H, 2005, NeuroRx, V2, P333, DOI 10.1602/neurorx.2.2.333.
   JANUS TJ, 1993, ANN NEUROL, V33, P540, DOI 10.1002/ana.410330520.
   Kaal ECA, 2004, CURR OPIN ONCOL, V16, P593, DOI 10.1097/01.cco.0000142076.52721.b3.
   Kamel IR, 2006, J VASC INTERV RADIOL, V17, P505, DOI 10.1097/01.RVI.0000200052.02183.92.
   Kim B, 1997, NEUROIMAGE, V5, P31, DOI 10.1006/nimg.1996.0251.
   Kremser C, 2003, STRAHLENTHER ONKOL, V179, P641, DOI 10.1007/s00066-003-1045-9.
   LEBIHAN D, 1988, RADIOLOGY, V168, P497, DOI 10.1148/radiology.168.2.3393671.
   Lee JK, 2003, J COMPUT ASSIST TOMO, V27, P525, DOI 10.1097/00004728-200307000-00012.
   Lee KC, 2006, GENE THER, V13, P127, DOI 10.1038/sj.gt.3302631.
   Lee KC, 2007, CANCER RES, V67, P3524, DOI 10.1158/0008-5472.CAN-06-4236.
   Lee KC, 2007, CLIN CANCER RES, V13, P1839, DOI 10.1158/1078-0432.CCR-06-1657.
   Lee KC, 2006, CANCER RES, V66, P4687, DOI 10.1158/0008-5472.CAN-05-3205.
   Lee KC, 2007, CLIN CANCER RES, V13, P443, DOI 10.1158/1078-0432.CCR-06-1888.
   Mamede M, 2003, NEOPLASIA, V5, P179, DOI 10.1016/S1476-5586(03)80010-6.
   Mardor Y, 2003, J CLIN ONCOL, V21, P1094, DOI 10.1200/JCO.2003.05.069.
   Mardor Y, 2001, CANCER RES, V61, P4971.
   Moffat BA, 2005, P NATL ACAD SCI USA, V102, P5524, DOI 10.1073/pnas.0501532102.
   Moffat BA, 2004, MAGN RESON MATER PHY, V17, P249, DOI 10.1007/s10334-004-0079-z.
   Moffat BA, 2006, NEOPLASIA, V8, P259, DOI 10.1593/neo.05844.
   OLIVERO WC, 1995, J NEUROL NEUROSUR PS, V58, P250, DOI 10.1136/jnnp.58.2.250.
   PAN DHC, 1995, STEREOT FUNCT NEUROS, V64, P19, DOI 10.1159/000098761.
   Pardo FS, 2004, ANTICANCER RES, V24, P2359.
   Pickles MD, 2006, MAGN RESON IMAGING, V24, P843, DOI 10.1016/j.mri.2005.11.005.
   Poptani H, 1998, CANCER GENE THER, V5, P101.
   Ricci PE, 1998, AM J NEURORADIOL, V19, P407.
   Roelcke U, 1998, J NUCL MED, V39, P879.
   Ross BD, 2003, MOL CANCER THER, V2, P581.
   Ross Brian D, 1994, Q Magn Reson Biol Med, V1, P89.
   Ross DA, 2002, J NEURO-ONCOL, V56, P175, DOI 10.1023/A:1014571900854.
   Roth Y, 2004, RADIOLOGY, V232, P685, DOI 10.1148/radiol.2322030778.
   ROZENTAL JM, 1991, INT J RADIAT ONCOL, V20, P1053, DOI 10.1016/0360-3016(91)90204-H.
   ROZENTAL JM, 1993, J NEURO-ONCOL, V15, P57, DOI 10.1007/BF01050264.
   Schepkin VD, 2006, NMR BIOMED, V19, P1035, DOI 10.1002/nbm.1074.
   Spence AM, 2002, J CELL BIOCHEM, P25, DOI 10.1002/jcb.10406.
   Stegman LD, 2000, GENE THER, V7, P1005, DOI 10.1038/sj.gt.3301199.
   SZAFER A, 1995, MAGNET RESON MED, V33, P697, DOI 10.1002/mrm.1910330516.
   Theilmann RJ, 2004, NEOPLASIA, V6, P831, DOI 10.1593/neo.03343.
   Tomura N, 2006, J COMPUT ASSIST TOMO, V30, P496, DOI 10.1097/00004728-200605000-00024.
   van Waarde A, 2004, J NUCL MED, V45, P695.
   Vlassenko AG, 2000, J NEURO-ONCOL, V46, P249, DOI 10.1023/A:1006481313747.
   Wong TZ, 2004, CANCER J, V10, P234, DOI 10.1097/00130404-200407000-00004.
   Yao RT, 2000, IEEE T MED IMAGING, V19, P798, DOI 10.1109/42.876305.
   Zhao M, 1996, BRIT J CANCER, V73, P61, DOI 10.1038/bjc.1996.11.}},
Number-of-Cited-References = {{65}},
Times-Cited = {{15}},
Usage-Count-Last-180-days = {{0}},
Usage-Count-Since-2013 = {{0}},
Journal-ISO = {{Clin. Cancer Res.}},
Doc-Delivery-Number = {{607ZJ}},
Web-of-Science-Index = {{Science Citation Index Expanded (SCI-EXPANDED)}},
Unique-ID = {{WOS:000278545500021}},
OA = {{Bronze, Green Accepted}},
DA = {{2022-01-16}},
}

@article{ WOS:000554908900001,
Author = {Wu, Xuechao and Hou, Peng and Qiu, Yun and Wang, Qing and Lu, Xiaojie},
Title = {{Large-Scale Analysis Reveals the Specific Clinical and Immune Features
   of DGCR5 in Glioma}},
Journal = {{ONCOTARGETS AND THERAPY}},
Year = {{2020}},
Volume = {{13}},
Pages = {{7531-7543}},
Abstract = {{Purpose: Long non-coding RNA DGCR5 plays different roles in different
   types of cancer. The purpose of this study was to investigate the
   clinicopathological features, potential biological functions and
   prognostic significance of DGCR5 in glioma in a large-scale study.
   Materials and Methods: A total of 697 RNA-seq data from The Cancer
   Genome Atlas (TCGA) and 301 mRNA microarray data from Chinese Glioma
   Genome Atlas (CGGA) were enrolled in this study. R language was used as
   the main tool for statistical analysis and graphical work.
   Results: DGCR5 showed a negative correlation with the WHO grade of
   malignancy in glioma. Specifically, DGCR5 expression was significantly
   decreased in GBM and IDH wild-type glioma. Gene ontology analysis showed
   that DGCR5 was predominantly enriched in immune-related biological
   processes. Additionally, DGCR5 showed a significant correlation with
   stromal and immune cell populations, inflammatory activities and immune
   checkpoints. Clinically, patients with low-expression level of DGCR5
   exhibited a worse overall survival.
   Conclusion: DGCR5 expression is downregulated in glioma, and low DGCR5
   independently predicts worse prognosis in glioma patients. Moreover,
   DGCR5 is significantly associated with immune response and immune
   infiltration. These findings suggest that DGCR5 is a promising
   immunotherapy target and a novel prognostic biomarker for glioma.}},
Publisher = {{DOVE MEDICAL PRESS LTD}},
Address = {{PO BOX 300-008, ALBANY, AUCKLAND 0752, NEW ZEALAND}},
Type = {{Article}},
Language = {{English}},
Affiliation = {{Lu, XJ (Corresponding Author), Nanjing Med Univ, Affiliated Wuxi 2 Peoples Hosp, Dept Neurosurg, Wuxi, Jiangsu, Peoples R China.
   Wu, Xuechao; Hou, Peng; Qiu, Yun; Wang, Qing; Lu, Xiaojie, Nanjing Med Univ, Affiliated Wuxi 2 Peoples Hosp, Dept Neurosurg, Wuxi, Jiangsu, Peoples R China.}},
DOI = {{10.2147/OTT.S257050}},
ISSN = {{1178-6930}},
Keywords = {{DGCR5; immune infiltration; immune checkpoint; prognostic biomarker;
   glioma}},
Keywords-Plus = {{CENTRAL-NERVOUS-SYSTEM; NONCODING RNA; CHECKPOINT BLOCKADE;
   DOWN-REGULATION; CANCER; PROGRESSION; CELLS; MACROPHAGES; MECHANISMS;
   CTLA-4}},
Research-Areas = {{Biotechnology \& Applied Microbiology; Oncology}},
Web-of-Science-Categories  = {{Biotechnology \& Applied Microbiology; Oncology}},
Author-Email = {{luxiaojiewuxi@163.com}},
ORCID-Numbers = {{Wu, Xuechao/0000-0002-3655-0851}},
Funding-Acknowledgement = {{Medical innovation Team Projects of Jiangsu Province {[}{[}2017]4]}},
Funding-Text = {{This work was supported by the Medical innovation Team Projects of
   Jiangsu Province ({[}2017]4).}},
Cited-References = {{{[}Anonymous], 2020, CURR STEM CELL RES T.
   Aran D, 2017, GENOME BIOL, V18, DOI 10.1186/s13059-017-1349-1.
   Becht E, 2016, GENOME BIOL, V17, DOI 10.1186/s13059-016-1070-5.
   Belcaid Z, 2014, PLOS ONE, V9, DOI 10.1371/journal.pone.0101764.
   Boussiotis VA, 2018, ONCOGENE, V37, P1121, DOI 10.1038/s41388-017-0024-z.
   Buckner JC, 2007, MAYO CLIN PROC, V82, P1271, DOI 10.4065/82.10.1271.
   Castagnoli L, 2019, ONCOGENE, V38, P4047, DOI 10.1038/s41388-019-0700-2.
   Chen FK, 2019, EXP THER MED, V17, P895, DOI 10.3892/etm.2018.7012.
   Chen YG, 2017, NAT IMMUNOL, V18, P962, DOI 10.1038/ni.3771.
   Collier SP, 2012, J IMMUNOL, V189, P2084, DOI 10.4049/jimmunol.1200774.
   Dong HX, 2018, J CELL PHYSIOL, V233, P4126, DOI 10.1002/jcp.26215.
   Fang C, 2019, J CELL PHYSIOL, V234, P6254, DOI 10.1002/jcp.27356.
   Farhood B, 2019, J CELL PHYSIOL, V234, P8509, DOI 10.1002/jcp.27782.
   Fleurence J, 2020, INT J CANCER, V146, P424, DOI 10.1002/ijc.32533.
   Galluzzi L, 2019, TRENDS CELL BIOL, V29, P44, DOI 10.1016/j.tcb.2018.08.005.
   Gatault S, 2012, CANCER IMMUNOL IMMUN, V61, P1527, DOI 10.1007/s00262-012-1288-3.
   He JB, 2015, SCI REP-UK, V5, DOI 10.1038/srep13110.
   Hodi FS, 2010, NEW ENGL J MED, V363, P711, DOI 10.1056/NEJMoa1003466.
   Huang J, 2017, FRONT PHARMACOL, V8, DOI 10.3389/fphar.2017.00242.
   Huang RY, 2016, CELL PHYSIOL BIOCHEM, V40, P707, DOI 10.1159/000452582.
   Huse JT, 2014, CLIN CANCER RES, V20, P5601, DOI 10.1158/1078-0432.CCR-14-0831.
   Johnson R, 2012, NEUROBIOL DIS, V46, P245, DOI 10.1016/j.nbd.2011.12.006.
   Jouanneau E, 2014, CANCER IMMUNOL IMMUN, V63, P911, DOI 10.1007/s00262-014-1559-2.
   Li CW, 2016, NAT COMMUN, V7, DOI 10.1038/ncomms12632.
   Liu Y, 2019, J CELL PHYSIOL, V234, P11662, DOI 10.1002/jcp.27825.
   Louis DN, 2016, ACTA NEUROPATHOL, V131, P803, DOI 10.1007/s00401-016-1545-1.
   Mahoney KM, 2015, CLIN THER, V37, P764, DOI 10.1016/j.clinthera.2015.02.018.
   Nusblat LM, 2017, CELL ONCOL, V40, P471, DOI 10.1007/s13402-017-0337-5.
   Okugawa Y, 2014, CARCINOGENESIS, V35, P2731, DOI 10.1093/carcin/bgu200.
   Patel SA, 2018, IMMUNITY, V48, P417, DOI 10.1016/j.immuni.2018.03.007.
   Pitt JM, 2016, IMMUNITY, V44, P1255, DOI 10.1016/j.immuni.2016.06.001.
   Postow MA, 2018, NEW ENGL J MED, V378, P158, DOI {[}10.1056/NEJMra1703481, 10.1056/NEJMc1801663].
   Qian JW, 2018, J NEUROINFLAMM, V15, DOI 10.1186/s12974-018-1330-2.
   Qian JW, 2018, CANCER IMMUNOL RES, V6, P1220, DOI 10.1158/2326-6066.CIR-18-0020.
   Quail DF, 2016, SCIENCE, V352, DOI 10.1126/science.aad3018.
   Quail DF, 2013, NAT MED, V19, P1423, DOI 10.1038/nm.3394.
   Rape A, 2014, ADV DRUG DELIVER REV, V79-80, P172, DOI 10.1016/j.addr.2014.08.012.
   Reardon DA, 2016, CANCER IMMUNOL RES, V4, P124, DOI 10.1158/2326-6066.CIR-15-0151.
   Ribas A, 2018, SCIENCE, V359, P1350, DOI 10.1126/science.aar4060.
   Rody A, 2009, BREAST CANCER RES, V11, DOI 10.1186/bcr2234.
   Romani M, 2018, FRONT ONCOL, V8, DOI 10.3389/fonc.2018.00464.
   Shah KV, 2008, J INVEST DERMATOL, V128, P2870, DOI 10.1038/jid.2008.170.
   Shi Y, 2017, NAT COMMUN, V8, DOI 10.1038/ncomms15080.
   Siegel R, 2014, CA-CANCER J CLIN, V64, P9, DOI {[}10.3322/caac.21254, 10.1136/bmj.g1502, 10.3322/caac.21208, 10.1001/jamaoto.2014.2530].
   Spranger S, 2017, CANCER CELL, V31, P711, DOI 10.1016/j.ccell.2017.04.003.
   Spranger S, 2015, NATURE, V523, P231, DOI 10.1038/nature14404.
   Su J, 2019, FRONT ONCOL, V9, DOI 10.3389/fonc.2019.01083.
   Tang T, 2019, J CELL PHYSIOL, V234, P12918, DOI 10.1002/jcp.27958.
   Tang T, 2019, J CELL PHYSIOL, V234, P18423, DOI 10.1002/jcp.28478.
   Torphy RJ, 2017, INT J MOL SCI, V18, DOI 10.3390/ijms18122642.
   Van Allen EM, 2015, SCIENCE, V350, P207, DOI 10.1126/science.aad0095.
   Wang R, 2018, J CELL PHYSIOL, V233, P7447, DOI 10.1002/jcp.26590.
   Wang XL, 2019, J CELL BIOCHEM, V120, P275, DOI 10.1002/jcb.27342.
   Wang YG, 2019, J CELL PHYSIOL, V234, P572, DOI 10.1002/jcp.26779.
   Xu Y, 2019, J CELL PHYSIOL, V234, P11999, DOI 10.1002/jcp.27861.
   Xue JL, 2019, BIOMED PHARMACOTHER, V115, DOI 10.1016/j.biopha.2019.108921.
   Xue S, 2017, J HEMATOL ONCOL, V10, DOI 10.1186/s13045-017-0455-6.
   Yang F, 2019, EUR REV MED PHARMACO, V23, P10024, DOI 10.26355/eurrev\_201911\_19569.
   Yoshihara K, 2013, NAT COMMUN, V4, DOI 10.1038/ncomms3612.}},
Number-of-Cited-References = {{59}},
Times-Cited = {{4}},
Usage-Count-Last-180-days = {{0}},
Usage-Count-Since-2013 = {{4}},
Journal-ISO = {{OncoTargets Ther.}},
Doc-Delivery-Number = {{MT4AC}},
Web-of-Science-Index = {{Science Citation Index Expanded (SCI-EXPANDED)}},
Unique-ID = {{WOS:000554908900001}},
OA = {{Green Published}},
DA = {{2022-01-16}},
}

@article{ WOS:000583228400001,
Author = {Ju, Qiang and Li, Xinmei and Zhang, Heng and Yan, Songxia and Li, Ying
   and Zhao, Yanjie},
Title = {{NFE2L2 Is a Potential Prognostic Biomarker and Is Correlated with Immune
   Infiltration in Brain Lower Grade Glioma: A Pan-Cancer Analysis}},
Journal = {{OXIDATIVE MEDICINE AND CELLULAR LONGEVITY}},
Year = {{2020}},
Volume = {{2020}},
Month = {{OCT 10}},
Abstract = {{Nuclear factor, erythroid 2 like 2 (NFE2L2, NRF2) is a transcription
   factor that regulates various antioxidant enzymes. It plays a vital
   physiological role in regulating oxidative stress and inflammatory
   response. However, the roles of NFE2L2 in human cancers are still
   unclear. Our study is aimed at analyzing the prognostic value of NFE2L2
   in pan-cancer and at revealing the relationship between NFE2L2
   expression and tumor immunity. The present study revealed that NFE2L2
   was abnormally expressed and significantly correlated with mismatch
   repair (MMR) gene mutation levels and DNA methyltransferase expression
   in human pan-cancer. In particular, pan-cancer survival analysis
   indicated that NFE2L2 expression was associated with adverse
   outcomes-overall survival (OS), disease-specific survival (DSS), and
   progression-free interval (PFI)-in adrenocortical carcinoma (ACC), brain
   lower grade glioma (LGG), and pancreatic adenocarcinoma (PAAD) patients.
   A positive relationship was also found between NFE2L2 expression and
   immune infiltration, including B cells, CD4+ T cells, CD8+ T cells,
   neutrophils, macrophages, and dendritic cells, especially in breast
   invasive carcinoma (BRCA), colon adenocarcinoma (COAD), kidney renal
   clear cell carcinoma (KIRC), LGG, liver hepatocellular carcinoma (LIHC),
   and prostate adenocarcinoma (PRAD). Additionally, NFE2L2 expression was
   positively correlated with the immune score and the expression of immune
   checkpoint markers in LGG. In conclusion, these results indicate that
   transcription factor NFE2L2 is a potential prognostic biomarker and is
   correlated with immune infiltration in LGG.}},
Publisher = {{HINDAWI LTD}},
Address = {{ADAM HOUSE, 3RD FLR, 1 FITZROY SQ, LONDON, W1T 5HF, ENGLAND}},
Type = {{Article}},
Language = {{English}},
Affiliation = {{Zhao, YJ (Corresponding Author), Qingdao Univ, Sch Publ Hlth, Qingdao, Peoples R China.
   Ju, Qiang; Yan, Songxia; Li, Ying, Qingdao Univ, Affiliated Hosp, Dept Blood Transfus, Qingdao, Peoples R China.
   Li, Xinmei; Zhang, Heng; Zhao, Yanjie, Qingdao Univ, Sch Publ Hlth, Qingdao, Peoples R China.}},
DOI = {{10.1155/2020/3580719}},
Article-Number = {{3580719}},
ISSN = {{1942-0900}},
EISSN = {{1942-0994}},
Keywords-Plus = {{CELL LUNG-CANCER; MICROENVIRONMENTAL REGULATION; TUMOR; NRF2;
   EXPRESSION; GROWTH; IMMUNOSURVEILLANCE; PHOSPHORYLATION; NEUTROPHILS;
   IMPACT}},
Research-Areas = {{Cell Biology}},
Web-of-Science-Categories  = {{Cell Biology}},
Author-Email = {{juqiang88@163.com
   lixinmei07@126.com
   469181982@qq.com
   ysongxia@163.com
   ly2016qyfy@163.com
   zhaoyj@qdu.edu.cn}},
ORCID-Numbers = {{Li, Xinmei/0000-0001-9939-3593
   Ju, Qiang/0000-0002-5375-0863}},
Funding-Acknowledgement = {{National Science Foundation for Young Scientists of China {[}81802415];
   Shandong Provincial Natural Science FoundationNatural Science Foundation
   of Shandong Province {[}ZR2018PH025]; Doctoral Scientific Fund Project
   of the Affiliated Hospital of Qingdao University {[}2796]}},
Funding-Text = {{The authors sincerely thank all participants involved in this study.
   This study was supported by the National Science Foundation for Young
   Scientists of China (grant no. 81802415 to YZ), the Shandong Provincial
   Natural Science Foundation (grant no. ZR2018PH025 to YZ), and the
   Doctoral Scientific Fund Project of the Affiliated Hospital of Qingdao
   University (grant no. 2796 to QJ).}},
Cited-References = {{Andrea SK, 2018, ORVOSI HETILAP, V159, P3, DOI 10.1556/650.2018.30927.
   Armaghany T., 2012, GASTROINTEST CANC RE, V5.
   Bailey MH, 2018, CELL, V173, P371, DOI {[}10.1016/j.cell.2018.02.060, 10.1016/j.cell.2018.07.034].
   Bekes EM, 2011, AM J PATHOL, V179, P1455, DOI 10.1016/j.ajpath.2011.05.031.
   Berntsson J, 2016, INT J CANCER, V139, P1129, DOI 10.1002/ijc.30138.
   Bi KW, 2020, FRONT ONCOL, V10, DOI 10.3389/fonc.2020.00424.
   Boland CR, 2010, GASTROENTEROLOGY, V138, P2073, DOI {[}10.1053/j.gastro.2009.12.064, 10.1053/j.gastro.2010.04.024].
   Bonanno L, 2018, EUR J CANCER, V101, P191, DOI 10.1016/j.ejca.2018.06.023.
   Butler M, 2020, TRENDS CANCER, V6, P380, DOI 10.1016/j.trecan.2020.02.010.
   Calabrese C, 2020, NATURE, V578, P129, DOI 10.1038/s41586-020-1970-0.
   Campbell PJ, 2020, NATURE, V578, P82, DOI 10.1038/s41586-020-1969-6.
   Cerretelli G, 2020, J PATHOL, V250, P518, DOI 10.1002/path.5422.
   Cully M, 2018, NAT REV DRUG DISCOV, V17, P468, DOI 10.1038/nrd.2018.102.
   de Erauso LC, 2020, FRONT PHARMACOL, V11, DOI 10.3389/fphar.2020.00441.
   de Palma M, 2017, NAT REV CANCER, V17, P457, DOI 10.1038/nrc.2017.51.
   Dunn GP, 2002, NAT IMMUNOL, V3, P991, DOI 10.1038/ni1102-991.
   Dysthe M, 2020, ADV EXP MED BIOL, V1224, P117, DOI 10.1007/978-3-030-35723-8\_8.
   Furfaro AL, 2016, OXID MED CELL LONGEV, V2016, DOI 10.1155/2016/1958174.
   Gajewski TF, 2013, NAT IMMUNOL, V14, P1014, DOI 10.1038/ni.2703.
   Galon J, 2013, IMMUNITY, V39, P11, DOI 10.1016/j.immuni.2013.07.008.
   Georgakopoulos-Soares I, 2020, NAT COMMUN, V11, DOI 10.1038/s41467-020-15901-w.
   Gordon SR, 2017, NATURE, V545, P495, DOI 10.1038/nature22396.
   Haapasalo J, 2018, HISTOL HISTOPATHOL, V33, P791, DOI 10.14670/HH-11-973.
   Hadrup S, 2013, CANCER MICROENVIRON, V6, P123, DOI 10.1007/s12307-012-0127-6.
   Hamalainen M, 2019, OXID MED CELL LONGEV, V2019, DOI 10.1155/2019/2647068.
   Junttila MR, 2013, NATURE, V501, P346, DOI 10.1038/nature12626.
   Kensler TW, 2010, CARCINOGENESIS, V31, P90, DOI 10.1093/carcin/bgp231.
   Kontostathi G, 2017, BIOMED RES INT, V2017, DOI 10.1155/2017/4180703.
   Krajka-Kuzniak V, 2017, PHARMACOL REP, V69, P393, DOI 10.1016/j.pharep.2016.12.011.
   Krzyzewska IM, 2019, CLIN EPIGENETICS, V11, DOI 10.1186/s13148-019-0749-3.
   Kubo E, 2017, SCI REP-UK, V7, DOI 10.1038/s41598-017-14520-8.
   Li XG, 2017, GUT, V66, P157, DOI 10.1136/gutjnl-2015-310514.
   Lim JSJ, 2016, THER ADV RESPIR DIS, V10, P444, DOI 10.1177/1753465816661091.
   Liu QM, 2019, OXID MED CELL LONGEV, V2019, DOI 10.1155/2019/7090534.
   Ma JQ, 2015, PLOS ONE, V10, DOI 10.1371/journal.pone.0133876.
   Ma SH, 2018, ANN NY ACAD SCI, V1434, P164, DOI 10.1111/nyas.13681.
   Manoochehri M, 2020, MOL ONCOL, V14, P1252, DOI 10.1002/1878-0261.12684.
   Mitsuishi Y, 2012, CANCER CELL, V22, P66, DOI 10.1016/j.ccr.2012.05.016.
   Morvan MG, 2016, NAT REV CANCER, V16, P7, DOI 10.1038/nrc.2015.5.
   Ohnuma T, 2017, ARCH BIOCHEM BIOPHYS, V635, P66, DOI 10.1016/j.abb.2017.10.007.
   Ohtani Haruo, 2007, Cancer Immun, V7, P4.
   Pardoll D, 2015, SEMIN ONCOL, V42, P523, DOI 10.1053/j.seminoncol.2015.05.003.
   Porkka Noora K, 2020, Oncotarget, V11, P1244, DOI 10.18632/oncotarget.27538.
   Powell DR, 2016, TRENDS IMMUNOL, V37, P41, DOI 10.1016/j.it.2015.11.008.
   Quail DF, 2013, NAT MED, V19, P1423, DOI 10.1038/nm.3394.
   Rheinbay E, 2020, NATURE, V578, P102, DOI 10.1038/s41586-020-1965-x.
   Rodriguez-Martin B, 2020, NAT GENET, V52, P306, DOI 10.1038/s41588-019-0562-0.
   Schaub FX, 2018, CELL SYST, V6, P282, DOI 10.1016/j.cels.2018.03.003.
   Shan X, 2020, CLIN IMMUNOL, V216, DOI 10.1016/j.clim.2020.108430.
   Sharma P, 2017, CELL, V168, P707, DOI 10.1016/j.cell.2017.01.017.
   Shaw P, 2020, J CELL PHYSIOL, V235, P3119, DOI 10.1002/jcp.29219.
   Silva MD, 2018, MOLECULES, V23, DOI 10.3390/molecules23071803.
   Singh A, 2008, CANCER RES, V68, P7975, DOI 10.1158/0008-5472.CAN-08-1401.
   Stewart PA, 2019, NAT COMMUN, V10, DOI 10.1038/s41467-019-11452-x.
   Tang F, 2020, MOL BIOL REP, V47, P2265, DOI 10.1007/s11033-020-05253-5.
   Tao LY, 2018, CANCER BIOL THER, V19, P296, DOI 10.1080/15384047.2017.1416932.
   Tiffen J, 2020, J INVEST DERMATOL, V140, P2442, DOI 10.1016/j.jid.2020.02.042.
   Topalian SL, 2015, CANCER CELL, V27, P450, DOI 10.1016/j.ccell.2015.03.001.
   Wang ZD, 2020, J INFECT DIS, V221, P830, DOI 10.1093/infdis/jiz512.
   Wang Z, 2020, BIOENGINEERED, V11, P661, DOI 10.1080/21655979.2020.1771068.
   Yin YA, 2020, INT J ONCOL, V56, P1284, DOI 10.3892/ijo.2020.4999.
   Zhang LM, 2012, J EXP CLIN CANC RES, V31, DOI 10.1186/1756-9966-31-66.
   Zhang YJ, 2018, MOL CELL, V71, P201, DOI 10.1016/j.molcel.2018.06.023.
   Zhu Y, 2019, GUT, V68, P1653, DOI 10.1136/gutjnl-2019-318419.}},
Number-of-Cited-References = {{64}},
Times-Cited = {{15}},
Usage-Count-Last-180-days = {{2}},
Usage-Count-Since-2013 = {{4}},
Journal-ISO = {{Oxidative Med. Cell. Longev.}},
Doc-Delivery-Number = {{OI4CI}},
Web-of-Science-Index = {{Science Citation Index Expanded (SCI-EXPANDED)}},
Unique-ID = {{WOS:000583228400001}},
OA = {{Green Published, gold}},
DA = {{2022-01-16}},
}

@article{ WOS:000711475500008,
Author = {Chen, Miao and Ren, Ruiyang and Lin, Weimin and Xiang, Lisha and Zhao,
   Zhihe and Shao, Bin},
Title = {{Exploring the oncostatin M (OSM) feed-forward signaling of glioblastoma
   via STAT3 in pan-cancer analysis}},
Journal = {{CANCER CELL INTERNATIONAL}},
Year = {{2021}},
Volume = {{21}},
Number = {{1}},
Month = {{OCT 26}},
Abstract = {{Background: Oncostatin M (OSM) has been reported to be a key regulating
   factor in the process of tumor development. Previous studies have
   demonstrated both the promotion and inhibition effects of OSM in tumors,
   therefore inspiring controversies. However, no systematic assessment of
   OSM across various cancers is available, and the mechanisms behind
   OSM-related cancer progression remain to be elucidated.
   Methods: Based on The Cancer Genome Atlas (TCGA) and Genotype-Tissue
   Expression (GTEx) databases, we conducted a pan-cancer analysis on OSM
   to explore its tumor-related functions across cancers as well as its
   correlations with specific molecules, cells in the tumor
   microenvironment. Considering the results of pan-cancer analysis, we
   chose the specific tumor glioblastoma multiforme (GBM) to screen out the
   OSM-induced signaling pathways and intercellular communications in tumor
   progression. Wound scratch assay, invasion assay and qRT-PCR were
   performed to verify the biological effects of OSM on glioblastoma cells.
   Results: Higher OSM level was found in most tumor tissues compared with
   corresponding normal tissues, and the enhanced OSM expression was
   observed to be strongly related to patients' poor prognosis in several
   cancers. Moreover, the expression of OSM was associated with stromal and
   immune cell infiltration in the tumor microenvironment, and OSM-related
   immune checkpoint and chemokine co-expression were also observed. Our
   results suggested that OSM could communicate extensively with the tumor
   microenvironment. Taking GBM as an example, our study found that two
   critical signaling pathways in OSM-related tumor progression by KEGG
   enrichment analysis: Jak-STAT and NF-kappa B pathways. Single-cell RNA
   sequencing data analysis of GBM revealed that OSM was mainly secreted by
   microglia, and cell-cell interaction analysis proved that OSM-OSMR is an
   important pathway for OSM to stimulate malignant cells. In vitro, OSM
   treatment could facilitate the migration and invasion of glioblastoma
   cells, meanwhile promote the proneural-mesenchymal transition. The
   administration of STAT3 inhibitors effectively suppressed the
   OSM-mediated biological effects, which proved the key role of STAT3 in
   OSM signaling.
   Conclusion: Taken together, our study provides a comprehensive
   understanding with regard to the tumor progression under the regulation
   of OSM. OSM seems to be closely related to chronic inflammation and
   tumor development in the tumor microenvironment. As an important
   inflammatory factor in the tumor microenvironment, OSM may serve as a
   potential immunotherapeutic target for cancer treatment, especially for
   GBM.}},
Publisher = {{BMC}},
Address = {{CAMPUS, 4 CRINAN ST, LONDON N1 9XW, ENGLAND}},
Type = {{Article}},
Language = {{English}},
Affiliation = {{Shao, B (Corresponding Author), Sichuan Univ, West China Hosp Stomatol, State Key Lab Oral Dis, Chengdu, Peoples R China.
   Shao, B (Corresponding Author), Sichuan Univ, West China Hosp Stomatol, Natl Clin Res Ctr Oral Dis, Chengdu, Peoples R China.
   Chen, Miao; Ren, Ruiyang; Lin, Weimin; Zhao, Zhihe; Shao, Bin, Sichuan Univ, West China Hosp Stomatol, State Key Lab Oral Dis, Chengdu, Peoples R China.
   Chen, Miao; Ren, Ruiyang; Lin, Weimin; Zhao, Zhihe; Shao, Bin, Sichuan Univ, West China Hosp Stomatol, Natl Clin Res Ctr Oral Dis, Chengdu, Peoples R China.
   Xiang, Lisha, Sichuan Univ, Clin Trial Ctr CTC, NMPA Key Lab Clin Res \& Evaluat Innovat Drug, West China Hosp, Chengdu, Peoples R China.
   Chen, Miao; Zhao, Zhihe, Sichuan Univ, West China Hosp Stomatol, Dept Orthodont, Chengdu, Peoples R China.}},
DOI = {{10.1186/s12935-021-02260-9}},
Article-Number = {{565}},
EISSN = {{1475-2867}},
Keywords-Plus = {{MESENCHYMAL TRANSITION; DNA METHYLATION; CARCINOMA CELLS; IMMUNE CELLS;
   M EXPRESSION; INFLAMMATION; GROWTH; PROGRESSION; NEUTROPHILS; DETACHMENT}},
Research-Areas = {{Oncology}},
Web-of-Science-Categories  = {{Oncology}},
Author-Email = {{sklbshaobin@scu.edu.cn}},
ORCID-Numbers = {{Chen, Miao/0000-0001-6639-7774}},
Funding-Acknowledgement = {{National Natural Science Foundation of ChinaNational Natural Science
   Foundation of China (NSFC) {[}81972193, 81702271]; Department of Science
   and Technology of Sichuan Province {[}2019YJ0041, 2020YJ0046];
   Scientific Research Foundation for Recruited Talents, West China
   Hospital of Stomatology Sichuan University {[}QDIF2019-1]; China
   Postdoctoral Science FoundationChina Postdoctoral Science Foundation
   {[}2019M650246, 2020T130448]}},
Funding-Text = {{This study was funded by the National Natural Science Foundation of
   China, Grant/Award Numbers: 81972193 and 81702271; the Department of
   Science and Technology of Sichuan Province, Grant/Award Number:
   2019YJ0041 and 2020YJ0046; the Scientific Research Foundation for
   Recruited Talents, West China Hospital of Stomatology Sichuan
   University, Grant/Award Number: QDIF2019-1; the China Postdoctoral
   Science Foundation, Grant/Award Number: 2019M650246, 2020T130448.}},
Cited-References = {{Argast GM, 2011, CELLS TISSUES ORGANS, V193, P114, DOI 10.1159/000320179.
   Baker BJ, 2010, GLIA, V58, P1082, DOI 10.1002/glia.20989.
   Botelho F, 2020, MEDIAT INFLAMM, V2020, DOI 10.1155/2020/4087315.
   Browning L, 2018, CANCER MANAG RES, V10, P6685, DOI 10.2147/CMAR.S179189.
   Carro MS, 2010, NATURE, V463, P318, DOI 10.1038/nature08712.
   Darmanis S, 2017, CELL REP, V21, P1399, DOI 10.1016/j.celrep.2017.10.030.
   David E, 2011, INT J CANCER, V128, P1822, DOI 10.1002/ijc.25776.
   Dunham I, 2012, NATURE, V489, P57, DOI 10.1038/nature11247.
   Efremova M, 2020, NAT PROTOC, V15, P1484, DOI 10.1038/s41596-020-0292-x.
   Elinav E, 2013, NAT REV CANCER, V13, P759, DOI 10.1038/nrc3611.
   Foglia B, 2020, CELLS-BASEL, V9, DOI 10.3390/cells9010028.
   Friedrich M, 2001, J NEUROCHEM, V76, P1589, DOI 10.1046/j.1471-4159.2001.00202.x.
   Gong Z, 2020, CANCER MED-US, V9, P9052, DOI 10.1002/cam4.3505.
   Goren I, 2006, J INVEST DERMATOL, V126, P628, DOI 10.1038/sj.jid.5700136.
   Grant SL, 1999, MOL MED TODAY, V5, P406, DOI 10.1016/S1357-4310(99)01540-3.
   Grant SL, 2002, ONCOGENE, V21, P460, DOI 10.1038/sj.onc.1205100.
   Greten FR, 2019, IMMUNITY, V51, P27, DOI 10.1016/j.immuni.2019.06.025.
   Guihard P, 2012, STEM CELLS, V30, P762, DOI 10.1002/stem.1040.
   Hang H, 2019, BIOLOGY-BASEL, V8, DOI 10.3390/biology8010019.
   Hanlon MM, 2019, FRONT IMMUNOL, V10, DOI 10.3389/fimmu.2019.02056.
   Heinrich PC, 2003, BIOCHEM J, V374, P1, DOI 10.1042/BJ20030407.
   Hermanns HM, 2015, CYTOKINE GROWTH F R, V26, P545, DOI 10.1016/j.cytogfr.2015.07.006.
   Hintzen C, 2008, J IMMUNOL, V181, P7341, DOI 10.4049/jimmunol.181.10.7341.
   Holzer RG, 2004, CLIN EXP METASTAS, V21, P167, DOI 10.1023/B:CLIN.0000024760.02667.db.
   Jackson CM, 2019, NAT IMMUNOL, V20, P1100, DOI 10.1038/s41590-019-0433-y.
   Jahani-Asl A, 2016, NAT NEUROSCI, V19, P798, DOI 10.1038/nn.4295.
   Jones SA, 2018, NAT REV IMMUNOL, V18, P773, DOI 10.1038/s41577-018-0066-7.
   Jorcyk CL, 2006, CYTOKINE, V33, P323, DOI 10.1016/j.cyto.2006.03.004.
   Karki R, 2019, NAT REV CANCER, V19, P197, DOI 10.1038/s41568-019-0123-y.
   Kulis M, 2010, ADV GENET, V70, P27, DOI {[}10.1016/B978-0-12-380866-0.60002-2, 10.1016/S0065-2660(10)70002-X].
   Lacreusette A, 2008, J PATHOL, V216, P451, DOI 10.1002/path.2416.
   Lapeire L, 2014, CANCER RES, V74, P6806, DOI 10.1158/0008-5472.CAN-14-0160.
   Li TW, 2017, CANCER RES, V77, pE108, DOI 10.1158/0008-5472.CAN-17-0307.
   Lin WM, 2021, BONE RES, V9, DOI 10.1038/s41413-021-00141-5.
   LINSLEY PS, 1990, MOL CELL BIOL, V10, P1882, DOI 10.1128/MCB.10.5.1882.
   Liu DK, 2017, MUTAT RES-REV MUTAT, V773, P174, DOI 10.1016/j.mrrev.2017.07.001.
   Liu LZ, 2019, HEPATOLOGY, V69, P143, DOI 10.1002/hep.30134.
   Liu Q, 2020, AGING-US, V12, P21518, DOI 10.18632/aging.103936.
   Masjedi A, 2021, INT IMMUNOPHARMACOL, V90, DOI 10.1016/j.intimp.2020.107158.
   Mehla K, 2019, TRENDS CANCER, V5, P822, DOI 10.1016/j.trecan.2019.10.007.
   Mollinedo F, 2019, TRENDS IMMUNOL, V40, P228, DOI 10.1016/j.it.2019.01.006.
   Moore LD, 2013, NEUROPSYCHOPHARMACOL, V38, P23, DOI 10.1038/npp.2012.112.
   Natesh K, 2015, NEOPLASIA, V17, P225, DOI 10.1016/j.neo.2015.01.001.
   Phillips HS, 2006, CANCER CELL, V9, P157, DOI 10.1016/j.ccr.2006.02.019.
   Piperi C, 2019, CELLS-BASEL, V8, DOI 10.3390/cells8111398.
   Pollack V, 2007, AM J PHYSIOL-RENAL, V293, pF1714, DOI 10.1152/ajprenal.00130.2007.
   Pothoven KL, 2017, J ALLERGY CLIN IMMUN, V139, P1966, DOI 10.1016/j.jaci.2016.10.039.
   Reuter S, 2010, FREE RADICAL BIO MED, V49, P1603, DOI 10.1016/j.freeradbiomed.2010.09.006.
   Richards CD, 2019, BIOMEDICINES, V7, DOI 10.3390/biomedicines7040095.
   Ritchie ME, 2015, NUCLEIC ACIDS RES, V43, DOI 10.1093/nar/gkv007.
   Sharanek A, 2020, NAT COMMUN, V11, DOI 10.1038/s41467-020-17885-z.
   Shiao SL, 2016, CANCER LETT, V380, P340, DOI 10.1016/j.canlet.2015.12.022.
   Stawski L, 2019, CONNECT TISSUE RES, V60, P40, DOI 10.1080/03008207.2018.1500558.
   Stephens JM, 2017, CURR PHARM DESIGN, V23, P3645, DOI 10.2174/1381612823666170704122559.
   Stuart T, 2019, CELL, V177, P1888, DOI 10.1016/j.cell.2019.05.031.
   Subramanian A, 2005, P NATL ACAD SCI USA, V102, P15545, DOI 10.1073/pnas.0506580102.
   Tawara Ken, 2019, Oncotarget, V10, P2068, DOI 10.18632/oncotarget.26699.
   Tawara K, 2018, BREAST CANCER RES, V20, DOI 10.1186/s13058-018-0971-5.
   Verhaak RGW, 2010, CANCER CELL, V17, P98, DOI 10.1016/j.ccr.2009.12.020.
   Vollmann-Zwerenz A, 2020, INT J MOL SCI, V21, DOI 10.3390/ijms21061932.
   Weinstein EJ, 2006, BIOCHEM BIOPH RES CO, V350, P74, DOI 10.1016/j.bbrc.2006.08.194.
   West NR, 2019, FRONT IMMUNOL, V10, DOI 10.3389/fimmu.2019.01093.
   West NR, 2017, NAT MED, V23, P579, DOI 10.1038/nm.4307.
   Wolf MJ, 2012, CANCER CELL, V22, P91, DOI 10.1016/j.ccr.2012.05.023.
   Yanai N, 2001, IN VITRO CELL DEV-AN, V37, P698.
   Yeung KT, 2017, MOL ONCOL, V11, P28, DOI 10.1002/1878-0261.12017.
   Yoshihara K, 2013, NAT COMMUN, V4, DOI 10.1038/ncomms3612.
   Yu H, 2009, NAT REV CANCER, V9, P798, DOI 10.1038/nrc2734.
   ZARLING JM, 1986, P NATL ACAD SCI USA, V83, P9739, DOI 10.1073/pnas.83.24.9739.
   Zhang CB, 2017, CLIN CANCER RES, V23, P6279, DOI 10.1158/1078-0432.CCR-16-2598.
   Zhou YY, 2019, NAT COMMUN, V10, DOI 10.1038/s41467-019-09234-6.}},
Number-of-Cited-References = {{71}},
Times-Cited = {{0}},
Usage-Count-Last-180-days = {{3}},
Usage-Count-Since-2013 = {{3}},
Journal-ISO = {{Cancer Cell Int.}},
Doc-Delivery-Number = {{WN0OF}},
Web-of-Science-Index = {{Science Citation Index Expanded (SCI-EXPANDED)}},
Unique-ID = {{WOS:000711475500008}},
OA = {{gold, Green Published}},
DA = {{2022-01-16}},
}

@article{ WOS:000588320500011,
Author = {Suresh, Rahul and Barakat, David J. and Barberi, Theresa and Zheng, Lei
   and Jaffee, Elizabeth and Pienta, Kenneth J. and Friedman, Alan D.},
Title = {{NF-kappa B p50-deficient immature myeloid cell (p50-IMC) adoptive
   transfer slows the growth of murine prostate and pancreatic ductal
   carcinoma}},
Journal = {{JOURNAL FOR IMMUNOTHERAPY OF CANCER}},
Year = {{2020}},
Volume = {{8}},
Number = {{1}},
Abstract = {{Background Macrophages and dendritic cells lacking the transcription
   factor nuclear factor kappa B p50 are skewed toward a proinflammatory
   phenotype, with increased cytokine expression and enhanced T cell
   activation; additionally, murine melanoma, fibrosarcoma, colon
   carcinoma, and glioblastoma grow slower in p50(-/-) mice. We therefore
   evaluated the efficacy of p50-negative immature myeloid cells (p50-IMCs)
   adoptively transferred into tumor-bearing hosts. Immature cells were
   used to maximize tumor localization, and pretreatment with
   5-fluorouracil (5FU) was examined due to its potential to impair marrow
   production of myeloid cells, to target tumor myeloid cells and to
   release tumor neoantigens.
   Methods Wild-type (WT)-IMC or p50-IMC were generated by culturing
   lineage-negative marrow cells from WT or p50(-/-) mice in media
   containing thrombopoietin, stem cell factor and Flt3 ligand for 6days
   followed by monocyte colony-stimulating factor for 1day on ultralow
   attachment plates. Mice inoculated with Hi-Myc prostate cancer (PCa)
   cells or K-Ras(G12D) pancreatic ductal carcinoma (PDC)-luciferase cells
   received 5FU followed 5days later by three doses of 10(7) immature
   myeloid cells (IMC) every 3-4days.
   Results PCa cells grew slower in p50(-/-) mice, and absence of host p50
   prolonged the survival of mice inoculated orthotopically with PDC cells.
   IMC from Cytomegalovirus (CMV)-luciferase mice localized to tumor,
   nodes, spleen, marrow, and lung. 5FU followed by p50-IMC slowed PCa and
   PDC tumor growth, similar to 3-fold on average, in contrast to 5FU
   followed by WT-IMC, 5FU alone or p50-IMC alone. Slowed tumor growth was
   evident for 93\% of PCa but only 53\% of PDC tumors; we therefore
   focused on PCa for additional IMC analyses. In PCa, p50-IMC matured into
   F4/80(+) macrophages, as well as CD11b(+)F4/80(-)CD11c(+) conventional
   dendritic cells (cDCs). In both tumor and draining lymph nodes, p50-IMC
   generated more macrophages and cDCs than WT-IMC. Activated tumor CD8(+)
   T cells were increased fivefold by p50-IMC compared with WT-IMC, and
   antibody-mediated CD8(+) T cell depletion obviated slower tumor growth
   induced by 5FU followed by p50-IMC.
   Conclusions 5FU followed by p50-IMC slows the growth of murine prostate
   and pancreatic carcinoma and depends on CD8(+) T cell activation.
   Deletion of p50 in patient-derived marrow CD34(+) cells and subsequent
   production of IMC for adoptive transfer may contribute to the therapy of
   these and additional cancers.}},
Publisher = {{BMJ PUBLISHING GROUP}},
Address = {{BRITISH MED ASSOC HOUSE, TAVISTOCK SQUARE, LONDON WC1H 9JR, ENGLAND}},
Type = {{Article}},
Language = {{English}},
Affiliation = {{Friedman, AD (Corresponding Author), Johns Hopkins Univ, Sch Med, Baltimore, MD 21218 USA.
   Suresh, Rahul; Barakat, David J.; Barberi, Theresa; Zheng, Lei; Jaffee, Elizabeth; Pienta, Kenneth J.; Friedman, Alan D., Johns Hopkins Univ, Sch Med, Baltimore, MD 21218 USA.}},
DOI = {{10.1136/jitc-2019-000244}},
Article-Number = {{e000244}},
EISSN = {{2051-1426}},
Keywords = {{oncology}},
Keywords-Plus = {{TUMOR-ASSOCIATED MACROPHAGES; NF-KAPPA-B1 P50; DENDRITIC CELLS;
   NECROSIS-FACTOR; MONOCYTES; POLARIZATION; ACTIVATION; REPRESSION;
   GENERATION; TOLERANCE}},
Research-Areas = {{Oncology; Immunology}},
Web-of-Science-Categories  = {{Oncology; Immunology}},
Author-Email = {{afriedm2@jhmi.edu}},
Funding-Acknowledgement = {{V Foundation Translational Award; Department of DefenseUnited States
   Department of Defense {[}PC150202]; National Institutes of HealthUnited
   States Department of Health \& Human ServicesNational Institutes of
   Health (NIH) - USA {[}T32 CA60441, P30 CA006973]; Giant Food Children's
   Cancer Research Fund}},
Funding-Text = {{This work was supported by a V Foundation Translational Award (ADF), by
   Department of Defense grant PC150202 (ADF), by National Institutes of
   Health grants T32 CA60441 (DJB) and P30 CA006973, and by The Giant Food
   Children's Cancer Research Fund.}},
Cited-References = {{Barakat DJ, 2018, PLOS ONE, V13, DOI 10.1371/journal.pone.0191188.
   Barberi T, 2018, CANCER IMMUNOL IMMUN, V67, P1491, DOI 10.1007/s00262-018-2184-2.
   Bates D, 2015, J STAT SOFTW, V67, P1, DOI 10.18637/jss.v067.i01.
   Cao SJ, 2006, J BIOL CHEM, V281, P26041, DOI 10.1074/jbc.M602222200.
   Cheng CS, 2011, SCI SIGNAL, V4, DOI 10.1126/scisignal.2001501.
   De Palma M, 2008, CANCER CELL, V14, P299, DOI 10.1016/j.ccr.2008.09.004.
   Delaney C, 2016, LANCET HAEMATOL, V3, pE330, DOI 10.1016/S2352-3026(16)30023-0.
   Dissanayake D, 2011, NAT MED, V17, P1663, DOI 10.1038/nm.2556.
   Elsharkawy AM, 2010, J HEPATOL, V53, P519, DOI 10.1016/j.jhep.2010.03.025.
   Escobar G, 2014, SCI TRANSL MED, V6, DOI 10.1126/scitranslmed.3006353.
   Francke A, 2011, J HISTOCHEM CYTOCHEM, V59, P813, DOI 10.1369/0022155411416007.
   Geissmann F, 2010, SCIENCE, V327, P656, DOI 10.1126/science.1178331.
   Georgoudaki AM, 2016, CELL REP, V15, P2000, DOI 10.1016/j.celrep.2016.04.084.
   Heissmeyer V, 1999, EMBO J, V18, P4766, DOI 10.1093/emboj/18.17.4766.
   Hosing C, 2014, TRANSFUSION, V54, P1081, DOI 10.1111/trf.12435.
   Karin M, 2000, ANNU REV IMMUNOL, V18, P621, DOI 10.1146/annurev.immunol.18.1.621.
   Kastenbauer S, 1999, INFECT IMMUN, V67, P1553.
   Koehn BH, 2015, BLOOD, V126, P1621, DOI 10.1182/blood-2015-03-634691.
   Kono Y, 2014, BIOL PHARM BULL, V37, P137, DOI 10.1248/bpb.b13-00659.
   Larghi P, 2012, PLOS ONE, V7, DOI 10.1371/journal.pone.0045279.
   Lee S, 2016, J CONTROL RELEASE, V240, P527, DOI 10.1016/j.jconrel.2016.07.018.
   Lenth R, emmeans: Estimated Marginal Means, aka Least-Squares Means. R package version 1.7.0.
   Marigo I, 2016, CANCER CELL, V30, P377, DOI 10.1016/j.ccell.2016.08.004.
   Mayer CT, 2014, BLOOD, V124, P3081, DOI 10.1182/blood-2013-12-545772.
   Mosser DM, 2008, NAT REV IMMUNOL, V8, P958, DOI 10.1038/nri2448.
   Movahedi K, 2010, CANCER RES, V70, P5728, DOI 10.1158/0008-5472.CAN-09-4672.
   Nonomura N, 2011, BJU INT, V107, P1918, DOI 10.1111/j.1464-410X.2010.09804.x.
   Noy R, 2014, IMMUNITY, V41, P49, DOI 10.1016/j.immuni.2014.06.010.
   Porta C, 2018, CANCER IMMUNOL RES, V6, P578, DOI 10.1158/2326-6066.CIR-17-0036.
   Porta C, 2009, P NATL ACAD SCI USA, V106, P14978, DOI 10.1073/pnas.0809784106.
   Pyonteck SM, 2013, NAT MED, V19, P1264, DOI 10.1038/nm.3337.
   Quail DF, 2016, SCIENCE, V352, DOI 10.1126/science.aad3018.
   Rackov G, 2016, J CLIN INVEST, V126, P3089, DOI 10.1172/JCI83404.
   Saccani A, 2006, CANCER RES, V66, P11432, DOI 10.1158/0008-5472.CAN-06-1867.
   Strachan DC, 2013, ONCOIMMUNOLOGY, V2, DOI 10.4161/onci.26968.
   Tong X, 2004, MOL CELL BIOCHEM, V265, P171, DOI 10.1023/B:MCBI.0000044394.66951.4d.
   Torres MP, 2013, PLOS ONE, V8, DOI 10.1371/journal.pone.0080580.
   Vincent J, 2010, CANCER RES, V70, P3052, DOI 10.1158/0008-5472.CAN-09-3690.
   Williams SA, 2006, EMBO J, V25, P139, DOI 10.1038/sj.emboj.7600900.
   Yu M, 2019, CANCER MANAG RES, V11, P4141, DOI 10.2147/CMAR.S196951.
   Zhang J. Y., 2015, PLOS ONE, V10.
   {*}{*}DATA OBJECT{*}{*}.}},
Number-of-Cited-References = {{42}},
Times-Cited = {{3}},
Usage-Count-Last-180-days = {{0}},
Usage-Count-Since-2013 = {{2}},
Journal-ISO = {{J. Immunother. Cancer}},
Doc-Delivery-Number = {{OP8DU}},
Web-of-Science-Index = {{Science Citation Index Expanded (SCI-EXPANDED)}},
Unique-ID = {{WOS:000588320500011}},
OA = {{Green Published, gold}},
DA = {{2022-01-16}},
}

@article{ WOS:000681937700001,
Author = {Kaelin, Roland E. and Glass, Rainer},
Title = {{APLN/APLNR Signaling Controls Key Pathological Parameters of
   Glioblastoma}},
Journal = {{CANCERS}},
Year = {{2021}},
Volume = {{13}},
Number = {{15}},
Month = {{AUG}},
Abstract = {{Simple Summary The neurovascular peptide Apelin and its receptor APLNR
   are upregulated during glioblastoma pathology. Here we summarize their
   role in the brain tumor microenvironment composed of neurons,
   astrocytes, and the vascular and immune systems. Targeting APLN/APLNR
   signaling promises to unfold multimodal actions in future GBM therapy,
   acting as an anti-angiogenic and an anti-invasive treatment, and
   offering the possibility to reduce neurological symptoms and increase
   overall survival simultaneously. Glioblastoma (GBM) is the most common
   and aggressive primary brain tumor in adults. GBM-expansion depends on a
   dense vascular network and, coherently, GBMs are highly angiogenic.
   However, new intratumoral blood vessels are often aberrant with
   consequences for blood-flow and vascular barrier function. Hence, the
   delivery of chemotherapeutics into GBM can be compromised. Furthermore,
   leaky vessels support edema-formation, which can result in severe
   neurological deficits. The secreted signaling peptide Apelin (APLN)
   plays an important role in the formation of GBM blood vessels. Both APLN
   and the Apelin receptor (APLNR) are upregulated in GBM cells and control
   tumor cell invasiveness. Here we summarize the current evidence on the
   role of APLN/APLNR signaling during brain tumor pathology. We show that
   targeting APLN/APLNR can induce anti-angiogenic effects in GBM and
   simultaneously blunt GBM cell infiltration. In addition, we discuss how
   manipulation of APLN/APLNR signaling in GBM leads to the normalization
   of tumor vessels and thereby supports chemotherapy, reduces edema, and
   improves anti-tumorigenic immune reactions. Hence, therapeutic targeting
   of APLN/APLNR signaling offers an interesting option to address
   different pathological hallmarks of GBM.}},
Publisher = {{MDPI}},
Address = {{ST ALBAN-ANLAGE 66, CH-4052 BASEL, SWITZERLAND}},
Type = {{Review}},
Language = {{English}},
Affiliation = {{Kalin, RE (Corresponding Author), Ludwig Maximilians Univ Munchen, Dept Neurosurg, Univ Hosp, Neurovasc Res, D-81377 Munich, Germany.
   Kalin, RE (Corresponding Author), Ludwig Maximilians Univ Munchen, Walter Brendel Ctr Expt Med, Fac Med, D-81377 Munich, Germany.
   Kaelin, Roland E., Ludwig Maximilians Univ Munchen, Dept Neurosurg, Univ Hosp, Neurovasc Res, D-81377 Munich, Germany.
   Kaelin, Roland E.; Glass, Rainer, Ludwig Maximilians Univ Munchen, Walter Brendel Ctr Expt Med, Fac Med, D-81377 Munich, Germany.
   Glass, Rainer, Ludwig Maximilians Univ Munchen, Dept Neurosurg, Univ Hosp, Neurosurg Res, D-81377 Munich, Germany.
   Glass, Rainer, German Canc Consortium DKTK, German Canc Res Ctr DKFZ, Partner Site Munich, D-69120 Heidelberg, Germany.}},
DOI = {{10.3390/cancers13153899}},
Article-Number = {{3899}},
EISSN = {{2072-6694}},
Keywords = {{Apelin (APLN); APLNR; Glioblastoma (GBM); tumor microenvironment (TME);
   tumor associated myeloid cells (TAM); pericytes; tumor parenchyma;
   vascular normalization; angiogenesis; invasion}},
Keywords-Plus = {{ENDOTHELIAL GROWTH-FACTOR; PROTEIN-COUPLED RECEPTOR;
   CENTRAL-NERVOUS-SYSTEM; PEPTIDE APELIN; CHECKPOINT BLOCKADE; TUMOR
   ANGIOGENESIS; BLOOD-PRESSURE; MESSENGER-RNA; LIGAND APELIN; MYELOID
   CELLS}},
Research-Areas = {{Oncology}},
Web-of-Science-Categories  = {{Oncology}},
Author-Email = {{rkaelin@med.lmu.de
   rglass@med.lmu.de}},
ORCID-Numbers = {{Kalin, Roland/0000-0003-2680-5715}},
Funding-Acknowledgement = {{DFGGerman Research Foundation (DFG)European Commission {[}GL691/2,
   SFB824]; Wilhelm Sander-Stiftung; ``Verein zur Forderung vonWissenschaft
   und Forschung an der Medizinischen Fakultat der LMU Munchen{''}
   (WiFoMed); Anni-Hofmann Stiftung}},
Funding-Text = {{This research was funded by the DFG (GL691/2; SFB824), the ``Wilhelm
   Sander-Stiftung{''}, the ``Anni-Hofmann Stiftung{''}, and the ``Verein
   zur Forderung vonWissenschaft und Forschung an der Medizinischen
   Fakultat der LMU Munchen{''} (WiFoMed).}},
Cited-References = {{Aldape K, 2019, NAT REV CLIN ONCOL, V16, P509, DOI 10.1038/s41571-019-0177-5.
   Amoozgar Z, 2019, CANCER RES, V79, P2104, DOI 10.1158/0008-5472.CAN-19-0749.
   Antunes ARP, 2021, NAT NEUROSCI, V24, P595, DOI 10.1038/s41593-020-00789-y.
   Armulik A, 2011, DEV CELL, V21, P193, DOI 10.1016/j.devcel.2011.07.001.
   Audia A, 2017, FRONT ONCOL, V7, DOI 10.3389/fonc.2017.00143.
   Brandenburg S, 2016, ACTA NEUROPATHOL, V131, P365, DOI 10.1007/s00401-015-1529-6.
   Brennan CW, 2013, CELL, V155, P462, DOI 10.1016/j.cell.2013.09.034.
   Cenciarini M, 2019, FRONT MOL NEUROSCI, V12, DOI 10.3389/fnmol.2019.00065.
   Chen J, 2012, CELL, V149, P36, DOI 10.1016/j.cell.2012.03.009.
   Chen L, 2015, J OPHTHALMOL, V2015, DOI 10.1155/2015/186946.
   Chinot OL, 2014, LANCET ONCOL, V15, P1044, DOI 10.1016/S1470-2045(14)70403-6.
   Chitadze G, 2017, ONCOIMMUNOLOGY, V6, DOI 10.1080/2162402X.2017.1358839.
   Chng SC, 2013, DEV CELL, V27, P672, DOI 10.1016/j.devcel.2013.11.002.
   Choe H, 1998, J VIROL, V72, P6113, DOI 10.1128/JVI.72.7.6113-6118.1998.
   Choe W, 2000, J NEUROVIROL, V6, pS61.
   Cleaver O, 1997, DEV DYNAM, V210, P66, DOI 10.1002/(SICI)1097-0177(199709)210:1<66::AID-AJA7>3.3.CO;2-S.
   Cloughesy TF, 2019, NAT MED, V25, P477, DOI 10.1038/s41591-018-0337-7.
   Coffelt SB, 2009, BBA-REV CANCER, V1796, P11, DOI 10.1016/j.bbcan.2009.02.004.
   Cox CM, 2006, DEV BIOL, V296, P177, DOI 10.1016/j.ydbio.2006.04.452.
   De Mota N, 2000, NEUROENDOCRINOLOGY, V72, P400, DOI 10.1159/000054609.
   del Toro R, 2010, BLOOD, V116, P4025, DOI 10.1182/blood-2010-02-270819.
   Devic E, 1996, MECH DEVELOP, V59, P129, DOI 10.1016/0925-4773(96)00585-0.
   Devic E, 1999, MECH DEVELOP, V84, P199, DOI 10.1016/S0925-4773(99)00081-7.
   Edinger AL, 1998, J VIROL, V72, P7934, DOI 10.1128/JVI.72.10.7934-7940.1998.
   Escartin C, 2021, NAT NEUROSCI, V24, P312, DOI 10.1038/s41593-020-00783-4.
   Eskilsson E, 2016, NEURO-ONCOLOGY, V18, P1644, DOI 10.1093/neuonc/now113.
   Fantin A, 2010, BLOOD, V116, P829, DOI 10.1182/blood-2009-12-257832.
   Frisch A, 2020, INT J MOL SCI, V21, DOI 10.3390/ijms21114179.
   Gabrilovich DI, 2012, NAT REV IMMUNOL, V12, P253, DOI 10.1038/nri3175.
   GALICICH JH, 1961, J LANCET, V81, P46.
   Ganguly D, 2019, PHARMACEUTICALS-BASE, V12, DOI 10.3390/ph12010045.
   Gilbert MR, 2014, NEW ENGL J MED, V370, P699, DOI 10.1056/NEJMoa1308573.
   Glass R, 2005, J NEUROSCI, V25, P2637, DOI 10.1523/JNEUROSCI.5118-04.2005.
   Glass R, 2014, ACTA NEUROPATHOL, V128, P347, DOI 10.1007/s00401-014-1274-2.
   Habata Y, 1999, BBA-MOL CELL RES, V1452, P25, DOI 10.1016/S0167-4889(99)00114-7.
   Hambardzumyan D, 2016, NAT NEUROSCI, V19, P20, DOI 10.1038/nn.4185.
   Hamilton Nicola B, 2010, Front Neuroenergetics, V2, DOI 10.3389/fnene.2010.00005.
   Harford-Wright E, 2017, BRAIN, V140, P2939, DOI 10.1093/brain/awx253.
   Hashimoto Y, 2005, INT J MOL MED, V16, P787.
   Helker CS, 2020, ELIFE, V9, DOI 10.7554/eLife.55589.
   Ho L, 2015, CELL STEM CELL, V17, P435, DOI 10.1016/j.stem.2015.08.010.
   Hosoya M, 2000, J BIOL CHEM, V275, P21061, DOI 10.1074/jbc.M908417199.
   Hui CY, 2019, J NEURO-ONCOL, V143, P129, DOI 10.1007/s11060-019-03146-7.
   Hurwitz H, 2004, NEW ENGL J MED, V350, P2335, DOI 10.1056/NEJMoa032691.
   Ishida J, 2004, J BIOL CHEM, V279, P26274, DOI 10.1074/jbc.M404149200.
   Kalin RE, 2007, DEV BIOL, V305, P599, DOI 10.1016/j.ydbio.2007.03.004.
   Kalin RE, 2021, CELL SYST, V12, P248, DOI 10.1016/j.cels.2021.01.002.
   Kalin S, 2017, ENERG BALANCE CANCER, V12, P137, DOI 10.1007/978-3-319-41677-9\_7.
   Kagiyama S, 2005, REGUL PEPTIDES, V125, P55, DOI 10.1016/j.regpep.2004.07.033.
   Kalin RE, 2009, BLOOD, V114, P1110, DOI 10.1182/blood-2009-03-211771.
   Kasai A, 2004, BIOCHEM BIOPH RES CO, V325, P395, DOI 10.1016/j.bbrc.2004.10.042.
   Kasai A, 2013, ANGIOGENESIS, V16, P723, DOI 10.1007/s10456-013-9349-6.
   Kasai A, 2010, ARTERIOSCL THROM VAS, V30, P2182, DOI 10.1161/ATVBAHA.110.209775.
   Kerber M, 2008, CANCER RES, V68, P7342, DOI 10.1158/0008-5472.CAN-07-6241.
   Keskin DB, 2019, NATURE, V565, P234, DOI 10.1038/s41586-018-0792-9.
   Kidoya H, 2012, ONCOGENE, V31, P3254, DOI 10.1038/onc.2011.489.
   Kidoya H, 2008, EMBO J, V27, P522, DOI 10.1038/sj.emboj.7601982.
   Kidoya H, 2010, BLOOD, V115, P3166, DOI 10.1182/blood-2009-07-232306.
   Kleinz MJ, 2004, REGUL PEPTIDES, V118, P119, DOI 10.1016/j.regpep.2003.11.002.
   Kuba K, 2007, CIRC RES, V101, pE32, DOI 10.1161/CIRCRESAHA.107.158659.
   Lee DK, 2000, J NEUROCHEM, V74, P34, DOI 10.1046/j.1471-4159.2000.0740034.x.
   Lee DK, 2005, ENDOCRINOLOGY, V146, P231, DOI 10.1210/en.2004-0359.
   Leeper NJ, 2009, AM J PHYSIOL-HEART C, V296, pH1329, DOI 10.1152/ajpheart.01341.2008.
   Li MM, 2015, CELL STEM CELL, V16, P669, DOI 10.1016/j.stem.2015.04.002.
   Liu QZ, 2015, NAT COMMUN, V6, DOI 10.1038/ncomms7020.
   Lo HW, 2010, CURR CANCER DRUG TAR, V10, P840, DOI 10.2174/156800910793357970.
   Louis DN, 2016, ACTA NEUROPATHOL, V131, P803, DOI 10.1007/s00401-016-1545-1.
   Lu Kan V, 2013, CNS Oncol, V2, P49.
   Lu-Emerson C, 2015, J CLIN ONCOL, V33, P1197, DOI 10.1200/JCO.2014.55.9575.
   Macaluso NJM, 2011, CHEMMEDCHEM, V6, P1017, DOI 10.1002/cmdc.201100069.
   Maguire JJ, 2009, HYPERTENSION, V54, P598, DOI 10.1161/HYPERTENSIONAHA.109.134619.
   Markovic DS, 2009, P NATL ACAD SCI USA, V106, P12530, DOI 10.1073/pnas.0804273106.
   Markovic DS, 2005, J NEUROPATH EXP NEUR, V64, P754, DOI 10.1097/01.jnen.0000178445.33972.a9.
   Masiero M, 2013, CANCER CELL, V24, P229, DOI 10.1016/j.ccr.2013.06.004.
   Masri B, 2004, FASEB J, V18, P1909, DOI 10.1096/fj.04-1930fje.
   Masri B, 2002, BIOCHEM BIOPH RES CO, V290, P539, DOI 10.1006/bbrc.2001.6230.
   Masri B, 2006, J BIOL CHEM, V281, P18317, DOI 10.1074/jbc.M600606200.
   Mastrella G, 2019, CANCER RES, V79, P2298, DOI 10.1158/0008-5472.CAN-18-0881.
   O'Carroll AM, 2000, BBA-GENE STRUCT EXPR, V1492, P72, DOI 10.1016/S0167-4781(00)00072-5.
   O'Rourke DM, 2017, SCI TRANSL MED, V9, DOI 10.1126/scitranslmed.aaa0984.
   Obradovic MMS, 2019, NATURE, V567, P540, DOI 10.1038/s41586-019-1019-4.
   ODOWD BF, 1993, GENE, V136, P355, DOI 10.1016/0378-1119(93)90495-O.
   Olson JK, 2004, J IMMUNOL, V173, P3916, DOI 10.4049/jimmunol.173.6.3916.
   Patel SJ, 2017, NATURE, V548, P537, DOI 10.1038/nature23477.
   Pauli A, 2014, SCIENCE, V343, P746, DOI 10.1126/science.1248636.
   Peppiatt CM, 2006, NATURE, V443, P700, DOI 10.1038/nature05193.
   Pitter KL, 2016, BRAIN, V139, P1458, DOI 10.1093/brain/aww046.
   PLATE KH, 1992, NATURE, V359, P845, DOI 10.1038/359845a0.
   Qin D, 2013, PLOS ONE, V8, DOI 10.1371/journal.pone.0061831.
   Reaux A, 2001, J NEUROCHEM, V77, P1085, DOI 10.1046/j.1471-4159.2001.00320.x.
   Ricci-Vitiani L, 2010, NATURE, V468, P824, DOI 10.1038/nature09557.
   Roesch S, 2018, INT J MOL SCI, V19, DOI 10.3390/ijms19020436.
   Saint-Geniez M, 2002, MECH DEVELOP, V110, P183, DOI 10.1016/S0925-4773(01)00558-5.
   Sakariassen PO, 2006, P NATL ACAD SCI USA, V103, P16466, DOI 10.1073/pnas.0607668103.
   Sakimoto S, 2012, DEVELOPMENT, V139, P1327, DOI 10.1242/dev.072330.
   Sandmann T, 2015, J CLIN ONCOL, V33, P2735, DOI 10.1200/JCO.2015.61.5005.
   Sawane M, 2011, AM J PATHOL, V179, P2691, DOI 10.1016/j.ajpath.2011.08.024.
   Schalper KA, 2019, NAT MED, V25, P470, DOI 10.1038/s41591-018-0339-5.
   Schiffer D, 2019, CANCERS, V11, DOI 10.3390/cancers11010005.
   Schnell O, 2017, BRAIN EDEMA: FROM MOLECULAR MECHANISMS TO CLINICAL PRACTICE, P477, DOI 10.1016/B978-0-12-803196-4.00024-2.
   Seaman S, 2007, CANCER CELL, V11, P539, DOI 10.1016/j.ccr.2007.04.017.
   Silver J, 2004, NAT REV NEUROSCI, V5, P146, DOI 10.1038/nrn1326.
   Sofroniew MV, 2015, NAT REV NEUROSCI, V16, P249, DOI 10.1038/nrn3898.
   Sonmez A, 2010, CLIN EXP HYPERTENS, V32, P179, DOI 10.3109/10641960903254505.
   Sorli SC, 2007, ONCOGENE, V26, P7692, DOI 10.1038/sj.onc.1210573.
   Strasser GA, 2010, BLOOD, V115, P5102, DOI 10.1182/blood-2009-07-230284.
   Sweeney MD, 2016, NAT NEUROSCI, V19, P771, DOI 10.1038/nn.4288.
   Talasila KM, 2013, ACTA NEUROPATHOL, V125, P683, DOI 10.1007/s00401-013-1101-1.
   Tatemoto K, 2001, REGUL PEPTIDES, V99, P87, DOI 10.1016/S0167-0115(01)00236-1.
   Tatemoto K, 1998, BIOCHEM BIOPH RES CO, V251, P471, DOI 10.1006/bbrc.1998.9489.
   Topalian SL, 2015, CANCER CELL, V27, P450, DOI 10.1016/j.ccell.2015.03.001.
   Twyman-Saint Victor C, 2015, NATURE, V520, P373, DOI 10.1038/nature14292.
   Uribesalgo I, 2019, EMBO MOL MED, V11, DOI 10.15252/emmm.201809266.
   VECHT CJ, 1994, NEUROLOGY, V44, P675, DOI 10.1212/WNL.44.4.675.
   Verhaak RGW, 2010, CANCER CELL, V17, P98, DOI 10.1016/j.ccr.2009.12.020.
   Vodyanik MA, 2010, CELL STEM CELL, V7, P718, DOI 10.1016/j.stem.2010.11.011.
   Wang R, 2010, NATURE, V468, P829, DOI 10.1038/nature09624.
   Watters JJ, 2005, J NEUROSCI RES, V81, P447, DOI 10.1002/jnr.20485.
   Weller M, 1997, NEUROLOGY, V48, P1704, DOI 10.1212/WNL.48.6.1704.
   Weller M, 2021, NAT REV CLIN ONCOL, V18, P170, DOI 10.1038/s41571-020-00447-z.
   Wong ET, 2015, BRIT J CANCER, V113, P1642, DOI 10.1038/bjc.2015.404.
   Yu QC, 2012, BLOOD, V119, P6243, DOI 10.1182/blood-2011-12-396093.
   Zeng XJ, 2010, EXP CELL RES, V316, P1773, DOI 10.1016/j.yexcr.2010.02.005.
   Zhao DX, 2021, CANCERS, V13, DOI 10.3390/cancers13143636.
   Zhao H, 2018, CELL REP, V25, P1241, DOI 10.1016/j.celrep.2018.10.015.
   Zhao J, 2019, NAT MED, V25, P462, DOI 10.1038/s41591-019-0349-y.}},
Number-of-Cited-References = {{126}},
Times-Cited = {{0}},
Usage-Count-Last-180-days = {{1}},
Usage-Count-Since-2013 = {{1}},
Journal-ISO = {{Cancers}},
Doc-Delivery-Number = {{TV7ZW}},
Web-of-Science-Index = {{Science Citation Index Expanded (SCI-EXPANDED)}},
Unique-ID = {{WOS:000681937700001}},
OA = {{Green Published, gold}},
DA = {{2022-01-16}},
}

@article{ WOS:000454509400005,
Author = {Chen, Ran and Keoni, Chanel and Waker, Christopher A. and Lober, Robert
   M. and Gutmann, David H.},
Title = {{KIAA1549-BRAF Expression Establishes a Permissive Tumor Microenvironment
   Through NF kappa B-Mediated CCL2 Production}},
Journal = {{NEOPLASIA}},
Year = {{2019}},
Volume = {{21}},
Number = {{1}},
Pages = {{52-60}},
Month = {{JAN}},
Abstract = {{KIAA1549-BRAF is the most frequently identified genetic mutation in
   sporadic pilocytic astrocytoma (PA), creating a fusion BRAF (f-BRAF)
   protein with increased BRAF activity. Fusion-BRAF-expressing neural stem
   cells (NSCs) exhibit increased cell growth and can generate glioma-like
   lesions following injection into the cerebella of naivemice. Increased
   Iba1(+) monocyte (microglia) infiltration is associated with murine
   f-BRAF-expressing NSC-induced glioma-like lesion formation, suggesting
   that f-BRAF-expressing NSCs attract microglia to establish a
   microenvironment supportive of tumorigenesis. Herein, we identify Ccl2
   as the chemokine produced by f-BRAF-expressing NSCs, which is critical
   for creating a permissive stroma for gliomagenesis. In addition, f-BRAF
   regulation of Ccl2 production operates in an ERK- and NF kappa
   B-dependent manner in cerebellar NSCs. Finally, Ccr2-mediated microglia
   recruitment is required for glioma-like lesion formation in vivo, as
   tumor do not form in Ccr2-deficient mice following f-BRAF-expressing NSC
   injection. Collectively, these results demonstrate that f-BRAF
   expression creates a supportive tumor microenvironment through NF kappa
   B-mediated Ccl2 production and microglia recruitment.}},
Publisher = {{ELSEVIER SCIENCE INC}},
Address = {{360 PARK AVE SOUTH, NEW YORK, NY 10010-1710 USA}},
Type = {{Article}},
Language = {{English}},
Affiliation = {{Gutmann, DH (Corresponding Author), Washington Univ, Dept Neurol, Sch Med, Box 8111,660 S Euclid Ave, St Louis, MO 63110 USA.
   Chen, Ran; Gutmann, David H., Washington Univ, Dept Neurol, St Louis, MO USA.
   Keoni, Chanel; Lober, Robert M., Dayton Childrens Hosp, Dept Neurosurg, One Childrens Plaza, Dayton, OH USA.
   Waker, Christopher A.; Lober, Robert M., Wright State Univ, Dept Neurosci, Boonshoft Sch Med, Dayton, OH 45435 USA.
   Waker, Christopher A.; Lober, Robert M., Wright State Univ, Dept Cell Biol, Boonshoft Sch Med, Dayton, OH 45435 USA.
   Waker, Christopher A.; Lober, Robert M., Wright State Univ, Dept Physiol, Boonshoft Sch Med, Dayton, OH 45435 USA.
   Lober, Robert M., Wright State Univ, Dept Pediat, Boonshoft Sch Med, Dayton, OH 45435 USA.}},
DOI = {{10.1016/j.neo.2018.11.007}},
ISSN = {{1476-5586}},
Keywords-Plus = {{MAPK PATHWAY ACTIVATION; PILOCYTIC ASTROCYTOMAS; GLIOMA FORMATION;
   MICROGLIA; EXPRESSION; BRAIN; CHEMOATTRACTANT; PROLIFERATION;
   DUPLICATION; GROWTH}},
Research-Areas = {{Oncology}},
Web-of-Science-Categories  = {{Oncology}},
Author-Email = {{gutmannd@wustl.edu}},
ORCID-Numbers = {{Waker, Christopher/0000-0002-0787-5702
   Gutmann, David/0000-0002-3127-5045}},
Funding-Acknowledgement = {{Schnuck Markets, Inc.; National Institute of Neurological Disorders and
   StrokeUnited States Department of Health \& Human ServicesNational
   Institutes of Health (NIH) - USANIH National Institute of Neurological
   Disorders \& Stroke (NINDS) {[}1-R35-NS07211-01]; Gala of Hope
   Foundation}},
Funding-Text = {{We appreciate the technical assistance provided by Courtney Corman
   during the execution of these experiments. This work was funded
   unrestricted funds from Schnuck Markets, Inc. and a Research Program
   Award from the National Institute of Neurological Disorders and Stroke
   (1-R35-NS07211-01 to D.H.G.). The Living Biobank at Dayton Children's
   Hospital is supported by a generous grant from the Gala of Hope
   Foundation.}},
Cited-References = {{AlShakweer Wafa, 2011, Front Biosci (Elite Ed), V3, P371, DOI 10.2741/e252.
   Chen BC, 2001, BRIT J PHARMACOL, V134, P1055, DOI 10.1038/sj.bjp.0704334.
   Chen ZH, 2017, CANCER RES, V77, P2266, DOI 10.1158/0008-5472.CAN-16-2310.
   Chun E, 2015, CELL REP, V12, P244, DOI 10.1016/j.celrep.2015.06.024.
   Daginakatte GC, 2007, HUM MOL GENET, V16, P1098, DOI 10.1093/hmg/ddm059.
   Daginakatte GC, 2008, CANCER RES, V68, P10358, DOI 10.1158/0008-5472.CAN-08-2506.
   Dasgupta B, 2005, J NEUROSCI, V25, P5584, DOI 10.1523/JNEUROSCI.4693-04.2005.
   DESBAILLETS I, 1994, INT J CANCER, V58, P240, DOI 10.1002/ijc.2910580216.
   Dolecek TA, 2012, NEURO-ONCOLOGY, V14, pv1, DOI 10.1093/neuonc/nos218.
   Forshew T, 2009, J PATHOL, V218, P172, DOI 10.1002/path.2558.
   GRAVES DT, 1989, SCIENCE, V245, P1490, DOI 10.1126/science.2781291.
   Gronych J, 2011, J CLIN INVEST, V121, P1344, DOI 10.1172/JCI44656.
   Held-Feindt J, 2010, EXP CELL RES, V316, P1553, DOI 10.1016/j.yexcr.2010.02.018.
   Ho AWY, 2008, IMMUNOBIOLOGY, V213, P533, DOI 10.1016/j.imbio.2008.01.003.
   Jacob K, 2009, BRIT J CANCER, V101, P722, DOI 10.1038/sj.bjc.6605179.
   Jones DTW, 2008, CANCER RES, V68, P8673, DOI 10.1158/0008-5472.CAN-08-2097.
   Jones DTW, 2012, CELL MOL LIFE SCI, V69, P1799, DOI 10.1007/s00018-011-0898-9.
   Kaul A, 2013, GENESIS, V51, P708, DOI 10.1002/dvg.22415.
   Kaul A, 2012, GENE DEV, V26, P2561, DOI 10.1101/gad.200907.112.
   Kitamura T, 2015, J EXP MED, V212, P1043, DOI 10.1084/jem.20141836.
   Klein R, 2001, ACTA NEUROPATHOL, V101, P245.
   Lee DY, 2012, CANCER CELL, V22, P131, DOI 10.1016/j.ccr.2012.05.036.
   Lee DY, 2010, GENE DEV, V24, P2317, DOI 10.1101/gad.1957110.
   Leung SY, 1997, ACTA NEUROPATHOL, V93, P518, DOI 10.1007/s004010050647.
   Pan Y, 2017, ONCOTARGET, V8, P32977, DOI 10.18632/oncotarget.16516.
   Pfister S, 2008, J CLIN INVEST, V118, P1739, DOI 10.1172/JCI33656.
   Platten M, 2003, ANN NEUROL, V54, P388, DOI 10.1002/ana.10679.
   Pong WW, 2013, ANN NEUROL, V73, P303, DOI 10.1002/ana.23813.
   Pyonteck SM, 2013, NAT MED, V19, P1264, DOI 10.1038/nm.3337.
   Roggendorf W, 1996, ACTA NEUROPATHOL, V92, P288, DOI 10.1007/s004010050520.
   Ryder M, 2013, PLOS ONE, V8, DOI 10.1371/journal.pone.0054302.
   Sadahiro H, 2018, CANCER RES, V78, P3002, DOI 10.1158/0008-5472.CAN-17-2433.
   Sarkar S, 2014, NAT NEUROSCI, V17, P46, DOI 10.1038/nn.3597.
   Simmons GW, 2011, J NEUROPATH EXP NEUR, V70, P51, DOI 10.1097/NEN.0b013e3182032d37.
   Solga AC, 2015, NEOPLASIA, V17, P776, DOI 10.1016/j.neo.2015.10.002.
   Tanaka Y, 2008, NEUROPATHOLOGY, V28, P399, DOI 10.1111/j.1440-1789.2008.00896.x.
   Thompson WL, 2009, BRAIN RES, V1287, P47, DOI 10.1016/j.brainres.2009.06.081.
   Warrington NM, 2007, CANCER RES, V67, P8588, DOI 10.1158/0008-5472.CAN-06-2220.
   Yadav A, 2010, CLIN CHIM ACTA, V411, P1570, DOI 10.1016/j.cca.2010.07.006.
   Yeh TH, 2009, GLIA, V57, P1239, DOI 10.1002/glia.20845.
   Yu J, 2009, NEUROLOGY, V73, P1526, DOI 10.1212/WNL.0b013e3181c0664a.
   Zhang J, 2012, CARCINOGENESIS, V33, P312, DOI 10.1093/carcin/bgr289.}},
Number-of-Cited-References = {{42}},
Times-Cited = {{12}},
Usage-Count-Last-180-days = {{0}},
Usage-Count-Since-2013 = {{2}},
Journal-ISO = {{Neoplasia}},
Doc-Delivery-Number = {{HF8RH}},
Web-of-Science-Index = {{Science Citation Index Expanded (SCI-EXPANDED)}},
Unique-ID = {{WOS:000454509400005}},
OA = {{Green Published, gold}},
DA = {{2022-01-16}},
}

@article{ WOS:000714728000001,
Author = {Yang, Yanni and Li, Daning and Wu, Wentao and Huang, Dingxing and Zheng,
   Haishi and Aihaiti, Yirixiati},
Title = {{A Pan-Cancer Analysis of the Role of Selenoprotein P mRNA in
   Tumorigenesis}},
Journal = {{INTERNATIONAL JOURNAL OF GENERAL MEDICINE}},
Year = {{2021}},
Volume = {{14}},
Pages = {{7471-7485}},
Abstract = {{Background: Selenium (Se) exhibits its anti-carcinogenic properties by
   regulating the redox system. However, the relationship between
   selenoprotein P (SeP), mRNA (SELENOP mRNA) and tumorigenesis remains
   unclear. Plasma SeP transports Se to various target tissues and has
   antioxidant characteristics. The present study aimed to explore the
   multifaceted pan-cancer properties of SELENOP in terms of its
   tissue-specific expression, prognostic value, immune function, and
   signaling pathway enrichment.
   Patients and Methods: The expression profile of SELFNOP was determined
   in 33 tumor types and survival, pathway enrichment, and correlation
   analyses were conducted based on TCGA database. The relationship between
   SELENOP expression and immune infiltration and macrophage subtype gene
   markers was investigated using the TIMER and GEPIA.
   Results: SELENOP gene expression was decreased in many cancer tissues,
   but was upregulated in brain lower grade glioma (LGG). Furthermore,
   SELENOP expression was associated with a better prognosis in most
   cancers, but a poorer prognosis in LGG and uterine corpus endometrioid
   carcinoma (UCEC). Our results showed that SELENOP was correlated with
   infiltration level of six immune cell types, where SELFNOP also showed a
   strong correlation with macrophages in some cancer types. However, we
   failed to determine macrophage polarization in 33 tumor types. SELFNOP
   negatively regulated vascular endothelial cell proliferation in LGG and
   UCEC and epidermal cell differentiation in six tumor types. In contrast,
   upregulation was related to immune function, including T cell
   activation, B cell-mediated immunity, adaptive immune response and
   immune response regulation cell surface receptor signaling pathways in
   another six tumor types.
   Conclusion: These findings highlighted the tissue-specific expression,
   prognostic value and immune characteristics of SELENOP in pan-cancer,
   and provided insights for illustrating the role of SELENOP in
   tumorigenesis.}},
Publisher = {{DOVE MEDICAL PRESS LTD}},
Address = {{PO BOX 300-008, ALBANY, AUCKLAND 0752, NEW ZEALAND}},
Type = {{Article}},
Language = {{English}},
Affiliation = {{Wu, WT (Corresponding Author), Xi An Jiao Tong Univ, Hlth Sci Ctr, Sch Publ Hlth, 76 Yanta West Rd, Xian 710061, Shaanxi, Peoples R China.
   Yang, Yanni; Li, Daning; Wu, Wentao; Huang, Dingxing, Xi An Jiao Tong Univ, Hlth Sci Ctr, Sch Publ Hlth, 76 Yanta West Rd, Xian 710061, Shaanxi, Peoples R China.
   Yang, Yanni, Shaanxi Univ Tradit Chinese Med, Xianyang, Shaanxi, Peoples R China.
   Yang, Yanni; Zheng, Haishi; Aihaiti, Yirixiati, Xi An Jiao Tong Univ, Affiliated HongHui Hosp, Dept Joint Surg, Xian, Shaanxi, Peoples R China.}},
DOI = {{10.2147/IJGM.S332031}},
EISSN = {{1178-7074}},
Keywords = {{selenoprotein P; pan-cancer; immune infiltration; prognosis;
   tissue-specific expression}},
Keywords-Plus = {{GENE-EXPRESSION; PROSTATE-CANCER; DOWN-REGULATION; SERUM SELENIUM;
   BRAIN; MOUSE; ANGIOGENESIS; PROGRESSION; PATHWAY; KIDNEY}},
Research-Areas = {{General \& Internal Medicine}},
Web-of-Science-Categories  = {{Medicine, General \& Internal}},
Author-Email = {{15680833716@163.com}},
Cited-References = {{Al-Taie OH, 2004, NUTR CANCER, V48, P6, DOI 10.1207/s15327914nc4801\_2.
   Amaral AFS, 2010, CANCER EPIDEM BIOMAR, V19, P2407, DOI 10.1158/1055-9965.EPI-10-0544.
   Barrett CW, 2015, J CLIN INVEST, V125, P2646, DOI 10.1172/JCI76099.
   Barrett CW, 2013, PLOS ONE, V8, DOI 10.1371/journal.pone.0067845.
   Bosschaerts T, 2008, J IMMUNOL, V180, P6168, DOI 10.4049/jimmunol.180.9.6168.
   Burk RF, 2014, FASEB J, V28, P3579, DOI 10.1096/fj.14-252874.
   Burk RF, 2003, J NUTR, V133, p1517S, DOI 10.1093/jn/133.5.1517S.
   Calvo A, 2002, CANCER RES, V62, P5325.
   Cat B, 2006, J CELL SCI, V119, P2727, DOI 10.1242/jcs.03011.
   Chen FJ, 2019, NAT COMMUN, V10, DOI 10.1038/s41467-019-13528-0.
   Chen YC, 2013, NUTRIENTS, V5, P1149, DOI 10.3390/nu5041149.
   Dan HM, 2019, ONCOTARGETS THER, V12, P10903, DOI 10.2147/OTT.S217767.
   Drutel A, 2013, CLIN ENDOCRINOL, V78, P155, DOI 10.1111/cen.12066.
   Gao JJ, 2013, SCI SIGNAL, V6, DOI 10.1126/scisignal.2004088.
   GLATTRE E, 1989, INT J EPIDEMIOL, V18, P45, DOI 10.1093/ije/18.1.45.
   Gonzalez-Moreno O, 2011, PROSTATE, V71, P824, DOI 10.1002/pros.21298.
   Gresner P, 2009, LUNG CANCER, V65, P34, DOI 10.1016/j.lungcan.2008.10.023.
   Hatfield DL, 2011, SELENIUM ITS MOL BIO.
   Hill KE, 2012, J BIOL CHEM, V287, P40414, DOI 10.1074/jbc.M112.421404.
   Hoffmann PR, 2008, MOL NUTR FOOD RES, V52, P1273, DOI 10.1002/mnfr.200700330.
   Hughes DJ, 2016, AM J CLIN NUTR, V104, P406, DOI 10.3945/ajcn.116.131672.
   Kang D, 2020, EXP MOL MED, V52, P1198, DOI 10.1038/s12276-020-0408-y.
   Kursvietiene L, 2020, ANTIOXIDANTS-BASEL, V9, DOI 10.3390/antiox9010080.
   Li K, 2020, CANCER CELL INT, V20, DOI 10.1186/s12935-019-1091-8.
   Li TW, 2017, CANCER RES, V77, pE108, DOI 10.1158/0008-5472.CAN-17-0307.
   Lu J, 2009, J BIOL CHEM, V284, P723, DOI 10.1074/jbc.R800045200.
   Lu JX, 2001, NUTR CANCER, V40, P64, DOI 10.1207/S15327914NC401\_12.
   Meyer HA, 2012, PLOS ONE, V7, DOI 10.1371/journal.pone.0046644.
   Murai K, 2019, CELL HOST MICROBE, V25, P588, DOI 10.1016/j.chom.2019.02.015.
   Murawaki Y, 2008, CANCER LETT, V259, P218, DOI 10.1016/j.canlet.2007.10.019.
   Navarro-Alarcon M, 2008, SCI TOTAL ENVIRON, V400, P115, DOI 10.1016/j.scitotenv.2008.06.024.
   Olson GE, 2008, J BIOL CHEM, V283, P6854, DOI 10.1074/jbc.M709945200.
   Olson GE, 2007, J BIOL CHEM, V282, P12290, DOI 10.1074/jbc.M611403200.
   Patel S, 2005, CANCER RES, V65, P1414, DOI 10.1158/0008-5472.CAN-04-3431.
   Pohl NM, 2009, PLOS ONE, V4, DOI 10.1371/journal.pone.0007774.
   Rayman MP, 2005, P NUTR SOC, V64, P527, DOI 10.1079/PNS2005467.
   Richman EL, 2012, AM J CLIN NUTR, V96, P1, DOI 10.3945/ajcn.112.042119.
   Sato N, 2006, GASTROENTEROLOGY, V130, P548, DOI 10.1053/j.gastro.2005.11.008.
   Schweizer U, 2005, BIOCHEM J, V386, P221, DOI 10.1042/BJ20041973.
   Short SP, 2018, FREE RADICAL BIO MED, V127, P26, DOI 10.1016/j.freeradbiomed.2018.05.066.
   Short SP, 2017, ADV CANCER RES, V136, P49, DOI 10.1016/bs.acr.2017.08.002.
   Short SP, 2016, MOL CELL ONCOL, V3, DOI 10.1080/23723556.2015.1075094.
   Solovyev N, 2018, FREE RADICAL BIO MED, V127, P124, DOI 10.1016/j.freeradbiomed.2018.02.030.
   Speckmann B, 2014, ARCH BIOCHEM BIOPHYS, V541, P30, DOI 10.1016/j.abb.2013.10.011.
   Stolwijk JM, 2020, ANTIOXIDANTS-BASEL, V9, DOI 10.3390/antiox9050420.
   Streicher KL, 2004, NUTR CANCER, V50, P221, DOI 10.1207/s15327914nc5002\_13.
   Tang ZF, 2019, NUCLEIC ACIDS RES, V47, pW556, DOI 10.1093/nar/gkz430.
   Papp LV, 2007, ANTIOXID REDOX SIGN, V9, P775, DOI 10.1089/ars.2007.1528.
   Wei WQ, 2004, AM J CLIN NUTR, V79, P80.
   Whanger PD, 2004, BRIT J NUTR, V91, P11, DOI 10.1079/BJN20031015.
   Wu WT, 2021, BMC MED GENOMICS, V14, DOI 10.1186/s12920-021-00930-1.
   Yarchoan M, 2017, NEW ENGL J MED, V377, P2500, DOI 10.1056/NEJMc1713444.
   Yi YS, 2003, BBA-MOL BASIS DIS, V1638, P249, DOI 10.1016/S0925-4439(03)00090-5.
   Yue CP, 2020, ACS CHEM NEUROSCI, V11, P4098, DOI 10.1021/acschemneuro.0c00278.
   Zhang Y, 2008, J BIOL CHEM, V283, P2427, DOI 10.1074/jbc.M707951200.}},
Number-of-Cited-References = {{55}},
Times-Cited = {{0}},
Usage-Count-Last-180-days = {{0}},
Usage-Count-Since-2013 = {{0}},
Journal-ISO = {{Int. J. Gen. Med.}},
Doc-Delivery-Number = {{WR8EI}},
Web-of-Science-Index = {{Science Citation Index Expanded (SCI-EXPANDED)}},
Unique-ID = {{WOS:000714728000001}},
OA = {{Green Published, gold}},
DA = {{2022-01-16}},
}

@article{ WOS:000707663000009,
Author = {Ellingson, Benjamin M. and Wen, Patrick Y. and Cloughesy, Timothy F.},
Title = {{Therapeutic Response Assessment of High-Grade Gliomas During Early-Phase
   Drug Development in the Era of Molecular and Immunotherapies}},
Journal = {{CANCER JOURNAL}},
Year = {{2021}},
Volume = {{27}},
Number = {{5}},
Pages = {{395-403}},
Month = {{SEP-OCT}},
Abstract = {{Several new therapeutic strategies have emerged over the past decades to
   address unmet clinical needs in high-grade gliomas, including targeted
   molecular agents and various forms of immunotherapy. Each of these
   strategies requires addressing fundamental questions, depending on the
   stage of drug development, including ensuring drug penetration into the
   brain, engagement of the drug with the desired target, biologic effects
   downstream from the target including metabolic and/or physiologic
   changes, and identifying evidence of clinical activity that could be
   expanded upon to increase the likelihood of a meaningful survival
   benefit. The current review article highlights these strategies and
   outlines how imaging technology can be used for therapeutic response
   evaluation in both targeted and immunotherapies in early phases of drug
   development in high-grade gliomas.}},
Publisher = {{ASSOC DEVELOPPEMENT COMMUNICATION CANCEROLOGIQUE}},
Address = {{CANCER JOURNAL, 7 RUE GUY MOQUET, BP 8, 94801 VILLEJUIF, FRANCE}},
Type = {{Article}},
Language = {{English}},
Affiliation = {{Ellingson, BM (Corresponding Author), Univ Calif Los Angeles, David Geffen Sch Med, UCLA Brain Tumor Imaging Lab, Dept Radiol Sci, 924 Westwood Blvd,Suite 615, Los Angeles, CA 90024 USA.
   Ellingson, BM (Corresponding Author), Univ Calif Los Angeles, David Geffen Sch Med, UCLA Brain Tumor Imaging Lab, Dept Psychiat, 924 Westwood Blvd,Suite 615, Los Angeles, CA 90024 USA.
   Ellingson, Benjamin M., Univ Calif Los Los Angeles, David Geffen Sch Med, Ctr Comp Vis \& Imaging Biomarkers, Dept Radiol Sci,UCLA Brain Tumor Imaging Lab, Los Angeles, CA 90024 USA.
   Wen, Patrick Y., Harvard Univ, Dana Father Canc Inst, Ctr Neurooncol, Boston, MA 02115 USA.
   Cloughesy, Timothy F., Univ Calif Los Angeles, David Geffen Sch Med, Dept Neurol, UCLA Neuro Oncol Program, Los Angeles, CA 90024 USA.}},
DOI = {{10.1097/PPO.0000000000000543}},
ISSN = {{1528-9117}},
EISSN = {{1540-336X}},
Keywords = {{Early-phase clinical trials; high-grade gliomas; molecular imaging;
   RANO; response assessment}},
Keywords-Plus = {{APPARENT DIFFUSION-COEFFICIENT; POSITRON-EMISSION-TOMOGRAPHY;
   NEWLY-DIAGNOSED GLIOBLASTOMA; TUMOR-ASSOCIATED MACROPHAGES; T-CELLS;
   TARGET ENGAGEMENT; CLINICAL-RESPONSE; MAMMALIAN TARGET; PROSTATE-CANCER;
   PET}},
Research-Areas = {{Oncology}},
Web-of-Science-Categories  = {{Oncology}},
Author-Email = {{bellingson@mednet.ucla.edu}},
Funding-Acknowledgement = {{American Cancer Society Research Scholar GrantAmerican Cancer Society
   {[}RSG-15-003-01-CCE]; UCLA SPORE in Brain Cancer {[}NIH/NCI P50
   CA211015]; Harvard SPORE in Brain Cancer {[}NIH/NCI P50 CA165962];
   NIH/NCIUnited States Department of Health \& Human ServicesNational
   Institutes of Health (NIH) - USANIH National Cancer Institute (NCI)
   {[}R21 CA223757]}},
Funding-Text = {{Funding was provided by the American Cancer Society Research Scholar
   Grant (RSG-15-003-01-CCE) (B.M.E.), UCLA SPORE in Brain Cancer (NIH/NCI
   P50 CA211015) (B.M.E.), the Harvard SPORE in Brain Cancer (NIH/NCI P50
   CA165962), and NIH/NCI R21 CA223757 (B.M.E.).}},
Cited-References = {{Abdo RA, 2019, AUSTRALAS PHYS ENG S, V42, P981, DOI 10.1007/s13246-019-00797-8.
   Aide N, 2019, EUR J NUCL MED MOL I, V46, P238, DOI 10.1007/s00259-018-4171-4.
   Albert NL, 2016, NEURO-ONCOLOGY, V18, P1199, DOI 10.1093/neuonc/now058.
   Antonios JP, 2017, P NATL ACAD SCI USA, V114, P10220, DOI 10.1073/pnas.1706689114.
   Anwar H, 2018, EUR J NUCL MED MOL I, V45, P376, DOI 10.1007/s00259-017-3870-6.
   Arvanitis CD, 2020, NAT REV CANCER, V20, P26, DOI 10.1038/s41568-019-0205-x.
   Barrio MJ, 2017, J NUCL MED, V58, P374, DOI 10.2967/jnumed.116.182394.
   Batsios G, 2019, SCI REP-UK, V9, DOI 10.1038/s41598-019-47021-x.
   Bauchet L, 2010, NEURO-ONCOLOGY, V12, P725, DOI 10.1093/neuonc/noq030.
   Been LB, 2004, EUR J NUCL MED MOL I, V31, P1659, DOI 10.1007/s00259-004-1687-6.
   Bekaert L, 2017, EUR J NUCL MED MOL I, V44, P1383, DOI 10.1007/s00259-017-3677-5.
   Bendszus M, 2003, J NEUROSCI, V23, P10892.
   Bisdas S, 2020, EUR J RADIOL, V130, DOI 10.1016/j.ejrad.2020.109171.
   Bollineni VR, 2016, EUR J CANCER, V55, P81, DOI 10.1016/j.ejca.2015.11.018.
   Chakhoyan A, 2019, SCI REP-UK, V9, DOI 10.1038/s41598-018-37564-w.
   Chen Jun, 2021, Neurooncol Adv, V3, pvdab092, DOI 10.1093/noajnl/vdab092.
   Chenevert TL, 2000, JNCI-J NATL CANCER I, V92, P2029, DOI 10.1093/jnci/92.24.2029.
   Chuntova P, 2021, NEURO-ONCOLOGY, V23, P356, DOI 10.1093/neuonc/noaa277.
   CURRAN WJ, 1993, J NATL CANCER I, V85, P704, DOI 10.1093/jnci/85.9.704.
   Daldrup-Link HE, 2011, CLIN CANCER RES, V17, P5695, DOI 10.1158/1078-0432.CCR-10-3420.
   De Rosa V, 2016, EJNMMI RES, V6, DOI 10.1186/s13550-016-0229-0.
   Dennie J, 1998, MAGN RESON MED, V40, P793, DOI 10.1002/mrm.1910400602.
   Ehlerding EB, 2019, AM J CANCER RES, V9, P53.
   Ellingson BM, 2021, CLIN CANCER RES, V27, P3916, DOI 10.1158/1078-0432.CCR-21-0446.
   Ellingson BM, 2020, CLIN CANCER RES, V26, P3135, DOI 10.1158/1078-0432.CCR-19-3817.
   Ellingson BM, 2018, NEURO-ONCOLOGY, V20, P457, DOI 10.1093/neuonc/nox193.
   Ellingson BM, 2017, NEUROTHERAPEUTICS, V14, P307, DOI 10.1007/s13311-016-0507-6.
   Ellingson BM, 2017, NEURO-ONCOLOGY, V19, P89, DOI 10.1093/neuonc/now187.
   Ellingson BM, 2015, INT J ONCOL, V46, P1883, DOI 10.3892/ijo.2015.2891.
   Ellingson BM, 2014, RADIOLOGY, V271, P200, DOI 10.1148/radiol.13131305.
   Ellingson BM, 2010, J MAGN RESON IMAGING, V31, P538, DOI 10.1002/jmri.22068.
   England CG, 2018, EUR J NUCL MED MOL I, V45, P110, DOI 10.1007/s00259-017-3803-4.
   Freise AC, 2017, MOL IMAGING BIOL, V19, P599, DOI 10.1007/s11307-016-1032-z.
   Fuchs BC, 2007, AM J PHYSIOL-CELL PH, V293, pC55, DOI 10.1152/ajpcell.00330.2006.
   Gerstner ER, 2020, CLIN CANCER RES, V26, P206, DOI 10.1158/1078-0432.CCR-19-1739.
   Gerstner ER, 2016, CLIN CANCER RES, V22, P5079, DOI 10.1158/1078-0432.CCR-15-2529.
   Griessinger CM, 2020, CANCER RES, V80, P2903, DOI 10.1158/0008-5472.CAN-19-3269.
   Griessinger CM, 2015, P NATL ACAD SCI USA, V112, P1161, DOI 10.1073/pnas.1418391112.
   Guise CP, 2014, CHIN J CANCER, V33, DOI 10.5732/cjc.012.10285.
   Gupta RK, 2000, J NEURO-ONCOL, V50, P215, DOI 10.1023/A:1006431120031.
   Harris RJ, 2018, MAGN RESON MED, V80, P1962, DOI 10.1002/mrm.27204.
   Harris RJ, 2016, NMR BIOMED, V29, P1563, DOI 10.1002/nbm.3611.
   Harris RJ, 2015, NEURO-ONCOLOGY, V17, P1514, DOI 10.1093/neuonc/nov106.
   Hartimath SV, 2017, ONCOIMMUNOLOGY, V6, DOI 10.1080/2162402X.2016.1248014.
   Henry KE, 2019, CLIN CANCER RES, V25, P166, DOI 10.1158/1078-0432.CCR-18-1485.
   Higashikawa K, 2014, PLOS ONE, V9, DOI 10.1371/journal.pone.0109866.
   Hirai H, 2000, BRAIN RES PROTOC, V5, P182, DOI 10.1016/S1385-299X(00)00011-8.
   Janku F, 2018, NAT REV CLIN ONCOL, V15, P273, DOI 10.1038/nrclinonc.2018.28.
   Jiang ZH, 2019, EBIOMEDICINE, V42, P431, DOI 10.1016/j.ebiom.2019.03.068.
   Jucaite A, 2021, NEURO-ONCOLOGY, V23, P687, DOI 10.1093/neuonc/noaa238.
   Kanagawa M, 2014, NUCL MED BIOL, V41, P545, DOI 10.1016/j.nucmedbio.2014.04.004.
   Karar J, 2011, FRONT MOL NEUROSCI, V4, DOI 10.3389/fnmol.2011.00051.
   Karavaeva E, 2015, MOL IMAGING BIOL, V17, P434, DOI 10.1007/s11307-014-0807-3.
   Kaur B, 2005, NEURO-ONCOLOGY, V7, P134, DOI 10.1215/S1152851704001115.
   Kellner E, 2015, J MAGN RESON IMAGING, V42, P1117, DOI 10.1002/jmri.24864.
   Kim W, 2016, P NATL ACAD SCI USA, V113, P4027, DOI 10.1073/pnas.1524212113.
   Kimball SR, 2006, J NUTR, V136, p227S, DOI 10.1093/jn/136.1.227S.
   Kobayashi H, 2013, NEUROL MED-CHIR, V53, P773, DOI 10.2176/nmc.ra2013-0256.
   Krecisz P, 2021, BIOCONJUGATE CHEM, V32, P25, DOI 10.1021/acs.bioconjchem.0c00617.
   Krekorian M, 2019, THERANOSTICS, V9, P7924, DOI 10.7150/thno.37924.
   Lamb J, 2018, J NUCL MED, V59, P382, DOI 10.2967/jnumed.116.187419.
   Lamborn KR, 2008, NEURO-ONCOLOGY, V10, P162, DOI 10.1215/15228517-2007-062.
   Laquintana V, 2009, EXPERT OPIN DRUG DEL, V6, P1017, DOI 10.1517/17425240903167942.
   Levin VA, 2018, NEURO-ONCOLOGY, V20, P589, DOI 10.1093/neuonc/noy018.
   Levin VA, 2018, NEURO-ONCOLOGY, V20, P435, DOI 10.1093/neuonc/noy004.
   Li K, 2017, DRUG DISCOV TODAY, V22, P1421, DOI 10.1016/j.drudis.2017.04.008.
   LITTERST CL, 1974, J PHARM SCI, V63, P1718, DOI 10.1002/jps.2600631110.
   Liu TF, 2018, ONCOIMMUNOLOGY, V7, DOI 10.1080/2162402X.2018.1436922.
   Lou YM, 2011, CANCER RES, V71, P3364, DOI 10.1158/0008-5472.CAN-10-4261.
   Lyng H, 2000, MAGNET RESON MED, V43, P828, DOI 10.1002/1522-2594(200006)43:6<828::AID-MRM8>3.0.CO;2-P.
   Markovic Svetomir N, 2018, Oncotarget, V9, P30268, DOI 10.18632/oncotarget.25666.
   Martinez O, 2019, J NUCL MED, V60, P730, DOI 10.2967/jnumed.118.213348.
   Massoud TF, 2003, GENE DEV, V17, P545, DOI 10.1101/gad.1047403.
   Mayer KE, 2018, THERANOSTICS, V8, P6070, DOI 10.7150/thno.27275.
   Maynard J, 2020, SLAS DISCOV, V25, P127, DOI 10.1177/2472555219897270.
   McGirt MJ, 2009, J NEUROSURG, V110, P156, DOI 10.3171/2008.4.17536.
   McKinley ET, 2013, PLOS ONE, V8, DOI 10.1371/journal.pone.0058938.
   Mishkovsky M, 2021, SCI REP-UK, V11, DOI 10.1038/s41598-021-85339-7.
   Mohanty S, 2019, CELL DEATH DIS, V10, DOI 10.1038/s41419-018-1285-3.
   Molina DM, 2016, ANNU REV PHARMACOL, V56, P141, DOI 10.1146/annurev-pharmtox-010715-103715.
   Molina DM, 2013, SCIENCE, V341, P84, DOI 10.1126/science.1233606.
   Moroz MA, 2015, J NUCL MED, V56, P1055, DOI 10.2967/jnumed.115.159855.
   Mukherjee S, 2019, THERANOSTICS, V9, P7730, DOI 10.7150/thno.37306.
   Nagengast WB, 2007, J NUCL MED, V48, P1313, DOI 10.2967/jnumed.107.041301.
   Najac Chloe, 2016, Top Magn Reson Imaging, V25, P187.
   Najjar Amer M, 2018, Bioengineering (Basel), V5, DOI 10.3390/bioengineering5040104.
   Nakamura H, 2018, MAGN RESON MED SCI, V17, P238, DOI 10.2463/mrms.mp.2017-0042.
   Nemeth E, 2006, ANNU REV NUTR, V26, P323, DOI 10.1146/annurev.nutr.26.061505.111303.
   Nguyen KL, 2019, RADIOLOGY, V293, P554, DOI 10.1148/radiol.2019190477.
   Niemeijer AN, 2018, NAT COMMUN, V9, DOI 10.1038/s41467-018-07131-y.
   Oka S, 2014, MOL IMAGING BIOL, V16, P322, DOI 10.1007/s11307-013-0693-0.
   Okada Hideho, 2015, Lancet Oncol, V16, pe534, DOI 10.1016/S1470-2045(15)00088-1.
   Oughourlian TC, 2021, NEURORADIOLOGY, V63, P857, DOI 10.1007/s00234-020-02585-8.
   Paech D, 2017, RADIOLOGY, V285, P914, DOI 10.1148/radiol.2017162351.
   Pan IW, 2015, J CLIN NEUROSCI, V22, P1575, DOI 10.1016/j.jocn.2015.03.032.
   Pandit-Taskar N, 2020, J NUCL MED, V61, P512, DOI 10.2967/jnumed.119.229781.
   Postow MA, 2018, J CLIN ONCOL, V36, DOI 10.1200/JCO.2018.36.15\_suppl.e24160.
   Radu CG, 2008, NAT MED, V14, P783, DOI 10.1038/nm1724.
   Rapisarda A, 2002, CANCER RES, V62, P4316.
   Raught B, 2001, P NATL ACAD SCI USA, V98, P7037, DOI 10.1073/pnas.121145898.
   Rayfield CA, 2018, JCO CLIN CANCER INFO, V2, DOI 10.1200/CCI.17.00080.
   Reimer P, 2003, EUR RADIOL, V13, P1266, DOI 10.1007/s00330-002-1721-7.
   Ronald JA, 2017, CANCER RES, V77, P2893, DOI 10.1158/0008-5472.CAN-16-2953.
   Sachpekidis C, 2018, EUR J NUCL MED MOL I, V45, P1289, DOI 10.1007/s00259-018-3972-9.
   Savitski MM, 2014, SCIENCE, V346, P55, DOI 10.1126/science.1255784.
   Schulz-Utermoehl T, 2010, DRUG METAB DISPOS, V38, P1688, DOI 10.1124/dmd.110.033159.
   Shaker MA, 2009, J PHARM SCI-US, V98, P2268, DOI 10.1002/jps.21596.
   Sharma S, 2007, CARDIOVASC RES, V76, P71, DOI 10.1016/j.cardiores.2007.05.004.
   Shergalis A, 2018, PHARMACOL REV, V70, P412, DOI 10.1124/pr.117.014944.
   Siegal G, 2019, J MAGN RESON, V306, P202, DOI 10.1016/j.jmr.2019.07.018.
   Siemann DW, 2015, PHARMACOL THERAPEUT, V153, P107, DOI 10.1016/j.pharmthera.2015.06.006.
   Simon GM, 2013, NAT CHEM BIOL, V9, P200, DOI 10.1038/nchembio.1211.
   Skwarski M., 2020, MOL TARGETED RADIOSE, P265.
   Smedley NF, 2018, SCI REP-UK, V8, DOI 10.1038/s41598-018-32397-z.
   Su H, 2006, CLIN CANCER RES, V12, P5659, DOI 10.1158/1078-0432.CCR-06-0368.
   Sugahara T, 1999, JMRI-J MAGN RESON IM, V9, P53, DOI 10.1002/(SICI)1522-2586(199901)9:1<53::AID-JMRI7>3.0.CO;2-2.
   Suh CH, 2018, NEURO-ONCOLOGY, V20, P1573, DOI 10.1093/neuonc/noy113.
   Swanson KR, 2008, BRIT J CANCER, V98, P113, DOI 10.1038/sj.bjc.6604125.
   Tavare R, 2016, CANCER RES, V76, P73, DOI 10.1158/0008-5472.CAN-15-1707.
   Tofts PS, 1999, J MAGN RESON IMAGING, V10, P223, DOI 10.1002/(SICI)1522-2586(199909)10:3<223::AID-JMRI2>3.0.CO;2-S.
   Toth GB, 2017, KIDNEY INT, V92, P47, DOI 10.1016/j.kint.2016.12.037.
   van Oordt CWMV, 2019, J NUCL MED, V60, P902, DOI 10.2967/jnumed.118.214726.
   Wang YL, 2019, AM J NEURORADIOL, V40, P979, DOI 10.3174/ajnr.A6063.
   Wei LH, 2008, CLIN CANCER RES, V14, P3416, DOI 10.1158/1078-0432.CCR-07-1824.
   Wen PY, 2020, NEURO-ONCOLOGY, V22, P1073, DOI 10.1093/neuonc/noaa106.
   Wen PY, 2010, J CLIN ONCOL, V28, P1963, DOI 10.1200/JCO.2009.26.3541.
   Wong KH, 2019, INT J MOL SCI, V20, DOI 10.3390/ijms20020381.
   WOOD JR, 1988, J CLIN ONCOL, V6, P338, DOI 10.1200/JCO.1988.6.2.338.
   Xu X, 2019, MAGN RESON MED, V81, P3798, DOI 10.1002/mrm.27683.
   Xu X, 2015, TOMOGRAPHY, V1, P105, DOI 10.18383/j.tom.2015.00175.
   Yang RZ, 2018, MAGN RESON INSIGHTS, V11, DOI 10.1177/1178623X18771974.
   Yao JW, 2019, NEURO-ONCOLOGY, V21, P1184, DOI 10.1093/neuonc/noz078.
   Yao JW, 2019, J NEURO-ONCOL, V142, P587, DOI 10.1007/s11060-019-03132-z.
   Yao JW, 2018, TOMOGRAPHY, V4, P123, DOI 10.18383/j.tom.2018.00017.
   Zhou JW, 2020, FRONT ONCOL, V10, DOI 10.3389/fonc.2020.00188.
   Zinn PO, 2013, INT J ONCOL, V42, P929, DOI 10.3892/ijo.2013.1770.}},
Number-of-Cited-References = {{136}},
Times-Cited = {{0}},
Usage-Count-Last-180-days = {{0}},
Usage-Count-Since-2013 = {{0}},
Journal-ISO = {{Cancer J.}},
Doc-Delivery-Number = {{WH4PY}},
Web-of-Science-Index = {{Science Citation Index Expanded (SCI-EXPANDED)}},
Unique-ID = {{WOS:000707663000009}},
OA = {{Green Accepted}},
DA = {{2022-01-16}},
}

@article{ WOS:000549328400001,
Author = {Roetzer, Thomas and Furtner, Julia and Gesperger, Johanna and Seebrecht,
   Lukas and Bandke, Dave and Brada, Martina and Brandner-Kokalj, Tanisa
   and Grams, Astrid and Haybaeck, Johannes and Kitzwoegerer, Melitta and
   Leber, Stefan L. and Marhold, Franz and Moser, Patrizia and Sherif,
   Camillo and Trenkler, Johannes and Unterluggauer, Julia and Weis, Serge
   and Wuertz, Franz and Hainfellner, Johannes A. and Langs, Georg and
   Nenning, Karl-Heinz and Woehrer, Adelheid},
Title = {{Sex-Specific Differences in Primary CNS Lymphoma}},
Journal = {{CANCERS}},
Year = {{2020}},
Volume = {{12}},
Number = {{6}},
Month = {{JUN}},
Abstract = {{Sex-specific differences have been increasingly recognized in many human
   diseases including brain cancer, namely glioblastoma. Primary CNS
   lymphoma (PCNSL) is an exceedingly rare type of brain cancer that tends
   to have a higher incidence and worse outcomes in male patients. Yet,
   relatively little is known about the reasons that contribute to these
   observed sex-specific differences. Using a population-representative
   cohort of patients with PCNSL with dense magnetic resonance (MR) imaging
   and digital pathology annotation (n= 74), we performed sex-specific
   cluster and survival analyses to explore possible associations. We found
   three prognostically relevant clusters for females and two for males,
   characterized by differences in (i) patient demographics, (ii)
   tumor-associated immune response, and (iii) MR imaging phenotypes. Upon
   a multivariable analysis, an enhanced FoxP3+ lymphocyte-driven immune
   response was associated with a shorter overall survival particularly in
   female patients (HR 1.65,p= 0.035), while an increased extent of
   contrast enhancement emerged as an adverse predictor of outcomes in male
   patients (HR 1.05,p< 0.01). In conclusion, we found divergent prognostic
   constellations between female and male patients with PCNSL that suggest
   differential roles of tumor-associated immune response and MR imaging
   phenotypes. Our results further underline the importance of continued
   sex-specific analyses in the field of brain cancer.}},
Publisher = {{MDPI}},
Address = {{ST ALBAN-ANLAGE 66, CH-4052 BASEL, SWITZERLAND}},
Type = {{Article}},
Language = {{English}},
Affiliation = {{Nenning, KH (Corresponding Author), Med Univ Vienna, Dept Biomed Imaging \& Image Guided Therapy, Computat Imaging Res Lab, A-1090 Vienna, Austria.
   Roetzer, Thomas; Gesperger, Johanna; Seebrecht, Lukas; Hainfellner, Johannes A.; Woehrer, Adelheid, Med Univ Vienna, Dept Neurol, Div Neuropathol \& Neurochem, A-1090 Vienna, Austria.
   Furtner, Julia, Med Univ Vienna, Dept Biomed Imaging \& Image Guided Therapy, Div Neuroradiol \& Musculoskeletal Radiol, A-1090 Vienna, Austria.
   Gesperger, Johanna, Med Univ Vienna, Ctr Med Phys \& Biomed Engn, A-1090 Vienna, Austria.
   Bandke, Dave; Weis, Serge, Johannes Kepler Univ Linz, Kepler Univ Hosp, Div Neuropathol, NeuromedCampus, A-4040 Linz, Austria.
   Brada, Martina, Krankenanstalt Rudolfstiftung Wien, Dept Pathol, A-1030 Vienna, Austria.
   Brandner-Kokalj, Tanisa; Wuertz, Franz, State Hosp Klagenfurt, Inst Pathol, A-9020 Klagenfurt, Austria.
   Grams, Astrid, Med Univ Innsbruck, Dept Neuroradiol, A-6020 Innsbruck, Austria.
   Haybaeck, Johannes; Unterluggauer, Julia, Med Univ Graz, Diagnost \& Res Inst Pathol, A-8036 Graz, Austria.
   Haybaeck, Johannes, Med Univ Innsbruck, Dept Pathol Neuropathol \& Mol Pathol, A-6020 Innsbruck, Austria.
   Kitzwoegerer, Melitta, Karl Landsteiner Univ Hlth Sci, Univ Hosp St Poelten, Dept Pathol, A-3100 St Polten, Austria.
   Leber, Stefan L., Med Univ Graz, Dept Radiol, Div Neuroradiol Vasc \& Intervent Radiol, A-8036 Graz, Austria.
   Marhold, Franz, Karl Landsteiner Univ Hlth Sci, Univ Hosp St Poelten, Dept Neurosurg, A-3100 St Polten, Austria.
   Moser, Patrizia, Med Univ Innsbruck, Dept Pathol, A-6020 Innsbruck, Austria.
   Sherif, Camillo, Krankenanstalt Rudolfstiftung Wien, Dept Neurosurg, A-1030 Vienna, Austria.
   Trenkler, Johannes, Johannes Kepler Univ Linz, Kepler Univ Hosp, Inst Neuroradiol, NeuromedCampus, A-4020 Linz, Austria.
   Langs, Georg; Nenning, Karl-Heinz, Med Univ Vienna, Dept Biomed Imaging \& Image Guided Therapy, Computat Imaging Res Lab, A-1090 Vienna, Austria.}},
DOI = {{10.3390/cancers12061593}},
Article-Number = {{1593}},
EISSN = {{2072-6694}},
Keywords = {{PCNSL; DLBCL; sex-specific analyses; multimodal data; microenvironment}},
Keywords-Plus = {{CENTRAL-NERVOUS-SYSTEM; B-CELL LYMPHOMA; INTERNATIONAL EXTRANODAL
   LYMPHOMA; T-CELLS; SURVIVAL; MACROPHAGES; PROGNOSIS; CANCER; BRAIN;
   INFILTRATION}},
Research-Areas = {{Oncology}},
Web-of-Science-Categories  = {{Oncology}},
Author-Email = {{thomas.roetzer@meduniwien.ac.at
   julia.furtner@meduniwien.ac.at
   johanna.gesperger@meduniwien.ac.at
   lukas.seebrecht@meduniwien.ac.at
   Dave.Bandke@kepleruniklinikum.at
   Martina.Brada@wienkay.at
   Tanisa.Brandner-Kokalj@kabeg.at
   astrid.grams@i-med.ac.at
   Johannes.Haybaeck@i-med.ac.at
   Melitta.Kitzwoegerer@stpoelten.lknoe.at
   stefan.leber@medunigraz.at
   Franz.Marhold@stpoelten.lknoe.at
   patrizia.moser@tirol-kliniken.at
   camillo.sherif@gmail.com
   johannes.trenkler@kepleruniklinikum.at
   j.unterluggauer@gmx.at
   serge.weis@kepleruniklinikum.at
   Franz.Wuertz@kabeg.at
   johannes.hainfellner@meduniwien.ac.at
   georg.langs@meduniwien.ac.at
   karl-heinz.nenning@meduniwien.ac.at
   adelheid.woehrer@meduniwien.ac.at}},
ResearcherID-Numbers = {{Roetzer, Thomas/ABA-7278-2020
   }},
ORCID-Numbers = {{Roetzer, Thomas/0000-0001-8875-7304
   Marhold, Franz/0000-0001-8338-8060
   Gesperger, Johanna/0000-0001-7212-0675
   Nenning, Karl-Heinz/0000-0002-1073-9891
   Weis, Serge/0000-0001-6750-2599
   Trenkler, Johannes/0000-0001-6060-4234
   Woehrer, Adelheid/0000-0001-8435-8189}},
Funding-Acknowledgement = {{OeNB project {[}16725]; DOC fellowship of the Austrian Academy of
   Sciences at the Division of Neuropathology and Neurochemistry,
   Department of Neurology of the Medical University of Vienna {[}25262]}},
Funding-Text = {{This work was funded by OeNB project 16725 to AW. TR is a recipient of a
   DOC fellowship of the Austrian Academy of Sciences (25262) at the
   Division of Neuropathology and Neurochemistry, Department of Neurology
   of the Medical University of Vienna.}},
Cited-References = {{Abramson JS, 2017, NEW ENGL J MED, V377, P783, DOI 10.1056/NEJMc1704610.
   Abrey LE, 2006, J CLIN ONCOL, V24, P5711, DOI 10.1200/JCO.2006.08.2941.
   Bashir R, 1996, NEUROLOGY, V46, P440, DOI 10.1212/WNL.46.2.440.
   Bromberg JEC, 2019, LANCET ONCOL, V20, P216, DOI 10.1016/S1470-2045(18)30747-2.
   Caetano MS, 2018, NAT COMMUN, V9, DOI 10.1038/s41467-018-07042-y.
   Cai QC, 2012, MED ONCOL, V29, P2317, DOI 10.1007/s12032-011-0123-6.
   Carroll KT, 2018, WORLD NEUROSURG, V111, pE790, DOI 10.1016/j.wneu.2017.12.165.
   Chang C, 2015, HISTOPATHOLOGY, V67, P625, DOI 10.1111/his.12706.
   Cho H, 2017, ANN HEMATOL, V96, P1163, DOI 10.1007/s00277-017-3014-x.
   Clemente CG, 1996, CANCER, V77, P1303, DOI 10.1002/(SICI)1097-0142(19960401)77:7<1303::AID-CNCR12>3.3.CO;2-0.
   Colafella KMM, 2018, NAT REV NEPHROL, V14, P185, DOI 10.1038/nrneph.2017.189.
   Ferreri AJM, 2003, J CLIN ONCOL, V21, P266, DOI 10.1200/JCO.2003.09.139.
   Ferreri AJM, 2017, LANCET HAEMATOL, V4, pE510, DOI 10.1016/S2352-3026(17)30174-6.
   Ghesquieres H, 2016, BLOOD, V128, DOI 10.1182/blood.V128.22.785.785.
   Grommes C, 2017, J CLIN ONCOL, V35, P2410, DOI 10.1200/JCO.2017.72.7602.
   Han CH, 2017, CANCER-AM CANCER SOC, V123, P4314, DOI 10.1002/cncr.30965.
   Hoang-Xuan K, 2015, LANCET ONCOL, V16, pE322, DOI 10.1016/S1470-2045(15)00076-5.
   Hunter JD, 2007, COMPUT SCI ENG, V9, P90, DOI 10.1109/MCSE.2007.55.
   Jahr G, 2018, BRAIN BEHAV, V8, DOI 10.1002/brb3.928.
   Kawai O, 2008, CANCER-AM CANCER SOC, V113, P1387, DOI 10.1002/cncr.23712.
   Keuken MC, 2014, NEUROIMAGE, V94, P40, DOI 10.1016/j.neuroimage.2014.03.032.
   Kim SJ, 2015, BLOOD, V126, P1457, DOI DOI 10.1182/blood.V126.23.1457.1457.
   Klein SL, 2016, NAT REV IMMUNOL, V16, P626, DOI 10.1038/nri.2016.90.
   Klughammer J, 2018, NAT MED, V24, P1611, DOI 10.1038/s41591-018-0156-x.
   Kreisl TN, 2008, LEUKEMIA LYMPHOMA, V49, P1710, DOI 10.1080/10428190802238560.
   Lamborn KR, 2004, NEURO-ONCOLOGY, V6, P227, DOI 10.1215/S1152851703000620.
   Mahale P, 2018, AM J TRANSPLANT, V18, P453, DOI 10.1111/ajt.14465.
   Mazziotta J, 2001, PHILOS T R SOC B, V356, P1293, DOI 10.1098/rstb.2001.0915.
   Meling TR, 2018, NEURORADIOLOGY, V60, P703, DOI 10.1007/s00234-018-2038-9.
   Menon AG, 2004, LAB INVEST, V84, P493, DOI 10.1038/labinvest.3700055.
   MEYER F, 1994, SIGNAL PROCESS, V38, P113, DOI 10.1016/0165-1684(94)90060-4.
   Nam SJ, 2014, LEUKEMIA LYMPHOMA, V55, P2466, DOI 10.3109/10428194.2013.879713.
   Nayak L, 2017, BLOOD, V129, P3071, DOI 10.1182/blood-2017-01-764209.
   Neuhauser M, 2019, ACTA ONCOL, V58, P967, DOI 10.1080/0284186X.2019.1599137.
   Neyra MAT, 2018, NEURO-ONCOLOGY, V20, P1517, DOI 10.1093/neuonc/noy134.
   Ober C, 2008, NAT REV GENET, V9, P911, DOI 10.1038/nrg2415.
   Ostrom QT, 2019, NEURO-ONCOLOGY, V21, pV1, DOI 10.1093/neuonc/noz150.
   OTSU N, 1979, IEEE T SYST MAN CYB, V9, P62, DOI 10.1109/TSMC.1979.4310076.
   Pal SK, 2010, J CLIN ONCOL, V28, P4086, DOI 10.1200/JCO.2009.27.0579.
   Patenaude B, 2011, NEUROIMAGE, V56, P907, DOI 10.1016/j.neuroimage.2011.02.046.
   Pedregosa F, 2011, J MACH LEARN RES, V12, P2825.
   Phansalkar Neerad, 2011, 2011 International Conference on Communications and Signal Processing (ICCSP), P218, DOI 10.1109/ICCSP.2011.5739305.
   Prieto GA, 2006, IMMUNOLOGY, V118, P58, DOI 10.1111/j.1365-2567.2006.02339.x.
   Rezvan A, 2009, ACTA NEUROCHIR, V151, P1359, DOI 10.1007/s00701-009-0435-x.
   Riihijarvi S, 2015, HAEMATOLOGICA, V100, P238, DOI 10.3324/haematol.2014.113472.
   Robertson SA, 2019, FRONT IMMUNOL, V10, DOI 10.3389/fimmu.2019.00478.
   Roetzer T, 2019, J NEUROSCI METH, V311, P215, DOI 10.1016/j.jneumeth.2018.10.029.
   Rubenstein JL, 2018, BLOOD ADV, V2, P1595, DOI 10.1182/bloodadvances.2017014845.
   Ruifrok AC, 2001, ANAL QUANT CYTOL, V23, P291.
   Sankaran-Walters S, 2013, BIOL SEX DIFFER, V4, DOI 10.1186/2042-6410-4-10.
   Tabouret E, 2017, NEURO-ONCOLOGY, V19, P422, DOI 10.1093/neuonc/now238.
   Tu SF, 2019, FRONT ONCOL, V9, DOI 10.3389/fonc.2019.01350.
   Tun HW, 2018, BLOOD, V132, P2240, DOI 10.1182/blood-2018-02-835496.
   van Buuren S, 2011, J STAT SOFTW, V45, P1.
   van der Walt S, 2011, COMPUT SCI ENG, V13, P22, DOI 10.1109/MCSE.2011.37.
   Villano JL, 2011, BRIT J CANCER, V105, P1414, DOI 10.1038/bjc.2011.357.
   Virtanen P, 2020, NAT METHODS, V17, P261, DOI 10.1038/s41592-019-0686-2.
   Wada N, 2012, HISTOPATHOLOGY, V60, P313, DOI 10.1111/j.1365-2559.2011.04096.x.
   Wang SX, 2019, MOLECULES, V24, DOI 10.3390/molecules24183214.
   Warrington NM, 2015, CANCER RES, V75, P16, DOI 10.1158/0008-5472.CAN-14-1891.
   Wohrer A, 2009, J NEURO-ONCOL, V95, P401, DOI 10.1007/s11060-009-9938-9.
   Yang W, 2019, SCI TRANSL MED, V11, DOI 10.1126/scitranslmed.aao5253.}},
Number-of-Cited-References = {{62}},
Times-Cited = {{0}},
Usage-Count-Last-180-days = {{1}},
Usage-Count-Since-2013 = {{3}},
Journal-ISO = {{Cancers}},
Doc-Delivery-Number = {{ML2UV}},
Web-of-Science-Index = {{Science Citation Index Expanded (SCI-EXPANDED)}},
Unique-ID = {{WOS:000549328400001}},
OA = {{Green Published, gold}},
DA = {{2022-01-16}},
}

@article{ WOS:000444520500023,
Author = {Park, Intae and Yang, Hannah and Park, Jin-Sung and Koh, Gou Young and
   Choi, Eun Kyung},
Title = {{VEGF-Grab Enhances the Efficacy of Radiation Therapy by Blocking VEGF-A
   and Treatment-Induced PIGF}},
Journal = {{INTERNATIONAL JOURNAL OF RADIATION ONCOLOGY BIOLOGY PHYSICS}},
Year = {{2018}},
Volume = {{102}},
Number = {{3}},
Pages = {{609-618}},
Month = {{NOV 1}},
Abstract = {{Purpose: Several clinical trials have combined antiangiogenic agents and
   radiation therapy (RT), but evidence of its clinical benefit is
   insufficient. In this study, we rationalized and investigated the
   combination of vascular endothelial growth factor-Grab (VEGF-Grab), an
   antiangiogenic drug that inhibits VEGF-A and placental growth factor
   (PIGF) and radiotherapy for anti-cancer therapy.
   Methods and Materials: To observe for changes in PIGF after radiation,
   HCT116, HCT15, SW480, BxPC3, and RAW264.7 cells and Lewis lung carcinoma
   (LLC) and BxPC3 tumors were given 10 Gy of radiation, and changes in the
   expression of PIGF were analyzed. Patients scheduled for RT for solid
   tumor mass were recruited, and their plasma VEGF-A and PIGF were
   analyzed at baseline and 2 and 4 weeks after the start of radiotherapy.
   To assess the effects of combining VEGF-Grab and radiotherapy, mice
   bearing LLC tumors were given 10 Gy of radiation once and 25 mg/ kg of
   VEGF-Grab every 2 days for 5 rounds. To show that VEGF-Grab is effective
   in human tumors, mice bearing BxPC3 xenografts were given 2 doses of 15
   mg/kg of VEGF-Grab or VEGF-Trap. To assess the efficacy of combination
   therapy in BxPC3 xenografts, the same experiment used in the LLC model
   was performed.
   Results: We demonstrated that PIGF is increased as a direct consequence
   of irradiation in vitro and in vivo and in the plasma of patients being
   treated with radiation. Using a syngeneic tumor model, we showed that
   the combination of VEGF-Grab and RT most effectively inhibited tumor
   growth through antiangiogenesis, tumor vessel normalization, and
   tumor-associated macrophage polarization from protumorigenic M2-type to
   antitumorigenic M1 -type. Finally, we demonstrated similar enhanced
   antitumor effects using a human xenograft model.
   Conclusions: This study shows that PIGF is a potential target in
   patients being treated with RT and suggests VEGF-Grab as a viable
   therapeutic option in the context of inhibiting secondarily activated
   pathways responsible for tumor recurrence. (C) 2018 Elsevier Inc. All
   rights reserved.}},
Publisher = {{ELSEVIER SCIENCE INC}},
Address = {{360 PARK AVE SOUTH, NEW YORK, NY 10010-1710 USA}},
Type = {{Article}},
Language = {{English}},
Affiliation = {{Choi, EK (Corresponding Author), Asan Med Ctr, Dept Radiat Oncol, Seoul 05505, South Korea.
   Park, Intae; Yang, Hannah, Korea Adv Inst Sci \& Technol, Biomed Sci \& Engn Interdisciplinary Program, Daejeon, South Korea.
   Park, Jin-Sung, Inst for Basic Sci Korea, Ctr Vasc Res, Daejeon, South Korea.
   Koh, Gou Young, Korea Adv Inst Sci \& Technol, Grad Sch Med Sci \& Engn, Daejeon, South Korea.
   Choi, Eun Kyung, Asan Med Ctr, Inst Innovat Canc Res, Seoul, South Korea.
   Choi, Eun Kyung, Asan Med Ctr, Ctr Adv Canc Therapeut, Seoul, South Korea.
   Choi, Eun Kyung, Asan Med Ctr, Dept Radiat Oncol, Seoul 05505, South Korea.}},
DOI = {{10.1016/j.ijrobp.2018.06.401}},
ISSN = {{0360-3016}},
EISSN = {{1879-355X}},
Keywords-Plus = {{TUMOR-ASSOCIATED MACROPHAGES; NEWLY-DIAGNOSED GLIOBLASTOMA; PLACENTAL
   GROWTH-FACTOR; PHASE-II TRIAL; CANCER; NORMALIZATION; RADIOTHERAPY;
   BEVACIZUMAB; INHIBITION; ANGIOGENESIS}},
Research-Areas = {{Oncology; Radiology, Nuclear Medicine \& Medical Imaging}},
Web-of-Science-Categories  = {{Oncology; Radiology, Nuclear Medicine \& Medical Imaging}},
Author-Email = {{ekchoi@amc.seoul.kr}},
ResearcherID-Numbers = {{Koh, Gou Young/C-1615-2011
   }},
ORCID-Numbers = {{Yang, Hannah/0000-0003-2252-7041}},
Cited-References = {{Ahn GO, 2010, P NATL ACAD SCI USA, V107, P8363, DOI 10.1073/pnas.0911378107.
   Carlson JA, 2015, J NEURO-ONCOL, V123, P251, DOI 10.1007/s11060-015-1791-4.
   Carmeliet P, 2001, NAT MED, V7, P575, DOI 10.1038/87904.
   Carmeliet P, 2011, NAT REV DRUG DISCOV, V10, P417, DOI 10.1038/nrd3455.
   Chinot OL, 2014, NEW ENGL J MED, V370, P709, DOI 10.1056/NEJMoa1308345.
   Clarke JL, 2014, NEURO-ONCOLOGY, V16, P984, DOI 10.1093/neuonc/nou029.
   Ebos JML, 2007, P NATL ACAD SCI USA, V104, P17069, DOI 10.1073/pnas.0708148104.
   Fischer C, 2007, CELL, V131, P463, DOI 10.1016/j.cell.2007.08.038.
   Fischer C, 2008, NAT REV CANCER, V8, P942, DOI 10.1038/nrc2524.
   Incio J, 2016, CLIN CANCER RES, V22, P2993, DOI 10.1158/1078-0432.CCR-15-1839.
   Kioi M, 2010, J CLIN INVEST, V120, P694, DOI 10.1172/JCI40283.
   Kloepper J, 2016, P NATL ACAD SCI USA, V113, P4476, DOI 10.1073/pnas.1525360113.
   Klug F, 2013, CANCER CELL, V24, P589, DOI 10.1016/j.ccr.2013.09.014.
   Kopetz S, 2010, J CLIN ONCOL, V28, P453, DOI 10.1200/JCO.2009.24.8252.
   Kozin SV, 2010, CANCER RES, V70, P5679, DOI 10.1158/0008-5472.CAN-09-4446.
   Lee JE, 2015, MOL CANCER THER, V14, P470, DOI 10.1158/1535-7163.MCT-14-0968-T.
   Loges S, 2009, CLIN CANCER RES, V15, P3648, DOI 10.1158/1078-0432.CCR-08-2276.
   Lu-Emerson C, 2013, NEURO-ONCOLOGY, V15, P1079, DOI 10.1093/neuonc/not082.
   Mantovani A, 2017, NAT REV CLIN ONCOL, V14, P399, DOI 10.1038/nrclinonc.2016.217.
   Mantovani A, 2015, J EXP MED, V212, P435, DOI 10.1084/jem.20150295.
   Mazzone M, 2009, CELL, V136, P839, DOI 10.1016/j.cell.2009.01.020.
   Miller MA, 2017, SCI TRANSL MED, P9.
   Ng WL, 2013, TRANSL CANCER RES, V2, P442, DOI 10.3978/j.issn.2218-676X.2013.10.03.
   Park JS, 2016, CANCER CELL, V30, P953, DOI 10.1016/j.ccell.2016.10.018.
   Peterson TE, 2016, P NATL ACAD SCI USA, V113, P4470, DOI 10.1073/pnas.1525349113.
   Rohwer N, 2013, ONCOGENE, V32, P3569, DOI 10.1038/onc.2012.510.
   Rolny C, 2011, CANCER CELL, V19, P31, DOI 10.1016/j.ccr.2010.11.009.
   Ruffell B, 2015, CANCER CELL, V27, P462, DOI 10.1016/j.ccell.2015.02.015.
   Russell JS, 2013, FRONT PHYSIOL, V4, DOI 10.3389/fphys.2013.00157.
   Sica A, 2012, J CLIN INVEST, V122, P787, DOI 10.1172/JCI59643.
   Tudisco L, 2014, EPIGENETICS-US, V9, P600, DOI 10.4161/epi.27835.
   Wang S, 2013, PLOS ONE, V8, DOI 10.1371/journal.pone.0075285.
   Willett CG, 2009, J CLIN ONCOL, V27, P3020, DOI 10.1200/JCO.2008.21.1771.
   Winkler F, 2004, CANCER CELL, V6, P553, DOI 10.1016/S1535-6108(04)00305-8.
   Xu JY, 2013, CANCER RES, V73, P2782, DOI 10.1158/0008-5472.CAN-12-3981.}},
Number-of-Cited-References = {{35}},
Times-Cited = {{3}},
Usage-Count-Last-180-days = {{0}},
Usage-Count-Since-2013 = {{19}},
Journal-ISO = {{Int. J. Radiat. Oncol. Biol. Phys.}},
Doc-Delivery-Number = {{GT5BI}},
Web-of-Science-Index = {{Science Citation Index Expanded (SCI-EXPANDED)}},
Unique-ID = {{WOS:000444520500023}},
DA = {{2022-01-16}},
}

@article{ WOS:000408877700001,
Author = {Paolillo, Mayra and Schinelli, Sergio},
Title = {{Integrins and Exosomes, a Dangerous Liaison in Cancer Progression}},
Journal = {{CANCERS}},
Year = {{2017}},
Volume = {{9}},
Number = {{8}},
Month = {{AUG}},
Abstract = {{Integrin activity and function is classically related to the
   bi-directional regulation of cell-extracellular matrix (ECM) contacts
   that regulate a number of cell pathways linked to cell adhesion, cell
   detachment from ECM, cell migration, and anoikis. Interestingly,
   emerging data continue to uncover new roles for integrins in
   cancer-relevant pathways, particularly concerning the regulation of
   immune cell activity in the tumor niche, like myeloid cell
   differentiation and function and, very recently, the regulation of
   metastatic processes by exosomes. Exosomes are deeply involved in
   cell-cell communication processes and several studies have shown that
   integrins found in tumor-associated exosomes can promote cancer
   progression by two novel cooperative mechanisms: horizontal transfer of
   integrin transcripts as vescicle cargo, and selection of target tissues
   to form new tumor niches during metastatic spread by integrins carried
   on the exosome's surface. In this review we will discuss mounting
   evidence that contribute to the development of a new picture for
   integrins in cancer, highlighting the role of integrins in the processes
   that leads to tumor niche formation. In particular, the role of the
   periostin pathway in the recruitment of tumor-associated macrophages,
   and the proposed contribution of exosome-derived integrins in the
   metastatic spread will be discussed. Finally, in light of the above
   considerations, an evaluation of integrins as possible therapeutic
   targets will be conducted.}},
Publisher = {{MDPI AG}},
Address = {{ST ALBAN-ANLAGE 66, CH-4052 BASEL, SWITZERLAND}},
Type = {{Review}},
Language = {{English}},
Affiliation = {{Paolillo, M (Corresponding Author), Univ Pavia, Dept Drug Sci, Viale Taramelli 14, I-27100 Pavia, Italy.
   Paolillo, Mayra; Schinelli, Sergio, Univ Pavia, Dept Drug Sci, Viale Taramelli 14, I-27100 Pavia, Italy.}},
DOI = {{10.3390/cancers9080095}},
Article-Number = {{95}},
ISSN = {{2072-6694}},
Keywords = {{cancer stem cell; tumor niche; exosomes}},
Keywords-Plus = {{MESENCHYMAL TRANSITION; CELL-MIGRATION; STEM-CELLS; METASTASIS;
   GLIOBLASTOMA; CARCINOMA; MAINTENANCE; ACTIVATION; PROMOTES; INVASION}},
Research-Areas = {{Oncology}},
Web-of-Science-Categories  = {{Oncology}},
Author-Email = {{mayra.paolillo@unipv.it
   sergio.schinelli@unipv.it}},
ResearcherID-Numbers = {{Paolillo, Mayra/N-2615-2015}},
ORCID-Numbers = {{Paolillo, Mayra/0000-0002-7751-3336}},
Funding-Acknowledgement = {{Italian Ministery for University and Research, MIUR by PRIN
   {[}20157WW5EH\_006]}},
Funding-Text = {{This work was supported by the Italian Ministery for University and
   Research, MIUR by PRIN 2015 (Project of Relevant National Interest),
   grant protocol 20157WW5EH\_006.}},
Cited-References = {{Aga M, 2014, ONCOGENE, V33, P4613, DOI 10.1038/onc.2014.66.
   Ahn SB, 2014, PLOS ONE, V9, DOI 10.1371/journal.pone.0097248.
   Bierie B, 2017, P NATL ACAD SCI USA, V114, pE2337, DOI 10.1073/pnas.1618298114.
   Boyiadzis M, 2017, LEUKEMIA, V31, P1259, DOI 10.1038/leu.2017.91.
   Charrin S, 2014, J CELL SCI, V127, P3641, DOI 10.1242/jcs.154906.
   Chinot OL, 2014, LANCET ONCOL, V15, P1044, DOI 10.1016/S1470-2045(14)70403-6.
   Costa-Silva B, 2015, NAT CELL BIOL, V17, P816, DOI 10.1038/ncb3169.
   Desgrosellier JS, 2010, NAT REV CANCER, V10, P9, DOI 10.1038/nrc2748.
   Dutta A, 2014, CANCER RES, V74, P1598, DOI 10.1158/0008-5472.CAN-13-1796.
   Fedele C, 2015, J BIOL CHEM, V290, P4545, DOI 10.1074/jbc.C114.617662.
   Feldkoren B, 2017, EXP CELL RES, V355, P57, DOI 10.1016/j.yexcr.2017.03.051.
   Fidler M. J., 2017, ONCOTARGET.
   Fujiwara T, 2017, ONCOTARGET, V8, P33375, DOI 10.18632/oncotarget.16498.
   Ganguly KK, 2013, CELL ADHES MIGR, V7, P251, DOI 10.4161/cam.23840.
   Hoshino A, 2015, NATURE, V527, P329, DOI 10.1038/nature15756.
   Hu YL, 2014, SCI REP-UK, V4, DOI 10.1038/srep06024.
   Isola AL, 2016, CANCERS, V8, DOI 10.3390/cancers8120110.
   Kawakami K, 2015, INT J ONCOL, V47, P384, DOI 10.3892/ijo.2015.3011.
   Krakhmal NV, 2015, ACTA NATURAE, V7, P17, DOI 10.32607/20758251-2015-7-2-17-28.
   Li XD, 2017, MOL CANCER, V16, DOI 10.1186/s12943-017-0659-y.
   Melo SA, 2014, CANCER CELL, V26, P707, DOI 10.1016/j.ccell.2014.09.005.
   Melzer C, 2017, MOL CANCER, V16, DOI 10.1186/s12943-017-0595-x.
   Monzo M, 2017, ONCOTARGET, V8, P30859, DOI 10.18632/oncotarget.16103.
   Mulholland DJ, 2012, CANCER RES, V72, P1878, DOI 10.1158/0008-5472.CAN-11-3132.
   Panzeri S, 2015, CHEM-EUR J, V21, P6265, DOI 10.1002/chem.201406567.
   Paolillo M, 2016, PHARMACOL RES, V113, P55, DOI 10.1016/j.phrs.2016.08.004.
   Popper HH, 2016, CANCER METAST REV, V35, P75, DOI 10.1007/s10555-016-9618-0.
   Prada I, 2016, INT J MOL SCI, V17, DOI 10.3390/ijms17081296.
   Rana S, 2012, INT J BIOCHEM CELL B, V44, P1574, DOI 10.1016/j.biocel.2012.06.018.
   Russo MA, 2013, INT J ONCOL, V42, P83, DOI 10.3892/ijo.2012.1708.
   Seguin L, 2015, TRENDS CELL BIOL, V25, P234, DOI 10.1016/j.tcb.2014.12.006.
   Shibue T., 2017, NAT REV CLIN ONCOL, DOI {[}10.1038/nrclinonc.2017.4428397828, DOI 10.1038/NRCLINONC.2017.4428397828].
   Shiozawa Y, 2013, PHARMACOL THERAPEUT, V138, P285, DOI 10.1016/j.pharmthera.2013.01.014.
   Singh A, 2016, MOL CANCER RES, V14, P1136, DOI 10.1158/1541-7786.MCR-16-0058.
   Soung YH, 2017, CANCERS, V9, DOI 10.3390/cancers9010008.
   Sutherland Mark, 2012, Cancers (Basel), V4, P1106, DOI 10.3390/cancers4041106.
   Wang RS, 2015, J BIOL CHEM, V290, P30684, DOI 10.1074/jbc.M115.671735.
   Wang Z, 2016, ONCOTARGET, V7, P55409, DOI 10.18632/oncotarget.10580.
   Yeung KT, 2017, MOL ONCOL, V11, P28, DOI 10.1002/1878-0261.12017.
   Yu F, 2011, ONCOGENE, V30, P2161, DOI 10.1038/onc.2010.591.
   Zhang Y, 2015, NAT CELL BIOL, V17, P709, DOI 10.1038/ncb3181.
   Zhou JB, 2007, P NATL ACAD SCI USA, V104, P16158, DOI 10.1073/pnas.0702596104.
   Zhuang ZN, 2013, MED ONCOL, V30, DOI 10.1007/s12032-013-0580-1.}},
Number-of-Cited-References = {{43}},
Times-Cited = {{47}},
Usage-Count-Last-180-days = {{1}},
Usage-Count-Since-2013 = {{16}},
Journal-ISO = {{Cancers}},
Doc-Delivery-Number = {{FF4CS}},
Web-of-Science-Index = {{Science Citation Index Expanded (SCI-EXPANDED)}},
Unique-ID = {{WOS:000408877700001}},
OA = {{Green Published, gold, Green Submitted}},
DA = {{2022-01-16}},
}

@article{ WOS:000645489500001,
Author = {Shirazi, Amin Zadeh and McDonnell, Mark D. and Fornaciari, Eric and
   Bagherian, Narjes Sadat and Scheer, Kaitlin G. and Samuel, Michael S.
   and Yaghoobi, Mahdi and Ormsby, Rebecca J. and Poonnoose, Santosh and
   Tumes, Damon J. and Gomez, Guillermo A.},
Title = {{A deep convolutional neural network for segmentation of whole-slide
   pathology images identifies novel tumour cell-perivascular niche
   interactions that are associated with poor survival in glioblastoma}},
Journal = {{BRITISH JOURNAL OF CANCER}},
Year = {{2021}},
Volume = {{125}},
Number = {{3}},
Pages = {{337-350}},
Month = {{AUG 3}},
Abstract = {{BACKGROUND: Glioblastoma is the most aggressive type of brain cancer
   with high-levels of intra- and inter-tumour heterogeneity that
   contribute to its rapid growth and invasion within the brain. However, a
   spatial characterisation of gene signatures and the cell types
   expressing these in different tumour locations is still lacking.
   METHODS: We have used a deep convolutional neural network (DCNN) as a
   semantic segmentation model to segment seven different tumour regions
   including leading edge (LE), infiltrating tumour (IT), cellular tumour
   (CT), cellular tumour microvascular proliferation (CTmvp), cellular
   tumour pseudopalisading region around necrosis (CTpan), cellular tumour
   perinecrotic zones (CTpnz) and cellular tumour necrosis (CTne) in
   digitised glioblastoma histopathological slides from The Cancer Genome
   Atlas (TCGA). Correlation analysis between segmentation results from
   tumour images together with matched RNA expression data was performed to
   identify genetic signatures that are specific to different tumour
   regions.
   RESULTS: We found that spatially resolved gene signatures were strongly
   correlated with survival in patients with defined genetic mutations.
   Further in silico cell ontology analysis along with single-cell RNA
   sequencing data from resected glioblastoma tissue samples showed that
   these tumour regions had different gene signatures, whose expression was
   driven by different cell types in the regional tumour microenvironment.
   Our results further pointed to a key role for interactions between
   microglia/pericytes/monocytes and tumour cells that occur in the IT and
   CTmvp regions, which may contribute to poor patient survival.
   CONCLUSIONS: This work identified key histopathological features that
   correlate with patient survival and detected spatially associated
   genetic signatures that contribute to tumour-stroma interactions and
   which should be investigated as new targets in glioblastoma. The source
   codes and datasets used are available in GitHub:
   https://github.com/amin20/GBM\_WSSM.}},
Publisher = {{SPRINGERNATURE}},
Address = {{CAMPUS, 4 CRINAN ST, LONDON, N1 9XW, ENGLAND}},
Type = {{Article}},
Language = {{English}},
Affiliation = {{Gomez, GA (Corresponding Author), SA Pathol, Ctr Canc Biol, Adelaide, SA, Australia.
   Gomez, GA (Corresponding Author), Univ South Australia, Adelaide, SA, Australia.
   Shirazi, Amin Zadeh; Scheer, Kaitlin G.; Samuel, Michael S.; Tumes, Damon J.; Gomez, Guillermo A., SA Pathol, Ctr Canc Biol, Adelaide, SA, Australia.
   Shirazi, Amin Zadeh; Scheer, Kaitlin G.; Samuel, Michael S.; Tumes, Damon J.; Gomez, Guillermo A., Univ South Australia, Adelaide, SA, Australia.
   Shirazi, Amin Zadeh; McDonnell, Mark D., Univ South Australia, Computat Learning Syst Lab, UniSA Stem, Mawson Lakes, SA, Australia.
   Fornaciari, Eric, Univ Calif Los Angeles, Dept Math Computat, Los Angeles, CA USA.
   Bagherian, Narjes Sadat, Mashhad Univ Med Sci, Mashhad, Razavi Khorasan, Iran.
   Samuel, Michael S., Univ Adelaide, Adelaide Med Sch, Adelaide, SA, Australia.
   Yaghoobi, Mahdi, Islamic Azad Univ, Elect \& Comp Engn Dept, Dept Artificial Intelligence, Mashhad Branch, Mashhad, Razavi Khorasan, Iran.
   Ormsby, Rebecca J.; Poonnoose, Santosh, Flinders Univ S Australia, Coll Med \& Publ Hlth, Flinders Hlth \& Med Res Inst, Adelaide, SA, Australia.
   Poonnoose, Santosh, Flinders Med Ctr, Dept Neurosurg, Bedford Pk, SA, Australia.}},
DOI = {{10.1038/s41416-021-01394-x}},
Early Access Date = {{APR 2021}},
ISSN = {{0007-0920}},
EISSN = {{1532-1827}},
Keywords-Plus = {{GAP-JUNCTION CHANNEL; FALSE DISCOVERY RATE; NOGO-A; INVASION; MIGRATION;
   CLASSIFICATION; CONSEQUENCES; MUTATIONS; GLIOMAS; PIK3CA}},
Research-Areas = {{Oncology}},
Web-of-Science-Categories  = {{Oncology}},
Author-Email = {{Guillermo.Gomez@unisa.edu.au}},
ResearcherID-Numbers = {{Samuel, Michael/D-2706-2011
   Tumes, Damon/B-9917-2009
   McDonnell, Mark/A-8374-2008
   Gomez, Guillermo/J-2993-2014}},
ORCID-Numbers = {{Samuel, Michael/0000-0001-7880-6379
   Tumes, Damon/0000-0001-5709-857X
   , mahdi/0000-0003-2263-4859
   Scheer, Kaitlin/0000-0002-2103-0378
   Poonnoose, Santosh/0000-0002-9486-4904
   Ormsby, Rebecca/0000-0002-4256-7481
   McDonnell, Mark/0000-0002-7009-3869
   Zadeh Shirazi, Amin/0000-0002-1906-9900
   Gomez, Guillermo/0000-0002-0494-2404}},
Funding-Acknowledgement = {{National Health and Medical Research Council of AustraliaNational Health
   and Medical Research Council of Australia {[}1067405, 1123816]; Cure
   Brain Cancer Foundation; University of South Australia; MAWA Foundation;
   Neurosurgical Research Foundation; Cancer Council SA Beat Cancer
   ProjectCancer Council South Australia; Australian Research
   CouncilAustralian Research Council {[}FT160100366]; Australian
   Government Research Training Program (RTP) ScholarshipAustralian
   GovernmentDepartment of Industry, Innovation and Science}},
Funding-Text = {{This work was supported by grants from the National Health and Medical
   Research Council of Australia {[}grant numbers 1067405, 1123816 to G.A.
   G.]; the Cure Brain Cancer Foundation {[}to G.A.G., R.J.O., and S.P.];
   the University of South Australia and the MAWA Foundation {[}to G.A.G];
   the Neurosurgical Research Foundation {[}to R.J.O., S.P. and G.A.G.];
   the Cancer Council SA Beat Cancer Project {[}to G.A.G.]; and the
   Australian Research Council {[}FT160100366 to G.A.G.]. A.Z.S. is
   supported by an Australian Government Research Training Program (RTP)
   Scholarship. The funders had no role in study design, data collection
   and analysis, interpretation of data, the decision to publish or
   preparation of the manuscript.}},
Cited-References = {{Aldape K, 2019, NAT REV CLIN ONCOL, V16, P509, DOI 10.1038/s41571-019-0177-5.
   Antunes ARP, 2020, ELIFE, V9, DOI 10.7554/eLife.52176.
   Australian Institute of Health and Welfare, 2017, BRAIN OTH CENTR NERV.
   Barnes JM, 2018, NAT CELL BIOL, V20, P1203, DOI 10.1038/s41556-018-0183-3.
   BENJAMINI Y, 1995, J R STAT SOC B, V57, P289, DOI 10.1111/j.2517-6161.1995.tb02031.x.
   Bennett BC, 2016, NAT COMMUN, V7, DOI 10.1038/ncomms9770.
   Berens ME, 2019, PLOS ONE, V14, DOI 10.1371/journal.pone.0219724.
   Berezovsky AD, 2014, NEOPLASIA, V16, DOI 10.1016/j.neo.2014.03.006.
   Berglund, 2020, J OPEN SOURCE SOFTW, V5, P1830, DOI DOI 10.21105/JOSS.01830.
   Bernstock JD, 2019, ONCOIMMUNOLOGY, V8, DOI 10.1080/2162402X.2019.1678921.
   Bicego M, 2006, HUM MOL GENET, V15, P2569, DOI 10.1093/hmg/ddl184.
   Brahm CG, 2020, CANCERS, V12, DOI 10.3390/cancers12030586.
   Bueno G, 2020, COMPUT METH PROG BIO, V184, DOI 10.1016/j.cmpb.2019.105273.
   Cabello-Aguilar S, 2020, NUCLEIC ACIDS RES, V48, DOI 10.1093/nar/gkaa183.
   Choi SY, 2009, HUM MUTAT, V30, pE716, DOI 10.1002/humu.21036.
   Chollet F, 2015, KERAS.
   Cieremans D, 2020, J CLIN ONCOL, V38.
   Couderc N., 2007, GRUBBS STATA MODULE.
   Couturier CP, 2020, NAT COMMUN, V11, DOI 10.1038/s41467-020-17186-5.
   Crosetto N, 2015, NAT REV GENET, V16, P57, DOI 10.1038/nrg3832.
   Darmanis S, 2017, CELL REP, V21, P1399, DOI 10.1016/j.celrep.2017.10.030.
   De Vleeschouwer S, 2017, GLIOBLASTOMA, DOI 10.15586/codon.glioblastoma.2017.ch8.
   de Winter JCF, 2016, PSYCHOL METHODS, V21, P273, DOI 10.1037/met0000079.
   Di Lorenzo A, 2011, BLOOD, V117, P2284, DOI 10.1182/blood-2010-04-281956.
   Dirkse A, 2019, NAT COMMUN, V10, DOI 10.1038/s41467-019-09853-z.
   EBERT L, CLIN TRANSL IMMUNOL, DOI DOI 10.1002/CTI2.1191(2020).
   Eden E, 2009, BMC BIOINFORMATICS, V10, DOI 10.1186/1471-2105-10-48.
   Fang YQ, 2015, J BIOL CHEM, V290, P28901, DOI 10.1074/jbc.M115.678326.
   Girija S. S, 2016, TENSORFLOW LARGE SCA.
   Hambardzumyan D, 2015, TRENDS CANCER, V1, P252, DOI 10.1016/j.trecan.2015.10.009.
   Hanif Farina, 2017, Asian Pac J Cancer Prev, V18, P3.
   Heberle H, 2015, BMC BIOINFORMATICS, V16, DOI 10.1186/s12859-015-0611-3.
   Hu B.-G., 2021, DESIGN HUMAN LIKE RO.
   Jegou S, 2017, IEEE COMPUT SOC CONF, P1175, DOI 10.1109/CVPRW.2017.156.
   Jia D, 2018, AGING-US, V10, P592, DOI 10.18632/aging.101415.
   Jin SG, 2016, ONCOL REP, V35, P3395, DOI 10.3892/or.2016.4737.
   Juliano J, 2018, J R SOC INTERFACE, V15, DOI 10.1098/rsif.2017.0582.
   Karimi D, 2020, MED IMAGE ANAL, V65, DOI 10.1016/j.media.2020.101759.
   Krieger TG, 2020, NEURO-ONCOLOGY, V22, P1138, DOI 10.1093/neuonc/noaa091.
   Lieberman Frank, 2017, F1000Res, V6, P1892, DOI 10.12688/f1000research.11493.1.
   Louis DN, 2016, ACTA NEUROPATHOL, V131, P803, DOI 10.1007/s00401-016-1545-1.
   Lovric M., 2011, SPRINGER REFERENCE I.
   Lugano R, 2020, CELL MOL LIFE SCI, V77, P1745, DOI 10.1007/s00018-019-03351-7.
   Maeda S, 2009, NATURE, V458, P597, DOI 10.1038/nature07869.
   Mair DB, 2018, MOL BIOL CELL, V29, P2509, DOI 10.1091/mbc.E18-02-0123.
   Mejbri S., 2019, 6 INT C BIOIM BIOIMA.
   Menyhart Otilia, 2021, PLoS One, V16, pe0245824, DOI 10.1371/journal.pone.0245824.
   Muller S, 2016, MOL SYST BIOL, V12, DOI 10.15252/msb.20166969.
   Muller S, 2017, GENOME BIOL, V18, DOI 10.1186/s13059-017-1362-4.
   Neftel C, 2019, CELL, V178, P835, DOI 10.1016/j.cell.2019.06.024.
   Olar A, 2014, J PATHOL, V232, P165, DOI 10.1002/path.4282.
   Oshima A, 2007, P NATL ACAD SCI USA, V104, P10034, DOI 10.1073/pnas.0703704104.
   Oshima A, 2011, J MOL BIOL, V405, P724, DOI 10.1016/j.jmb.2010.10.032.
   Pacioni S, 2020, CANCERS, V12, DOI 10.3390/cancers12010018.
   Patel AP, 2014, SCIENCE, V344, P1396, DOI 10.1126/science.1254257.
   Patil A., 2020, CELLKB IMMUNE MANUAL, DOI {[}10.1101/2020.12.01.389890, DOI 10.1101/2020.12.01.389890].
   Perrin SL, 2019, BIOCHEM SOC T, V47, P625, DOI 10.1042/BST20180444.
   Pradhan LK, 2021, CELL MOL NEUROBIOL, V41, P1157, DOI 10.1007/s10571-020-00893-4.
   Puchalski RB, 2018, SCIENCE, V360, P660, DOI 10.1126/science.aaf2666.
   Rajapakse VN, 2020, SCI ADV, V6, DOI 10.1126/sciadv.aaz4125.
   Ravi V., 2021, LINEAGE SPATIAL MAPP, DOI 10.1101/2020.06.01.121467.
   Ronneberger O., 2015, INT C MED IM COMP CO, P234.
   Rad HS, 2021, MED RES REV, V41, P1474, DOI 10.1002/med.21765.
   Shannon P, 2003, GENOME RES, V13, P2498, DOI 10.1101/gr.1239303.
   Shettar A, 2018, ONCOL REP, V40, P3645, DOI 10.3892/or.2018.6764.
   Storey JD, 2003, ANN STAT, V31, P2013, DOI 10.1214/aos/1074290335.
   Stuart T, 2019, CELL, V177, P1888, DOI 10.1016/j.cell.2019.05.031.
   Stupp R, 2005, NEW ENGL J MED, V352, P987, DOI 10.1056/NEJMoa043330.
   Sun DF, 2018, CANCER CELL INT, V18, DOI 10.1186/s12935-018-0669-x.
   Tagami S, 2000, ONCOGENE, V19, P5736, DOI 10.1038/sj.onc.1203948.
   Tanaka S, 2019, ACTA NEUROPATHOL COM, V7, DOI 10.1186/s40478-019-0720-8.
   Verhaak RGW, 2010, CANCER CELL, V17, P98, DOI 10.1016/j.ccr.2009.12.020.
   Vigneswaran K, 2015, ANN TRANSL MED, V3, DOI 10.3978/j.issn.2305-5839.2015.03.57.
   Walchli T, 2017, J CEREBR BLOOD F MET, V37, P614, DOI 10.1177/0271678X16675182.
   Walchli T, 2013, P NATL ACAD SCI USA, V110, pE1943, DOI 10.1073/pnas.1216203110.
   Wang Y, 2020, FRONT ONCOL, V10, DOI 10.3389/fonc.2020.00447.
   Weber GL, 2011, ONCOTARGET, V2, P833.
   Weinstein JN, 2013, NAT GENET, V45, P1113, DOI 10.1038/ng.2764.
   Wu JI, 2019, J BIOMED SCI, V26, DOI 10.1186/s12929-019-0497-x.
   Xiao XC, 2012, ONCOL RES, V20, P537, DOI 10.3727/096504013X13775486749335.
   Xiao Zi-an, 2006, Zhonghua Yixue Yichuanxue Zazhi, V23, P492.
   Xu H, 2017, FRONT AGING NEUROSCI, V9, DOI 10.3389/fnagi.2017.00352.
   Xu WC, 2013, SIGNAL PROCESS, V93, P261, DOI 10.1016/j.sigpro.2012.08.005.
   Yan J, 2012, J NEUROCHEM, V120, P721, DOI 10.1111/j.1471-4159.2011.07619.x.
   Yang YS, 2007, GENOME BIOL, V8, DOI 10.1186/gb-2007-8-12-234.
   Yu SC, 2012, STEM CELLS, V30, P108, DOI 10.1002/stem.1685.
   Yuan JZ, 2018, GENOME MED, V10, DOI 10.1186/s13073-018-0567-9.
   Shirazi AZ, 2020, J PERS MED, V10, DOI 10.3390/jpm10040224.
   Shirazi AZ, 2020, MED BIOL ENG COMPUT, V58, P1031, DOI 10.1007/s11517-020-02147-3.
   Zanotelli VRT, 2020, MOL SYST BIOL, V16, DOI 10.15252/msb.20209798.
   Zhang LH, 2020, NEURO-ONCOLOGY, V22, P1797, DOI 10.1093/neuonc/noaa138.
   Zhao H, 2019, J CELL PHYSIOL, V234, P10372, DOI 10.1002/jcp.27704.
   Zhu T, 2017, ONCOTARGET, V8, P21281, DOI 10.18632/oncotarget.15068.}},
Number-of-Cited-References = {{93}},
Times-Cited = {{1}},
Usage-Count-Last-180-days = {{2}},
Usage-Count-Since-2013 = {{3}},
Journal-ISO = {{Br. J. Cancer}},
Doc-Delivery-Number = {{TT8HT}},
Web-of-Science-Index = {{Science Citation Index Expanded (SCI-EXPANDED)}},
Unique-ID = {{WOS:000645489500001}},
OA = {{Green Published, Green Accepted, hybrid}},
DA = {{2022-01-16}},
}

@article{ WOS:000302185400051,
Author = {Alvarez-Breckenridge, Christopher A. and Yu, Jianhua and Price, Richard
   and Wei, Min and Wang, Yan and Nowicki, Michal O. and Ha, Yoonhee P. and
   Bergin, Stephen and Hwang, Christine and Fernandez, Soledad A. and Kaur,
   Balveen and Caligiuri, Michael A. and Chiocca, E. Antonio},
Title = {{The Histone Deacetylase Inhibitor Valproic Acid Lessens NK Cell Action
   against Oncolytic Virus-Infected Glioblastoma Cells by Inhibition of
   STAT5/T-BET Signaling and Generation of Gamma Interferon}},
Journal = {{JOURNAL OF VIROLOGY}},
Year = {{2012}},
Volume = {{86}},
Number = {{8}},
Pages = {{4566-4577}},
Month = {{APR}},
Abstract = {{Tumor virotherapy has been and continues to be used in clinical trials.
   One barrier to effective viral oncolysis, consisting of the interferon
   (IFN) response induced by viral infection, is inhibited by valproic acid
   (VPA) and other histone deacetylase inhibitors (HDACi). Innate immune
   cell recruitment and activation have been shown to be deleterious to the
   efficacy of oncolytic herpes simplex virus (oHSV) infection, and in this
   report we demonstrate that VPA limits this deleterious response. VPA,
   administered prior to oHSV inoculation in an orthotopic glioblastoma
   mouse model, resulted in a decline in NK and macrophage recruitment into
   tumor-bearing brains at 6 and 24 h post-oHSV infection. Interestingly,
   there was a robust rebound of recruitment of these cells at 72 h
   post-oHSV infection. The observed initial decline in immune cell
   recruitment was accompanied by a reduction in their activation status.
   VPA was also found to have a profound immunosuppressive effect on human
   NK cells in vitro. NK cytotoxicity was abrogated following exposure to
   VPA, consistent with downmodulation of cytotoxic gene expression of
   granzyme B and perforin at the mRNA and protein levels. In addition,
   suppression of gamma IFN (IFN-gamma) production by VPA was associated
   with decreased STAT5 phosphorylation and dampened T-BET expression.
   Despite VPA-mediated immune suppression, mice were not at significantly
   increased risk for HSV encephalitis. These findings indicate that one of
   the avenues by which VPA enhances oHSV efficacy is through initial
   suppression of immune cell recruitment and inhibition of inflammatory
   cell pathways within NK cells.}},
Publisher = {{AMER SOC MICROBIOLOGY}},
Address = {{1752 N ST NW, WASHINGTON, DC 20036-2904 USA}},
Type = {{Article}},
Language = {{English}},
Affiliation = {{Chiocca, EA (Corresponding Author), Ohio State Univ, Med Ctr, Dardinger Lab Neurooncol \& Neurosci, Dept Neurol Surg, Columbus, OH 43210 USA.
   Alvarez-Breckenridge, Christopher A.; Price, Richard; Wang, Yan; Nowicki, Michal O.; Kaur, Balveen; Chiocca, E. Antonio, Ohio State Univ, Med Ctr, Dardinger Lab Neurooncol \& Neurosci, Dept Neurol Surg, Columbus, OH 43210 USA.
   Alvarez-Breckenridge, Christopher A.; Price, Richard; Bergin, Stephen, Ohio State Univ, Med Ctr, Med Scientist Training Program, Columbus, OH 43210 USA.
   Yu, Jianhua, Ohio State Univ, Med Ctr, Div Hematol, Columbus, OH 43210 USA.
   Wei, Min; Ha, Yoonhee P.; Hwang, Christine; Fernandez, Soledad A.; Kaur, Balveen; Caligiuri, Michael A.; Chiocca, E. Antonio, Ohio State Univ, Med Ctr, Ctr Comprehens Canc, Columbus, OH 43210 USA.
   Fernandez, Soledad A., Ohio State Univ, Med Ctr, Ctr Biostat, Columbus, OH 43210 USA.
   James Canc Hosp, Columbus, OH USA.
   Solove Res Inst, Columbus, OH USA.}},
DOI = {{10.1128/JVI.05545-11}},
ISSN = {{0022-538X}},
EISSN = {{1098-5514}},
Keywords-Plus = {{INNATE ANTIVIRAL RESPONSE; GENE-EXPRESSION; CYCLIN D1; COMBINATION
   THERAPY; ANTITUMOR EFFICACY; MALIGNANT GLIOMAS; TUMOR; CANCER;
   SUPPRESSION; MUTANT}},
Research-Areas = {{Virology}},
Web-of-Science-Categories  = {{Virology}},
Author-Email = {{michael.caligiuri@osumc.edu
   Chiocca@osumc.edu}},
ResearcherID-Numbers = {{kaur, Balveen/E-3355-2011
   }},
ORCID-Numbers = {{Nowicki, Michal/0000-0002-5807-0007
   Bergin, Stephen/0000-0001-9692-5814}},
Funding-Acknowledgement = {{NIHUnited States Department of Health \& Human ServicesNational
   Institutes of Health (NIH) - USA {[}7U01NS061811, CA069246, CA68458,
   CA98472, TL1RR025753]; American Medical Association Foundation;
   Dardinger Neuro-oncology Laboratory; NATIONAL CANCER INSTITUTEUnited
   States Department of Health \& Human ServicesNational Institutes of
   Health (NIH) - USANIH National Cancer Institute (NCI) {[}P01CA163205,
   P01CA069246, R01CA068458, R01CA098472, R37CA068458, R01CA150153] Funding
   Source: NIH RePORTER; NATIONAL CENTER FOR ADVANCING TRANSLATIONAL
   SCIENCESUnited States Department of Health \& Human ServicesNational
   Institutes of Health (NIH) - USANIH National Center for Advancing
   Translational Sciences (NCATS) {[}UL1TR000090] Funding Source: NIH
   RePORTER; NATIONAL CENTER FOR RESEARCH RESOURCESUnited States Department
   of Health \& Human ServicesNational Institutes of Health (NIH) - USANIH
   National Center for Research Resources (NCRR) {[}TL1RR025753] Funding
   Source: NIH RePORTER; NATIONAL INSTITUTE OF NEUROLOGICAL DISORDERS AND
   STROKEUnited States Department of Health \& Human ServicesNational
   Institutes of Health (NIH) - USANIH National Institute of Neurological
   Disorders \& Stroke (NINDS) {[}U01NS061811, R01NS064607] Funding Source:
   NIH RePORTER}},
Funding-Text = {{This work was supported by NIH grants 7U01NS061811 (to E. A. C.),
   CA069246 (to E. A. C.), CA68458 (to M. A. C.), and CA98472 (to M. A.
   C.), and TL1RR025753 (to C.A.A.-B.). C.A.A.-B. was supported by an
   American Medical Association Foundation Seed Grant. This work was also
   supported by the Dardinger Neuro-oncology Laboratory.}},
Cited-References = {{Aghi M, 2008, ONCOGENE, V27, P4249, DOI 10.1038/onc.2008.53.
   Ahmed AU, 2010, MOL THER, V18, P1846, DOI 10.1038/mt.2010.131.
   Alao JP, 2007, MOL CANCER, V6, DOI 10.1186/1476-4598-6-24.
   Altomonte J, 2008, MOL THER, V16, P146, DOI 10.1038/sj.mt.6300343.
   Alvarez-Breckenridge C, 2009, CHEM REV, V109, P3125, DOI 10.1021/cr900048k.
   Armeanu S, 2005, CANCER RES, V65, P6321, DOI 10.1158/0008-5472.CAN-04-4252.
   Chang HM, 2004, P NATL ACAD SCI USA, V101, P9578, DOI 10.1073/pnas.0400567101.
   Chen SH, 2005, J EXP MED, V202, P1679, DOI 10.1084/jem.20051473.
   Chen WY, 1997, P NATL ACAD SCI USA, V94, P5798, DOI 10.1073/pnas.94.11.5798.
   Chiocca EA, 2002, NAT REV CANCER, V2, P938, DOI 10.1038/nrc948.
   Chiocca EA, 2004, MOL THER, V10, P958, DOI 10.1016/j.ymthe.2004.07.021.
   Diermayr S, 2008, BLOOD, V111, P1428, DOI 10.1182/blood-2007-07-101311.
   Dion LD, 1997, VIROLOGY, V231, P201, DOI 10.1006/viro.1997.8538.
   Forsyth P, 2008, MOL THER, V16, P627, DOI 10.1038/sj.mt.6300403.
   Fouladi M, 2006, CANCER INVEST, V24, P521, DOI 10.1080/07357900600814979.
   Freeman AI, 2006, MOL THER, V13, P221, DOI 10.1016/j.ymthe.2005.08.016.
   Fulci G, 2007, CANCER RES, V67, P9398, DOI 10.1158/0008-5472.CAN-07-1063.
   Fulci G, 2006, P NATL ACAD SCI USA, V103, P12873, DOI 10.1073/pnas.0605496103.
   Fuller CL, 2007, CELL MICROBIOL, V9, P962, DOI 10.1111/j.1462-5822.2006.00844.x.
   Genin P, 2003, J VIROL, V77, P7113, DOI 10.1128/JVI.77.12.7113-7119.2003.
   Giannini C, 2005, NEURO-ONCOLOGY, V7, P164, DOI 10.1215/S1152851704000821.
   Harrow S, 2004, GENE THER, V11, P1648, DOI 10.1038/sj.gt.3302289.
   Hu J, 2005, MOL CANCER RES, V3, P100, DOI 10.1158/1541-7786.MCR-04-0070.
   Iankov ID, 2009, MOL THER, V17, P1395, DOI 10.1038/mt.2009.92.
   Ikeda K, 1999, NAT MED, V5, P881, DOI 10.1038/11320.
   Ikeda K, 2000, J VIROL, V74, P4765, DOI 10.1128/JVI.74.10.4765-4775.2000.
   Kambara H, 2005, CANCER RES, V65, P11255, DOI 10.1158/0008-5472.CAN-05-2278.
   Kambara H, 2005, CANCER RES, V65, P2832, DOI 10.1158/0008-5472.CAN-04-3227.
   Kircher B, 2009, EUR J HAEMATOL, V83, P48, DOI 10.1111/j.1600-0609.2009.01242.x.
   Knudsen KE, 2006, ONCOGENE, V25, P1620, DOI 10.1038/sj.onc.1209371.
   Kurozumi K, 2008, MOL THER, V16, P1382, DOI 10.1038/mt.2008.112.
   Li HT, 2007, CANCER RES, V67, P7850, DOI 10.1158/0008-5472.CAN-07-1087.
   Liu TC, 2008, MOL THER, V16, P1041, DOI 10.1038/mt.2008.58.
   Lun XQ, 2009, CLIN CANCER RES, V15, P2777, DOI 10.1158/1078-0432.CCR-08-2342.
   Markert JM, 2009, MOL THER, V17, P199, DOI 10.1038/mt.2008.228.
   Markert JM, 2000, GENE THER, V7, P867, DOI 10.1038/sj.gt.3301205.
   Marks PA, 2001, NAT REV CANCER, V1, P194, DOI 10.1038/35106079.
   Marques CP, 2008, J IMMUNOL, V181, P6417, DOI 10.4049/jimmunol.181.9.6417.
   MORETTA A, 1991, J EXP MED, V174, P1393, DOI 10.1084/jem.174.6.1393.
   Myers RM, 2007, CLIN PHARMACOL THER, V82, P700, DOI 10.1038/sj.clpt.6100409.
   Nguyen TLA, 2010, CYTOKINE GROWTH F R, V21, P153, DOI 10.1016/j.cytogfr.2010.03.002.
   Nguyen TLA, 2008, P NATL ACAD SCI USA, V105, P14981, DOI 10.1073/pnas.0803988105.
   Nusinzon I, 2006, MOL CELL BIOL, V26, P3106, DOI 10.1128/MCB.26.8.3106-3113.2006.
   Ogbomo H, 2007, FEBS LETT, V581, P1317, DOI 10.1016/j.febslet.2007.02.045.
   Ostertag D, 2012, NEURO-ONCOLOGY, V14, P145, DOI 10.1093/neuonc/nor199.
   Otsuki A, 2008, MOL THER, V16, P1546, DOI 10.1038/mt.2008.155.
   Papanastassiou V, 2002, GENE THER, V9, P398, DOI 10.1038/sj.gt.3301664.
   Park IK, 2009, BLOOD, V113, P2470, DOI 10.1182/blood-2008-05-157073.
   Qiao J, 2008, CLIN CANCER RES, V14, P259, DOI 10.1158/1078-0432.CCR-07-1510.
   Rampling R, 2000, GENE THER, V7, P859, DOI 10.1038/sj.gt.3301184.
   Skov S, 2005, CANCER RES, V65, P11136, DOI 10.1158/0008-5472.CAN-05-0599.
   Smith KM, 1998, J IMMUNOL, V161, P7.
   Tang XL, 2007, CELL, V131, P93, DOI 10.1016/j.cell.2007.07.034.
   Thorne SH, 2010, MOL THER, V18, P1698, DOI 10.1038/mt.2010.140.
   Trotta R, 2007, J EXP MED, V204, P2397, DOI 10.1084/jem.20070419.
   Wakimoto H, 2004, GENE THER, V11, P214, DOI 10.1038/sj.gt.3302143.
   Walzer T, 2005, EXPERT OPIN BIOL TH, V5, pS49, DOI 10.1517/14712598.5.1.S49.
   Walzer T, 2007, P NATL ACAD SCI USA, V104, P3384, DOI 10.1073/pnas.0609692104.
   Yamano T, 2000, MOL THER, V1, P574, DOI 10.1006/mthe.2000.0074.
   Yu JH, 2006, IMMUNITY, V24, P575, DOI 10.1016/j.immuni.2006.03.016.
   Zhang C, 2009, CANCER IMMUNOL IMMUN, V58, P1275, DOI 10.1007/s00262-008-0645-8.}},
Number-of-Cited-References = {{61}},
Times-Cited = {{60}},
Usage-Count-Last-180-days = {{0}},
Usage-Count-Since-2013 = {{16}},
Journal-ISO = {{J. Virol.}},
Doc-Delivery-Number = {{917NU}},
Web-of-Science-Index = {{Science Citation Index Expanded (SCI-EXPANDED)}},
Unique-ID = {{WOS:000302185400051}},
OA = {{Bronze, Green Published}},
DA = {{2022-01-16}},
}

@article{ WOS:000526745400003,
Author = {Liu, Li and Liu, Yangyang and Yan, Xiaohua and Zhou, Chong and Xiong,
   Xiangyang},
Title = {{The role of granulocyte colony-stimulating factor in breast cancer
   development: A review}},
Journal = {{MOLECULAR MEDICINE REPORTS}},
Year = {{2020}},
Volume = {{21}},
Number = {{5}},
Pages = {{2019-2029}},
Month = {{MAY}},
Abstract = {{Granulocyte-colony-stimulating factor (G-CSF) is a member of the
   hematopoietic growth factor family that primarily affects the neutrophil
   lineage. G-CSF serves as a powerful mobilizer of peripheral blood stem
   cells and recombinant human G-CSF (rhG-CSF) has been used to treat
   granulocytopenia and neutropenia after chemotherapy for cancer patients.
   However, recent studies have found that G-CSF plays an important role in
   cancer progression. G-CSF expression is increased in different types of
   cancer cells, such as lung cancer, gastric cancer, colorectal cancer,
   invasive bladder carcinoma, glioma and breast cancer. However, it is
   unclear whether treatment with G-CSF has an adverse effect. The current
   review provides an overview of G-CSF in malignant breast cancer
   development and the data presented in this review are expected to
   provide new ideas for cancer therapy.}},
Publisher = {{SPANDIDOS PUBL LTD}},
Address = {{POB 18179, ATHENS, 116 10, GREECE}},
Type = {{Review}},
Language = {{English}},
Affiliation = {{Xiong, XY (Corresponding Author), Nanchang Univ, Dept Biochem \& Mol Biol, Sch Basic Med Sci, 461 Bayi Ave, Nanchang 330006, Jiangxi, Peoples R China.
   Liu, Li; Yan, Xiaohua; Zhou, Chong; Xiong, Xiangyang, Nanchang Univ, Dept Biochem \& Mol Biol, Sch Basic Med Sci, 461 Bayi Ave, Nanchang 330006, Jiangxi, Peoples R China.
   Liu, Li, China Three Gorges Univ, Cent Lab, Coll Clin Med Sci 1, Yichang 443003, Hubei, Peoples R China.
   Liu, Li, Yichang Cent Peoples Hosp, Yichang 443003, Hubei, Peoples R China.
   Liu, Yangyang, Nanchang Univ, Dept Anesthesiol, Clin Med Coll 1, Sch Med, Nanchang 330006, Jiangxi, Peoples R China.}},
DOI = {{10.3892/mmr.2020.11017}},
ISSN = {{1791-2997}},
EISSN = {{1791-3004}},
Keywords = {{Granulocyte-colony-stimulating factor; granulocyte-colony-stimulating
   factor receptor; breast cancer; tumorigenesis; tumor microenvironment}},
Keywords-Plus = {{NECROSIS-FACTOR-ALPHA; FACTOR G-CSF; TUMOR-ASSOCIATED MACROPHAGES;
   FACTOR-RECEPTOR; GM-CSF; SUPPRESSOR-CELLS; DESTABILIZING ELEMENT;
   GLOBULAR ADIPONECTIN; TRANSCRIPTION FACTOR; REGULATORY ELEMENTS}},
Research-Areas = {{Oncology; Research \& Experimental Medicine}},
Web-of-Science-Categories  = {{Oncology; Medicine, Research \& Experimental}},
Author-Email = {{xiangyangxiong@ncu.edu.cn}},
ResearcherID-Numbers = {{Yan, Xiaohua/J-4922-2015}},
ORCID-Numbers = {{Yan, Xiaohua/0000-0002-7528-5771}},
Funding-Acknowledgement = {{National Natural Science Foundation of ChinaNational Natural Science
   Foundation of China (NSFC) {[}81760509]; Natural Science Foundation of
   Jiangxi Province of ChinaNatural Science Foundation of Jiangxi Province
   {[}20181BAB205043]}},
Funding-Text = {{The present review was supported by grants from the National Natural
   Science Foundation of China (grant no. 81760509) and the Natural Science
   Foundation of Jiangxi Province of China (grant no. 20181BAB205043).}},
Cited-References = {{Espinoza-Sanchez NA, 2017, INT J ONCOL, V51, P1482, DOI 10.3892/ijo.2017.4128.
   Agarwal S, 2015, CANCER RES, V75, P2566, DOI 10.1158/0008-5472.CAN-14-2946.
   Agresti R, 2019, CELLS-BASEL, V8, DOI 10.3390/cells8020181.
   Aharinejad S, 2004, CANCER RES, V64, P5378, DOI 10.1158/0008-5472.CAN-04-0961.
   AKIRA S, 1990, EMBO J, V9, P1897, DOI 10.1002/j.1460-2075.1990.tb08316.x.
   Aliper AM, 2014, CANCER MED-US, V3, P737, DOI 10.1002/cam4.239.
   Almand B, 2001, J IMMUNOL, V166, P678, DOI 10.4049/jimmunol.166.1.678.
   Alshamrani MA, 2019, CASE REP ONCOL MED, V2019, DOI 10.1155/2019/8174986.
   Aoki Y, 1998, CYTOKINE, V10, P596, DOI 10.1006/cyto.1997.0338.
   ARAKAWA T, 1995, ARCH BIOCHEM BIOPHYS, V316, P285, DOI 10.1006/abbi.1995.1039.
   ASANO M, 1991, GENE, V107, P241, DOI 10.1016/0378-1119(91)90324-5.
   Avalos BR, 1997, EXP HEMATOL, V25, P160.
   Avalos BR, 1996, BLOOD, V88, P761, DOI 10.1182/blood.V88.3.761.bloodjournal883761.
   Bendall LJ, 2014, CYTOKINE GROWTH F R, V25, P355, DOI 10.1016/j.cytogfr.2014.07.011.
   Bohannon JK, 2016, J LEUKOCYTE BIOL, V99, P629, DOI 10.1189/jlb.4A0815-362R.
   Bordbar E, 2012, ASIAN PAC J CANCER P, V13, P5307, DOI 10.7314/APJCP.2012.13.10.5307.
   BRADLEY TR, 1966, AUST J EXP BIOL MED, V44, P287, DOI 10.1038/icb.1966.28.
   Brown CY, 1996, P NATL ACAD SCI USA, V93, P13721, DOI 10.1073/pnas.93.24.13721.
   BURGESS AW, 1977, J BIOL CHEM, V252, P1998.
   Cao Y, 2014, CANCER RES, V74, P5091, DOI 10.1158/0008-5472.CAN-13-3171.
   Carr MJ, 2017, J CELL BIOCHEM, V118, P308, DOI 10.1002/jcb.25638.
   Carvalho E, 2018, BIOCHEM BIOPH RES CO, V504, P270, DOI 10.1016/j.bbrc.2018.08.169.
   Cavalloni G, 2008, ANTI-CANCER DRUG, V19, P689, DOI 10.1097/CAD.0b013e3283050083.
   Chafe SC, 2015, CANCER RES, V75, P996, DOI 10.1158/0008-5472.CAN-14-3000.
   Chang SF, 2016, J BIOMED SCI, V23, DOI 10.1186/s12929-016-0221-z.
   CHEERS C, 1988, INFECT IMMUN, V56, P247, DOI 10.1128/IAI.56.1.247-251.1988.
   Chou YY, 2011, ARCH BIOCHEM BIOPHYS, V508, P110, DOI 10.1016/j.abb.2011.01.020.
   COSMAN D, 1993, CYTOKINE, V5, P95, DOI 10.1016/1043-4666(93)90047-9.
   Cui YH, 2015, ONCOGENE, V34, P5372, DOI 10.1038/onc.2014.466.
   Demers M, 2013, ONCOIMMUNOLOGY, V2, DOI 10.4161/onci.22946.
   Demers M, 2012, P NATL ACAD SCI USA, V109, P13076, DOI 10.1073/pnas.1200419109.
   DEMETRI GD, 1991, BLOOD, V78, P2791.
   DEMETRI GD, 1989, BLOOD, V74, P940.
   Diaz-Montero CM, 2009, CANCER IMMUNOL IMMUN, V58, P49, DOI 10.1007/s00262-008-0523-4.
   Dwivedi P, 2017, EXP HEMATOL, V46, P9, DOI 10.1016/j.exphem.2016.10.008.
   Ellis GS, 2005, J APPL PHYSIOL, V98, P1799, DOI 10.1152/japplphysiol.01376.2004.
   Fan ZS, 2018, MED SCI MONITOR, V24, P1701, DOI 10.12659/MSM.909128.
   FIBBE WE, 1988, BLOOD, V71, P430.
   Janelle MF, 2006, BIOL CHEM, V387, P903, DOI 10.1515/BC.2006.114.
   Fujimoto A, 2011, MOL IMMUNOL, V48, P2052, DOI 10.1016/j.molimm.2011.06.440.
   Fukui Y, 2018, INT CANCER CONF J, V7, P107, DOI 10.1007/s13691-018-0330-5.
   FUKUNAGA R, 1990, J BIOL CHEM, V265, P14008.
   Gomes T, 2019, FRONT IMMUNOL, V10, DOI 10.3389/fimmu.2019.02088.
   Grace MB, 2012, J RADIAT RES, V53, P840, DOI 10.1093/jrr/rrs060.
   Guo LP, 2019, BREAST CANCER RES TR, V175, P459, DOI 10.1007/s10549-019-05135-w.
   Hareng L, 2003, EUR J IMMUNOL, V33, P2287, DOI 10.1002/eji.200323923.
   He RL, 2009, BLOOD, V113, P429, DOI 10.1182/blood-2008-03-139923.
   HILL CP, 1993, P NATL ACAD SCI USA, V90, P5167, DOI 10.1073/pnas.90.11.5167.
   HIMES SR, 1993, ONCOGENE, V8, P3189.
   Hollmen M, 2016, ONCOIMMUNOLOGY, V5, DOI 10.1080/2162402X.2015.1115177.
   Huang J, 1998, ANTICANCER RES, V18, P3203.
   Hudock KM, 2012, AM J RESP CELL MOL, V47, P436, DOI 10.1165/rcmb.2012-0104OC.
   ICHIKAWA Y, 1966, P NATL ACAD SCI USA, V56, P488, DOI 10.1073/pnas.56.2.488.
   ICHINOSE Y, 1990, INFECT IMMUN, V58, P1647, DOI 10.1128/IAI.58.6.1647-1652.1990.
   IHLE JN, 1982, J IMMUNOL, V129, P2431.
   Jardin F, 2005, AM J HEMATOL, V80, P243, DOI 10.1002/ajh.20454.
   Jones CE, 2002, AM J RESP CELL MOL, V26, P748, DOI 10.1165/ajrcmb.26.6.4757.
   Kamio N, 2008, MOL CELL ENDOCRINOL, V292, P20, DOI 10.1016/j.mce.2008.05.002.
   KANDA N, 1987, SOMAT CELL MOLEC GEN, V13, P679, DOI 10.1007/BF01534488.
   Kawano M, 2015, SCI REP-UK, V5, DOI 10.1038/srep18217.
   Kim JS, 2015, ONCOL REP, V34, P147, DOI 10.3892/or.2015.3977.
   Kim YG, 2016, LUPUS, V25, P1381, DOI 10.1177/0961203316640914.
   Kimura A, 2004, J BIOL CHEM, V279, P6905, DOI 10.1074/jbc.C300496200.
   Kinjo Y, 2019, INT CANCER CONF J, V8, P77, DOI 10.1007/s13691-018-00357-z.
   KOEFFLER HP, 1987, BLOOD, V70, P55.
   Kowanetz M, 2010, P NATL ACAD SCI USA, V107, P21248, DOI 10.1073/pnas.1015855107.
   KUBOTA N, 1990, J BIOCHEM, V107, P486, DOI 10.1093/oxfordjournals.jbchem.a123072.
   Kumar J, 2014, BRIT J CANCER, V110, P133, DOI 10.1038/bjc.2013.673.
   Lawicki S, 2013, ADV MED SCI-POLAND, V58, P207, DOI 10.2478/ams-2013-0023.
   Lawicki Slawomir, 2006, Pol Arch Med Wewn, V116, P749.
   Leal AC, 2017, SCI REP-UK, V7, DOI 10.1038/s41598-017-06893-7.
   Lee CH, 2013, ONCOL REP, V30, P419, DOI 10.3892/or.2013.2463.
   Li WB, 2016, PROTEIN CELL, V7, P130, DOI 10.1007/s13238-015-0237-2.
   Lin EY, 2001, J EXP MED, V193, P727, DOI 10.1084/jem.193.6.727.
   LINDEMANN A, 1989, J CLIN INVEST, V83, P1308, DOI 10.1172/JCI114016.
   LU L, 1988, J IMMUNOL, V141, P201.
   Lu X, 2019, MEDICINE, V98, DOI 10.1097/MD.0000000000014786.
   Mantovani A, 2010, CURR OPIN IMMUNOL, V22, P231, DOI 10.1016/j.coi.2010.01.009.
   Markowitz J, 2013, BREAST CANCER RES TR, V140, P13, DOI 10.1007/s10549-013-2618-7.
   Meixner A, 2008, NAT CELL BIOL, V10, P1003, DOI 10.1038/ncb1761.
   METCALF D, 1990, CANCER-AM CANCER SOC, V65, P2185, DOI 10.1002/1097-0142(19900515)65:10<2185::AID-CNCR2820651005>3.0.CO;2-4.
   MITCHELL PJ, 1989, SCIENCE, V245, P371, DOI 10.1126/science.2667136.
   Mitchell S, 2016, J ONCOL PHARM PRACT, V22, P702, DOI 10.1177/1078155215625459.
   Motz GT, 2013, IMMUNITY, V39, P61, DOI 10.1016/j.immuni.2013.07.005.
   NAGATA S, 1986, EMBO J, V5, P575, DOI 10.1002/j.1460-2075.1986.tb04249.x.
   NAGATA S, 1986, NATURE, V319, P415, DOI 10.1038/319415a0.
   Nakata H, 2003, CANCER SCI, V94, P173, DOI 10.1111/j.1349-7006.2003.tb01415.x.
   NICOLA NA, 1983, J BIOL CHEM, V258, P9017.
   NISHIZAWA M, 1990, MOL CELL BIOL, V10, P2002, DOI 10.1128/MCB.10.5.2002.
   NISHIZAWA M, 1990, J BIOL CHEM, V265, P5897.
   NOMURA H, 1986, EMBO J, V5, P871, DOI 10.1002/j.1460-2075.1986.tb04297.x.
   Numasaki M, 2004, IMMUNOL LETT, V95, P97, DOI 10.1016/j.imlet.2004.06.010.
   Okazaki T, 2006, INT IMMUNOL, V18, P1, DOI 10.1093/intimm/dxh334.
   Ordelheide AM, 2016, MOL METAB, V5, P305, DOI 10.1016/j.molmet.2016.02.001.
   Park J, 2016, SCI TRANSL MED, V8, DOI 10.1126/scitranslmed.aag1711.
   Park S, 2011, CYTOKINE, V55, P126, DOI 10.1016/j.cyto.2011.03.002.
   Pencik J, 2016, CYTOKINE, V87, P26, DOI 10.1016/j.cyto.2016.06.017.
   Pickup MW, 2017, CANCER IMMUNOL RES, V5, P718, DOI 10.1158/2326-6066.CIR-16-0311.
   Ponde N, 2018, CANCER TREAT REV, V67, P10, DOI 10.1016/j.ctrv.2018.04.016.
   Quail DF, 2013, NAT MED, V19, P1423, DOI 10.1038/nm.3394.
   RAJAVASHISTH TB, 1990, NATURE, V344, P254, DOI 10.1038/344254a0.
   Ramachandran R, 2006, AM J RESP CELL MOL, V35, P133, DOI 10.1165/rcmb.2005-0362OC.
   Ramakrishna C, 2018, PLOS PATHOG, V14, DOI 10.1371/journal.ppat.1006822.
   Richard MLL, 2016, EUR J IMMUNOL, V46, P2322, DOI 10.1002/eji.201646315.
   Ries CH, 2014, CANCER CELL, V25, P846, DOI 10.1016/j.ccr.2014.05.016.
   Saba S, 2002, AM J RESP CELL MOL, V27, P561, DOI 10.1165/rcmb.2002-0019OC.
   SALLERFORS B, 1992, EUR J HAEMATOL, V49, P199.
   Samineni S, 2013, INT J CANCER, V133, P394, DOI 10.1002/ijc.28036.
   Sano E, 2007, J CELL BIOCHEM, V100, P1459, DOI 10.1002/jcb.21128.
   Sceneay J, 2012, CANCER RES, V72, P3906, DOI 10.1158/0008-5472.CAN-11-3873.
   SEELENTAG W, 1989, EUR J IMMUNOL, V19, P209, DOI 10.1002/eji.1830190135.
   SEELENTAG WK, 1987, EMBO J, V6, P2261, DOI 10.1002/j.1460-2075.1987.tb02499.x.
   SENDA T, 1992, EMBO J, V11, P3193, DOI 10.1002/j.1460-2075.1992.tb05396.x.
   Shannon MF, 1992, GROWTH FACTORS, V7, DOI 10.3109/08977199209046923.
   SHANNON MF, 1990, MOL CELL BIOL, V10, P2950, DOI 10.1128/MCB.10.6.2950.
   Shojaei F, 2009, P NATL ACAD SCI USA, V106, P6742, DOI 10.1073/pnas.0902280106.
   Siegel RL, 2019, CA-CANCER J CLIN, V69, P7, DOI 10.3322/caac.21551.
   Smith A, 2017, AM J REPROD IMMUNOL, V78, DOI 10.1111/aji.12741.
   Soria-Castro I, 2010, J BIOL CHEM, V285, P33805, DOI 10.1074/jbc.M110.169409.
   SOUZA LM, 1986, SCIENCE, V232, P61, DOI 10.1126/science.2420009.
   STANLEY ER, 1977, J BIOL CHEM, V252, P4305.
   Suzukawa M, 2015, AM J PHYSIOL-LUNG C, V309, pL801, DOI 10.1152/ajplung.00365.2014.
   Swierczak A, 2014, CANCER IMMUNOL RES, V2, P765, DOI 10.1158/2326-6066.CIR-13-0190.
   Tachibana M, 1997, BRIT J CANCER, V75, P1489, DOI 10.1038/bjc.1997.254.
   Tajuddin T, 2010, J GASTROEN HEPATOL, V25, P1883, DOI 10.1111/j.1440-1746.2010.06281.x.
   Tesio M, 2013, J EXP MED, V210, P2337, DOI 10.1084/jem.20122768.
   Touw IP, 2007, FRONT BIOSCI-LANDMRK, V12, P800, DOI 10.2741/2103.
   TSUCHIYA M, 1987, EUR J BIOCHEM, V165, P7, DOI 10.1111/j.1432-1033.1987.tb11187.x.
   Uemura Y, 2005, INT J MOL MED, V16, P873.
   VELLENGA E, 1988, BLOOD, V71, P1529.
   Waight JD, 2011, PLOS ONE, V6, DOI 10.1371/journal.pone.0027690.
   Welte T, 2016, NAT CELL BIOL, V18, P822, DOI 10.1038/ncb3379.
   Witowski J, 2007, KIDNEY INT, V71, P514, DOI 10.1038/sj.ki.5002082.
   Wojtukiewicz MZ, 2016, ADV CLIN EXP MED, V25, P505, DOI 10.17219/acem/62398.
   Zgheib A, 2013, J BIOL CHEM, V288, P13378, DOI 10.1074/jbc.M113.456533.
   Zhang LL, 2011, MOL CELL BIOCHEM, V352, P11, DOI 10.1007/s11010-010-0624-1.
   Zhao CL, 2015, J BREAST CANCER, V18, P126, DOI 10.4048/jbc.2015.18.2.126.}},
Number-of-Cited-References = {{137}},
Times-Cited = {{10}},
Usage-Count-Last-180-days = {{2}},
Usage-Count-Since-2013 = {{5}},
Journal-ISO = {{Mol. Med. Rep.}},
Doc-Delivery-Number = {{LE5FW}},
Web-of-Science-Index = {{Science Citation Index Expanded (SCI-EXPANDED)}},
Unique-ID = {{WOS:000526745400003}},
OA = {{hybrid, Green Published}},
DA = {{2022-01-16}},
}

@article{ WOS:000175265000023,
Author = {Yang, TB and Witham, TF and Villa, L and Erff, M and Attanucci, J and
   Watkins, S and Kondziolka, D and Okada, H and Pollack, IF and Chambers,
   WH},
Title = {{Glioma-associated hyaluronan induces apoptosis in dendritic cells via
   inducible nitric oxide synthase: Implications for the use of dendritic
   cells for therapy of gliomas}},
Journal = {{CANCER RESEARCH}},
Year = {{2002}},
Volume = {{62}},
Number = {{9}},
Pages = {{2583-2591}},
Month = {{MAY 1}},
Abstract = {{As a means of enhancing immunity to gliomas, we investigated local
   delivery of rat, bone marrow-derived dendritic cells (DCs) into rat 9L
   gliosarcoma tumors and into 9L tumors induced to undergo apoptosis by
   gamma knife radiosurgery. Contrary to other tumors, local delivery of
   DCs had no therapeutic effect on 9L gliomas, even when tumor apoptosis
   was induced via radiosurgery, which leads to efficient ``loading{''} of
   the DCs with tumor antigen. To determine whether antigen-presenting
   cells, such as DCs, were viable in tumors, we carried out
   multiparametric staining of 9L tumors, using phycoerythrin-conjugated
   OX6 (MHC class H) or OX62 (DC specific) and FITC-labeled
   Val-Ala-Asp-fluoromethyl ketone (FITC-VAD-FMK; activated caspases). It
   was determined that DCs were undergoing apoptosis in these tumors. We
   therefore sought to determine which glioma cell surface receptors or
   components of the extracellular matrix in gliomas influenced DC
   viability. Hyaluronan (HA) is a major component of glioma extracellular
   matrix and has been found to support tumor cell migration and
   metastasis. However, its influence on the immune system, and
   particularly on DCs, via its receptor CD44 is not well documented. Using
   reverse transcription-PCR, Northern blot, and Western blot analyses, we
   determined that HA stimulated production of inducible nitric oxide
   synthase (iNOS) in DCs. NO production by HA-stimulated DCs was then
   verified biochemically. NO production was dependent on the size of HA;
   intermediate HA fragments had the greatest capacity to induce NO
   production in DC, whereas completely digested HA oligosaccharides failed
   to induce NO. Furthermore, N-monomethyl-L-arginine, an inhibitor of
   iNOS, completely blocked HA-induced NO production by DCs. Because
   induction of NO results in the induction of apoptosis in macrophages as
   well as other cells, DCs treated with HA were examined for apoptosis in
   terminal deoxynucleotidyl transferase (TdT)mediated dUTP biotin nick-end
   labeling assays. It was demonstrated that HA induced apoptosis in DCs
   and that induction of apoptosis was dependent on the production of NO
   because it was entirely inhibited by N-monomethyl-L-arginine. Using flow
   cytometric analyses with FITC-VAD-FMK, which is specific for activated
   caspases, we also determined that induction of apoptosis in DCs with HA
   could be titrated. Coincubation of 9L tumor cells with DCs was found to
   induce apoptosis in DCs as indicated by fluorescent staining with
   FITC-VAD-FMK. Specificity of this reaction for CD44-HA interactions was
   determined by pretreatment of DCs with anti-CD44 or pretreatment of 9L
   tumor cells with hyaluronidase, which blocked the induction of apoptosis
   in DCs. These data indicate that HA expressed by gliomas may contribute
   to their immunosuppressive effects by promoting apoptosis among
   professional antigen-presenting cells such as DCs via iNOS induction
   after CD44-HA interactions.}},
Publisher = {{AMER ASSOC CANCER RESEARCH}},
Address = {{615 CHESTNUT ST, 17TH FLOOR, PHILADELPHIA, PA 19106-4404 USA}},
Type = {{Article}},
Language = {{English}},
Affiliation = {{Chambers, WH (Corresponding Author), W948 Biomed Sci Tower,DeSoto \& OHara St, Pittsburgh, PA 15213 USA.
   Univ Pittsburgh, Inst Canc, Brain Tumor Ctr, Pittsburgh, PA 15213 USA.
   Univ Pittsburgh, Sch Med, Dept Neurol Surg, Pittsburgh, PA 15213 USA.
   Univ Pittsburgh, Sch Med, Dept Pathol, Pittsburgh, PA 15213 USA.
   Univ Pittsburgh, Sch Med, Dept Cell Biol \& Physiol, Pittsburgh, PA 15213 USA.}},
ISSN = {{0008-5472}},
EISSN = {{1538-7445}},
Keywords-Plus = {{IN-VITRO; ADOPTIVE IMMUNOTHERAPY; MALIGNANT GLIOMA; T-LYMPHOCYTES;
   ANTITUMOR IMMUNITY; INTRATUMORAL INJECTION; EXTRACELLULAR-MATRIX;
   KILLER-CELLS; BRAIN-TUMORS; GENE-THERAPY}},
Research-Areas = {{Oncology}},
Web-of-Science-Categories  = {{Oncology}},
Author-Email = {{chamberswh@msx.upmc.edu}},
ResearcherID-Numbers = {{Watkins, Simon/ABG-2590-2021
   }},
ORCID-Numbers = {{Watkins, Simon/0000-0003-4092-1552
   Witham, Timothy/0000-0002-9397-8344}},
Funding-Acknowledgement = {{NCI NIH HHSUnited States Department of Health \& Human ServicesNational
   Institutes of Health (NIH) - USANIH National Cancer Institute (NCI)
   {[}CA68550, CA68067] Funding Source: Medline; NINDS NIH HHSUnited States
   Department of Health \& Human ServicesNational Institutes of Health
   (NIH) - USANIH National Institute of Neurological Disorders \& Stroke
   (NINDS) {[}NS01810] Funding Source: Medline; NATIONAL CANCER
   INSTITUTEUnited States Department of Health \& Human ServicesNational
   Institutes of Health (NIH) - USANIH National Cancer Institute (NCI)
   {[}P01CA068067, P01CA068550] Funding Source: NIH RePORTER}},
Cited-References = {{Abdel-Wahab Z, 1998, CELL IMMUNOL, V186, P63, DOI 10.1006/cimm.1998.1298.
   ALBINA JE, 1993, J IMMUNOL, V150, P5080.
   BAUMGARTNER G, 1987, ONKOLOGIE, V10, P100, DOI 10.1159/000216382.
   Berens Michael E., 1999, Neoplasia (New York), V1, P208, DOI 10.1038/sj.neo.7900034.
   Bonham CA, 1997, TRANSPL P, V29, P1116, DOI 10.1016/S0041-1345(96)00458-7.
   Bonham CA, 1997, ADV EXP MED BIOL, V417, P283.
   Butterfield LH, 2001, J IMMUNOL, V166, P5300, DOI 10.4049/jimmunol.166.8.5300.
   Candido KA, 2001, CANCER RES, V61, P228.
   Chang JWC, 2000, ANTICANCER RES, V20, P1329.
   CHAUZY C, 1992, EUR J CANCER, V28A, P1129, DOI 10.1016/0959-8049(92)90471-D.
   CHENWOAN M, 1995, J IMMUNOL METHODS, V178, P157, DOI 10.1016/0022-1759(94)00253-S.
   Claxton D, 2001, LEUKEMIA, V15, P668, DOI 10.1038/sj.leu.2402056.
   Coulon V, 2000, INT J CANCER, V88, P783, DOI 10.1002/1097-0215(20001201)88:5<783::AID-IJC16>3.0.CO;2-M.
   DELPECH B, 1993, EUR J CANCER, V29A, P1012, DOI 10.1016/S0959-8049(05)80214-X.
   DeMatos P, 1998, J SURG ONCOL, V68, P79, DOI 10.1002/(SICI)1096-9098(199806)68:2<79::AID-JSO3>3.0.CO;2-H.
   Di Nicola M, 1998, CYTOKINES CELL MOL T, V4, P265.
   Esche C, 1999, CURR OPIN MOL THER, V1, P72.
   Fields RC, 1998, P NATL ACAD SCI USA, V95, P9482, DOI 10.1073/pnas.95.16.9482.
   Flores AI, 2000, J NEUROSCI, V20, P7622.
   Ford AL, 1996, J EXP MED, V184, P1737, DOI 10.1084/jem.184.5.1737.
   Gary SC, 1998, CURR OPIN NEUROBIOL, V8, P576, DOI 10.1016/S0959-4388(98)80083-4.
   Geller DA, 1998, CANCER METAST REV, V17, P7, DOI 10.1023/A:1005940202801.
   Giezeman-Smits KM, 2000, CANCER RES, V60, P2449.
   Goldbrunner RH, 1999, ACTA NEUROCHIR, V141, P295, DOI 10.1007/s007010050301.
   Graf MR, 1999, J NEURO-ONCOL, V45, P209, DOI 10.1023/A:1006357424124.
   Hadzantonis M, 1999, CANCER BIOTHER RADIO, V14, P11, DOI 10.1089/cbr.1999.14.11.
   Hall WA, 2001, METH MOL B, V166, P139.
   Haselsberger K, 1998, CANCER LETT, V131, P109, DOI 10.1016/S0304-3835(98)00206-7.
   Heimberger AB, 2000, J NEUROIMMUNOL, V103, P16, DOI 10.1016/S0165-5728(99)00172-1.
   Herr W, 2000, BLOOD, V96, P1857, DOI 10.1182/blood.V96.5.1857.h8001857\_1857\_1864.
   HOCKFIELD S, 1990, COLD SH Q B, V55, P505.
   Hoffmann TK, 2000, CANCER RES, V60, P3542.
   Indrova M, 2001, INT J MOL MED, V7, P97.
   Jacobson A, 2000, BIOCHEM J, V348, P29, DOI 10.1042/0264-6021:3480029.
   Kikuchi T, 1999, J IMMUNOTHER, V22, P245, DOI 10.1097/00002371-199905000-00007.
   Knupfer MM, 1998, ANTICANCER RES, V18, P353.
   KONDZIOLKA D, 1992, NEUROSURGERY, V31, P271, DOI 10.1227/00006123-199208000-00012.
   LAURENT TC, 1992, FASEB J, V6, P2397, DOI 10.1096/fasebj.6.7.1563592.
   LEE HG, 1994, ANAL BIOCHEM, V219, P278, DOI 10.1006/abio.1994.1267.
   Lee P, 2001, BRAIN RES, V892, P380, DOI 10.1016/S0006-8993(00)03257-1.
   Lepperdinger G, 1998, J BIOL CHEM, V273, P22466, DOI 10.1074/jbc.273.35.22466.
   Liau LM, 1999, J NEUROSURG, V90, P1115, DOI 10.3171/jns.1999.90.6.1115.
   Lillehei KO, 1999, ANN THORAC SURG, V68, pS28, DOI 10.1016/S0003-4975(99)00816-4.
   Lotze MT, 1997, ANN SURG, V226, P1, DOI 10.1097/00000658-199707000-00001.
   Lu LN, 1996, J IMMUNOL, V157, P3577.
   Mannering SI, 1997, BLOOD, V90, P290.
   McKee CM, 1997, J BIOL CHEM, V272, P8013, DOI 10.1074/jbc.272.12.8013.
   McMenamin PG, 1999, J COMP NEUROL, V405, P553, DOI 10.1002/(SICI)1096-9861(19990322)405:4<553::AID-CNE8>3.0.CO;2-6.
   Melero I, 2000, GENE THER, V7, P1167, DOI 10.1038/sj.gt.3301234.
   MENZEL EJ, 1988, CANC LETT, V131, P3.
   Merchant RE, 1997, NEUROL RES, V19, P145.
   Miller PW, 2000, HUM GENE THER, V11, P53, DOI 10.1089/10430340050016157.
   Morford LA, 1999, J NEUROSURG, V91, P935, DOI 10.3171/jns.1999.91.6.0935.
   Mule J. J., 2000, Immunological Investigations, V29, P127, DOI 10.3109/08820130009062295.
   Murayama K, 2000, J IMMUNOTHER, V23, P511, DOI 10.1097/00002371-200009000-00001.
   Nawrocki S, 1999, CANCER TREAT REV, V25, P29, DOI 10.1053/ctrv.1998.0104.
   Ni HT, 2001, J NEURO-ONCOL, V51, P1, DOI 10.1023/A:1006452726391.
   Nishikawa M, 1998, HEPATOLOGY, V28, P1474, DOI 10.1002/hep.510280605.
   Nishioka Y, 1999, CANCER RES, V59, P4035.
   Nouri-Shirazi M, 2000, IMMUNOL LETT, V74, P5, DOI 10.1016/S0165-2478(00)00243-1.
   Paczesny S, 2001, CANCER RES, V61, P2386.
   Pillwein K, 1998, CANCER LETT, V131, P101, DOI 10.1016/S0304-3835(98)00205-5.
   Plautz GE, 1998, J NEUROSURG, V89, P42, DOI 10.3171/jns.1998.89.1.0042.
   Plautz GE, 2000, CLIN CANCER RES, V6, P2209.
   Pollack I F, 2000, Semin Pediatr Neurol, V7, P131.
   Puri RK, 2001, METH MOL B, V166, P155.
   Radotra B, 1997, J PATHOL, V181, P434.
   Rawson P, 2000, CANCER RES, V60, P4493.
   Reid CDL, 2001, BRIT J HAEMATOL, V112, P874, DOI 10.1046/j.1365-2141.2001.02626.x.
   Rice CD, 1997, J NEURO-ONCOL, V32, P29, DOI 10.1023/A:1005771717409.
   Rockey DC, 1998, HEPATOLOGY, V27, P86, DOI 10.1002/hep.510270115.
   Rodriguez-Lopez AM, 1999, CELL PHYSIOL BIOCHEM, V9, P285, DOI 10.1159/000016323.
   Ropponen K, 1998, CANCER RES, V58, P342.
   ROSZMAN T, 1991, IMMUNOL TODAY, V12, P370, DOI 10.1016/0167-5699(91)90068-5.
   Roth W, 1999, CELL MOL LIFE SCI, V56, P481, DOI 10.1007/s000180050447.
   Rovere P, 1999, J LEUKOCYTE BIOL, V66, P345, DOI 10.1002/jlb.66.2.345.
   RUOSLAHTI E, 1989, J BIOL CHEM, V264, P13369.
   Russo V, 2000, P NATL ACAD SCI USA, V97, P2185, DOI 10.1073/pnas.040540197.
   Samdani AF, 1997, STROKE, V28, P1283, DOI 10.1161/01.STR.28.6.1283.
   SHERMAN L, 1994, CURR OPIN CELL BIOL, V6, P726, DOI 10.1016/0955-0674(94)90100-7.
   Shimojo T, 1999, EXP CELL RES, V247, P38, DOI 10.1006/excr.1998.4310.
   SILVANI A, 1994, NEUROSURGERY, V34, P1078, DOI 10.1227/00006123-199406000-00021.
   Smith SC, 1999, PLACENTA, V20, P309, DOI 10.1053/plac.1998.0383.
   Steinman RM, 2001, MT SINAI J MED, V68, P160.
   Sveinbjornsson B, 1996, BIOCHEM BIOPH RES CO, V223, P643, DOI 10.1006/bbrc.1996.0948.
   Talmor M, 1998, EUR J IMMUNOL, V28, P811, DOI 10.1002/(SICI)1521-4141(199803)28:03<811::AID-IMMU811>3.3.CO;2-J.
   Tjoa BA, 2000, IMMUNOL LETT, V74, P87, DOI 10.1016/S0165-2478(00)00254-6.
   Tjoa BA, 2000, EXPERT OPIN INV DRUG, V9, P2093, DOI 10.1517/13543784.9.9.2093.
   Triozzi PL, 2000, CANCER-AM CANCER SOC, V89, P2646, DOI 10.1002/1097-0142(20001215)89:12<2646::AID-CNCR18>3.0.CO;2-A.
   Tseng SH, 1997, J IMMUNOTHER, V20, P334, DOI 10.1097/00002371-199709000-00002.
   Tsuzuki T, 1996, STEREOT FUNCT NEUROS, V66, P39, DOI 10.1159/000099699.
   TURLEY EA, 1992, CANCER METAST REV, V11, P21, DOI 10.1007/BF00047600.
   Weller M, 1995, BRAIN RES REV, V21, P128, DOI 10.1016/0165-0173(95)00010-0.
   WITHAM TF, 1999, NEURO-ONCOLOGY, V1, P346.
   Yu JS, 2001, CANCER RES, V61, P842.
   Yu JS, 1997, HUM GENE THER, V8, P1065, DOI 10.1089/hum.1997.8.9-1065.
   ZHANG LR, 1995, CANCER RES, V55, P428.}},
Number-of-Cited-References = {{97}},
Times-Cited = {{53}},
Usage-Count-Last-180-days = {{0}},
Usage-Count-Since-2013 = {{3}},
Journal-ISO = {{Cancer Res.}},
Doc-Delivery-Number = {{546GG}},
Web-of-Science-Index = {{Science Citation Index Expanded (SCI-EXPANDED)}},
Unique-ID = {{WOS:000175265000023}},
DA = {{2022-01-16}},
}

@article{ WOS:000718860100001,
Author = {Zhu, Hua and Hu, Xinyao and Gu, Lijuan and Jian, Zhihong and Li, Liqin
   and Hu, Siping and Qiu, Sheng and Xiong, Xiaoxing},
Title = {{TUBA1C is a Prognostic Marker in Low-grade Glioma and Correlates with
   Immune Cell Infiltration in the Tumor Microenvironment}},
Journal = {{FRONTIERS IN GENETICS}},
Year = {{2021}},
Volume = {{12}},
Month = {{OCT 14}},
Abstract = {{TUBA1C, a microtubule component, contributes to the development of
   several cancers. Our purpose was to study the expression of TUBA1C, its
   potential prognostic value, and its effects on the infiltration of
   immune cells of low-grade glioma (LGG). Through applying multiple
   bioinformatics analyses, we extracted and analyzed datasets from TCGA,
   TIMER, GTEx, GEPIA, and HPA to investigate the potential oncogenic
   mechanisms of TUBA1C, including the correlation between TUBA1C and
   prognosis, immune-checkpoints, tumor microenvironment (TME), and
   infiltration of immune cells in LGG. GO functional annotations and KEGG
   pathway analyses were further applied to investigate the potential
   action of TUBA1C in LGG. We revealed that the mRNA levels of TUBA1C were
   increased in LGG tumor tissues than in normal tissues. Additionally,
   TUBA1C was up-regulated in the grade III of LGG than in grade II.
   Moreover, we found that TUBA1C may be an independent prognostic factor
   of LGG, and high TUBA1C expression correlated to a poor prognosis of
   LGG. TUBA1C expression was positively associated with the infiltration
   of B cells, CD8 T+ cells, CD4(+) T cells, macrophages, dendritic cells,
   and neutrophils. TUBA1C was also verified to be co-expressed with
   immune-related genes and immune-checkpoints. GO and KEGG pathway
   analyses indicated that TUBA1C may potentially regulate the pathogenesis
   of LGG through immune-related pathways, including chemokine pathway;
   JAK-STAT pathway; natural killer cell mediated cytotoxicity; T cell
   receptor pathway; leukocyte migration; negative regulation of immune
   system process; regulation of lymphocyte activation; T cell activation
   and other pathways. In conclusion, TUBA1C expression is increased in LGG
   and high TUAB1C expression is related to a poor prognosis. TUBA1C may
   influence tumor development by regulating the tumor-infiltrating cells
   in the TME. TUBA1C may be a potential target for immunotherapy.}},
Publisher = {{FRONTIERS MEDIA SA}},
Address = {{AVENUE DU TRIBUNAL FEDERAL 34, LAUSANNE, CH-1015, SWITZERLAND}},
Type = {{Article}},
Language = {{English}},
Affiliation = {{Qiu, S; Xiong, XX (Corresponding Author), Zhejiang Univ, Huzhou Cent Hosp, Affiliated Huzhou Hosp, Dept Neurosurg,Sch Med, Huzhou, Peoples R China.
   Xiong, XX (Corresponding Author), Wuhan Univ, Renmin Hosp, Dept Neurosurg, Wuhan, Peoples R China.
   Zhu, Hua; Li, Liqin; Qiu, Sheng; Xiong, Xiaoxing, Zhejiang Univ, Huzhou Cent Hosp, Affiliated Huzhou Hosp, Dept Neurosurg,Sch Med, Huzhou, Peoples R China.
   Zhu, Hua; Jian, Zhihong; Xiong, Xiaoxing, Wuhan Univ, Renmin Hosp, Dept Neurosurg, Wuhan, Peoples R China.
   Hu, Xinyao, Wuhan Univ, Renmin Hosp, Canc Ctr, Wuhan, Peoples R China.
   Gu, Lijuan, Wuhan Univ, Renmin Hosp, Cent Lab, Wuhan, Peoples R China.
   Hu, Siping, Zhejiang Univ, Huzhou Cent Hosp, Affiliated Huzhou Hosp, Dept Anesthesiol,Sch Med, Huzhou, Peoples R China.}},
DOI = {{10.3389/fgene.2021.759953}},
Article-Number = {{759953}},
EISSN = {{1664-8021}},
Keywords = {{LGG; TUBA1C; prognosis; tumor microenvironment; tumor immune cell
   infiltration}},
Keywords-Plus = {{CENTRAL-NERVOUS-SYSTEM; ALPHA-TUBULIN; EXPRESSION; CANCER}},
Research-Areas = {{Genetics \& Heredity}},
Web-of-Science-Categories  = {{Genetics \& Heredity}},
Author-Email = {{qius2001@126.com
   xiaoxingxiong@whu.edu.cn}},
Funding-Acknowledgement = {{National Natural Science Foundation of ChinaNational Natural Science
   Foundation of China (NSFC) {[}81870939, 81771283, 82071339]; Natural
   Science Foundation of Hubei Province, ChinaNatural Science Foundation of
   Hubei Province {[}2019CFB498]}},
Funding-Text = {{Funding This work was supported by the National Natural Science
   Foundation of China (no. 81870939 to XX, no. 81771283 and 82071339 to
   LG) and the Natural Science Foundation of Hubei Province, China (no.
   2019CFB498 to LG).}},
Cited-References = {{Albande MAH, 2020, FRONT ONCOL, V10, DOI 10.3389/fonc.2020.00049.
   Barzon L, 2006, CANCER GENE THER, V13, P539, DOI 10.1038/sj.cgt.7700930.
   Bian TT, 2021, CANCER CELL INT, V21, DOI 10.1186/s12935-021-01849-4.
   Bodakuntla S, 2019, TRENDS CELL BIOL, V29, P804, DOI 10.1016/j.tcb.2019.07.004.
   Boggs AE, 2015, CANCER RES, V75, P203, DOI 10.1158/0008-5472.CAN-13-3563.
   Deng Z, 2019, J NEURORESTORATOLOGY, V7, P143, DOI 10.26599/JNR.2019.9040015.
   Gajewski TF, 2013, NAT IMMUNOL, V14, P1014, DOI 10.1038/ni.2703.
   Hu XY, 2021, FRONT ONCOL, V11, DOI 10.3389/fonc.2021.696705.
   Jiang P, 2018, NAT MED, V24, P1550, DOI 10.1038/s41591-018-0136-1.
   Jordan MA, 2004, NAT REV CANCER, V4, P253, DOI 10.1038/nrc1317.
   Kim ND, 2010, BIOORGAN MED CHEM, V18, P7092, DOI 10.1016/j.bmc.2010.07.072.
   Le Rhun E, 2019, CANCER TREAT REV, V80, DOI 10.1016/j.ctrv.2019.101896.
   Li H, 2017, PATHOL RES PRACT, V213, P327, DOI 10.1016/j.prp.2017.01.015.
   Li WQ, 2019, ONCOL REP, V42, P2788, DOI 10.3892/or.2019.7333.
   Li Y, 2010, CANCER GENET CYTOGEN, V198, P97, DOI 10.1016/j.cancergencyto.2010.01.003.
   Lim M, 2018, NAT REV CLIN ONCOL, V15, P422, DOI 10.1038/s41571-018-0003-5.
   Lonsdale J, 2013, NAT GENET, V45, P580, DOI 10.1038/ng.2653.
   Louis DN, 2016, ACTA NEUROPATHOL, V131, P803, DOI 10.1007/s00401-016-1545-1.
   Ostrom Quinn T, 2013, Neuro Oncol, V15 Suppl 2, pii1, DOI 10.1093/neuonc/not151.
   Tan AC, 2017, CURR ONCOL REP, V19, DOI 10.1007/s11912-017-0586-5.
   Tang ZF, 2017, NUCLEIC ACIDS RES, V45, pW98, DOI 10.1093/nar/gkx247.
   Tsai HP, 2014, NEUROL RES, V36, P746, DOI 10.1179/1743132813Y.0000000310.
   Wang CCN, 2019, J CLIN MED, V8, DOI 10.3390/jcm8081160.
   Wang J, 2017, ONCOTARGET, V8, P96215, DOI 10.18632/oncotarget.21894.
   Wang XY, 2020, J NEURORESTORATOLOGY, V8, P172, DOI 10.26599/JNR.2020.9040018.
   Wu T, 2017, CANCER LETT, V387, P61, DOI 10.1016/j.canlet.2016.01.043.
   Xiong YF, 2018, CANCER MED-US, V7, P4496, DOI 10.1002/cam4.1745.
   Zhang MW, 2020, FRONT GENET, V11, DOI 10.3389/fgene.2020.00363.
   Zhang YZ, 2016, MOLECULES, V21, DOI 10.3390/molecules21030374.}},
Number-of-Cited-References = {{29}},
Times-Cited = {{0}},
Usage-Count-Last-180-days = {{4}},
Usage-Count-Since-2013 = {{4}},
Journal-ISO = {{Front. Genet.}},
Doc-Delivery-Number = {{WX8ST}},
Web-of-Science-Index = {{Science Citation Index Expanded (SCI-EXPANDED)}},
Unique-ID = {{WOS:000718860100001}},
OA = {{gold, Green Published}},
DA = {{2022-01-16}},
}

@article{ WOS:000252522700020,
Author = {Roslind, Anne and Johansen, Julia S. and Christensen, Lb J. and Kiss,
   Katalin and Balslev, Eva and Nielsen, Dorte L. and Bentzen, Jens and
   Price, Paul A. and Andersen, Elo},
Title = {{High serum levels of YKL-40 in patients with squamous cell carcinoma of
   the head and neck are associated with short survival}},
Journal = {{INTERNATIONAL JOURNAL OF CANCER}},
Year = {{2008}},
Volume = {{122}},
Number = {{4}},
Pages = {{857-863}},
Month = {{FEB 15}},
Abstract = {{YKL-40 is a glycoprotein secreted by macrophages, neutrophils and
   malignant tumor cells. Elevated serum levels of YKL-40 are associated
   with poor prognosis in several malignancies. In this study, we examined
   the prognostic value of serum YKL-40 before treatment and during
   follow-up in patients with squamous cell carcinoma of the head and neck
   (HNSCC). YKL-40 was determined by ELISA retrospectively in serum from
   173 patients with primary HNSCC before treatment and up to 2 years after
   treatment. Median follow-up time was 7.9 years. YKL-40 protein
   expression in tumor biopsies was assessed by immunohistochemistry in 50
   patients. Pretreatment serum YKL-40 was elevated in 53\%. Patients with
   high serum YKL-40 had shorter survival than patients with normal serum
   YKL-40 (33 vs. 84 months; p = 0.008). Multivariate Cox analysis
   including pretreatment serum YKL-40, age, sex, primary tumor site, TNM
   classification and treatment demonstrated that TNM classification (HR =
   2.61, p = 0.02) and serum YKL-40 (log-transformed continuous variable:
   HR = 1.55, p < 0.0001) were independent prognostic variables of overall
   survival (OS). Multivariate Cox analysis demonstrated that TNM
   classification (HR = 5.77, p = 0.001) and serum YKL-40 (dichotomous
   variable: HR = 2.75, p = 0.01) were independent predictors of
   recurrence-free survival. During follow-up after radiotherapy, a high
   serum YKL-40 (log-transformed continuous variable) in patients with TNM
   Stage III and TV disease predicted poorer OS within 6 months (HR = 1.95,
   p < 0.0001). Immunohistochemical analysis showed YKL-40 expression in
   the malignant tumor cells. In conclusion, serum YKL-40 was demonstrated
   to be an independent prognostic biomarker of recurrence-free and overall
   survival in patients with HNSCC. (C) 2007 Wiley-Liss, Inc.}},
Publisher = {{WILEY-LISS}},
Address = {{DIV JOHN WILEY \& SONS INC, 111 RIVER ST, HOBOKEN, NJ 07030 USA}},
Type = {{Article}},
Language = {{English}},
Affiliation = {{Roslind, A (Corresponding Author), Univ Copenhagen, Herlev Hosp, Dept Oncol, Herlev Ringvej 75, DK-2730 Herlev, Denmark.
   Roslind, Anne; Nielsen, Dorte L.; Bentzen, Jens; Andersen, Elo, Univ Copenhagen, Herlev Hosp, Dept Oncol, DK-2730 Herlev, Denmark.
   Johansen, Julia S., Univ Copenhagen, Herlev Hosp, Dept Rheumatol, DK-1168 Copenhagen, Denmark.
   Christensen, Lb J., Univ Copenhagen, Herlev Hosp, Dept Surg Gastroenterol, DK-1168 Copenhagen, Denmark.
   Kiss, Katalin; Balslev, Eva, Univ Copenhagen, Herlev Hosp, Dept Pathol, DK-1168 Copenhagen, Denmark.
   Price, Paul A., Univ Calif San Diego, Dept Biol, San Diego, CA 92103 USA.}},
DOI = {{10.1002/ijc.23152}},
ISSN = {{0020-7136}},
Keywords = {{YKL-40; CHI3L1; biomarker; prognosis; head and neck cancer}},
Keywords-Plus = {{HUMAN CARTILAGE GLYCOPROTEIN-39; OVARIAN-CANCER; MACROPHAGE
   DIFFERENTIATION; PROGNOSTIC MARKERS; PROTEIN-KINASE; PLASMA YKL-40;
   BREAST-CANCER; LUNG-CANCER; EXPRESSION; GLIOBLASTOMA}},
Research-Areas = {{Oncology}},
Web-of-Science-Categories  = {{Oncology}},
Author-Email = {{anne.roslind@dadlnet.dk}},
ResearcherID-Numbers = {{Andersen, Elo/A-1639-2016
   }},
ORCID-Numbers = {{Andersen, Elo/0000-0002-2476-1037
   Nielsen, Dorte Lisbet/0000-0002-8766-8729}},
Cited-References = {{Aronson NN, 1997, J CHEM INF COMP SCI, V37, P999, DOI 10.1021/ci970236v.
   Baeten D, 2000, ARTHRITIS RHEUM, V43, P1233, DOI 10.1002/1529-0131(200006)43:6<1233::AID-ANR6>3.0.CO;2-9.
   Bergmann OJ, 2005, CLIN CANCER RES, V11, P8644, DOI 10.1158/1078-0432.CCR-05-1317.
   Brasso K, 2006, PROSTATE, V66, P503, DOI 10.1002/pros.20311.
   Chai Raymond Liu, 2006, Curr Treat Options Oncol, V7, P3, DOI 10.1007/s11864-006-0027-4.
   Cintin C, 2002, CANCER-AM CANCER SOC, V95, P267, DOI 10.1002/cncr.10644.
   Dehn H, 2003, ACTA OBSTET GYN SCAN, V82, P287, DOI 10.1034/j.1600-0412.2003.00010.x.
   Diefenbach CSM, 2007, GYNECOL ONCOL, V104, P435, DOI 10.1016/j.ygyno.2006.08.028.
   Dupont J, 2004, J CLIN ONCOL, V22, P3330, DOI 10.1200/JCO.2004.09.112.
   Fusetti F, 2003, J BIOL CHEM, V278, P37753, DOI 10.1074/jbc.M303137200.
   GEERTSEN P, 2003, ASCO ANN M P.
   Harvey S, 1998, CLIN CHEM, V44, P509.
   Hogdall EVS, 2000, SCAND J CLIN LAB INV, V60, P247, DOI 10.1080/00365510050184886.
   Hogdall EVS, 2003, ONCOL REP, V10, P1535.
   Hormigo A, 2006, CLIN CANCER RES, V12, P5698, DOI 10.1158/1078-0432.CCR-06-0181.
   Houston DR, 2003, J BIOL CHEM, V278, P30206, DOI 10.1074/jbc.M303371200.
   Jemal A, 2006, CA-CANCER J CLIN, V56, P106, DOI 10.3322/canjclin.56.2.106.
   Jensen BV, 2003, CLIN CANCER RES, V9, P4423.
   Johansen JS, 2006, CANCER EPIDEM BIOMAR, V15, P194, DOI 10.1158/1055-9965.EPI-05-0011.
   Johansen JS, 2004, LUNG CANCER-J IASLC, V46, P333, DOI 10.1016/j.lungcan.2004.05.010.
   Johansen JS, 2003, BREAST CANCER RES TR, V80, P15, DOI 10.1023/A:1024431000710.
   Johansen JS, 1996, BRIT J RHEUMATOL, V35, P553.
   JOHANSEN JS, 1992, J BONE MINER RES, V7, P501.
   Johansen JS, 2007, EXPERT OPIN THER TAR, V11, P219, DOI 10.1517/14728222.11.2.219.
   Junker N, 2005, LUNG CANCER, V48, P223, DOI 10.1016/j.lungcan.2004.11.011.
   Junker N, 2005, CANCER SCI, V96, P183, DOI 10.1111/j.1349-7006.2005.00026.x.
   MORRISON BW, 1994, ONCOGENE, V9, P3417.
   Mylin AK, 2006, EUR J HAEMATOL, V77, P416, DOI 10.1111/j.0902-4441.2006.t01-1-EJH2879.x.
   Nojgaard C, 2003, J HEPATOL, V39, P179, DOI 10.1016/S0168-8278(03)00184-3.
   Overgaard J, 1998, RADIOTHER ONCOL, V46, P135, DOI 10.1016/S0167-8140(97)00220-X.
   Pelloski CE, 2005, CLIN CANCER RES, V11, P3326, DOI 10.1158/1078-0432.CCR-04-1765.
   Pelloski CE, 2007, J CLIN ONCOL, V25, P2288, DOI 10.1200/JCO.2006.08.0705.
   Pelloski CE, 2006, CLIN CANCER RES, V12, P3935, DOI 10.1158/1078-0432.CCR-05-2202.
   Phillips HS, 2006, CANCER CELL, V9, P157, DOI 10.1016/j.ccr.2006.02.019.
   Pignon JP, 2000, LANCET, V355, P949, DOI 10.1016/S0140-6736(00)90011-4.
   Quon H, 2001, HEAD NECK-J SCI SPEC, V23, P147, DOI 10.1002/1097-0347(200102)23:2<147::AID-HED1010>3.0.CO;2-\#.
   Recklies AD, 2002, BIOCHEM J, V365, P119, DOI 10.1042/BJ20020075.
   Rehli M, 2003, J BIOL CHEM, V278, P44058, DOI 10.1074/jbc.M306792200.
   Rehli M, 1997, GENOMICS, V43, P221, DOI 10.1006/geno.1997.4778.
   Renkema GH, 1998, EUR J BIOCHEM, V251, P504, DOI 10.1046/j.1432-1327.1998.2510504.x.
   ROSLIND A, IN PRESS MOL MORPHOL.
   ROYSTON P, 1991, STAT MED, V10, P675, DOI 10.1002/sim.4780100502.
   SALEH MN, 1995, BLOOD, V85, P2910, DOI 10.1182/blood.V85.10.2910.bloodjournal85102910.
   Schmidt H, 2006, CANCER-AM CANCER SOC, V106, P1130, DOI 10.1002/cncr.21678.
   Schmidt H, 2006, J CLIN ONCOL, V24, P798, DOI 10.1200/JCO.2005.03.7960.
   SIDRANSKY D, 2005, CANC PRINCIPLES PRAC, P653.
   Tanwar MK, 2002, CANCER RES, V62, P4364.
   Volck B, 1998, P ASSOC AM PHYSICIAN, V110, P351.}},
Number-of-Cited-References = {{48}},
Times-Cited = {{35}},
Usage-Count-Last-180-days = {{0}},
Usage-Count-Since-2013 = {{4}},
Journal-ISO = {{Int. J. Cancer}},
Doc-Delivery-Number = {{253MQ}},
Web-of-Science-Index = {{Science Citation Index Expanded (SCI-EXPANDED)}},
Unique-ID = {{WOS:000252522700020}},
OA = {{Bronze}},
DA = {{2022-01-16}},
}

@article{ WOS:000242263300020,
Author = {Hu, Jennifer C. C. and Coffin, Robert S. and Davis, Ceri J. and Graham,
   Nicola J. and Groves, Natasha and Guest, Peter J. and Harrington, Kevin
   J. and James, Nicholas D. and Love, Colin A. and McNeish, Iain and
   Medley, Louise C. and Michael, Agnieszka and Nutting, Christopher M. and
   Pandha, Hardev S. and Shorrock, Claire A. and Simpson, Julie and
   Steiner, Jan and Steven, Neil M. and Wright, Dennis and Coombes, R.
   Charles},
Title = {{A phase I study of OncoVEX(GM-CSF), a second-generation oncolytic herpes
   simplex virus expressing granulocyte macrophage colony-stimulating
   factor}},
Journal = {{CLINICAL CANCER RESEARCH}},
Year = {{2006}},
Volume = {{12}},
Number = {{22}},
Pages = {{6737-6747}},
Month = {{NOV 15}},
Abstract = {{Purpose: To conduct a phase I clinical trial with a second-generation
   oncolytic herpes simplex virus (HSV) expressing granulocyte macrophage
   colony-stimulating factor (OncoVEX(GM-CSF)) to determine the safety
   profile of the virus, look for evidence of biological activity, and
   identify a dosing schedule for later studies.
   Experimental Design: The virus was administered by intratumoral
   injection in patients with cutaneous or s.c. deposits of breast, head
   and neck and gastrointestinal cancers, and malignant melanoma who had
   failed prior therapy. Thirteen patients were in a single-dose group,
   where doses of 10(6), 10(7) and 10(8) plaque-forming units (pfu)/mL were
   tested, and 17 patients were in a multidose group testing a number of
   dose regimens.
   Results: The virus was generally well tolerated with local inflammation,
   erythema, and febrile responses being the main side effects. The local
   reaction to injection was dose limiting in HSV-seronegative patients at
   10(7) pfu/mL. The multidosing phase thus tested seroconverting
   HSV-seronegative patients with 10(6) pfu/mL followed by multiple higher
   doses (up to 10(8) pfu/mL), which was well tolerated by all patients.
   Biological activity (virus replication, local reactions, granulocyte
   macrophage colony-stimulating factor expression, and HSV
   antigen-associated tumor necrosis), was observed. The duration of local
   reactions and virus replication suggested that dosing every 2 to 3 weeks
   was appropriate. Nineteen of 26 patient posttreatment biopsies contained
   residual tumor of which 14 showed tumor necrosis, which in some cases
   was extensive, or apoptosis. In all cases, areas of necrosis also
   strongly stained for HSV. The overall responses to treatment were that
   three patients had stable disease, six patients had tumors flattened
   (injected and/or uninjected lesions), and four patients showed
   inflammation of uninjected as well as the injected tumor, which, in
   nearly all cases, became inflamed.
   Conclusions: OncoVEX(GM-CSF) is well tolerated and can be safely
   administered using the multidosing protocol described. Evidence of an
   antitumor effect was seen.}},
Publisher = {{AMER ASSOC CANCER RESEARCH}},
Address = {{615 CHESTNUT ST, 17TH FLOOR, PHILADELPHIA, PA 19106-4404 USA}},
Type = {{Article}},
Language = {{English}},
Affiliation = {{Coffin, RS (Corresponding Author), Biovex Inc, 34 Commerce Way, Woburn, MA 01801 USA.
   Imperial Coll Sch Med, Dept Canc Med, London, England.
   Royal Marsden Hosp, London SW3 6JJ, England.
   Univ London St Georges Hosp, Sch Med, Dept Oncol, London SW17 0RE, England.
   UCL, London, England.
   Biovex Inc, Cambridge, MA USA.
   Univ Birmingham, Inst Canc Studies, Birmingham, W Midlands, England.
   Oxford Therapeut Consulting, Magdalen Ctr, Oxford, England.}},
DOI = {{10.1158/1078-0432.CCR-06-0759}},
ISSN = {{1078-0432}},
EISSN = {{1557-3265}},
Keywords-Plus = {{LONG-TERM SURVIVAL; MALIGNANT GLIOMA; METASTATIC MELANOMA; ADENOVIRUS
   DL1520; INVIVO BEHAVIOR; BRAIN-TUMORS; GENE-THERAPY; REPLICATION;
   CANCER; INJECTION}},
Research-Areas = {{Oncology}},
Web-of-Science-Categories  = {{Oncology}},
Author-Email = {{rcoffin@biovex.com}},
ORCID-Numbers = {{Harrington, Kevin/0000-0002-6014-348X
   Michael, Agnieszka/0000-0002-7262-6227
   Mason, Julie/0000-0001-6095-2239
   McNeish, Iain/0000-0002-9387-7586}},
Cited-References = {{Andreansky S, 1998, GENE THER, V5, P121, DOI 10.1038/sj.gt.3300550.
   Bennett JJ, 2001, ANN SURG, V233, P819, DOI 10.1097/00000658-200106000-00012.
   BROWN SM, 1994, J GEN VIROL, V75, P3679, DOI 10.1099/0022-1317-75-12-3679.
   Cassady KA, 1998, J VIROL, V72, P7005.
   Eager R, 2005, MOL THER, V12, P18, DOI 10.1016/j.ymthe.2005.02.012.
   Farassati F, 2001, NAT CELL BIOL, V3, P745, DOI 10.1038/35087061.
   Ganly I, 2000, CLIN CANCER RES, V6, P798.
   Harrow S, 2004, GENE THER, V11, P1648, DOI 10.1038/sj.gt.3302289.
   Haus Olga, 2000, Archivum Immunologiae et Therapiae Experimentalis, V48, P95.
   Kirn D, 2001, GENE THER, V8, P89, DOI 10.1038/sj.gt.3301377.
   Kramm CM, 1996, HUM GENE THER, V7, P1989, DOI 10.1089/hum.1996.7.16-1989.
   Leib DA, 2000, P NATL ACAD SCI USA, V97, P6097, DOI 10.1073/pnas.100415697.
   Leib DA, 1999, J EXP MED, V189, P663, DOI 10.1084/jem.189.4.663.
   Lin E, 2004, CANCER GENE THER, V11, P643, DOI 10.1038/sj.cgt.7700733.
   Liu BL, 2003, GENE THER, V10, P292, DOI 10.1038/sj.gt.3301885.
   MACHTIGER NA, 1980, J VIROL, V34, P336, DOI 10.1128/JVI.34.2.336-346.1980.
   MacKie RM, 2001, LANCET, V357, P525, DOI 10.1016/S0140-6736(00)04048-4.
   MACLEAN AR, 1991, J GEN VIROL, V72, P631, DOI 10.1099/0022-1317-72-3-631.
   Markert JM, 2000, GENE THER, V7, P867, DOI 10.1038/sj.gt.3301205.
   Mastrangelo MJ, 2000, ADV EXP MED BIOL, V465, P391.
   Mastrangelo MJ, 1999, CANCER GENE THER, V6, P409, DOI 10.1038/sj.cgt.7700066.
   McKie EA, 1996, BRIT J CANCER, V74, P745, DOI 10.1038/bjc.1996.431.
   MEIGNIER B, 1990, J INFECT DIS, V162, P313, DOI 10.1093/infdis/162.2.313.
   MEIGNIER B, 1988, J INFECT DIS, V158, P602, DOI 10.1093/infdis/158.3.602.
   MINETA T, 1995, NAT MED, V1, P938, DOI 10.1038/nm0995-938.
   Mohr I, 1996, EMBO J, V15, P4759, DOI 10.1002/j.1460-2075.1996.tb00853.x.
   MORRIS DG, 2002, J CLIN ONCOL, V92.
   Mukherjee S, 2000, CANCER GENE THER, V7, P663, DOI 10.1038/sj.cgt.7700133.
   Mulvey M, 1999, J VIROL, V73, P3375, DOI 10.1128/JVI.73.4.3375-3385.1999.
   Nemunaitis J, 2001, GENE THER, V8, P746, DOI 10.1038/sj.gt.3301424.
   Nemunaitis J, 2005, EXPERT REV VACCINES, V4, P259, DOI 10.1586/14760584.4.3.259.
   Papanastassiou V, 2002, GENE THER, V9, P398, DOI 10.1038/sj.gt.3301664.
   Parker JN, 2000, P NATL ACAD SCI USA, V97, P2208, DOI 10.1073/pnas.040557897.
   Pecora AL, 2002, J CLIN ONCOL, V20, P2251, DOI 10.1200/JCO.2002.08.042.
   Rampling R, 2000, GENE THER, V7, P859, DOI 10.1038/sj.gt.3301184.
   Reid T, 2001, GENE THER, V8, P1618, DOI 10.1038/sj.gt.3301512.
   Reid T, 2002, CANCER RES, V62, P6070.
   Toda M, 2000, MOL THER, V2, P324, DOI 10.1006/mthe.2000.0130.
   Wong RJ, 2001, HUM GENE THER, V12, P253, DOI 10.1089/10430340150218396.}},
Number-of-Cited-References = {{39}},
Times-Cited = {{367}},
Usage-Count-Last-180-days = {{0}},
Usage-Count-Since-2013 = {{18}},
Journal-ISO = {{Clin. Cancer Res.}},
Doc-Delivery-Number = {{108TY}},
Web-of-Science-Index = {{Science Citation Index Expanded (SCI-EXPANDED)}},
Unique-ID = {{WOS:000242263300020}},
OA = {{Bronze}},
DA = {{2022-01-16}},
}

@article{ WOS:000381289700001,
Author = {Katoh, Masaru},
Title = {{FGFR inhibitors: Effects on cancer cells, tumor microenvironment and
   whole-body homeostasis (Review)}},
Journal = {{INTERNATIONAL JOURNAL OF MOLECULAR MEDICINE}},
Year = {{2016}},
Volume = {{38}},
Number = {{1}},
Pages = {{3-15}},
Month = {{JUL}},
Abstract = {{Fibroblast growth factor (FGF)2, FGF4, FGF7 and FGF20 are representative
   paracrine FGFs binding to heparan-sulfate proteoglycan and fibroblast
   growth factor receptors (FGFRs), whereas FGF19, FGF21 and FGF23 are
   endocrine FGFs binding to Klotho and FGFRs. FGFR1 is relatively
   frequently amplified and overexpressed in breast and lung cancer, and
   FGFR2 in gastric cancer. BCR-FGFR1, CNTRL-FGFR1, CUX1-FGFR1,
   FGFR1OP-FGFR1, MYO18A-FGFR1 and ZMYM2-FGFR1 fusions in
   myeloproliferative neoplasms are non-receptor-type FGFR kinases, whereas
   FGFR1-TACC1, FGFR2-AFF3, FGFR2-BICC1, FGFR2-PPHLN1, FGFR3-BAIAP2L1 and
   FGFR3-TACC3 fusions in solid tumors are transmembrane-type FGFRs with
   C-terminal alterations. AZD4547, BGJ398 (infigratinib), Debio-1347 and
   dovitinib are FGFR1/2/3 inhibitors; BLU9931 is a selective FGFR4
   inhibitor; FIIN-2, JNJ-42756493, LY2874455 and ponatinib are pan-FGFR
   inhibitors. AZD4547, dovitinib and ponatinib are multi-kinase inhibitors
   targeting FGFRs, colony stimulating factor 1 receptor (CSF1R), vascular
   endothelial growth factor (VEGF)R2, and others. The tumor
   microenvironment consists of cancer cells and stromal/immune cells, such
   as cancer-associated fibroblasts (CAFs), endothelial cells, M2-type
   tumor-associating macrophages (M2-TAMs), myeloid-derived suppressor
   cells (MDSCs) and regulatory T cells. FGFR inhibitors elicit antitumor
   effects directly on cancer cells, as well as indirectly through the
   blockade of paracrine signaling. The dual inhibition of FGF and CSF1 or
   VEGF signaling is expected to enhance the antitumor effects through the
   targeting of immune evasion and angiogenesis in the tumor
   microenvironment. Combination therapy using tyrosine kinase inhibitors
   (FGFR or CSF1R inhibitors) and immune checkpoint blockers (anti-PD-1 or
   anti-CTLA-4 monoclonal antibodies) may be a promising choice for cancer
   patients. The inhibition of FGF19-FGFR4 signaling is associated with a
   risk of liver toxicity, whereas the activation of FGF23-FGFR4 signaling
   is associated with a risk of heart toxicity. Endocrine FGF signaling
   affects the pathophysiology of cancer patients who are prescribed FGFR
   inhibitors. Whole-genome sequencing is necessary for the detection of
   promoter/enhancer alterations of FGFR genes and rare alterations of
   other genes causing FGFR overexpression. To sustain the health care
   system in an aging society, a benefit-cost analysis should be performed
   with a focus on disease-free survival and the total medical cost before
   implementing genome-based precision medicine for cancer patients.}},
Publisher = {{SPANDIDOS PUBL LTD}},
Address = {{POB 18179, ATHENS, 116 10, GREECE}},
Type = {{Review}},
Language = {{English}},
Affiliation = {{Katoh, M (Corresponding Author), Natl Canc Ctr, Dept Omics Network, Chuo Ward, 5-1-1 Tsukiji, Tokyo 1040045, Japan.
   Katoh, Masaru, Natl Canc Ctr, Dept Omics Network, Tokyo 1040045, Japan.}},
DOI = {{10.3892/ijmm.2016.2620}},
ISSN = {{1107-3756}},
EISSN = {{1791-244X}},
Keywords = {{cholangiocarcinoma; circulating tumor cells; clinical sequencing; CXCR4;
   FOXP3; gatekeeper mutation; infigratinib; glioblastoma; intra-tumor
   heterogeneity; ovarian cancer; peritoneal dissemination}},
Keywords-Plus = {{GROWTH-FACTOR RECEPTORS; TYROSINE KINASE INHIBITORS; BREAST-CANCER;
   TARGETING ANGIOGENESIS; SELECTIVE INHIBITOR; ACQUIRED-RESISTANCE;
   GENETIC ALTERATIONS; THERAPEUTIC TARGET; MOLECULAR PATHWAYS; GENOMIC
   LANDSCAPE}},
Research-Areas = {{Research \& Experimental Medicine}},
Web-of-Science-Categories  = {{Medicine, Research \& Experimental}},
Author-Email = {{mkatoh-kkr@umin.ac.jp}},
ORCID-Numbers = {{Katoh, Masaru/0000-0003-3274-4066}},
Funding-Acknowledgement = {{M. Katoh's Fund}},
Funding-Text = {{This study was financially supported in part by a Grant-in-Aid for the
   Knowledgebase Project from the M. Katoh's Fund.}},
Cited-References = {{Agelopoulos K, 2015, CLIN CANCER RES, V21, P4935, DOI 10.1158/1078-0432.CCR-14-2744.
   Andre F, 2015, BREAST CANCER RES TR, V150, P1, DOI 10.1007/s10549-015-3301-y.
   Andre F, 2014, LANCET ONCOL, V15, P267, DOI 10.1016/S1470-2045(13)70611-9.
   Ang D, 2015, APPL IMMUNOHISTO M M, V23, P97, DOI 10.1097/PDM.0b013e3182a40fd1.
   Balkwill FR, 2012, J PATHOL, V226, P148, DOI 10.1002/path.3029.
   Beenken A, 2009, NAT REV DRUG DISCOV, V8, P235, DOI 10.1038/nrd2792.
   Bertolini F, 2011, DRUG DISCOV TODAY, V16, P1052, DOI 10.1016/j.drudis.2011.08.007.
   Bertotti A, 2015, NATURE, V526, P263, DOI 10.1038/nature14969.
   Bridges E, 2011, FUTURE ONCOL, V7, P569, DOI {[}10.2217/fon.11.20, 10.2217/FON.11.20].
   Brooks AN, 2012, CLIN CANCER RES, V18, P1855, DOI 10.1158/1078-0432.CCR-11-0699.
   Byron SA, 2012, PLOS ONE, V7, DOI 10.1371/journal.pone.0030801.
   Carter EP, 2015, TRENDS CELL BIOL, V25, P221, DOI 10.1016/j.tcb.2014.11.003.
   Chang JJ, 2015, ONCOTARGET, V6, P2009, DOI 10.18632/oncotarget.2987.
   Chang JJ, 2014, PLOS ONE, V9, DOI 10.1371/journal.pone.0105524.
   Chell V, 2013, ONCOGENE, V32, P3059, DOI 10.1038/onc.2012.319.
   Chen YC, 2015, HEPATOLOGY, V61, P1591, DOI 10.1002/hep.27665.
   Choi HJ, 2015, CANCER METAST REV, V34, P19, DOI 10.1007/s10555-014-9538-9.
   Chow LQM, 2007, J CLIN ONCOL, V25, P884, DOI 10.1200/JCO.2006.06.3602.
   Cihoric N, 2014, BRIT J CANCER, V110, P2914, DOI 10.1038/bjc.2014.229.
   Coleman SJ, 2014, CLIN SCI, V127, P217, DOI 10.1042/CS20140100.
   Condamine T, 2015, ANNU REV MED, V66, P97, DOI 10.1146/annurev-med-051013-052304.
   Crystal AS, 2014, SCIENCE, V346, P1480, DOI 10.1126/science.1254721.
   Cui JJ, 2011, J MED CHEM, V54, P6342, DOI 10.1021/jm2007613.
   Degirolamo C, 2016, NAT REV DRUG DISCOV, V15, P51, DOI 10.1038/nrd.2015.9.
   DeNardo DG, 2011, CANCER DISCOV, V1, P54, DOI 10.1158/2159-8274.CD-10-0028.
   Deng NT, 2012, GUT, V61, P673, DOI 10.1136/gutjnl-2011-301839.
   Douxfils J, 2016, JAMA ONCOL, V2, P625, DOI 10.1001/jamaoncol.2015.5932.
   Ellis MJ, 2013, CANCER DISCOV, V3, P27, DOI 10.1158/2159-8290.CD-12-0462.
   Eswarakumar VP, 2005, CYTOKINE GROWTH F R, V16, P139, DOI 10.1016/j.cytogfr.2005.01.001.
   Fagiani E, 2013, CANCER LETT, V328, P18, DOI 10.1016/j.canlet.2012.08.018.
   Feng SC, 2015, HISTOL HISTOPATHOL, V30, P13, DOI 10.14670/HH-30.13.
   Ferro A, 2014, EUR J CANCER, V50, P1330, DOI 10.1016/j.ejca.2014.01.029.
   Gacche RN, 2014, BBA-REV CANCER, V1846, P161, DOI 10.1016/j.bbcan.2014.05.002.
   Gartside MG, 2009, MOL CANCER RES, V7, P41, DOI 10.1158/1541-7786.MCR-08-0021.
   Gavine PR, 2012, CANCER RES, V72, P2045, DOI 10.1158/0008-5472.CAN-11-3034.
   Ge HF, 2014, J BIOL CHEM, V289, P30470, DOI 10.1074/jbc.M114.592022.
   Goel HL, 2013, NAT REV CANCER, V13, P871, DOI 10.1038/nrc3627.
   Grabner A, 2015, CELL METAB, V22, P1020, DOI 10.1016/j.cmet.2015.09.002.
   Guagnano V, 2012, CANCER DISCOV, V2, P1118, DOI 10.1158/2159-8290.CD-12-0210.
   Hagel M, 2015, CANCER DISCOV, V5, P424, DOI 10.1158/2159-8290.CD-14-1029.
   Hamilton JA, 2013, TRENDS IMMUNOL, V34, P81, DOI 10.1016/j.it.2012.08.006.
   Helsten T, 2015, CANCER METAST REV, V34, P479, DOI 10.1007/s10555-015-9579-8.
   Hilbert T, 2015, CYTOKINE GROWTH F R, V26, P281, DOI 10.1016/j.cytogfr.2014.10.013.
   Holbrook JD, 2011, J TRANSL MED, V9, DOI 10.1186/1479-5876-9-119.
   Holdman XB, 2015, BREAST CANCER RES, V17, DOI 10.1186/s13058-015-0649-1.
   Hume DA, 2012, BLOOD, V119, P1810, DOI 10.1182/blood-2011-09-379214.
   Jackson CC, 2010, HUM PATHOL, V41, P461, DOI 10.1016/j.humpath.2009.11.003.
   Jain RK, 2013, J CLIN ONCOL, V31, P2205, DOI 10.1200/JCO.2012.46.3653.
   Jung EJ, 2012, HUM PATHOL, V43, P1559, DOI 10.1016/j.humpath.2011.12.002.
   Junttila MR, 2013, NATURE, V501, P346, DOI 10.1038/nature12626.
   Katoh M, 2014, MED RES REV, V34, P280, DOI 10.1002/med.21288.
   Katoh M, 2013, INT J MOL MED, V32, P763, DOI 10.3892/ijmm.2013.1444.
   Katoh M, 2009, J INVEST DERMATOL, V129, P1861, DOI 10.1038/jid.2009.97.
   Kelleher FC, 2013, CARCINOGENESIS, V34, P2198, DOI 10.1093/carcin/bgt254.
   Khoo BL, 2015, ONCOTARGET, V6, P15578.
   Koika V, 2013, GENE, V516, P146, DOI 10.1016/j.gene.2012.12.041.
   Kunstlinger H, 2015, ONCOTARGET, V6, P20215.
   Kumar KR, 2015, AM J CLIN PATHOL, V143, P738, DOI 10.1309/AJCPUD6W1JLQQMNA.
   Kwak Y, 2015, MOL CANCER THER, V14, P2292, DOI 10.1158/1535-7163.MCT-15-0032.
   Lee SH, 2005, CLIN CANCER RES, V11, P3633, DOI 10.1158/1078-0432.CCR-04-2129.
   Lemmon MA, 2010, CELL, V141, P1117, DOI 10.1016/j.cell.2010.06.011.
   Liang G, 2013, CYTOKINE GROWTH F R, V24, P467, DOI 10.1016/j.cytogfr.2013.05.002.
   Lippitz BE, 2013, LANCET ONCOL, V14, pE218, DOI 10.1016/S1470-2045(12)70582-X.
   Liu L, 2014, CELL PHYSIOL BIOCHEM, V33, P633, DOI 10.1159/000358640.
   Liu WY, 2015, EXPERT OPIN THER TAR, V19, P675, DOI 10.1517/14728222.2014.997711.
   Mahoney KM, 2015, NAT REV DRUG DISCOV, V14, P561, DOI 10.1038/nrd4591.
   Manning G, 2002, SCIENCE, V298, P1912, DOI 10.1126/science.1075762.
   Mantovani A, 2010, CURR OPIN IMMUNOL, V22, P231, DOI 10.1016/j.coi.2010.01.009.
   Marsilje TH, 2013, J MED CHEM, V56, P5675, DOI 10.1021/jm400402q.
   Maxmen A, 2012, NATURE, V485, pS50, DOI 10.1038/485S50a.
   Moughon DL, 2015, CANCER RES, V75, P4742, DOI 10.1158/0008-5472.CAN-14-3373.
   Nakanishi Y, 2014, MOL CANCER THER, V13, P2547, DOI 10.1158/1535-7163.MCT-14-0248.
   O'Hare T, 2009, CANCER CELL, V16, P401, DOI 10.1016/j.ccr.2009.09.028.
   Okazaki T, 2007, INT IMMUNOL, V19, P813, DOI 10.1093/intimm/dxm057.
   Oladipupo SS, 2014, P NATL ACAD SCI USA, V111, P13379, DOI 10.1073/pnas.1324235111.
   Ornitz DM, 2015, WIRES DEV BIOL, V4, P215, DOI 10.1002/wdev.176.
   Pai R, 2012, TOXICOL SCI, V126, P446, DOI 10.1093/toxsci/kfs011.
   Parker BC, 2013, CHIN J CANCER, V32, P594, DOI 10.5732/cjc.013.10178.
   Porta C, 2015, FUTURE ONCOL, V11, P39, DOI 10.2217/fon.14.208.
   Preusser M, 2014, LUNG CANCER, V83, P83, DOI 10.1016/j.lungcan.2013.10.004.
   Procopio MG, 2015, NAT CELL BIOL, V17, P1193, DOI 10.1038/ncb3228.
   Quail DF, 2013, NAT MED, V19, P1423, DOI 10.1038/nm.3394.
   Reintjes N, 2013, PLOS ONE, V8, DOI 10.1371/journal.pone.0060264.
   Ren MQ, 2013, BLOOD, V122, P1007, DOI 10.1182/blood-2013-03-489823.
   Ries CH, 2014, CANCER CELL, V25, P846, DOI 10.1016/j.ccr.2014.05.016.
   Rivera LB, 2015, TRENDS IMMUNOL, V36, P240, DOI 10.1016/j.it.2015.02.005.
   Rivera LB, 2015, CELL REP, V11, P577, DOI 10.1016/j.celrep.2015.03.055.
   Ronca R, 2015, EXPERT OPIN THER TAR, V19, P1361, DOI 10.1517/14728222.2015.1062475.
   Roskoski R, 2014, PHARMACOL RES, V79, P34, DOI 10.1016/j.phrs.2013.11.002.
   Ross JS, 2014, MODERN PATHOL, V27, P271, DOI 10.1038/modpathol.2013.135.
   Rostama B, 2014, VASC PHARMACOL, V63, P97, DOI 10.1016/j.vph.2014.10.003.
   Rugo HS, 2005, J CLIN ONCOL, V23, P5474, DOI 10.1200/JCO.2005.04.192.
   Sakaguchi S, 2010, NAT REV IMMUNOL, V10, P490, DOI 10.1038/nri2785.
   Salazar L, 2014, PLOS ONE, V9, DOI 10.1371/journal.pone.0086470.
   Schmitt J, 2012, CANCER TREAT REV, V38, P272, DOI 10.1016/j.ctrv.2011.06.004.
   Schreiber RD, 2011, SCIENCE, V331, P1565, DOI 10.1126/science.1203486.
   Seo JS, 2012, GENOME RES, V22, P2109, DOI 10.1101/gr.145144.112.
   Shah RR, 2015, DRUG SAFETY, V38, P693, DOI 10.1007/s40264-015-0300-1.
   Sharma P, 2015, SCIENCE, V348, P56, DOI 10.1126/science.aaa8172.
   Sia D, 2015, NAT COMMUN, V6, DOI 10.1038/ncomms7087.
   Sieweke MH, 2013, SCIENCE, V342, P946, DOI 10.1126/science.1242974.
   Silswal N, 2014, AM J PHYSIOL-ENDOC M, V307, pE426, DOI 10.1152/ajpendo.00264.2014.
   Su X, 2014, BRIT J CANCER, V110, P967, DOI 10.1038/bjc.2013.802.
   Suvannasankha A, 2015, ONCOTARGET, V6, P19647, DOI 10.18632/oncotarget.3794.
   Tabernero J, 2015, J CLIN ONCOL, V33, P3401, DOI 10.1200/JCO.2014.60.7341.
   Talmadge JE, 2013, NAT REV CANCER, V13, P739, DOI 10.1038/nrc3581.
   Tan L, 2014, P NATL ACAD SCI USA, V111, pE4869, DOI 10.1073/pnas.1403438111.
   Tanizaki J, 2015, CANCER RES, V75, P3139, DOI 10.1158/0008-5472.CAN-14-3771.
   Tohyama O, 2014, J THROID RES, V2014, DOI 10.1155/2014/638747.
   Topalian SL, 2015, CANCER CELL, V27, P450, DOI 10.1016/j.ccell.2015.03.001.
   Torre LA, 2015, CA-CANCER J CLIN, V65, P87, DOI 10.3322/caac.21262.
   Turner N, 2010, CANCER RES, V70, P2085, DOI 10.1158/0008-5472.CAN-09-3746.
   Turner N, 2010, NAT REV CANCER, V10, P116, DOI 10.1038/nrc2780.
   Villanueva C, 2015, GENET MED, V17, P651, DOI 10.1038/gim.2014.166.
   Vogelstein B, 2013, SCIENCE, V339, P1546, DOI 10.1126/science.1235122.
   Wang J, 2015, ONCOGENE, V34, P2167, DOI 10.1038/onc.2014.161.
   Ware KE, 2013, ONCOGENESIS, V2, DOI 10.1038/oncsis.2013.4.
   Weis SM, 2011, NAT MED, V17, P1359, DOI 10.1038/nm.2537.
   Weiss J, 2010, SCI TRANSL MED, V2, DOI 10.1126/scitranslmed.3001451.
   Wells SA, 2010, J CLIN ONCOL, V28, P767, DOI 10.1200/JCO.2009.23.6604.
   Wilhelm SM, 2011, INT J CANCER, V129, P245, DOI 10.1002/ijc.25864.
   Williams PD, DEV VALIDATION SCALA.
   Wohrle S, 2013, PLOS ONE, V8, DOI 10.1371/journal.pone.0077652.
   Wu YM, 2013, CANCER DISCOV, V3, P636, DOI 10.1158/2159-8290.CD-13-0050.
   Wynes MW, 2014, CLIN CANCER RES, V20, P3299, DOI 10.1158/1078-0432.CCR-13-3060.
   Xiao LJ, 2015, CANCER LETT, V359, P148, DOI 10.1016/j.canlet.2015.01.012.
   Xie L, 2013, CLIN CANCER RES, V19, P2572, DOI 10.1158/1078-0432.CCR-12-3898.
   Xu JY, 2013, CANCER RES, V73, P2782, DOI 10.1158/0008-5472.CAN-12-3981.
   Yagasaki F, 2001, CANCER RES, V61, P8371.
   Yakes FM, 2011, MOL CANCER THER, V10, P2298, DOI 10.1158/1535-7163.MCT-11-0264.
   Yu M, 2014, SCIENCE, V345, P216, DOI 10.1126/science.1253533.
   Zhang JJ, 2014, SCIENCE, V346, P256, DOI 10.1126/science.1256930.
   Zhang JH, 2013, NAT GENET, V45, P602, DOI 10.1038/ng.2611.
   Zhang P, 2014, SCI CHINA LIFE SCI, V57, P774, DOI 10.1007/s11427-014-4716-0.
   Zhang TW, 2015, PLOS ONE, V10, DOI 10.1371/journal.pone.0134493.
   Zhao GS, 2011, MOL CANCER THER, V10, P2200, DOI 10.1158/1535-7163.MCT-11-0306.
   Zhou WQ, 2013, BBA-REV CANCER, V1836, P304, DOI 10.1016/j.bbcan.2013.10.003.}},
Number-of-Cited-References = {{137}},
Times-Cited = {{180}},
Usage-Count-Last-180-days = {{14}},
Usage-Count-Since-2013 = {{108}},
Journal-ISO = {{Int. J. Mol. Med.}},
Doc-Delivery-Number = {{DT2CZ}},
Web-of-Science-Index = {{Science Citation Index Expanded (SCI-EXPANDED)}},
Unique-ID = {{WOS:000381289700001}},
OA = {{Green Submitted, hybrid, Green Published}},
ESI-Highly-Cited-Paper = {{Y}},
ESI-Hot-Paper = {{N}},
DA = {{2022-01-16}},
}

@article{ WOS:000614027600001,
Author = {Li, Xuepei and Guan, Junwen and Jiang, Zhou and Cheng, Shuting and Hou,
   Wang and Yao, Junjie and Wang, Zhengrong},
Title = {{Microglial Exosome miR-7239-3p Promotes Glioma Progression by Regulating
   Circadian Genes}},
Journal = {{NEUROSCIENCE BULLETIN}},
Year = {{2021}},
Volume = {{37}},
Number = {{4}},
Pages = {{497-510}},
Month = {{APR}},
Abstract = {{Glioma-associated microglial cells, a key component of the tumor
   microenvironment, play an important role in glioma progression. In this
   study, the mouse glioma cell line GL261 and the mouse microglia cell
   line BV2 were chosen. First, circadian gene expression in glioma cells
   co-cultured with either M1 or M2 microglia was assessed and the exosomes
   of M2-polarized and unpolarized BV-2 microglia were extracted.
   Subsequently, we labeled the exosomes with PKH67 and treated GL261 cells
   with them to investigate the exosome distribution. GL261 cell phenotypes
   and related protein expression were used to explore the role of M2
   microglial exosomes in gliomas. Then a specific miR-7239-3p inhibitor
   was added to verify miR-7239-3p functions. Finally, the mouse
   subcutaneous tumorigenic model was used to verify the tumorigenic effect
   of M2 microglial exosomes in vivo. Our results showed that in gliomas
   co-cultured with M2 microglia, the expression of the BMAL1 protein was
   decreased (P < 0.01), while the expression of the CLOCK protein was
   increased (P < 0.05); opposite results were obtained in gliomas
   co-cultured with M1 microglia. After treatment with M2 microglial
   exosomes, the apoptosis of GL261 cells decreased (P < 0.001), while the
   viability, proliferation, and migration of GL261 cells increased.
   Increased expression of N-cadherin and Vimentin, and decreased
   E-cadherin expression occurred upon treatment with M2 microglial
   exosomes. Addition of an miR-7239-3p inhibitor to M2 microglial exosomes
   reversed these results. In summary, we found that miR-7239-3p in the
   glioma microenvironment is recruited to glioma cells by exosomes and
   inhibits Bmal1 expression. M2 microglial exosomes promote the
   proliferation and migration of gliomas by regulating tumor-related
   protein expression and reducing apoptosis.}},
Publisher = {{SPRINGER}},
Address = {{ONE NEW YORK PLAZA, SUITE 4600, NEW YORK, NY, UNITED STATES}},
Type = {{Article}},
Language = {{English}},
Affiliation = {{Wang, ZR (Corresponding Author), Sichuan Univ, Coll Basic Med \& Forens Med, Minist Hlth, Key Lab Chronobiol, Chengdu 610041, Peoples R China.
   Li, Xuepei; Jiang, Zhou; Cheng, Shuting; Wang, Zhengrong, Sichuan Univ, Coll Basic Med \& Forens Med, Minist Hlth, Key Lab Chronobiol, Chengdu 610041, Peoples R China.
   Li, Xuepei, Chengdu First Peoples Hosp, Med Simulat Ctr, Chengdu 610041, Peoples R China.
   Guan, Junwen, Sichuan Univ, West China Hosp, Neurosurg Dept, Chengdu 610041, Peoples R China.
   Hou, Wang, Sichuan Univ, West China Hosp, Dept Resp \& Crit Care Med, Chengdu 610041, Peoples R China.
   Yao, Junjie, Wuhan Univ, Tongren Hosp, Wuhan Hosp 3, Dept Anesthesiol, Wuhan 410000, Peoples R China.}},
DOI = {{10.1007/s12264-020-00626-z}},
Early Access Date = {{FEB 2021}},
ISSN = {{1673-7067}},
EISSN = {{1995-8218}},
Keywords = {{Glioma; Microglia; Bmal1; Exosome; miR-7239-3p}},
Research-Areas = {{Neurosciences \& Neurology}},
Web-of-Science-Categories  = {{Neurosciences}},
Author-Email = {{zhengrongwang@yeah.net}},
Funding-Acknowledgement = {{National Natural Science Foundation of ChinaNational Natural Science
   Foundation of China (NSFC) {[}31371180]}},
Funding-Text = {{We wish to thank the timely help of Dr. Yanhao Ji (La Trobe University)
   in polishing the manuscript and giving valuable advice. This work was
   supported by the National Natural Science Foundation of China
   (31371180).}},
Cited-References = {{Bang C, 2014, J CLIN INVEST, V124, P2136, DOI 10.1172/JCI70577.
   da Fonseca ACC, 2013, CLIN DEV IMMUNOL, DOI 10.1155/2013/264124.
   Cordonnier M, 2017, CELL ADHES MIGR, V11, P151, DOI 10.1080/19336918.2016.1250999.
   Gabrusiewicz K, 2018, ONCOIMMUNOLOGY, V7, DOI 10.1080/2162402X.2017.1412909.
   Gurunathan S, 2019, CELLS-BASEL, V8, DOI 10.3390/cells8040307.
   Hambardzumyan D, 2016, NAT NEUROSCI, V19, P20, DOI 10.1038/nn.4185.
   Hergenhan S, 2020, J MOL BIOL, V432, P3700, DOI 10.1016/j.jmb.2019.12.044.
   Hu Guoku, 2012, Frontiers in Genetics, V3, P56, DOI 10.3389/fgene.2012.00056.
   Hua H, 2006, CANCER SCI, V97, P589, DOI 10.1111/j.1349-7006.2006.00225.x.
   Karantanos T, 2013, INT J BIOL MARKER, V28, P280, DOI {[}10.5301/JBM.5000033, 10.5301/jbm.5000033].
   Lamouille S, 2014, NAT REV MOL CELL BIO, V15, P178, DOI 10.1038/nrm3758.
   Li XX, 2018, ONCOL LETT, V15, P7097, DOI 10.3892/ol.2018.8226.
   Lisi L, 2017, NEUROSCI LETT, V645, P106, DOI 10.1016/j.neulet.2017.02.076.
   Lu J, 2005, NATURE, V435, P834, DOI 10.1038/nature03702.
   Mantovani A, 2004, TRENDS IMMUNOL, V25, P677, DOI 10.1016/j.it.2004.09.015.
   Masri S, 2018, NAT MED, V24, P1795, DOI 10.1038/s41591-018-0271-8.
   Mazzoccoli G, 2011, CHRONOBIOL INT, V28, P841, DOI 10.3109/07420528.2011.615182.
   Ostrom QT, 2016, J NEURO-ONCOL, V130, P31, DOI 10.1007/s11060-016-2217-7.
   Palumbo S, 2014, J CELL PHYSIOL, V229, P277, DOI 10.1002/jcp.24446.
   Papantoniou K, 2015, INT J CANCER, V137, P1147, DOI 10.1002/ijc.29400.
   Purushothaman A, 2016, J BIOL CHEM, V291, P1652, DOI 10.1074/jbc.M115.686295.
   Qin C, 2019, NEUROSCI BULL, V35, P921, DOI 10.1007/s12264-019-00388-3.
   Relles D, 2013, J GASTROINTEST SURG, V17, P443, DOI 10.1007/s11605-012-2112-2.
   Ridder K, 2014, PLOS BIOL, V12, DOI 10.1371/journal.pbio.1001874.
   Singh S, 2003, CANCER RES, V63, P2306.
   Straif K, 2007, LANCET ONCOL, V8, P1065, DOI 10.1016/S1470-2045(07)70373-X.
   Tkach M, 2016, CELL, V164, P1226, DOI 10.1016/j.cell.2016.01.043.
   Tokunaga H, 2008, ACTA OBSTET GYN SCAN, V87, P1060, DOI 10.1080/00016340802348286.
   Verreck FAW, 2004, P NATL ACAD SCI USA, V101, P4560, DOI 10.1073/pnas.0400983101.
   Wheelock MJ, 2003, ANNU REV CELL DEV BI, V19, P207, DOI 10.1146/annurev.cellbio.19.011102.111135.
   Yuan YL, 2020, FRONT IMMUNOL, V11, DOI 10.3389/fimmu.2020.00102.}},
Number-of-Cited-References = {{31}},
Times-Cited = {{1}},
Usage-Count-Last-180-days = {{4}},
Usage-Count-Since-2013 = {{5}},
Journal-ISO = {{Neurosci. Bull.}},
Doc-Delivery-Number = {{RO9EX}},
Web-of-Science-Index = {{Science Citation Index Expanded (SCI-EXPANDED)}},
Unique-ID = {{WOS:000614027600001}},
OA = {{Green Published, hybrid}},
DA = {{2022-01-16}},
}

@article{ WOS:000634803900001,
Author = {Kim, Yona and Varn, Frederick S. and Park, Sung-Hye and Yoon, Byung Woo
   and Park, Hye Ran and Lee, Charles and Verhaak, Roel G. W. and Paek, Sun
   Ha},
Title = {{Perspective of mesenchymal transformation in glioblastoma}},
Journal = {{ACTA NEUROPATHOLOGICA COMMUNICATIONS}},
Year = {{2021}},
Volume = {{9}},
Number = {{1}},
Month = {{MAR 24}},
Abstract = {{Despite aggressive multimodal treatment, glioblastoma (GBM), a grade IV
   primary brain tumor, still portends a poor prognosis with a median
   overall survival of 12-16 months. The complexity of GBM treatment mainly
   lies in the inter- and intra-tumoral heterogeneity, which largely
   contributes to the treatment-refractory and recurrent nature of GBM. By
   paving the road towards the development of personalized medicine for GBM
   patients, the cancer genome atlas classification scheme of GBM into
   distinct transcriptional subtypes has been considered an invaluable
   approach to overcoming this heterogeneity. Among the identified
   transcriptional subtypes, the mesenchymal subtype has been found
   associated with more aggressive, invasive, angiogenic, hypoxic,
   necrotic, inflammatory, and multitherapy-resistant features than other
   transcriptional subtypes. Accordingly, mesenchymal GBM patients were
   found to exhibit worse prognosis than other subtypes when patients with
   high transcriptional heterogeneity were excluded. Furthermore,
   identification of the master mesenchymal regulators and their downstream
   signaling pathways has not only increased our understanding of the
   complex regulatory transcriptional networks of mesenchymal GBM, but also
   has generated a list of potent inhibitors for clinical trials.
   Importantly, the mesenchymal transition of GBM has been found to be
   tightly associated with treatment-induced phenotypic changes in
   recurrence. Together, these findings indicate that elucidating the
   governing and plastic transcriptomic natures of mesenchymal GBM is
   critical in order to develop novel and selective therapeutic strategies
   that can improve both patient care and clinical outcomes. Thus, the
   focus of our review will be on the recent advances in the understanding
   of the transcriptome of mesenchymal GBM and discuss microenvironmental,
   metabolic, and treatment-related factors as critical components through
   which the mesenchymal signature may be acquired. We also take into
   consideration the transcriptomic plasticity of GBM to discuss the future
   perspectives in employing selective therapeutic strategies against
   mesenchymal GBM.}},
Publisher = {{BMC}},
Address = {{CAMPUS, 4 CRINAN ST, LONDON N1 9XW, ENGLAND}},
Type = {{Review}},
Language = {{English}},
Affiliation = {{Paek, SH (Corresponding Author), Seoul Natl Univ, Canc Res Inst, Dept Neurosurg, Coll Med, Seoul 03080, South Korea.
   Paek, SH (Corresponding Author), Seoul Natl Univ, Ischem Hypox Dis Inst, Coll Med, Seoul 03080, South Korea.
   Verhaak, RGW (Corresponding Author), Jackson Lab Genom Med, Farmington, CT 06032 USA.
   Verhaak, RGW (Corresponding Author), Univ Amsterdam, VU Univ Med Ctr, Canc Ctr Amsterdam, Dept Neurosurg,Med Ctr, Amsterdam, Netherlands.
   Kim, Yona; Paek, Sun Ha, Seoul Natl Univ, Canc Res Inst, Dept Neurosurg, Coll Med, Seoul 03080, South Korea.
   Kim, Yona; Paek, Sun Ha, Seoul Natl Univ, Ischem Hypox Dis Inst, Coll Med, Seoul 03080, South Korea.
   Varn, Frederick S.; Lee, Charles; Verhaak, Roel G. W., Jackson Lab Genom Med, Farmington, CT 06032 USA.
   Verhaak, Roel G. W., Univ Amsterdam, VU Univ Med Ctr, Canc Ctr Amsterdam, Dept Neurosurg,Med Ctr, Amsterdam, Netherlands.
   Park, Sung-Hye, Seoul Natl Univ Hosp, Dept Pathol, Seoul 03080, South Korea.
   Yoon, Byung Woo, Seoul Paik Hosp, Dept Internal Med, Div Hematooncol, Seoul 04551, South Korea.
   Park, Hye Ran, Soonchunhyang Univ, Dept Neurosurg, Seoul Hosp, Seoul 04401, South Korea.}},
DOI = {{10.1186/s40478-021-01151-4}},
Article-Number = {{50}},
ISSN = {{2051-5960}},
Keywords = {{Glioblastoma; Mesenchymal transition; Master transcriptional regulator;
   Transcriptomic plasticity; TAMs}},
Research-Areas = {{Neurosciences \& Neurology}},
Web-of-Science-Categories  = {{Neurosciences}},
Author-Email = {{Roel.Verhaak@jax.org
   paeksh@snu.ac.kr}},
Funding-Acknowledgement = {{Korea Healthcare Technology R\&D Project - Ministry of Health \&
   Welfare, Republic of Korea {[}HI11C21100200, HI18C0886]; Industrial
   Strategic Technology Development Program - Ministry of Trade, Industry
   \& Energy (MI, Korea) {[}10050154]; Original Technology Research Program
   for Brain Science through the National Research Foundation of Korea
   (NRF) - Ministry of Education, Science and Technology
   {[}2015M3C7A1028926, 2017M3C7A1044367]; Original Technology Research
   Program for Brain Science through the NRF - Ministry of Education,
   Science and Technology {[}2017M3C7A1047392]; Bio \& Medical Technology
   Development Program of the National Research Foundation (NRF) - Ministry
   of Science ICT {[}2020M3A9G802202921]}},
Funding-Text = {{The Paek laboratory is supported by the Korea Healthcare Technology R\&D
   Project (Grant HI11C21100200, HI18C0886), funded by the Ministry of
   Health \& Welfare, Republic of Korea; the Industrial Strategic
   Technology Development Program (Grant 10050154, Business Model
   Development for Personalized Medicine Based on Integrated Genome and
   Clinical Information) funded by the Ministry of Trade, Industry \&
   Energy (MI, Korea); the Original Technology Research Program for Brain
   Science through the National Research Foundation of Korea (NRF) funded
   by the Ministry of Education, Science and Technology (Grant
   2015M3C7A1028926, 2017M3C7A1044367); the Original Technology Research
   Program for Brain Science through the NRF funded by the Ministry of
   Education, Science and Technology (2017M3C7A1047392); the Bio \& Medical
   Technology Development Program of the National Research Foundation (NRF)
   funded by the Ministry of Science \& ICT (Grant Number:
   2020M3A9G802202921).}},
Cited-References = {{Agnihotri S, 2016, NEURO-ONCOLOGY, V18, P160, DOI 10.1093/neuonc/nov125.
   Akkari L, 2020, SCI TRANSL MED, V12, DOI 10.1126/scitranslmed.aaw7843.
   Altshuler DB, 2019, NEURO-ONCOL PRACT, V6, P375, DOI 10.1093/nop/npy059.
   Aytes A, 2014, CANCER CELL, V25, P638, DOI 10.1016/j.ccr.2014.03.017.
   Azam Z, 2020, ADV SCI, V7, DOI 10.1002/advs.202002015.
   Bahadur S, 2019, ONCOL REV, V13, P114, DOI 10.4081/oncol.2019.417.
   Bai Y, 2018, SCI REP-UK, V8, DOI 10.1038/s41598-018-29929-y.
   Barthel FP, 2019, NATURE, V576, P112, DOI 10.1038/s41586-019-1775-1.
   Batchelor TT, 2007, CANCER CELL, V11, P83, DOI 10.1016/j.ccr.2006.11.021.
   Behnan J, 2019, BRAIN, V142, P847, DOI 10.1093/brain/awz044.
   Bhat KPL, 2013, CANCER CELL, V24, P331, DOI 10.1016/j.ccr.2013.08.001.
   Bhat KPL, 2011, GENE DEV, V25, P2594, DOI 10.1101/gad.176800.111.
   Bisikirska B, 2016, CANCER RES, V76, P664, DOI 10.1158/0008-5472.CAN-15-0828.
   Butowski N, 2016, NEURO-ONCOLOGY, V18, P557, DOI 10.1093/neuonc/nov245.
   Caccese M, 2019, CRIT REV ONCOL HEMAT, V135, P128, DOI 10.1016/j.critrevonc.2018.12.002.
   Calses PC, 2019, TRENDS CANCER, V5, P297, DOI 10.1016/j.trecan.2019.04.001.
   Carro MS, 2010, NATURE, V463, P318, DOI 10.1038/nature08712.
   Cheng Y, 2017, MOLECULES, V22, DOI 10.3390/molecules22101551.
   Chiang CH, 2010, J CELL PHYSIOL, V223, P492, DOI 10.1002/jcp.22068.
   Chinot OL, 2014, NEW ENGL J MED, V370, P709, DOI 10.1056/NEJMoa1308345.
   Chong YK, 2016, JNCI-J NATL CANCER I, V108, DOI 10.1093/jnci/djv326.
   Chow KH, 2017, CANCER RES, V77, P5360, DOI 10.1158/0008-5472.CAN-17-1294.
   Colegio OR, 2014, NATURE, V513, P559, DOI 10.1038/nature13490.
   Colen CB, 2011, NEOPLASIA, V13, P620, DOI 10.1593/neo.11134.
   Conroy Siobhan, 2018, Oncotarget, V9, P15721, DOI 10.18632/oncotarget.24595.
   Cooper LAD, 2012, AM J PATHOL, V180, P2108, DOI 10.1016/j.ajpath.2012.01.040.
   Couturier CP, 2020, NAT COMMUN, V11, DOI 10.1038/s41467-020-17186-5.
   Crusz SM, 2015, NAT REV CLIN ONCOL, V12, P584, DOI 10.1038/nrclinonc.2015.105.
   De Craene B, 2013, NAT REV CANCER, V13, P97, DOI 10.1038/nrc3447.
   de Palma M, 2017, NAT REV CANCER, V17, P457, DOI 10.1038/nrc.2017.51.
   Dirkse A, 2019, NAT COMMUN, V10, DOI 10.1038/s41467-019-09853-z.
   Doan Ninh B, 2018, Oncotarget, V9, P23532, DOI 10.18632/oncotarget.25247.
   Doucette T, 2013, CANCER IMMUNOL RES, V1, P112, DOI 10.1158/2326-6066.CIR-13-0028.
   Dumas AA, 2020, EMBO J, V39, DOI 10.15252/embj.2019103790.
   Eldridge BN, 2016, ACS BIOMATER SCI ENG, V2, P963, DOI 10.1021/acsbiomaterials.6b00052.
   Engler JR, 2012, PLOS ONE, V7, DOI 10.1371/journal.pone.0043339.
   Fack F, 2015, ACTA NEUROPATHOL, V129, P115, DOI 10.1007/s00401-014-1352-5.
   Fan YH, 2013, PROTEIN CELL, V4, P176, DOI 10.1007/s13238-013-2084-3.
   Fedele M, 2019, INT J MOL SCI, V20, DOI 10.3390/ijms20112746.
   Frischer JM, 2016, STEREOT FUNCT NEUROS, V94, P265, DOI 10.1159/000448924.
   Gabrusiewicz K, 2018, ONCOIMMUNOLOGY, V7, DOI 10.1080/2162402X.2017.1412909.
   Ganapathy-Kanniappan S, 2013, MOL CANCER, V12, DOI 10.1186/1476-4598-12-152.
   Geletneky K, 2010, J BIOMED BIOTECHNOL, DOI 10.1155/2010/350748.
   Gilbert MR, 2014, NEW ENGL J MED, V370, P699, DOI 10.1056/NEJMoa1308573.
   Gottfried E, 2006, BLOOD, V107, P2013, DOI 10.1182/blood-2005-05-1795.
   Gupta K, 2018, FRONT ONCOL, V8, DOI 10.3389/fonc.2018.00503.
   Gupta R, 2019, ACS CHEM NEUROSCI, V10, P1157, DOI 10.1021/acschemneuro.8b00652.
   Halliday J, 2014, P NATL ACAD SCI USA, V111, P5248, DOI 10.1073/pnas.1321014111.
   Hambardzumyan D, 2016, NAT NEUROSCI, V19, P20, DOI 10.1038/nn.4185.
   Harris AL, 2002, NAT REV CANCER, V2, P38, DOI 10.1038/nrc704.
   Harvey KF, 2013, NAT REV CANCER, V13, P246, DOI 10.1038/nrc3458.
   Heiland DH, 2017, ONCOTARGET, V8, P49178, DOI 10.18632/oncotarget.16544.
   Hong CS, 2019, J NEURO-ONCOL, V142, P309, DOI 10.1007/s11060-019-03097-z.
   Hormigo A, 2019, J CLIN ONCOL, V37, DOI 10.1200/JCO.2019.37.15\_suppl.TPS2074.
   Iorio MV, 2017, EMBO MOL MED, V9, P852, DOI 10.15252/emmm.201707779.
   Jain KK, 2018, FRONT ONCOL, V8, DOI 10.3389/fonc.2018.00419.
   Jessen WJ, 2013, J CLIN INVEST, V123, P340, DOI 10.1172/JCI60578.
   Jiang Y, 2019, J PATHOL, V249, P26, DOI 10.1002/path.5278.
   Jin P, 2018, ONCOGENE, V37, P3070, DOI 10.1038/s41388-018-0182-7.
   Johnson BE, 2014, SCIENCE, V343, P189, DOI 10.1126/science.1239947.
   Joseph JV, 2015, CANCER LETT, V359, P107, DOI 10.1016/j.canlet.2015.01.010.
   Kaffes I, 2019, ONCOIMMUNOLOGY, V8, DOI 10.1080/2162402X.2019.1655360.
   Kampinga HH, 2006, INT J HYPERTHER, V22, P191, DOI 10.1080/02656730500532028.
   Kawamoto A, 2012, ONCOL REP, V27, P51, DOI 10.3892/or.2011.1485.
   Kennedy KM, 2010, FUTURE ONCOL, V6, P127, DOI {[}10.2217/fon.09.145, 10.2217/FON.09.145].
   Klughammer J, 2018, NAT MED, V24, P1611, DOI 10.1038/s41591-018-0156-x.
   Kvisten M, 2019, MOL CLIN ONCOL, V11, P31, DOI 10.3892/mco.2019.1856.
   Langlet F, 2017, CELL, V171, P824, DOI 10.1016/j.cell.2017.09.045.
   Larson EW, 2014, WORLD J CLIN ONCOL, V5, P142, DOI 10.5306/wjco.v5.i2.142.
   Lau J, 2015, CANCER RES, V75, P4302, DOI 10.1158/0008-5472.CAN-14-3331.
   Leier A, 2020, MOL THER-NUCL ACIDS, V20, P739, DOI 10.1016/j.omtn.2020.04.012.
   Li CW, 2012, CANCER RES, V72, P1290, DOI 10.1158/0008-5472.CAN-11-3123.
   Li Yi, 2017, Brain Tumor Res Treat, V5, P1, DOI 10.14791/btrt.2017.5.1.1.
   Lin J, 2012, CELL DEATH DIS, V3, DOI 10.1038/cddis.2012.134.
   Liu C, 2007, CLIN CANCER RES, V13, P7155, DOI 10.1158/1078-0432.CCR-07-1306.
   Liu Q, 2019, J EXP CLIN CANC RES, V38, DOI 10.1186/s13046-019-1370-1.
   Liu TR, 2018, NAT COMMUN, V9, DOI 10.1038/s41467-018-05982-z.
   Lobbous M, 2020, CANCERS, V12, DOI 10.3390/cancers12010114.
   Lu-Emerson C, 2013, NEURO-ONCOLOGY, V15, P1079, DOI 10.1093/neuonc/not082.
   Lyons YA, 2017, ONCOTARGET, V8, P96496, DOI {[}10.19632/oncotarget.20410, 10.18632/oncotarget.20410].
   Ma HH, 2020, CANCER GENE THER, V27, P702, DOI 10.1038/s41417-019-0142-6.
   Ma XL, 2012, NEURO-ONCOLOGY, V14, P1153, DOI 10.1093/neuonc/nos145.
   Mahmoudi K, 2018, INT J HYPERTHER, V34, P1316, DOI 10.1080/02656736.2018.1430867.
   Maier-Hauff K, 2011, J NEURO-ONCOL, V103, P317, DOI 10.1007/s11060-010-0389-0.
   Majd N, 2019, EXPERT OPIN PHARMACO, V20, P1609, DOI 10.1080/14656566.2019.1621840.
   Mao P, 2013, P NATL ACAD SCI USA, V110, P8644, DOI 10.1073/pnas.1221478110.
   Marekova D, 2020, ANTICANCER RES, V40, P5989, DOI 10.21873/anticanres.14619.
   Masliantsev K, 2021, CELLS-BASEL, V10, DOI 10.3390/cells10010184.
   Mikheeva SA, 2010, MOL CANCER, V9, DOI 10.1186/1476-4598-9-194.
   Min CY, 2008, J CELL BIOCHEM, V104, P733, DOI 10.1002/jcb.21695.
   Minata M, 2019, CELL REP, V26, P1893, DOI 10.1016/j.celrep.2019.01.076.
   Monteiro AR, 2017, CELLS-BASEL, V6, DOI 10.3390/cells6040045.
   Moreno M, 2017, CELL REP, V21, P2183, DOI 10.1016/j.celrep.2017.10.083.
   Morin A, 2014, INT J CANCER, V135, P2237, DOI 10.1002/ijc.29080.
   Morris SAL, 2019, WORLD NEUROSURG, V127, pE523, DOI 10.1016/j.wneu.2019.03.193.
   Nagarsheth N, 2017, NAT REV IMMUNOL, V17, P559, DOI 10.1038/nri.2017.49.
   Nagashima T, 2010, MOL PHARMACOL, V78, P961, DOI 10.1124/mol.110.065714.
   Nakano I, 2014, FUTURE ONCOL, V10, P1527, DOI {[}10.2217/fon.14.86, 10.2217/FON.14.86].
   Nakashima K, 1999, SCIENCE, V284, P479, DOI 10.1126/science.284.5413.479.
   Neftel C, 2019, CELL, V178, P835, DOI 10.1016/j.cell.2019.06.024.
   Niklasson M, 2019, J PATHOL, V249, P295, DOI 10.1002/path.5317.
   Nonoguchi N, 2011, J NEURO-ONCOL, V105, P423, DOI 10.1007/s11060-011-0610-9.
   Omuro A, 2013, JAMA-J AM MED ASSOC, V310, P1842, DOI 10.1001/jama.2013.280319.
   Ozawa T, 2014, CANCER CELL, V26, P288, DOI 10.1016/j.ccr.2014.06.005.
   Paquin A, 2005, J NEUROSCI, V25, P10747, DOI 10.1523/JNEUROSCI.2662-05.2005.
   Park KJ, 2012, J NEURO-ONCOL, V107, P323, DOI 10.1007/s11060-011-0744-9.
   Park SJ, 2018, AM J CANCER RES, V8, P1967.
   Patel AP, 2014, SCIENCE, V344, P1396, DOI 10.1126/science.1254257.
   Patel U, 2014, TRANSL CANCER RES, V3, P373, DOI 10.3978/j.issn.2218-676X.2014.07.05.
   Paunescu IA, 2019, MEDICINA-LITHUANIA, V55, DOI 10.3390/medicina55090564.
   Pavlides S, 2009, CELL CYCLE, V8, P3984, DOI 10.4161/cc.8.23.10238.
   Pavlova NN, 2016, CELL METAB, V23, P27, DOI 10.1016/j.cmet.2015.12.006.
   Perrin SL, 2019, BIOCHEM SOC T, V47, P625, DOI 10.1042/BST20180444.
   Phillips HS, 2006, CANCER CELL, V9, P157, DOI 10.1016/j.ccr.2006.02.019.
   Piao Y, 2013, CLIN CANCER RES, V19, P4392, DOI 10.1158/1078-0432.CCR-12-1557.
   Piao YJ, 2012, NEURO-ONCOLOGY, V14, P1379, DOI 10.1093/neuonc/nos158.
   Piovan E, 2013, CANCER CELL, V24, P766, DOI 10.1016/j.ccr.2013.10.022.
   Polonen P, 2019, ONCOGENE, V38, P7473, DOI 10.1038/s41388-019-0956-6.
   Poon CC, 2017, BRAIN, V140, P1548, DOI 10.1093/brain/aww355.
   Prins RM, 2011, CLIN CANCER RES, V17, P1603, DOI 10.1158/1078-0432.CCR-10-2563.
   Puchalski RB, 2018, SCIENCE, V360, P660, DOI 10.1126/science.aaf2666.
   Pyonteck SM, 2013, NAT MED, V19, P1264, DOI 10.1038/nm.3337.
   Quail DF, 2016, SCIENCE, V352, DOI 10.1126/science.aad3018.
   Rahman NIA, 2017, FRONT PHARMACOL, V8, DOI 10.3389/fphar.2017.00540.
   Rajesh Y, 2017, EXP CELL RES, V359, P299, DOI 10.1016/j.yexcr.2017.08.032.
   Ray A, 2015, MOL CLIN ONCOL, V3, P479, DOI 10.3892/mco.2015.494.
   Rivera LB, 2013, CANCER CELL, V24, P687, DOI 10.1016/j.ccr.2013.11.014.
   Rodriguez-Barrueco R, 2015, GENE DEV, V29, P1631, DOI 10.1101/gad.262642.115.
   Rong XM, 2016, ONCOTARGET, V7, P83976, DOI 10.18632/oncotarget.6930.
   Rutledge WC, 2013, CLIN CANCER RES, V19, P4951, DOI 10.1158/1078-0432.CCR-13-0551.
   Sa JK, 2020, GENOME BIOL, V21, DOI 10.1186/s13059-020-02140-x.
   Saha D, 2017, CANCER CELL, V32, P253, DOI 10.1016/j.ccell.2017.07.006.
   Sandmann T, 2015, J CLIN ONCOL, V33, P2735, DOI 10.1200/JCO.2015.61.5005.
   Schiffer D, 2019, CANCERS, V11, DOI 10.3390/cancers11010005.
   Segerman A, 2016, CELL REP, V17, P2994, DOI 10.1016/j.celrep.2016.11.056.
   Shahiwala A, 2019, NOVEL DRUG DELIVERY TECHNOLOGIES, P1, DOI {[}10.1093/neuros/nyz424, 10.1007/978-981-13-3642-3\_1].
   Shen YQ, 2019, P NATL ACAD SCI USA, V116, P19098, DOI 10.1073/pnas.1813495116.
   Shime H, 2008, J IMMUNOL, V180, P7175, DOI 10.4049/jimmunol.180.11.7175.
   Sikdar S, 2017, BMC BIOINFORMATICS, V18, DOI 10.1186/s12859-017-1499-x.
   Skandalakis GP, 2020, INT J HYPERTHER, V37, P3, DOI 10.1080/02656736.2020.1772512.
   Sonveaux P, 2012, PLOS ONE, V7, DOI 10.1371/journal.pone.0033418.
   Sottoriva A, 2013, P NATL ACAD SCI USA, V110, P4009, DOI 10.1073/pnas.1219747110.
   Stafford JH, 2016, NEURO-ONCOLOGY, V18, P797, DOI 10.1093/neuonc/nov272.
   Steinestel K, 2014, CLIN TRANSL MED, V3, DOI 10.1186/2001-1326-3-17.
   Stupp R, 2005, NEW ENGL J MED, V352, P987, DOI 10.1056/NEJMoa043330.
   Talasila KM, 2017, NEURO-ONCOLOGY, V19, P383, DOI 10.1093/neuonc/now175.
   Tan Z, 2015, J BIOL CHEM, V290, P46, DOI 10.1074/jbc.M114.603589.
   Taniguchi K, 2018, NAT REV IMMUNOL, V18, P309, DOI 10.1038/nri.2017.142.
   Thomas AA, 2014, JAMA NEUROL, V71, P1437, DOI 10.1001/jamaneurol.2014.1701.
   Timke C, 2008, CLIN CANCER RES, V14, P2210, DOI 10.1158/1078-0432.CCR-07-1893.
   Urbanska K, 2014, WSPOLCZESNA ONKOL, V18, P307, DOI 10.5114/wo.2014.40559.
   van den Bossche WBL, 2018, NEURO-ONCOLOGY, V20, P1494, DOI 10.1093/neuonc/noy082.
   Vatner RE, 2015, SEMIN RADIAT ONCOL, V25, P18, DOI 10.1016/j.semradonc.2014.07.008.
   Vegran F, 2011, CANCER RES, V71, P2550, DOI 10.1158/0008-5472.CAN-10-2828.
   Verhaak RGW, 2010, CANCER CELL, V17, P98, DOI 10.1016/j.ccr.2009.12.020.
   Vigneswaran K, 2021, CLIN CANCER RES, V27, P1553, DOI 10.1158/1078-0432.CCR-20-0018.
   Wang DP, 2017, SCI REP-UK, V7, DOI 10.1038/s41598-017-09503-8.
   Wang JG, 2016, NAT GENET, V48, P768, DOI 10.1038/ng.3590.
   Wang MN, 2017, J CANCER, V8, P761, DOI 10.7150/jca.17648.
   Wang QH, 2017, CANCER CELL, V32, P42, DOI 10.1016/j.ccell.2017.06.003.
   Wang QQ, 2019, AM J TRANSL RES, V11, P4895.
   Wang SC, 2013, PLOS ONE, V8, DOI 10.1371/journal.pone.0069182.
   Weller M, 2013, NEURO-ONCOLOGY, V15, P4, DOI 10.1093/neuonc/nos273.
   Wick W, 2016, NEURO-ONCOLOGY, V18, P315, DOI 10.1093/neuonc/nov180.
   Wilde L, 2017, SEMIN ONCOL, V44, P198, DOI 10.1053/j.seminoncol.2017.10.004.
   Wood MD, 2016, J NEUROPATH EXP NEUR, V75, P925, DOI 10.1093/jnen/nlw068.
   Xu XP, 2018, J EXP CLIN CANC RES, V37, DOI 10.1186/s13046-018-0841-0.
   Yachi K, 2018, SIGNAL TRANSDUCT TAR, V3, DOI 10.1038/s41392-018-0033-6.
   Yamini B, 2018, CELLS-BASEL, V7, DOI 10.3390/cells7090125.
   Yan D, 2017, ONCOGENE, V36, P6049, DOI 10.1038/onc.2017.261.
   Yang M, 2013, J CLIN INVEST, V123, P3652, DOI 10.1172/JCI67228.
   Yang W, 2019, CELL DEATH DIS, V10, DOI 10.1038/s41419-019-1449-9.
   Yee PP, 2020, NAT COMMUN, V11, DOI 10.1038/s41467-020-19193-y.
   Yin J, 2017, CANCER RES, V77, P4973, DOI 10.1158/0008-5472.CAN-17-0388.
   Yoritsune E, 2014, J RADIAT RES, V55, P803, DOI 10.1093/jrr/rru017.
   Young RM, 2015, ANN TRANSL MED, V3, DOI 10.3978/j.issn.2305-5839.2015.05.10.
   Yuan JZ, 2018, GENOME MED, V10, DOI 10.1186/s13073-018-0567-9.
   Zanotto-Filho A, 2017, CANCER LETT, V390, P176, DOI 10.1016/j.canlet.2016.12.015.
   Zhang CL, 2018, CELL DEATH DIS, V9, DOI 10.1038/s41419-018-0482-4.
   Zhang H, 2016, TUMOR BIOL, V37, P15665, DOI 10.1007/s13277-016-5318-1.
   Zhang M, 2011, CANCER RES, V71, P7155, DOI 10.1158/0008-5472.CAN-11-1212.
   Zhang Q, 2020, CELL DEATH DIS, V11, DOI 10.1038/s41419-020-2696-5.
   Zhang X, 2019, BIOMED PHARMACOTHER, V109, P39, DOI 10.1016/j.biopha.2018.10.063.
   Zhang X, 2018, J TRANSL MED, V16, DOI 10.1186/s12967-018-1451-5.
   Zhang YH, 2020, FRONT GENET, V11, DOI 10.3389/fgene.2020.604336.
   Zhong J, 2010, J ONCOL, V2010, DOI 10.1155/2010/430142.
   Zhou YC, 2011, INT J RADIAT ONCOL, V81, P1530, DOI 10.1016/j.ijrobp.2011.06.1956.}},
Number-of-Cited-References = {{187}},
Times-Cited = {{2}},
Usage-Count-Last-180-days = {{4}},
Usage-Count-Since-2013 = {{5}},
Journal-ISO = {{Acta Neuropathol. Commun.}},
Doc-Delivery-Number = {{RF4IQ}},
Web-of-Science-Index = {{Science Citation Index Expanded (SCI-EXPANDED)}},
Unique-ID = {{WOS:000634803900001}},
OA = {{Green Published, gold}},
DA = {{2022-01-16}},
}

@article{ WOS:000385402300142,
Author = {Ulivi, Paola and Marisi, Giorgia and Passardi, Alessandro},
Title = {{Relationship between hypoxia and response to antiangiogenic therapy in
   metastatic colorectal cancer}},
Journal = {{ONCOTARGET}},
Year = {{2016}},
Volume = {{7}},
Number = {{29}},
Pages = {{46678-46691}},
Month = {{JUL 19}},
Abstract = {{Colorectal cancer remains a major public health problem worldwide.
   Despite the introduction of antiangiogenic drugs for the treatment of
   metastatic disease, a large number of issues remains unresolved. In
   particular, studies on predictive biomarkers of response and pathways of
   resistance to these agents are lacking, making it difficult to
   accurately select candidates for treatment. Hypoxia is the prime driving
   force for tumor angiogenesis and a vicious cycle between hypoxia and
   angiogenesis can be observed in tumors. Anti-angiogenic drugs act
   inhibiting tumor vasculature and, as consequence, inducing hypoxia.
   However, hypoxia could, in turn, induce an increase of metastatic
   potential of cells and a series of phenomena that could induce drug
   resistance. In the present review biological mechanisms of hypoxia and
   its relation with angiogenesis, and resistance to antiangiogenic therapy
   will be discussed. Moreover, data from clinical trials on antiangiogenic
   drugs in metastatic colorectal cancer will be reviewed, and the role of
   hypoxia in monitoring the response to treatment will be analysed.
   Combination strategies using anti-angiogenic and hypoxia inhibiting
   drugs are also discussed as they constitute promising field of research.}},
Publisher = {{IMPACT JOURNALS LLC}},
Address = {{6666 E QUAKER ST, STE 1, ORCHARD PARK, NY 14127 USA}},
Type = {{Review}},
Language = {{English}},
Affiliation = {{Passardi, A (Corresponding Author), IRCCS, Ist Sci Romagnolo Studio \& Cura Tumori IRST, Dept Med Oncol, Meldola, Italy.
   Ulivi, Paola; Marisi, Giorgia, IRCCS, Ist Sci Romagnolo Studio \& Cura Tumori IRST, Biosci Lab, Meldola, Italy.
   Passardi, Alessandro, IRCCS, Ist Sci Romagnolo Studio \& Cura Tumori IRST, Dept Med Oncol, Meldola, Italy.}},
DOI = {{10.18632/oncotarget.8712}},
EISSN = {{1949-2553}},
Keywords = {{metastatic colorectal cancer; hypoxia; angiogenesis; bevacizumab;
   antiangiogenic therapy}},
Keywords-Plus = {{ENDOTHELIAL GROWTH-FACTOR; LACTATE-DEHYDROGENASE LEVELS; UNFOLDED
   PROTEIN RESPONSE; TUMOR-ASSOCIATED MACROPHAGES; FOLFIRI PLUS
   BEVACIZUMAB; INDUCIBLE FACTOR 1-ALPHA; 1ST-LINE TREATMENT; TARGETING
   HYPOXIA; OPEN-LABEL; GLIOBLASTOMA PATIENTS}},
Research-Areas = {{Oncology; Cell Biology}},
Web-of-Science-Categories  = {{Oncology; Cell Biology}},
Author-Email = {{alessandro.passardi@irst.emr.it}},
ResearcherID-Numbers = {{Passardi, Alessandro/AAH-4786-2019}},
ORCID-Numbers = {{Passardi, Alessandro/0000-0002-7099-240X}},
Cited-References = {{Adini A, 2002, CANCER RES, V62, P2749.
   ALGIRE GH, 1950, J NATL CANCER I, V11, P555.
   Azuma M, 2007, PHARMACOGENOMICS, V8, P1705, DOI 10.2217/14622416.8.12.1705.
   Bach DH, 2015, MAR DRUGS, V13, P6962, DOI 10.3390/md13116962.
   Bar J, 2014, CLIN COLORECTAL CANC, V13, P46, DOI 10.1016/j.clcc.2013.11.002.
   Batchelor TT, 2013, P NATL ACAD SCI USA, V110, P19059, DOI 10.1073/pnas.1318022110.
   Bates RC, 2003, CURR BIOL, V13, P1721, DOI 10.1016/j.cub.2003.09.002.
   Bennouna J, 2013, LANCET ONCOL, V14, P29, DOI 10.1016/S1470-2045(12)70477-1.
   Bergers G, 2003, NAT REV CANCER, V3, P401, DOI 10.1038/nrc1093.
   Biddlestone J, 2015, INT J MOL MED, V35, P859, DOI 10.3892/ijmm.2015.2079.
   Blagosklonny MV, 2004, CANCER CELL, V5, P13, DOI 10.1016/S1535-6108(03)00336-2.
   Blagosklonny MV, 2005, CANCER BIOL THER, V4, P1307, DOI 10.4161/cbt.4.12.2315.
   Blagosklonny MV, 2001, INT J ONCOL, V19, P257.
   Casazza A, 2014, ONCOGENE, V33, P1743, DOI 10.1038/onc.2013.121.
   Chu QSC, 2009, EXPERT OPIN BIOL TH, V9, P263, DOI {[}10.1517/14712590802666397, 10.1517/14712590802666397 ].
   Colegio OR, 2014, NATURE, V513, P559, DOI 10.1038/nature13490.
   Cremolini C, 2015, LANCET ONCOL, V16, P1306, DOI 10.1016/S1470-2045(15)00122-9.
   Croci DO, 2014, GLYCOBIOLOGY, V24, P1283, DOI 10.1093/glycob/cwu083.
   Cunningham D, 2013, LANCET ONCOL, V14, P1077, DOI 10.1016/S1470-2045(13)70154-2.
   DeClerck K, 2010, FRONT BIOSCI-LANDMRK, V15, P213, DOI 10.2741/3616.
   Delay M, 2012, CLIN CANCER RES, V18, P2930, DOI 10.1158/1078-0432.CCR-11-2390.
   Des Guetz G, 2006, BRIT J CANCER, V94, P1823, DOI 10.1038/sj.bjc.6603176.
   Dvorak HF, 2002, J CLIN ONCOL, V20, P4368, DOI 10.1200/JCO.2002.10.088.
   Ebos JML, 2009, CANCER CELL, V15, P232, DOI 10.1016/j.ccr.2009.01.021.
   Ellis LM, 2008, NAT REV CANCER, V8, P579, DOI 10.1038/nrc2403.
   Estrella V, 2013, CANCER RES, V73, P1524, DOI 10.1158/0008-5472.CAN-12-2796.
   Fais S, 2014, CANCER METAST REV, V33, P1095, DOI 10.1007/s10555-014-9531-3.
   Falchook GS, 2014, ONCOTARGET, V5, P10280, DOI 10.18632/oncotarget.2163.
   Feldman DE, 2005, MOL CANCER RES, V3, P597, DOI 10.1158/1541-7786.MCR-05-0221.
   Ferrara N, 2005, BIOCHEM BIOPH RES CO, V333, P328, DOI 10.1016/j.bbrc.2005.05.132.
   Ferrara N, 2003, NAT MED, V9, P669, DOI 10.1038/nm0603-669.
   Finger EC, 2010, CANCER METAST REV, V29, P285, DOI 10.1007/s10555-010-9224-5.
   FOLKMAN J, 1987, SCIENCE, V235, P442, DOI 10.1126/science.2432664.
   FOLKMAN J, 1971, NEW ENGL J MED, V285, P1182.
   Fong GH, 2009, J MOL MED-JMM, V87, P549, DOI 10.1007/s00109-009-0458-z.
   Forsythe JA, 1996, MOL CELL BIOL, V16, P4604.
   Giantonio BJ, 2007, J CLIN ONCOL, V25, P1539, DOI 10.1200/JCO.2006.09.6305.
   Giordano G, 2014, GASTROENT RES PRACT, V2014, DOI 10.1155/2014/526178.
   Goda N, 2003, MOL CELL BIOL, V23, P359, DOI 10.1128/MCB.23.1.359-369.2003.
   Greening DW, 2015, ONCOTARGET, V6, P38166, DOI 10.18632/oncotarget.6241.
   Grothey A, 2013, LANCET, V381, P303, DOI 10.1016/S0140-6736(12)61900-X.
   Grothey A, 2012, THER ADV MED ONCOL, V4, P301, DOI 10.1177/1758834012454464.
   Guerin E, 2012, MOL MED, V18, P83, DOI 10.2119/molmed.2011.00120.
   Hanahan D, 2012, CANCER CELL, V21, P309, DOI 10.1016/j.ccr.2012.02.022.
   Harris AL, 2002, NAT REV CANCER, V2, P38, DOI 10.1038/nrc704.
   Hattingen E, 2011, NEURO-ONCOLOGY, V13, P1349, DOI 10.1093/neuonc/nor132.
   He YL, 2005, CANCER RES, V65, P4739, DOI 10.1158/0008-5472.CAN-04-4576.
   Heinemann V, 2014, LANCET ONCOL, V15, P1065, DOI 10.1016/S1470-2045(14)70330-4.
   Hickey MM, 2006, CURR TOP DEV BIOL, V76, P217, DOI 10.1016/S0070-2153(06)76007-0.
   Hockel M, 2001, SEMIN ONCOL, V28, P36, DOI 10.1016/S0093-7754(01)90211-8.
   Hockel M, 2001, JNCI-J NATL CANCER I, V93, P266, DOI 10.1093/jnci/93.4.266.
   Hurwitz H, 2004, NEW ENGL J MED, V350, P2335, DOI 10.1056/NEJMoa032691.
   Ivan M, 2001, SCIENCE, V292, P464, DOI 10.1126/science.1059817.
   Jaakkola P, 2001, SCIENCE, V292, P468, DOI 10.1126/science.1059796.
   Jain RK, 2014, CANCER CELL, V26, P605, DOI 10.1016/j.ccell.2014.10.006.
   Jeong W, 2014, INVEST NEW DRUG, V32, P340, DOI 10.1007/s10637-013-0048-3.
   Joukov V, 1996, EMBO J, V15, P290.
   Kabbinavar F, 2003, J CLIN ONCOL, V21, P60, DOI 10.1200/JCO.2003.10.066.
   Kabbinavar FF, 2005, J CLIN ONCOL, V23, P3697, DOI 10.1200/JCO.2005.05.112.
   Khattak MA, 2015, CLIN COLORECTAL CANC, V14, P81, DOI 10.1016/j.clcc.2014.12.011.
   Konerding MA, 1995, SCANNING MICROSCOPY, V9, P1233.
   Koumenis C, 2006, MOL CANCER RES, V4, P423, DOI 10.1158/1541-7786.MCR-06-0150.
   Kuniyasu H, 2000, AM J PATHOL, V157, P1523, DOI 10.1016/S0002-9440(10)64790-6.
   Lambrechts D, 2013, J CLIN ONCOL, V31, P1219, DOI 10.1200/JCO.2012.46.2762.
   Lenz H, 2014, ANN ONCOL S4, V25.
   Liu Q, 2012, CANCER CHEMOTH PHARM, V69, P1487, DOI 10.1007/s00280-012-1852-8.
   Marisi G, 2015, J CLIN ONCOL, V33, DOI 10.1200/jco.2015.33.3\_suppl.601.
   Masi G, 2015, ANN ONCOL, V26, P724, DOI 10.1093/annonc/mdv012.
   Maxwell PH, 2001, CURR OPIN GENET DEV, V11, P293, DOI 10.1016/S0959-437X(00)00193-3.
   McDonald PC, 2014, SUBCELL BIOCHEM, V75, P255, DOI 10.1007/978-94-007-7359-2\_13.
   Meadows KN, 2001, J BIOL CHEM, V276, P49289, DOI 10.1074/jbc.M108069200.
   Mehta Shaveta, 2011, Journal of the National Cancer Institute Monographs, P71, DOI 10.1093/jncimonographs/lgr027.
   Meijer TWH, 2012, CLIN CANCER RES, V18, P5585, DOI 10.1158/1078-0432.CCR-12-0858.
   Mesange P, 2014, ONCOTARGET, V5, P4709, DOI 10.18632/oncotarget.1671.
   Motz GT, 2013, IMMUNITY, V39, P61, DOI 10.1016/j.immuni.2013.07.005.
   Noman MZ, 2014, J EXP MED, V211, P781, DOI 10.1084/jem.20131916.
   Noy R, 2014, IMMUNITY, V41, P49, DOI 10.1016/j.immuni.2014.06.010.
   Olsson AK, 2006, NAT REV MOL CELL BIO, V7, P359, DOI 10.1038/nrm1911.
   Paez-Ribes M, 2009, CANCER CELL, V15, P220, DOI 10.1016/j.ccr.2009.01.027.
   Palazon A, 2012, CLIN CANCER RES, V18, P1207, DOI 10.1158/1078-0432.CCR-11-1591.
   Passardi A, 2015, ANN ONCOL, V26, P1201, DOI 10.1093/annonc/mdv130.
   Passari AK, 2015, PLOS ONE, V10, DOI {[}10.1371/journal.pone.0139468, 10.1371/journal.pone.0134732].
   PUGH CW, 1991, P NATL ACAD SCI USA, V88, P10553, DOI 10.1073/pnas.88.23.10553.
   Rapisarda A, 2004, CANCER RES, V64, P1475, DOI 10.1158/0008-5472.CAN-03-3139.
   Rapisarda A, 2009, MOL CANCER THER, V8, P1867, DOI 10.1158/1535-7163.MCT-09-0274.
   Riemann A, 2014, PFLUG ARCH EUR J PHY, V466, P2127, DOI 10.1007/s00424-014-1458-6.
   Rovida A, 2013, MOL CANCER THER, V12, P2237, DOI 10.1158/1535-7163.MCT-13-0244.
   Saclarides TJ, 1997, SURG CLIN N AM, V77, P253, DOI 10.1016/S0039-6109(05)70543-0.
   Saltz LB, 2008, J CLIN ONCOL, V26, P2013, DOI 10.1200/JCO.2007.14.9930.
   Scartozzi M, 2012, BRIT J CANCER, V106, P799, DOI 10.1038/bjc.2012.17.
   Semenza GL, 1996, J BIOL CHEM, V271, P32529, DOI 10.1074/jbc.271.51.32529.
   Semenza GL, 2009, SEMIN CANCER BIOL, V19, P12, DOI 10.1016/j.semcancer.2008.11.009.
   Shimobayashi M, 2014, NAT REV MOL CELL BIO, V15, P155, DOI 10.1038/nrm3757.
   Siegel R, 2014, CA-CANCER J CLIN, V64, P9, DOI {[}10.3322/caac.21254, 10.1136/bmj.g1502, 10.3322/caac.21208, 10.1001/jamaoto.2014.2530].
   Soker S, 1998, CELL, V92, P735, DOI 10.1016/S0092-8674(00)81402-6.
   Sorensen AG, 2012, CANCER RES, V72, P402, DOI 10.1158/0008-5472.CAN-11-2464.
   Span PN, 2015, SEMIN NUCL MED, V45, P101, DOI 10.1053/j.semnuclmed.2014.10.002.
   Stathopoulos GP, 2010, ONCOLOGY-BASEL, V78, P376, DOI 10.1159/000320520.
   Stintzing S, 2014, ANN ONCOL, V25, DOI 10.1093/annonc/mdu438.9.
   Sun WJ, 2012, J HEMATOL ONCOL, V5, DOI 10.1186/1756-8722-5-63.
   Takahashi T, 1999, ONCOGENE, V18, P2221, DOI 10.1038/sj.onc.1202527.
   Takahashi Y, 2003, ONCOL REP, V10, P9.
   Tas F, 2001, AM J CLIN ONCOL-CANC, V24, P547, DOI 10.1097/00000421-200112000-00003.
   Tas F, 2001, AM J CLIN ONCOL-CANC, V24, P376, DOI 10.1097/00000421-200108000-00013.
   Tebbutt NC, 2010, J CLIN ONCOL, V28, P3191, DOI 10.1200/JCO.2009.27.7723.
   Thomas M, 2009, ANGIOGENESIS, V12, P125, DOI 10.1007/s10456-009-9147-3.
   Ulivi P, 2015, J TRANSL MED, V13, DOI 10.1186/s12967-015-0619-5.
   Van Cutsem E, 2012, J CLIN ONCOL, V30, P3499, DOI 10.1200/JCO.2012.42.8201.
   Van der Veldt AAM, 2012, CANCER CELL, V21, P82, DOI 10.1016/j.ccr.2011.11.023.
   WANG GL, 1995, P NATL ACAD SCI USA, V92, P5510, DOI 10.1073/pnas.92.12.5510.
   Weisshardt P, 2012, HISTOCHEM CELL BIOL, V137, P391, DOI 10.1007/s00418-011-0898-8.
   Welti J, 2013, J CLIN INVEST, V123, P3190, DOI 10.1172/JCI70212.
   Wilhelm SM, 2011, INT J CANCER, V129, P245, DOI 10.1002/ijc.25864.
   Willett CG, 2004, NAT MED, V10, P145, DOI 10.1038/nm988.
   Wilson WR, 2011, NAT REV CANCER, V11, P393, DOI 10.1038/nrc3064.
   Wouters BG, 2008, NAT REV CANCER, V8, P851, DOI 10.1038/nrc2501.
   Yin CX, 2014, ONCOTARGETS THER, V7, P1415, DOI 10.2147/OTT.S64559.
   Yopp AC, 2011, ANN SURG ONCOL, V18, P2192, DOI 10.1245/s10434-011-1570-1.
   ZANDER R, 1985, ADV EXP MED BIOL, V191, P965.
   Ziech D, 2011, MUTAT RES-FUND MOL M, V711, P167, DOI 10.1016/j.mrfmmm.2011.02.015.}},
Number-of-Cited-References = {{120}},
Times-Cited = {{21}},
Usage-Count-Last-180-days = {{0}},
Usage-Count-Since-2013 = {{4}},
Journal-ISO = {{Oncotarget}},
Doc-Delivery-Number = {{DY8SX}},
Web-of-Science-Index = {{Science Citation Index Expanded (SCI-EXPANDED)}},
Unique-ID = {{WOS:000385402300142}},
OA = {{gold, Green Published, Green Submitted}},
DA = {{2022-01-16}},
}

@article{ WOS:000284060900004,
Author = {Jackman, Nicole A. and Uliasz, Tracy F. and Hewett, James A. and Hewett,
   Sandra J.},
Title = {{Regulation of System x(c)(-) Activity and Expression in Astrocytes by
   Interleukin-1 beta: Implications for Hypoxic Neuronal Injury}},
Journal = {{GLIA}},
Year = {{2010}},
Volume = {{58}},
Number = {{15}},
Pages = {{1806-1815}},
Month = {{NOV 15}},
Abstract = {{We recently demonstrated that interleukin-1 beta (IL-1 beta) increases
   system x(c)(-) (cystine/glutamate antiporter) activity in mixed cortical
   cell cultures, resulting in an increase in hypoxic neuronal injury when
   glutamate clearance is impaired. Herein, we demonstrate that neurons,
   astrocytes, and microglia all express system x(c)(-) subunits (xCT,
   4F2hc, RBAT) and are capable of cystine import. However, IL-1 beta
   stimulation increases mRNA for xCT-the light chain that confers
   substrate specificity-in astrocytes only; an effect blocked by the
   transcriptional inhibitor actinomycin D. Additionally, only astrocytes
   show an increase in cystine uptake following IL-1 beta exposure; an
   effect associated with a change in xCT protein. The increase in cystine
   uptake that follows IL-1 beta is lacking in astrocytes derived from mice
   harboring a mutation in Slc7a11 (sut gene), which encodes for xCT, and
   in wild-type astrocytes treated with the protein synthesis inhibitor
   cycloheximide. IL-1 beta does not regulate the light chain of the amino
   acid transporter, LAT2, or the expression and function of astrocytic
   excitatory amino acid transporters (EAATs), demonstrating some target
   selectivity. Finally, the enhanced neuronal vulnerability to hypoxia
   that followed IL-1 beta treatment in our mixed culture system was not
   observed in chimeric cultures consisting of wild-type neurons plated on
   top of sut astrocytes. Nor was it observed in wild-type cultures treated
   with a system x(c)(-) inhibitor or an NMDA receptor antagonist. Overall,
   our data demonstrate that IL-1 beta selectively regulates system x(c)(-)
   activity in astrocytes and that this change is specifically responsible
   for the deleterious, excitotoxic effects of IL-1 beta found under
   hypoxic conditions. (C) 2010 Wiley-Liss, Inc.}},
Publisher = {{WILEY-BLACKWELL}},
Address = {{COMMERCE PLACE, 350 MAIN ST, MALDEN 02148, MA USA}},
Type = {{Article}},
Language = {{English}},
Affiliation = {{Hewett, SJ (Corresponding Author), Univ Connecticut, Ctr Hlth, Dept Neurosci, MC 3401,263 Farmington Ave, Farmington, CT 06030 USA.
   Jackman, Nicole A.; Uliasz, Tracy F.; Hewett, James A.; Hewett, Sandra J., Univ Connecticut, Ctr Hlth, Dept Neurosci, Farmington, CT 06030 USA.}},
DOI = {{10.1002/glia.21050}},
ISSN = {{0894-1491}},
Keywords = {{primary cell culture; xCT; cystine/glutamate antiporter; hypoxia}},
Keywords-Plus = {{MOUSE PERITONEAL-MACROPHAGES; CYSTINE TRANSPORT ACTIVITY;
   AMINO-ACID-TRANSPORT; PRIMARY BRAIN-TUMORS; EXTRACELLULAR GLUTAMATE;
   CULTURED ASTROCYTES; OXIDATIVE STRESS; GLIOMA-CELLS; CYSTINE/GLUTAMATE
   TRANSPORTER; BACTERIAL LIPOPOLYSACCHARIDE}},
Research-Areas = {{Neurosciences \& Neurology}},
Web-of-Science-Categories  = {{Neurosciences}},
Author-Email = {{shewett@neuron.uchc.edu}},
ORCID-Numbers = {{Hewett, Sandra/0000-0002-2987-3791}},
Funding-Acknowledgement = {{NIHUnited States Department of Health \& Human ServicesNational
   Institutes of Health (NIH) - USA {[}NS051445, T32 NS041224, NS066745,
   AG035036]; NATIONAL INSTITUTE OF NEUROLOGICAL DISORDERS AND STROKEUnited
   States Department of Health \& Human ServicesNational Institutes of
   Health (NIH) - USANIH National Institute of Neurological Disorders \&
   Stroke (NINDS) {[}R01NS051445, F31NS066745, T32NS041224] Funding Source:
   NIH RePORTER; NATIONAL INSTITUTE ON AGINGUnited States Department of
   Health \& Human ServicesNational Institutes of Health (NIH) - USANIH
   National Institute on Aging (NIA) {[}R36AG035036] Funding Source: NIH
   RePORTER}},
Funding-Text = {{Grant sponsor: NIH; Grant numbers: NS051445, T32 NS041224, NS066745,
   AG035036.}},
Cited-References = {{Augustin H, 2007, J NEUROSCI, V27, P111, DOI 10.1523/JNEUROSCI.4770-06.2007.
   BACKUS KH, 1989, J NEUROSCI RES, V22, P274, DOI 10.1002/jnr.490220307.
   Baker DA, 2002, AMINO ACIDS, V23, P161, DOI 10.1007/s00726-001-0122-6.
   Baker DA, 2002, J NEUROSCI, V22, P9134.
   Baker DA, 2008, NEUROPSYCHOPHARMACOL, V33, P1760, DOI 10.1038/sj.npp.1301532.
   BANNAI S, 1989, J BIOL CHEM, V264, P18480.
   BANNAI S, 1986, J BIOL CHEM, V261, P2256.
   Barger SW, 2007, J NEUROCHEM, V101, P1205, DOI 10.1111/j.1471-4159.2007.04487.x.
   Barger SW, 2001, J NEUROCHEM, V76, P846, DOI 10.1046/j.1471-4159.2001.00075.x.
   Bassi MT, 2001, PFLUG ARCH EUR J PHY, V442, P286, DOI 10.1007/s004240100537.
   Bender AS, 2000, NEUROCHEM INT, V37, P269, DOI 10.1016/S0197-0186(00)00035-8.
   Bergles DE, 1997, NEURON, V19, P1297, DOI 10.1016/S0896-6273(00)80420-1.
   BREWER GJ, 1993, J NEUROSCI RES, V35, P567, DOI 10.1002/jnr.490350513.
   Bridges CC, 2001, INVEST OPHTH VIS SCI, V42, P47.
   Burdo J, 2006, J HISTOCHEM CYTOCHEM, V54, P549, DOI 10.1369/jhc.5A6840.2006.
   CHAN PH, 1990, J NEUROSCI RES, V25, P87, DOI 10.1002/jnr.490250111.
   Chintala S, 2005, P NATL ACAD SCI USA, V102, P10964, DOI 10.1073/pnas.0502856102.
   CHO Y, 1990, J NEUROCHEM, V55, P2091, DOI 10.1111/j.1471-4159.1990.tb05800.x.
   Chung WJ, 2005, J NEUROSCI, V25, P7101, DOI 10.1523/JNEUROSCI.5258-04.2005.
   Danbolt NC, 2001, PROG NEUROBIOL, V65, P1, DOI 10.1016/S0301-0082(00)00067-8.
   Domercq M, 2007, J IMMUNOL, V178, P6549, DOI 10.4049/jimmunol.178.10.6549.
   Dun Y, 2006, CELL TISSUE RES, V324, P189, DOI 10.1007/s00441-005-0116-x.
   Featherstone DE, 2008, NEUROSCIENTIST, V14, P171, DOI 10.1177/1073858407308518.
   Fogal B, 2005, J NEUROIMMUNOL, V161, P93, DOI 10.1016/j.jneuroim.2004.12.007.
   Fogal B, 2008, J NEUROCHEM, V106, P1, DOI 10.1111/j.1471-4159.2008.05315.x.
   Fogal B, 2007, J NEUROSCI, V27, P10094, DOI 10.1523/JNEUROSCI.2459-07.2007.
   Gochenauer GE, 2001, J NEUROCHEM, V78, P276, DOI 10.1046/j.1471-4159.2001.00385.x.
   Grosjean Y, 2008, NAT NEUROSCI, V11, P54, DOI 10.1038/nn2019.
   Hamby ME, 2006, J NEUROSCI METH, V150, P128, DOI 10.1016/j.jneumeth.2005.06.016.
   Hewett JA, 1999, J NEUROSCI RES, V57, P411, DOI 10.1002/(SICI)1097-4547(19990801)57:3<411::AID-JNR14>3.0.CO;2-K.
   Jabaudon D, 1999, P NATL ACAD SCI USA, V96, P8733, DOI 10.1073/pnas.96.15.8733.
   JACKMAN N, 2009, NEUR M PLANN.
   Jackman NA, 2009, J NEUROCHEM, V108, P117.
   Janssens N, 2001, J NEUROCHEM, V77, P1457, DOI 10.1046/j.1471-4159.2001.00369.x.
   La Bella V, 2007, NEUROCHEM RES, V32, P1081, DOI 10.1007/s11064-006-9277-6.
   Lehre KP, 1998, J NEUROSCI, V18, P8751, DOI 10.1523/jneurosci.18-21-08751.1998.
   Lewerenz J, 2009, J NEUROCHEM, V111, P332, DOI 10.1111/j.1471-4159.2009.06347.x.
   Lyons SA, 2007, CANCER RES, V67, P9463, DOI 10.1158/0008-5472.CAN-07-2034.
   McBean GJ, 2002, TRENDS PHARMACOL SCI, V23, P299, DOI 10.1016/S0165-6147(02)02060-6.
   Melendez RI, 2005, J PHARMACOL EXP THER, V314, P139, DOI 10.1124/jpet.104.081521.
   MIURA K, 1992, AM J PHYSIOL, V262, pC50, DOI 10.1152/ajpcell.1992.262.1.C50.
   Moran MM, 2005, J NEUROSCI, V25, P6389, DOI 10.1523/JNEUROSCI.1007-05.2005.
   MURPHY TH, 1990, FASEB J, V4, P1624, DOI 10.1096/fasebj.4.6.2180770.
   Mysona B, 2009, CELL TISSUE RES, V335, P477, DOI 10.1007/s00441-008-0742-1.
   Nakamura Y, 2003, BRAIN RES, V962, P122, DOI 10.1016/S0006-8993(02)03979-3.
   Ogawa Y, 2008, FREE RADICAL RES, V42, P674, DOI 10.1080/10715760802277396.
   OXENDER DL, 1977, J BIOL CHEM, V252, P2675.
   PIANI D, 1994, J IMMUNOL, V152, P3578.
   Pinteaux E, 2002, J NEUROCHEM, V83, P754, DOI 10.1046/j.1471-4159.2002.01184.x.
   Pow DV, 2001, GLIA, V34, P27, DOI 10.1002/glia.1037.
   Qin S, 2006, J NEUROSCI, V26, P3345, DOI 10.1523/JNEUROSCI.5186-05.2006.
   Reichelt W, 1997, NEUROSCIENCE, V77, P1213, DOI 10.1016/S0306-4522(96)00509-X.
   Sasaki H, 2002, J BIOL CHEM, V277, P44765, DOI 10.1074/jbc.M208704200.
   Sato H, 2004, BIOCHEM BIOPH RES CO, V325, P109, DOI 10.1016/j.bbrc.2004.10.009.
   SATO H, 1995, BIOCHEM J, V310, P547, DOI 10.1042/bj3100547.
   SATO H, 1987, J BIOL CHEM, V262, P13015.
   Sato H, 1999, J BIOL CHEM, V274, P11455, DOI 10.1074/jbc.274.17.11455.
   Sato H, 2001, J BIOL CHEM, V276, P10407, DOI 10.1074/jbc.M007216200.
   Savaskan NE, 2008, NAT MED, V14, P629, DOI 10.1038/nm1772.
   Segawa H, 1999, J BIOL CHEM, V274, P19745, DOI 10.1074/jbc.274.28.19745.
   Shih AY, 2006, J NEUROSCI, V26, P10514, DOI 10.1523/JNEUROSCI.3178-06.2006.
   SKLAR MD, 1985, J CELL PHYSIOL, V125, P403, DOI 10.1002/jcp.1041250307.
   Sontheimer H, 2008, J NEUROCHEM, V105, P287, DOI 10.1111/j.1471-4159.2008.05301.x.
   Srinivasan D, 2004, J NEUROSCI, V24, P6482, DOI 10.1523/JNEUROSCI.5712-03.2004.
   Stevens BR, 1998, J NEUROCHEM, V71, P564.
   Swank RT, 1996, LAB ANIM SCI, V46, P56.
   Tang XC, 2003, ANN NY ACAD SCI, V1003, P472, DOI 10.1196/annals.1300.056.
   Tomi M, 2003, GLIA, V43, P208, DOI 10.1002/glia.10253.
   Trackey JL, 2001, J NEUROCHEM, V79, P445, DOI 10.1046/j.1471-4159.2001.00584.x.
   Uliasz TF, 2000, J NEUROSCI METH, V100, P157, DOI 10.1016/S0165-0270(00)00248-X.
   Verrey F, 2004, PFLUG ARCH EUR J PHY, V447, P532, DOI 10.1007/s00424-003-1086-z.
   Vitvitsky V, 2006, J BIOL CHEM, V281, P35785, DOI 10.1074/jbc.M602799200.
   Warr O, 1999, J PHYSIOL-LONDON, V514, P783, DOI 10.1111/j.1469-7793.1999.783ad.x.
   WATANABE H, 1987, J EXP MED, V165, P628, DOI 10.1084/jem.165.3.628.
   Ye ZC, 1999, CANCER RES, V59, P4383.
   Ye ZC, 1999, J NEUROSCI, V19, P10767, DOI 10.1523/JNEUROSCI.19-24-10767.1999.}},
Number-of-Cited-References = {{76}},
Times-Cited = {{60}},
Usage-Count-Last-180-days = {{1}},
Usage-Count-Since-2013 = {{2}},
Journal-ISO = {{Glia}},
Doc-Delivery-Number = {{678GA}},
Web-of-Science-Index = {{Science Citation Index Expanded (SCI-EXPANDED)}},
Unique-ID = {{WOS:000284060900004}},
OA = {{Green Accepted}},
DA = {{2022-01-16}},
}

@article{ WOS:000587913900011,
Author = {Jin, Rui and Liu, Liang and Xing, Yun and Meng, Tao and Ma, Lanping and
   Pei, Jinpeng and Cong, Ying and Zhang, Xuesai and Ren, Zhiqiang and
   Wang, Xin and Shen, Jingkang and Yu, Ker},
Title = {{Dual Mechanisms of Novel CD73-Targeted Antibody and Antibody-Drug
   Conjugate in Inhibiting Lung Tumor Growth and Promoting Antitumor
   Immune-Effector Function}},
Journal = {{MOLECULAR CANCER THERAPEUTICS}},
Year = {{2020}},
Volume = {{19}},
Number = {{11}},
Pages = {{2340-2352}},
Month = {{NOV 1}},
Abstract = {{Although tyrosine kinase inhibitor therapy and immunotherapy have
   significantly improved lung cancer management, many patients do not
   benefit or become resistant to treatment, highlighting the need for
   novel treatments. We found elevated CD73 expression to be prevalent in
   non-small cell lung cancer (NSCLC) including those harboring the RAS- or
   RTK (EGFR, EML4-ALK) oncogenes. CD73 expression is enriched closely with
   the transcriptome signature of epithelial-mesenchymal transition and the
   immune-tolerant tumor microenvironment, which are increasingly relevant
   for disease progression and therapy resistance. We developed two novel
   series of CD73 antibody, Ab001/Ab002 and humanized version Hu001/Hu002,
   which demonstrated high CD73 binding affinity, potent enzyme inhibition,
   and efficiently protected effector T lymphocyte function from
   adenosine/cancer-imposed toxicity. Hu001/Hu002 inhibited growth of
   RAS-mutant NSCLC tumors in mice via enhanced antibody-dependent
   cell-mediated cytotoxicity and multifaceted remodeling of the tumor
   immune environment, reflecting diminished levels of tumor-associated
   macrophages, myeloid-derived suppressor cells, and tumor vasculature. A
   novel MMAE-conjugated CD73-ADC (Hu001-MMAE) elicited potent cytotoxicity
   against CD73-high expressing tumor cells (IC50<0.1 nmol/L) and
   suppressed in vivo growth of multiple NSCLC and glioma tumors, including
   the RAS-mutant models {[}minimum effective dose <1 mg/kg]. Treatment
   with CD73-ADC triggered a robust intratumoral accumulation of
   proinflammatory macrophages and activated dendritic cells (DC), which
   were not observed with naked CD73 antibody or standard chemotherapy.
   Studies with human PBMC-derived systems confirmed CD73-ADC as fully
   functional in protecting effector T cells and stimulating DCs thus
   providing dual benefits in killing CD73-high tumors and improving cancer
   immunity response. These results warrant clinical investigation of
   CD73-targeted antibody and ADC for treating advanced lung cancer.}},
Publisher = {{AMER ASSOC CANCER RESEARCH}},
Address = {{615 CHESTNUT ST, 17TH FLOOR, PHILADELPHIA, PA 19106-4404 USA}},
Type = {{Article}},
Language = {{English}},
Affiliation = {{Yu, K (Corresponding Author), Fudan Univ, Dept Pharmacol, Sch Pharm, 826 Zhangheng Rd,Res Bldg Room 915, Shanghai 201203, Peoples R China.
   Jin, Rui; Liu, Liang; Xing, Yun; Pei, Jinpeng; Cong, Ying; Zhang, Xuesai; Ren, Zhiqiang; Yu, Ker, Fudan Univ, Dept Pharmacol, Sch Pharm, 826 Zhangheng Rd,Res Bldg Room 915, Shanghai 201203, Peoples R China.
   Meng, Tao; Ma, Lanping; Wang, Xin; Shen, Jingkang, Chinese Acad Sci, Shanghai Inst Mat Med, Dept Med Chem, State Key Lab Drug Res, Shanghai, Peoples R China.}},
DOI = {{10.1158/1535-7163.MCT-20-0076}},
ISSN = {{1535-7163}},
EISSN = {{1538-8514}},
Keywords-Plus = {{DENDRITIC CELLS; POOR-PROGNOSIS; CD73; RESISTANCE; EXPRESSION;
   ECTO-5'-NUCLEOTIDASE; HETEROGENEITY; ANTI-PD-1; BLOCKADE}},
Research-Areas = {{Oncology}},
Web-of-Science-Categories  = {{Oncology}},
Author-Email = {{keryu@fudan.edu.cn}},
Funding-Acknowledgement = {{Fudan University {[}EZF301002]; National Science Foundation of
   ChinaNational Natural Science Foundation of China (NSFC) {[}81373442];
   National Science \& Technology Major Project of China
   {[}2018ZX09711002-008]; National Basic Research 973 Program of
   ChinaNational Basic Research Program of China {[}2013CB932500]; Fudan
   University School of Pharmacy Animal Facility, Instrument Center;
   CDSER/SIMM facility}},
Funding-Text = {{This work was funded by Fudan University (EZF301002), National Science
   Foundation of China (81373442), National Science \& Technology Major
   Project of China (2018ZX09711002-008), and National Basic Research 973
   Program of China (2013CB932500). The authors thank Fudan University
   School of Pharmacy Animal Facility, Instrument Center, and the
   CDSER/SIMM facility for study support.}},
Cited-References = {{Allard B, 2013, CLIN CANCER RES, V19, P5626, DOI 10.1158/1078-0432.CCR-13-0545.
   Allard D, 2019, IMMUNOL LETT, V205, P31, DOI 10.1016/j.imlet.2018.05.001.
   Anichini A, 2018, CANCER IMMUNOL IMMUN, V67, P1011, DOI 10.1007/s00262-018-2147-7.
   Antonio L, 2017, DRUG DISCOV TODAY, V22, P1686, DOI 10.1016/j.drudis.2017.06.005.
   Becker A, 2018, AACR ANN M P.
   Bendell JC, 2016, J CLIN ONCOL, V15.
   Benjamin LE, 1998, DEVELOPMENT, V125, P1591.
   Boshuizen J, 2018, NAT MED, V24, P203, DOI 10.1038/nm.4472.
   Bray F, 2018, CA-CANCER J CLIN, V68, P394, DOI 10.3322/caac.21492.
   Buisseret L, 2018, ANN ONCOL, V29, P1056, DOI 10.1093/annonc/mdx730.
   Clynes RA, 2000, NAT MED, V6, P443, DOI 10.1038/74704.
   Coats S, 2019, CLIN CANCER RES, V25, P5441, DOI 10.1158/1078-0432.CCR-19-0272.
   Cobbold SP, 2010, IMMUNOL REV, V236, P203, DOI 10.1111/j.1600-065X.2010.00913.x.
   Dzionek A, 2000, J IMMUNOL, V165, P6037, DOI 10.4049/jimmunol.165.11.6037.
   Hirsch FR, 2017, LANCET, V389, P299, DOI 10.1016/S0140-6736(16)30958-8.
   Inoue Y, 2017, ONCOTARGET, V8, P8738, DOI 10.18632/oncotarget.14434.
   Jackute J, 2018, BMC IMMUNOL, V19, DOI 10.1186/s12865-018-0241-4.
   Jin DC, 2010, CANCER RES, V70, P2245, DOI 10.1158/0008-5472.CAN-09-3109.
   Li J, 2017, PALGR STUD INT EMERG, P73, DOI 10.1057/978-1-137-58003-0\_5.
   Loi S, 2013, P NATL ACAD SCI USA, V110, P11091, DOI 10.1073/pnas.1222251110.
   Lupia M, 2018, STEM CELL REP, V10, P1412, DOI 10.1016/j.stemcr.2018.02.009.
   Martin P, 2017, J CLIN ONCOL, V15.
   Mobasher M, 2019, J CLIN ONCOL, V37, DOI 10.1200/JCO.2019.37.15\_suppl.TPS2646.
   Morello S, 2017, J TRANSL MED, V15, DOI 10.1186/s12967-017-1348-8.
   Muller P, 2014, CANCER IMMUNOL RES, V2, P741, DOI 10.1158/2326-6066.CIR-13-0198.
   Oganesyan V, 2008, ACTA CRYSTALLOGR D, V64, P700, DOI 10.1107/S0907444908007877.
   Osmani L, 2018, SEMIN CANCER BIOL, V52, P103, DOI 10.1016/j.semcancer.2017.11.019.
   Piotrowska Z, 2015, CANCER DISCOV, V5, P713, DOI 10.1158/2159-8290.CD-15-0399.
   Ramapriyan R, 2019, PHARMACOL THERAPEUT, V195, P162, DOI 10.1016/j.pharmthera.2018.11.004.
   Reinhardt J, 2017, CANCER RES, V77, P4697, DOI 10.1158/0008-5472.CAN-17-0395.
   Rizvi H, 2018, J CLIN ONCOL, V36, P633, DOI 10.1200/JCO.2017.75.3384.
   Rizvi NA, 2015, SCIENCE, V348, P124, DOI 10.1126/science.aaa1348.
   Sachsenmeier KF, 2012, J BIOMOL SCREEN, V17, P993, DOI 10.1177/1087057112443987.
   Samanta D, 2018, P NATL ACAD SCI USA, V115, pE1239, DOI 10.1073/pnas.1718197115.
   Sharma P, 2017, CELL, V168, P707, DOI 10.1016/j.cell.2017.01.017.
   Silva-Vilches C, 2019, J INVEST DERMATOL, V139, P541, DOI 10.1016/j.jid.2018.10.016.
   Siu LL, 2018, CANC RES, V13.
   Stagg J, 2011, CANCER RES, V71, P2892, DOI 10.1158/0008-5472.CAN-10-4246.
   Streicher K, 2017, J CLIN ONCOL, V15.
   Thress KS, 2015, NAT MED, V21, P560, DOI 10.1038/nm.3854.
   Topalian SL, 2012, NEW ENGL J MED, V366, P2443, DOI 10.1056/NEJMoa1200690.
   Tumeh PC, 2014, NATURE, V515, P568, DOI 10.1038/nature13954.
   Turcotte M, 2017, CANCER RES, V77, P5652, DOI 10.1158/0008-5472.CAN-17-0707.
   Turcotte M, 2015, CANCER RES, V75, P4494, DOI 10.1158/0008-5472.CAN-14-3569.
   Wu XR, 2012, J SURG ONCOL, V106, P130, DOI 10.1002/jso.23056.
   Xu S, 2013, NEURO-ONCOLOGY, V15, P1160, DOI 10.1093/neuonc/not067.
   Young A, 2017, CANCER RES, V77, P4684, DOI 10.1158/0008-5472.CAN-17-0393.
   Yu K, 2019, MINERALS-BASEL, V9, DOI 10.3390/min9040242.
   Yu Y, 2015, ONCOL LETT, V9, P2485, DOI 10.3892/ol.2015.3138.
   Zukowska P, 2015, PHARMACOL REP, V67, P675, DOI 10.1016/j.pharep.2015.05.002.}},
Number-of-Cited-References = {{50}},
Times-Cited = {{3}},
Usage-Count-Last-180-days = {{4}},
Usage-Count-Since-2013 = {{10}},
Journal-ISO = {{Mol. Cancer Ther.}},
Doc-Delivery-Number = {{OP2KR}},
Web-of-Science-Index = {{Science Citation Index Expanded (SCI-EXPANDED)}},
Unique-ID = {{WOS:000587913900011}},
DA = {{2022-01-16}},
}

@article{ WOS:000613244600001,
Author = {Zhou, Yunxiang and Wang, Yali and Chen, Hailong and Xu, Yanyan and Luo,
   Yi and Deng, Yongchuan and Zhang, Jianmin and Shao, Anwen},
Title = {{Immuno-oncology: are TAM receptors in glioblastoma friends or foes?}},
Journal = {{CELL COMMUNICATION AND SIGNALING}},
Year = {{2021}},
Volume = {{19}},
Number = {{1}},
Month = {{JAN 28}},
Abstract = {{Tyro3, Axl, and Mertk (TAM) receptors are a subfamily of receptor
   tyrosine kinases. TAM receptors have been implicated in mediating
   efferocytosis, regulation of immune cells, secretion of inflammatory
   factors, and epithelial-to-mesenchymal transition in the tumor
   microenvironment, thereby serving as a critical player in tumor
   development and progression. The pro-carcinogenic role of TAM receptors
   has been widely confirmed, overexpression of TAM receptors is tied to
   tumor cells growth, metastasis, invasion and treatment resistance.
   Nonetheless, it is surprising to detect that inhibiting TAM signaling is
   not all beneficial in the tumor immune microenvironment. The absence of
   TAM receptors also affects anti-tumor immunity under certain conditions
   by modulating different immune cells, as the functional diversification
   of TAM signaling is closely related to tumor immunotherapy. Glioblastoma
   is the most prevalent and lethal primary brain tumor in adults. Although
   research regarding the crosstalk between TAM receptors and glioblastoma
   remains scarce, it appears likely that TAM receptors possess potential
   anti-tumor effects rather than portraying a total cancer-driving role in
   the context of glioblastoma. Accordingly, we doubt whether TAM receptors
   play a double-sided role in glioblastoma, and propose the Janus-faced
   TAM Hypothesis as a conceptual framework for comprehending the precise
   underlying mechanisms of TAMs. In this study, we aim to cast a spotlight
   on the potential multidirectional effects of TAM receptors in
   glioblastoma and provide a better understanding for TAM receptor-related
   targeted intervention.}},
Publisher = {{BMC}},
Address = {{CAMPUS, 4 CRINAN ST, LONDON N1 9XW, ENGLAND}},
Type = {{Review}},
Language = {{English}},
Affiliation = {{Deng, YC (Corresponding Author), Zhejiang Univ, Sch Med, Affiliated Hosp 2, Dept Surg Oncol, Hangzhou 310009, Peoples R China.
   Shao, AW (Corresponding Author), Zhejiang Univ, Sch Med, Affiliated Hosp 2, Dept Neurosurg, Hangzhou 310009, Peoples R China.
   Zhou, Yunxiang; Wang, Yali; Chen, Hailong; Deng, Yongchuan, Zhejiang Univ, Sch Med, Affiliated Hosp 2, Dept Surg Oncol, Hangzhou 310009, Peoples R China.
   Xu, Yanyan, Nanjing Med Univ, Sch Pharm, Nanjing 211126, Jiangsu, Peoples R China.
   Luo, Yi, Zhejiang Univ, Sch Med, Affiliated Hosp 2, Changxing Branch, Huzhou 313100, Zhejiang, Peoples R China.
   Zhang, Jianmin; Shao, Anwen, Zhejiang Univ, Sch Med, Affiliated Hosp 2, Dept Neurosurg, Hangzhou 310009, Peoples R China.}},
DOI = {{10.1186/s12964-020-00694-8}},
Article-Number = {{11}},
EISSN = {{1478-811X}},
Keywords = {{TAM receptors; Glioblastoma; Gas6; Efferocytosis; Immuno-oncology;
   Cancer immunotherapy; Tumor microenvironment; Janus-faced TAM hypothesis}},
Research-Areas = {{Cell Biology}},
Web-of-Science-Categories  = {{Cell Biology}},
Author-Email = {{dyc001@zju.edu.cn
   21118116@zju.edu.cn}},
ResearcherID-Numbers = {{Zhou, Yunxiang/AAK-7758-2020
   }},
ORCID-Numbers = {{Zhou, Yunxiang/0000-0003-1000-0330
   Shao, Anwen/0000-0001-9986-6290}},
Funding-Acknowledgement = {{National Natural Science Foundation of ChinaNational Natural Science
   Foundation of China (NSFC) {[}81701144, 81371433]; National Key Research
   and Development Program of China {[}2017YFC1308500]; Key Program of
   Science and Technology Development of Zhejiang {[}2017C03021]}},
Funding-Text = {{This work was funded by National Natural Science Foundation of China
   (81701144, 81371433), National Key Research and Development Program of
   China (2017YFC1308500), and Key Program of Science and Technology
   Development of Zhejiang (2017C03021).}},
Cited-References = {{Akalu YT, 2017, IMMUNOL REV, V276, P165, DOI 10.1111/imr.12522.
   Akitake-Kawano R, 2013, CARCINOGENESIS, V34, P1567, DOI 10.1093/carcin/bgt069.
   Aldape K, 2015, ACTA NEUROPATHOL, V129, P829, DOI 10.1007/s00401-015-1432-1.
   Ampie L, 2015, FRONT ONCOL, V5, DOI 10.3389/fonc.2015.00012.
   Aspelund A, 2015, J EXP MED, V212, P991, DOI 10.1084/jem.20142290.
   Auffinger B, 2013, ONCOTARGET, V4, P378, DOI 10.18632/oncotarget.937.
   Balca-Silva J, 2019, SEMIN CANCER BIOL, V58, P130, DOI 10.1016/j.semcancer.2018.09.007.
   Batash R, 2017, CURR MED CHEM, V24, P3002, DOI 10.2174/0929867324666170516123206.
   Ben-Batalla I, 2013, BLOOD, V122, P2443, DOI 10.1182/blood-2013-03-491431.
   Bosurgi L, 2017, SCIENCE, V356, P1072, DOI 10.1126/science.aai8132.
   Bosurgi L, 2013, P NATL ACAD SCI USA, V110, P13091, DOI 10.1073/pnas.1302507110.
   Brown TJ, 2016, JAMA ONCOL, V2, P1460, DOI 10.1001/jamaoncol.2016.1373.
   Burstyn-Cohen T, 2019, CELL COMMUN SIGNAL, V17, DOI 10.1186/s12964-019-0461-0.
   Cheng P, 2015, STEM CELL REP, V4, P899, DOI 10.1016/j.stemcr.2015.03.005.
   Cook RS, 2013, J CLIN INVEST, V123, P3231, DOI 10.1172/JCI67655.
   CROSIER PS, 1995, LEUKEMIA LYMPHOMA, V18, P443, DOI 10.3109/10428199509059643.
   De Vos J, 2001, BLOOD, V98, P771, DOI 10.1182/blood.V98.3.771.
   deCathelineau AM, 2003, ESSAYS BIOCHEM, V39, P105, DOI 10.1042/bse0390105.
   Demarest SJ, 2013, BIOCHEMISTRY-US, V52, P3102, DOI 10.1021/bi301588c.
   Desai K, 2019, TARGET ONCOL, V14, P375, DOI 10.1007/s11523-019-00655-3.
   Dong HD, 2002, NAT MED, V8, P793, DOI 10.1038/nm730.
   DUVALL E, 1985, IMMUNOLOGY, V56, P351.
   FADOK VA, 1992, J IMMUNOL, V148, P2207.
   Fadok VA, 2001, J IMMUNOL, V166, P6847, DOI 10.4049/jimmunol.166.11.6847.
   Fang LJ, 2013, NEURO-ONCOLOGY, V15, P1479, DOI 10.1093/neuonc/not110.
   Fraineau S, 2012, BLOOD, V120, P5073, DOI 10.1182/blood-2012-05-429183.
   Freeman GJ, 2000, J EXP MED, V192, P1027, DOI 10.1084/jem.192.7.1027.
   Gilbert MR, 2013, J CLIN ONCOL, V31, P4085, DOI 10.1200/JCO.2013.49.6968.
   Gould WR, 2005, J THROMB HAEMOST, V3, P733, DOI 10.1111/j.1538-7836.2005.01186.x.
   GRAHAM DK, 1994, CELL GROWTH DIFFER, V5, P647.
   Graham DK, 2014, NAT REV CANCER, V14, P769, DOI 10.1038/nrc3847.
   Hafizi S, 2006, FEBS J, V273, P5231, DOI 10.1111/j.1742-4658.2006.05529.x.
   Hamer PCDW, 2010, NEURO-ONCOLOGY, V12, P304, DOI 10.1093/neuonc/nop068.
   Han J, 2013, BIOCHEM BIOPH RES CO, V435, P493, DOI 10.1016/j.bbrc.2013.05.019.
   Hanahan D, 2011, CELL, V144, P646, DOI 10.1016/j.cell.2011.02.013.
   Haque A, 2011, PROG MOL BIOL TRANSL, V98, P187, DOI 10.1016/B978-0-12-385506-0.00005-3.
   Heimberger AB, 2011, NEURO-ONCOLOGY, V13, P3, DOI 10.1093/neuonc/noq169.
   Hilliard BA, 2014, ARTHRITIS RES THER, V16, DOI 10.1186/ar4517.
   Hubner M., 2020, NEUROONCOL ADV, V2, pvdaa047, DOI {[}10.1093/noajnl/vdaa047, DOI 10.1093/NOAJNL/VDAA047].
   Hugo W, 2016, CELL, V165, P35, DOI 10.1016/j.cell.2016.02.065.
   Hutterer M, 2008, CLIN CANCER RES, V14, P130, DOI 10.1158/1078-0432.CCR-07-0862.
   Iwai Y, 2002, P NATL ACAD SCI USA, V99, P12293, DOI 10.1073/pnas.192461099.
   JIA R, 1994, J BIOL CHEM, V269, P1839.
   Kasikara C, 2017, MOL CANCER RES, V15, P753, DOI 10.1158/1541-7786.MCR-16-0350.
   Keating AK, 2010, MOL CANCER THER, V9, P1298, DOI 10.1158/1535-7163.MCT-09-0707.
   Kim EL, 2020, CANCERS, V12, DOI 10.3390/cancers12020520.
   Knubel KH, 2014, ONCOTARGET, V5, P1338, DOI 10.18632/oncotarget.1793.
   Kumar S, 2017, IMMUNOL REV, V280, P149, DOI 10.1111/imr.12587.
   LAI C, 1994, ONCOGENE, V9, P2567.
   LAI C, 1991, NEURON, V6, P691, DOI 10.1016/0896-6273(91)90167-X.
   Lan ZD, 2000, BLOOD, V95, P633, DOI 10.1182/blood.V95.2.633.
   Lee EH, 2017, ONCOTARGET, V8, P20645, DOI 10.18632/oncotarget.15830.
   Lee E, 2018, SEMIN CANCER BIOL, V53, P201, DOI 10.1016/j.semcancer.2018.07.006.
   Lee-Sherick AB, 2016, ONCOGENE, V35, P6270, DOI 10.1038/onc.2016.295.
   Lee-Sherick AB, 2018, JCI INSIGHT, V3, DOI 10.1172/jci.insight.97941.
   Lemmon MA, 2010, CELL, V141, P1117, DOI 10.1016/j.cell.2010.06.011.
   Lew ED, 2014, ELIFE, V3, DOI 10.7554/eLife.03385.
   Li ZH, 2018, J HEMATOL ONCOL, V11, DOI 10.1186/s13045-018-0684-3.
   Lim M, 2018, NAT REV CLIN ONCOL, V15, P422, DOI 10.1038/s41571-018-0003-5.
   Linger RMA, 2008, ADV CANCER RES, V100, P35, DOI 10.1016/S0065-230X(08)00002-X.
   Linger RM, 2010, EXPERT OPIN THER TAR, V14, P1073, DOI 10.1517/14728222.2010.515980.
   Linz U, 2010, CANCER-AM CANCER SOC, V116, P1844, DOI 10.1002/cncr.24950.
   Liu J, 2013, EUR J MED CHEM, V65, P83, DOI 10.1016/j.ejmech.2013.03.035.
   Louis DN, 2007, ACTA NEUROPATHOL, V114, P97, DOI 10.1007/s00401-007-0243-4.
   Louveau A, 2015, NATURE, V523, P337, DOI 10.1038/nature14432.
   Lu QX, 1999, NATURE, V398, P723, DOI 10.1038/19554.
   Lu QX, 2001, SCIENCE, V293, P306, DOI 10.1126/science.1061663.
   Mantovani A, 2008, NATURE, V454, P436, DOI 10.1038/nature07205.
   Mantovani A, 2010, ANN MED, V42, P161, DOI 10.3109/07853890903405753.
   Martinho O, 2015, EXP CELL RES, V332, P1, DOI 10.1016/j.yexcr.2015.01.009.
   Martinho O, 2013, TRANSL ONCOL, V6, P187, DOI 10.1593/tlo.12400.
   Mat MFC, 2016, INT J ONCOL, V49, P2359, DOI 10.3892/ijo.2016.3755.
   Mauri DN, 1998, IMMUNITY, V8, P21, DOI 10.1016/S1074-7613(00)80455-0.
   MEDAWAR PB, 1948, BRIT J EXP PATHOL, V29, P58.
   Geraldo LHM, 2019, TRENDS CANCER, V5, P46, DOI 10.1016/j.trecan.2018.11.002.
   Myers KV, 2019, MOL CANCER, V18, DOI 10.1186/s12943-019-1022-2.
   Nagata S, 2018, ANNU REV IMMUNOL, V36, P489, DOI 10.1146/annurev-immunol-042617-053010.
   Nduom EK, 2015, NEURO-ONCOLOGY, V17, P9, DOI 10.1093/neuonc/nov151.
   Nguyen KQN, 2014, J BIOL CHEM, V289, P25737, DOI 10.1074/jbc.M114.570838.
   O'Donnell K, 1999, AM J PATHOL, V154, P1171, DOI 10.1016/S0002-9440(10)65369-2.
   OBRYAN JP, 1991, MOL CELL BIOL, V11, P5016, DOI 10.1128/MCB.11.10.5016.
   Old LJ, 1996, SCI AM, V275, P136, DOI 10.1038/scientificamerican0996-136.
   Onken J, 2017, ONCOTARGET, V8, P50403, DOI 10.18632/oncotarget.18468.
   Onken J, 2016, ONCOTARGET, V7, P9876, DOI 10.18632/oncotarget.7130.
   Ostrom QT, 2013, NEURO-ONCOLOGY, V15, P1, DOI 10.1093/neuonc/not151.
   Paolino M, 2016, CANCERS, V8, DOI 10.3390/cancers8100097.
   Paolino M, 2014, NATURE, V507, P508, DOI 10.1038/nature12998.
   Peeters MJW, 2020, CANCER IMMUNOL IMMUN, V69, P237, DOI 10.1007/s00262-019-02421-w.
   Pierce AM, 2014, BRAIN RES, V1542, P206, DOI 10.1016/j.brainres.2013.10.049.
   Png KJ, 2012, NATURE, V481, P190, DOI 10.1038/nature10661.
   Prieto AL, 2007, NEUROSCIENCE, V150, P319, DOI 10.1016/j.neuroscience.2007.09.047.
   Ravichandran KS, 2011, IMMUNITY, V35, P445, DOI 10.1016/j.immuni.2011.09.004.
   Recarte-Pelz P, 2013, ARTHRITIS RES THER, V15, DOI 10.1186/ar4199.
   Ribas A, 2018, SCIENCE, V359, P1350, DOI 10.1126/science.aar4060.
   Rogers AEJ, 2012, ONCOGENE, V31, P4171, DOI 10.1038/onc.2011.588.
   Rothlin CV, 2007, CELL, V131, P1124, DOI 10.1016/j.cell.2007.10.034.
   Rothlin CV, 2015, ANNU REV IMMUNOL, V33, P355, DOI 10.1146/annurev-immunol-032414-112103.
   Rothlin CV, 2010, CURR OPIN IMMUNOL, V22, P740, DOI 10.1016/j.coi.2010.10.001.
   Roy S, 2018, CANCER RES, V78, P5600, DOI 10.1158/0008-5472.CAN-18-0562.
   Sadahiro H, 2018, CANCER RES, V78, P3002, DOI 10.1158/0008-5472.CAN-17-2433.
   Sahebjam S, 2017, J NEURO-ONCOL, V134, P531, DOI 10.1007/s11060-017-2413-0.
   SCHULZ NT, 1995, MOL BRAIN RES, V28, P273, DOI 10.1016/0169-328X(94)00216-2.
   Seitz HM, 2007, J IMMUNOL, V178, P5635, DOI 10.4049/jimmunol.178.9.5635.
   Shafit-Zagardo B, 2018, PHARMACOL THERAPEUT, V188, P97, DOI 10.1016/j.pharmthera.2018.03.002.
   Shalapour S, 2015, J CLIN INVEST, V125, P3347, DOI 10.1172/JCI80007.
   Shao WH, 2009, CLIN IMMUNOL, V133, P138, DOI 10.1016/j.clim.2009.06.002.
   Shergalis A, 2018, PHARMACOL REV, V70, P412, DOI 10.1124/pr.117.014944.
   Shiozawa Y, 2010, NEOPLASIA, V12, P116, DOI 10.1593/neo.91384.
   Skinner HD, 2017, CLIN CANCER RES, V23, P2713, DOI 10.1158/1078-0432.CCR-16-2586.
   Skoda J, 2014, ONCOL REP, V31, P480, DOI 10.3892/or.2013.2864.
   STITT TN, 1995, CELL, V80, P661, DOI 10.1016/0092-8674(95)90520-0.
   Stoyanov GS, 2018, MED ONCOL, V35, DOI 10.1007/s12032-018-1083-x.
   Stoyanov George St, 2018, Folia Med (Plovdiv), V60, P48, DOI 10.1515/folmed-2017-0069.
   Stupp R, 2009, LANCET ONCOL, V10, P459, DOI 10.1016/S1470-2045(09)70025-7.
   Sufit A, 2016, PLOS ONE, V11, DOI 10.1371/journal.pone.0165107.
   Tamada K, 2000, NAT MED, V6, P283.
   Thompson RH, 2007, CLIN CANCER RES, V13, p709S, DOI 10.1158/1078-0432.CCR-06-1868.
   Tsou WI, 2014, J BIOL CHEM, V289, P25750, DOI 10.1074/jbc.M114.569020.
   Tworkoski KA, 2013, PIGM CELL MELANOMA R, V26, DOI 10.1111/pcmr.12110.
   Uribe DJ, 2017, PLOS ONE, V12, DOI 10.1371/journal.pone.0179979.
   Vajkoczy P, 2006, P NATL ACAD SCI USA, V103, P5799, DOI 10.1073/pnas.0510923103.
   van der Meer JHM, 2014, BLOOD, V123, P2460, DOI 10.1182/blood-2013-09-528752.
   Vergadi E, 2017, J IMMUNOL, V198, P1006, DOI 10.4049/jimmunol.1601515.
   Verma A, 2011, MOL CANCER THER, V10, P1763, DOI 10.1158/1535-7163.MCT-11-0116.
   Vouri M, 2015, ONCOTARGET, V6, P16183, DOI 10.18632/oncotarget.3952.
   Wang HB, 2017, ONCOIMMUNOLOGY, V6, DOI 10.1080/2162402X.2017.1327494.
   Wang HZ, 2005, J HISTOCHEM CYTOCHEM, V53, P1355, DOI 10.1369/jhc.5A6637.2005.
   Wang J, 2020, CNS NEUROSCI THER, V26, P777, DOI 10.1111/cns.13227.
   Wang Y, 2013, ONCOGENE, V32, P872, DOI 10.1038/onc.2012.104.
   Wang ZY, 2016, VIROL SIN, V31, P103, DOI 10.1007/s12250-016-3780-y.
   Weinger JG, 2009, AM J PATHOL, V175, P283, DOI 10.2353/ajpath.2009.080807.
   Weller M, 2017, LANCET ONCOL, V18, pE315, DOI 10.1016/S1470-2045(17)30194-8.
   Wen PY, 2008, NEW ENGL J MED, V359, P492, DOI 10.1056/NEJMra0708126.
   Werfel TA, 2018, SEMIN IMMUNOPATHOL, V40, P545, DOI 10.1007/s00281-018-0698-5.
   Wirsching Hans-Georg, 2016, Handb Clin Neurol, V134, P381, DOI 10.1016/B978-0-12-802997-8.00023-2.
   Wium M, 2018, CELLS-BASEL, V7, DOI 10.3390/cells7100166.
   Wu GL, 2017, CELL DEATH DIS, V8, DOI 10.1038/cddis.2017.113.
   Wu J, 2018, NEURO-ONCOLOGY, V20, P92, DOI 10.1093/neuonc/nox111.
   Yamamoto R, 2008, BLOOD, V111, P3220, DOI 10.1182/blood-2007-05-085159.
   Yang YP, 2015, J CLIN INVEST, V125, P3335, DOI 10.1172/JCI83871.
   Yao YH, 2020, FRONT MOL BIOSCI, V7, DOI 10.3389/fmolb.2020.00193.
   Yen SY, 2016, ONCOGENE, V35, P2156, DOI 10.1038/onc.2015.277.
   Yu P, 2004, NAT IMMUNOL, V5, P141, DOI 10.1038/ni1029.
   Zagorska A, 2014, NAT IMMUNOL, V15, P920, DOI 10.1038/ni.2986.
   Zhai YF, 1998, J CLIN INVEST, V102, P1142, DOI 10.1172/JCI3492.
   Zhang F, 2015, DRUG DES DEV THER, V9, P2089, DOI 10.2147/DDDT.S79592.
   Zhou YX, 2020, CELL COMMUN SIGNAL, V18, DOI 10.1186/s12964-020-00542-9.
   Zhu HQ, 2014, J IMMUNOL RES, V2014, DOI 10.1155/2014/431896.}},
Number-of-Cited-References = {{148}},
Times-Cited = {{1}},
Usage-Count-Last-180-days = {{3}},
Usage-Count-Since-2013 = {{15}},
Journal-ISO = {{Cell Commun. Signal.}},
Doc-Delivery-Number = {{QA1YI}},
Web-of-Science-Index = {{Science Citation Index Expanded (SCI-EXPANDED)}},
Unique-ID = {{WOS:000613244600001}},
OA = {{Green Published, gold}},
DA = {{2022-01-16}},
}

@article{ WOS:000278198400007,
Author = {Baker, Brandi J. and Park, Keun W. and Qin, Hongwei and Ma, Xiangyu and
   Benveniste, Etty N.},
Title = {{IL-27 Inhibits OSM-Mediated TNF-alpha and iNOS Gene Expression in
   Microglia}},
Journal = {{GLIA}},
Year = {{2010}},
Volume = {{58}},
Number = {{9}},
Pages = {{1082-1093}},
Month = {{JUL}},
Abstract = {{Elevated levels of Oncostatin M (OSM), an interleukin-6 family cytokine,
   have been observed in multiple sclerosis (MS), HIV-associated
   neurocognitive disorder (HAND), and glioblastoma (GBM); however, its
   effects within the CNS are not well understood. OSM regulates gene
   expression primarily by activating the JAK/STAT, NF-kappa B, and/or MAPK
   pathways, in a cell-type specific manner. In our studies, OSM induces
   the production of the proinflammatory cytokine tumor necrosis
   factor-alpha (TNF-alpha) and inducible nitric oxide synthase (iNOS) from
   microglia in an NF-kappa B-dependent manner. This expression also
   partially requires the intermediate production of TNF-alpha and
   subsequent NF-kappa B activation via TNF-R1. We also demonstrate that
   OSM-induced TNF-a production from microglia is neurotoxic. The IL-12
   family member, IL-27, suppresses OSM-mediated TNF-alpha and iNOS
   expression at the transcriptional level by inhibiting activation of the
   NF-kappa B pathway, and rescues the neurotoxicity induced by
   OSM-stimulated microglia. These studies are the first to demonstrate the
   proinflammatory effects of OSM in microglia, and also identify IL-27 as
   a novel inhibitor of inflammatory processes in these cells. (C) 2010
   Wiley-Liss, Inc.}},
Publisher = {{WILEY}},
Address = {{111 RIVER ST, HOBOKEN 07030-5774, NJ USA}},
Type = {{Article}},
Language = {{English}},
Affiliation = {{Benveniste, EN (Corresponding Author), Univ Alabama, Dept Cell Biol, 1900 Univ Blvd,THT 926A, Birmingham, AL 35294 USA.
   Baker, Brandi J.; Park, Keun W.; Qin, Hongwei; Ma, Xiangyu; Benveniste, Etty N., Univ Alabama, Dept Cell Biol, Birmingham, AL 35294 USA.}},
DOI = {{10.1002/glia.20989}},
ISSN = {{0894-1491}},
EISSN = {{1098-1136}},
Keywords = {{oncostatin M; interleukin-27; NF-kappa B; neuroinflammation;
   neurotoxicity}},
Keywords-Plus = {{TUMOR-NECROSIS-FACTOR; NF-KAPPA-B; NITRIC-OXIDE SYNTHASE; EXPERIMENTAL
   AUTOIMMUNE ENCEPHALOMYELITIS; ACTIVATED PROTEIN-KINASE;
   CENTRAL-NERVOUS-SYSTEM; ONCOSTATIN-M; T-CELLS; LYMPHOMONONUCLEAR CELLS;
   CYTOKINE SIGNALING-3}},
Research-Areas = {{Neurosciences \& Neurology}},
Web-of-Science-Categories  = {{Neurosciences}},
Author-Email = {{tika@uab.edu}},
Funding-Acknowledgement = {{National Institutes of HealthUnited States Department of Health \& Human
   ServicesNational Institutes of Health (NIH) - USA {[}NS-57563, NS-50665,
   T32-NS-48039]; National Multiple Sclerosis SocietyNational Multiple
   Sclerosis Society {[}CA1059-A-13, RG 3892]; China Scholarship
   CouncilChina Scholarship Council {[}2008622086]; NATIONAL INSTITUTE OF
   NEUROLOGICAL DISORDERS AND STROKEUnited States Department of Health \&
   Human ServicesNational Institutes of Health (NIH) - USANIH National
   Institute of Neurological Disorders \& Stroke (NINDS) {[}T32NS048039,
   R01NS057563, R01NS050665] Funding Source: NIH RePORTER}},
Funding-Text = {{Grant sponsor: National Institutes of Health; Grant numbers: NS-57563,
   NS-50665, T32-NS-48039; Grant sponsor: National Multiple Sclerosis
   Society; Grant number: CA1059-A-13; Grant sponsor: NMSS; Grant number:
   RG 3892; Grant sponsor: China Scholarship Council; Grant number:
   2008622086.}},
Cited-References = {{Aggarwal BB, 2003, NAT REV IMMUNOL, V3, P745, DOI 10.1038/nri1184.
   Allan SM, 2001, NAT REV NEUROSCI, V2, P734, DOI 10.1038/35094583.
   Arnett HA, 2001, NAT NEUROSCI, V4, P1116, DOI 10.1038/nn738.
   Ashburner BP, 2001, MOL CELL BIOL, V21, P7065, DOI 10.1128/MCB.21.20.7065-7077.2001.
   Atkinson GP, 2009, ONCOGENE, V28, P3735, DOI 10.1038/onc.2009.232.
   Awasthi A, 2007, NAT IMMUNOL, V8, P1380, DOI 10.1038/ni1541.
   Baker BJ, 2008, GLIA, V56, P1250, DOI 10.1002/glia.20694.
   Bal-Price A, 2001, J NEUROSCI, V21, P6480.
   Batten M, 2006, NAT IMMUNOL, V7, P929, DOI 10.1038/ni1375.
   Benveniste EN, 1995, FASEB J, V9, P1577, DOI 10.1096/fasebj.9.15.8529837.
   Boing I, 2006, CELL SIGNAL, V18, P50, DOI 10.1016/j.cellsig.2005.03.015.
   Cereda C, 2008, J NEUROIMMUNOL, V194, P123, DOI 10.1016/j.jneuroim.2007.10.028.
   Chen SH, 2004, CYTOKINE GROWTH F R, V15, P379, DOI 10.1016/j.cytogfr.2004.06.002.
   COLLART MA, 1990, MOL CELL BIOL, V10, P1498, DOI 10.1128/MCB.10.4.1498.
   Combs CK, 2001, J NEUROSCI, V21, P1179.
   D'Mello C, 2009, J NEUROSCI, V29, P2089, DOI 10.1523/JNEUROSCI.3567-08.2009.
   Ensoli F, 2002, MULT SCLER J, V8, P284, DOI 10.1191/1352458502ms817oa.
   Fitzgerald DC, 2007, NAT IMMUNOL, V8, P1372, DOI 10.1038/ni1540.
   Fitzgerald DC, 2007, J IMMUNOL, V179, P3268, DOI 10.4049/jimmunol.179.5.3268.
   Gavrilyuk V, 2001, J NEUROCHEM, V78, P129, DOI 10.1046/j.1471-4159.2001.00375.x.
   Halfter H, 1999, Mol Cell Biol Res Commun, V1, P109, DOI 10.1006/mcbr.1999.0117.
   He BP, 2002, J NEUROIMMUNOL, V128, P31, DOI 10.1016/S0165-5728(02)00141-8.
   He P, 2007, J CELL BIOL, V178, P829, DOI 10.1083/jcb.200705042.
   Hintzen C, 2008, J BIOL CHEM, V283, P19465, DOI 10.1074/jbc.M710157200.
   Kastl SP, 2008, ARTERIOSCL THROM VAS, V28, P498, DOI 10.1161/ATVBAHA.107.160580.
   Kawahara K, 2009, J NEUROIMMUNOL, V208, P70, DOI 10.1016/j.jneuroim.2009.01.007.
   Korhonen Riku, 2005, Current Drug Targets - Inflammation and Allergy, V4, P471, DOI 10.2174/1568010054526359.
   Korzus E, 1997, J BIOL CHEM, V272, P1188, DOI 10.1074/jbc.272.2.1188.
   Kuprash DV, 1999, J IMMUNOL, V162, P4045.
   Lambertsen KL, 2009, J NEUROSCI, V29, P1319, DOI 10.1523/JNEUROSCI.5505-08.2009.
   Lee SJ, 2007, J LEUKOCYTE BIOL, V82, P436, DOI 10.1189/jlb.1206739.
   Liang J, 2009, J BIOL CHEM, V284, P29383, DOI 10.1074/jbc.M109.024745.
   Mahtani KR, 2001, MOL CELL BIOL, V21, P6461, DOI 10.1128/MCB.21.9.6461-6469.2001.
   McCoy MK, 2008, MOL THER, V16, P1572, DOI 10.1038/mt.2008.146.
   Mccoy MK, 2006, J NEUROSCI, V26, P9365, DOI 10.1523/JNEUROSCI.1504-06.2006.
   Nadeau S, 2000, J NEUROSCI, V20, P3456, DOI 10.1523/JNEUROSCI.20-09-03456.2000.
   Nguyen VT, 2002, J BIOL CHEM, V277, P13796, DOI 10.1074/jbc.M111906200.
   Owaki T, 2006, J IMMUNOL, V176, P2773, DOI 10.4049/jimmunol.176.5.2773.
   Pacher P, 2007, PHYSIOL REV, V87, P315, DOI 10.1152/physrev.00029.2006.
   Peschon JJ, 1998, J IMMUNOL, V160, P943.
   Petrova TV, 1999, J BIOL CHEM, V274, P28823, DOI 10.1074/jbc.274.40.28823.
   Qin HW, 2006, J IMMUNOL, V177, P7761, DOI 10.4049/jimmunol.177.11.7761.
   Repovic P, 2003, ONCOGENE, V22, P8117, DOI 10.1038/sj.onc.1206922.
   Repovic P, 2002, J NEUROSCI, V22, P5334.
   Rivest S, 2009, NAT REV IMMUNOL, V9, P429, DOI 10.1038/nri2565.
   Rozen S, 2000, Methods Mol Biol, V132, P365.
   Ruprecht K, 2001, J NEUROPATH EXP NEUR, V60, P1087, DOI 10.1093/jnen/60.11.1087.
   Saha RN, 2006, ANTIOXID REDOX SIGN, V8, P929, DOI 10.1089/ars.2006.8.929.
   Schichl YM, 2009, J BIOL CHEM, V284, P29571, DOI 10.1074/jbc.M109.031237.
   SELMAJ K, 1995, J NEUROIMMUNOL, V56, P135, DOI 10.1016/0165-5728(94)00139-F.
   Sonobe Y, 2005, BRAIN RES, V1040, P202, DOI 10.1016/j.brainres.2005.01.100.
   Sriram K, 2007, J NEUROIMMUNE PHARM, V2, P140, DOI 10.1007/s11481-007-9070-6.
   Stumhofer JS, 2008, IMMUNOL LETT, V117, P123, DOI 10.1016/j.imlet.2008.01.011.
   Stumhofer JS, 2007, NAT IMMUNOL, V8, P1363, DOI 10.1038/ni1537.
   Takata F, 2008, NEUROSCI LETT, V441, P163, DOI 10.1016/j.neulet.2008.06.030.
   Vecchiet J, 2003, JAIDS-J ACQ IMM DEF, V32, P464, DOI 10.1097/00126334-200304010-00019.
   Vitvitsky V, 2006, J BIOL CHEM, V281, P35785, DOI 10.1074/jbc.M602799200.
   WEISSMAN BA, 2001, CURR PROTOC NEUROSCI, V5.
   Wen WY, 2006, NEUROSCI RES, V55, P87, DOI 10.1016/j.neures.2006.02.004.
   Wesemann DR, 2002, J IMMUNOL, V169, P2354, DOI 10.4049/jimmunol.169.5.2354.
   XIE QW, 1994, J BIOL CHEM, V269, P4705.
   Yoshida H, 2008, IMMUNOL REV, V226, P234, DOI 10.1111/j.1600-065X.2008.00710.x.
   Zhong HH, 1998, MOL CELL, V1, P661, DOI 10.1016/S1097-2765(00)80066-0.
   Zhong HH, 2002, MOL CELL, V9, P625, DOI 10.1016/S1097-2765(02)00477-X.}},
Number-of-Cited-References = {{64}},
Times-Cited = {{36}},
Usage-Count-Last-180-days = {{1}},
Usage-Count-Since-2013 = {{5}},
Journal-ISO = {{Glia}},
Doc-Delivery-Number = {{603HC}},
Web-of-Science-Index = {{Science Citation Index Expanded (SCI-EXPANDED)}},
Unique-ID = {{WOS:000278198400007}},
OA = {{Green Accepted}},
DA = {{2022-01-16}},
}

@article{ WOS:000300729900004,
Author = {Wu, Yu and Lu, Yao and Chen, Weiqiang and Fu, Jianping and Fan, Rong},
Title = {{In silico Experimentation of Glioma Microenvironment Development and
   Anti-tumor Therapy}},
Journal = {{PLOS COMPUTATIONAL BIOLOGY}},
Year = {{2012}},
Volume = {{8}},
Number = {{2}},
Month = {{FEB}},
Abstract = {{Tumor cells do not develop in isolation, but co-evolve with stromal
   cells and tumor-associated immune cells in a tumor microenvironment
   mediated by an array of soluble factors, forming a complex intercellular
   signaling network. Herein, we report an unbiased, generic model to
   integrate prior biochemical data and the constructed brain tumor
   microenvironment in silico as characterized by an intercellular
   signaling network comprising 5 types of cells, 15 cytokines, and 69
   signaling pathways. The results show that glioma develops through three
   distinct phases: pre-tumor, rapid expansion, and saturation. We designed
   a microglia depletion therapy and observed significant benefit for
   virtual patients treated at the early stages but strikingly no
   therapeutic efficacy at all when therapy was given at a slightly later
   stage. Cytokine combination therapy exhibits more focused and enhanced
   therapeutic response even when microglia depletion therapy already
   fails. It was further revealed that the optimal combination depends on
   the molecular profile of individual patients, suggesting the need for
   patient stratification and personalized treatment. These results,
   obtained solely by observing the in silico dynamics of the glioma
   microenvironment with no fitting to experimental/clinical data, reflect
   many characteristics of human glioma development and imply new venues
   for treating tumors via selective targeting of microenvironmental
   components.}},
Publisher = {{PUBLIC LIBRARY SCIENCE}},
Address = {{1160 BATTERY STREET, STE 100, SAN FRANCISCO, CA 94111 USA}},
Type = {{Article}},
Language = {{English}},
Affiliation = {{Wu, Y (Corresponding Author), Yale Univ, Dept Biomed Engn, New Haven, CT 06520 USA.
   Wu, Yu; Lu, Yao; Fan, Rong, Yale Univ, Dept Biomed Engn, New Haven, CT 06520 USA.
   Chen, Weiqiang; Fu, Jianping, Univ Michigan, Dept Mech Engn, Ann Arbor, MI 48109 USA.
   Fan, Rong, Yale Univ, Human \& Translat Immunol Program, New Haven, CT USA.
   Fan, Rong, Yale Univ, Yale Comprehens Canc Ctr, New Haven, CT USA.}},
DOI = {{10.1371/journal.pcbi.1002355}},
Article-Number = {{e1002355}},
ISSN = {{1553-734X}},
EISSN = {{1553-7358}},
Keywords-Plus = {{ENDOTHELIAL GROWTH-FACTOR; NECROSIS-FACTOR-ALPHA; CANCER STEM-CELLS;
   RECEPTOR EXPRESSION; TUMOR-GROWTH; TNF-ALPHA; MICROGLIA; ASTROCYTES;
   INDUCTION; MORPHOLOGY}},
Research-Areas = {{Biochemistry \& Molecular Biology; Mathematical \& Computational Biology}},
Web-of-Science-Categories  = {{Biochemical Research Methods; Mathematical \& Computational Biology}},
Author-Email = {{rong.fan@yale.edu}},
ResearcherID-Numbers = {{Chen, Weiqiang/G-6064-2011
   Fu, Jianping/C-9605-2009
   Wu, Yu/D-5460-2009
   Fu, Jianping/AAJ-7105-2020
   Fan, Rong/B-1613-2014
   Lu, Yao/Y-4983-2019}},
ORCID-Numbers = {{Chen, Weiqiang/0000-0002-9469-8328
   Fu, Jianping/0000-0001-9629-6739
   Wu, Yu/0000-0001-7066-6172
   Fu, Jianping/0000-0001-9629-6739
   Lu, Yao/0000-0002-2169-6479}},
Funding-Acknowledgement = {{US National Cancer InstituteUnited States Department of Health \& Human
   ServicesNational Institutes of Health (NIH) - USANIH National Cancer
   Institute (NCI) {[}NIH 4R00 CA136759-02]; US National Science
   FoundationNational Science Foundation (NSF) {[}CMMI 1129611];
   Bill\&Melinda Gates FoundationBill \& Melinda Gates Foundation; Anderson
   Postdoctoral Fellowship; NATIONAL CANCER INSTITUTEUnited States
   Department of Health \& Human ServicesNational Institutes of Health
   (NIH) - USANIH National Cancer Institute (NCI) {[}R00CA136759] Funding
   Source: NIH RePORTER}},
Funding-Text = {{This research was supported by the US National Cancer Institute Howard
   Temin Pathway to Independence Award (NIH 4R00 CA136759-02, PI: R. F.),
   the US National Science Foundation (CMMI 1129611) (PI: J.F.) and partly
   by the Bill\&Melinda Gates Foundation Grand Challenges Explorations
   Award (round 4 PI: R. F.). Y.W. is supported by the Anderson
   Postdoctoral Fellowship. The funders had no role in study design, data
   collection and analysis, decision to publish, or preparation of the
   manuscript.}},
Cited-References = {{ADACHI K, 1992, CANCER IMMUNOL IMMUN, V34, P370, DOI 10.1007/BF01741746.
   Anderson ARA, 2006, CELL, V127, P905, DOI 10.1016/j.cell.2006.09.042.
   Badie B, 2001, MICROSC RES TECHNIQ, V54, P106, DOI 10.1002/jemt.1125.
   Bao SD, 2006, CANCER RES, V66, P7843, DOI 10.1158/0008-5472.CAN-06-1010.
   Beier D, 2007, CANCER RES, V67, P4010, DOI 10.1158/0008-5472.CAN-06-4180.
   Bettinger I, 2002, ACTA NEUROPATHOL, V103, P351, DOI 10.1007/s00401-001-0472-x.
   CHUNG IY, 1990, J IMMUNOL, V144, P2999.
   Clarke Michael F, 2006, Cancer Res, V66, P9339, DOI 10.1158/0008-5472.CAN-06-3126.
   Das S, 2008, NAT CLIN PRACT NEURO, V4, P427, DOI 10.1038/ncpneuro0862.
   Edelman LB, 2010, WIRES SYST BIOL MED, V2, P438, DOI 10.1002/wsbm.75.
   Esteve PO, 2002, J BIOL CHEM, V277, P35150, DOI 10.1074/jbc.M108600200.
   Fan XL, 2007, SEMIN CANCER BIOL, V17, P214, DOI 10.1016/j.semcancer.2006.04.002.
   FONTANA A, 1982, J IMMUNOL, V129, P2413.
   Furnari FB, 2007, GENE DEV, V21, P2683, DOI 10.1101/gad.1596707.
   Galasso JM, 2000, EXP NEUROL, V161, P85, DOI 10.1006/exnr.1999.7249.
   GIULIAN D, 1986, J NEUROSCI, V6, P2163.
   Graeber MB, 2002, GLIA, V40, P252, DOI 10.1002/glia.10147.
   Hanahan D, 2011, CELL, V144, P646, DOI 10.1016/j.cell.2011.02.013.
   HATTEN ME, 1985, J CELL BIOL, V100, P384, DOI 10.1083/jcb.100.2.384.
   Holland EC, 1998, GENE DEV, V12, P3675, DOI 10.1101/gad.12.23.3675.
   Hu M, 2008, CURR OPIN GENET DEV, V18, P27, DOI 10.1016/j.gde.2007.12.006.
   Huang B, 2007, SCIENCE, V315, P81, DOI 10.1126/science.1133992.
   Huettner C, 1997, ANTICANCER RES, V17, P3217.
   Irish JM, 2006, NAT REV CANCER, V6, P146, DOI 10.1038/nrc1804.
   Iwasa Y, 2011, PLOS ONE, V6, DOI 10.1371/journal.pone.0017866.
   JELLINGER K, 1978, ACTA NEUROCHIR, V42, P5, DOI 10.1007/BF01406628.
   Joo KM, 2008, LAB INVEST, V88, P808, DOI 10.1038/labinvest.2008.57.
   Joyce JA, 2005, CANCER CELL, V7, P513, DOI 10.1016/j.ccr.2005.05.024.
   Karlou M, 2010, NAT REV UROL, V7, P494, DOI 10.1038/nrurol.2010.134.
   Kotecha N, 2008, CANCER CELL, V14, P335, DOI 10.1016/j.ccr.2008.08.014.
   LEE SC, 1993, J IMMUNOL, V150, P2659.
   Leung SY, 1997, ACTA NEUROPATHOL, V93, P518, DOI 10.1007/s004010050647.
   LOPES MBS, 1995, BRAIN TUMORS ENCY AP, P125.
   Ma C, 2011, NAT MED, V17, P738, DOI 10.1038/nm.2375.
   Marumoto T, 2009, NAT MED, V15, P110, DOI 10.1038/nm.1863.
   McKnight TR, 2007, J NEUROSURG, V106, P660, DOI 10.3171/jns.2007.106.4.660.
   Ogden AT, 2008, NEUROSURGERY, V62, P505, DOI 10.1227/01.neu.0000316019.28421.95.
   Paugh BS, 2009, J BIOL CHEM, V284, P3408, DOI 10.1074/jbc.M807170200.
   Platten M, 2003, ANN NEUROL, V54, P388, DOI 10.1002/ana.10679.
   Polyak K, 2009, TRENDS GENET, V25, P30, DOI 10.1016/j.tig.2008.10.012.
   Prat E, 2000, NEUROSCI LETT, V283, P177, DOI 10.1016/S0304-3940(00)00966-6.
   Quaranta V, 2008, SEMIN CANCER BIOL, V18, P338, DOI 10.1016/j.semcancer.2008.03.018.
   Roggendorf W, 1996, ACTA NEUROPATHOL, V92, P288, DOI 10.1007/s004010050520.
   Ryuto M, 1996, J BIOL CHEM, V271, P28220, DOI 10.1074/jbc.271.45.28220.
   Saijo Y, 2002, J IMMUNOL, V169, P469, DOI 10.4049/jimmunol.169.1.469.
   Sawyers CL, 2007, NAT MED, V13, P1144, DOI 10.1038/nm1007-1144.
   Schreiber H, 2010, SCIENCE, V330, P761, DOI 10.1126/science.1198345.
   Singh SK, 2004, NATURE, V432, P396, DOI 10.1038/nature03128.
   STOKER MGP, 1967, NATURE, V215, P171, DOI 10.1038/215171a0.
   Su ZD, 2009, PLOS ONE, V4, DOI 10.1371/journal.pone.0008141.
   SUNDERKOTTER C, 1994, J LEUKOCYTE BIOL, V55, P410, DOI 10.1002/jlb.55.3.410.
   TADA M, 1993, J NEURO-ONCOL, V17, P261, DOI 10.1007/BF01049981.
   Takano S, 1996, CANCER RES, V56, P2185.
   Tlsty TD, 2006, ANNU REV PATHOL-MECH, V1, P119, DOI 10.1146/annurev.pathol.1.110304.100224.
   Van Wagoner NJ, 1999, J NEUROSCI, V19, P5236.
   Voronov E, 2003, P NATL ACAD SCI USA, V100, P2645, DOI 10.1073/pnas.0437939100.
   Wang J, 2008, INT J CANCER, V122, P761, DOI 10.1002/ijc.23130.
   Watters JJ, 2005, J NEUROSCI RES, V81, P447, DOI 10.1002/jnr.20485.
   Weinberg RA, 2008, NAT GENET, V40, P494, DOI 10.1038/ng0508-494.
   Wu M, 2010, NATURE, V463, P545, DOI 10.1038/nature08702.
   Xie Q, 2008, J TRANSL MED, V6, DOI 10.1186/1479-5876-6-77.
   Xu B, 2006, CURR ANAL CHEM, V2, P67, DOI 10.2174/157341106775197402.
   YAMANAKA R, 1994, J NEURO-ONCOL, V21, P243, DOI 10.1007/BF01063773.}},
Number-of-Cited-References = {{63}},
Times-Cited = {{21}},
Usage-Count-Last-180-days = {{0}},
Usage-Count-Since-2013 = {{12}},
Journal-ISO = {{PLoS Comput. Biol.}},
Doc-Delivery-Number = {{898HA}},
Web-of-Science-Index = {{Science Citation Index Expanded (SCI-EXPANDED)}},
Unique-ID = {{WOS:000300729900004}},
OA = {{gold, Green Published, Green Submitted}},
DA = {{2022-01-16}},
}

@article{ WOS:000493086800008,
Author = {Guo, Xiaofan and Pan, Yuan and Gutmann, David H.},
Title = {{Genetic and genomic alterations differentially dictate low-grade glioma
   growth through cancer stem cell-specific chemokine recruitment of T
   cells and microglia}},
Journal = {{NEURO-ONCOLOGY}},
Year = {{2019}},
Volume = {{21}},
Number = {{10}},
Pages = {{1250-1262}},
Month = {{OCT}},
Abstract = {{Background. One of the clinical hallmarks of low-grade gliomas (LGGs)
   arising in children with the neurofibromatosis type 1 (NF1) cancer
   predisposition syndrome is significant clinical variability with respect
   to tumor growth, associated neurologic deficits, and response to
   therapy. Numerous factors could contribute to this clinical
   heterogeneity, including the tumor cell of origin, the specific germline
   NF1 gene mutation, and the coexistence of additional genomic
   alterations. Since human specimens are rarely acquired, and have proven
   difficult to maintain in vitro or as xenografts in vivo, we have
   developed a series of Nf1 mutant optic glioma mouse strains representing
   each of these contributing factors.
   Methods. Optic glioma stem cells (o-GSCs) were generated from this
   collection of Nf1 genetically engineered mice, and analyzed for their
   intrinsic growth properties, as well as the production of chemokines
   that could differentially attract T cells and microglia.
   Results. The observed differences in Nf1 optic glioma growth are not the
   result of cell autonomous growth properties of o-GSCs, but rather the
   unique patterns of o-GSC chemokine expression, which differentially
   attract T cells and microglia. This immune profile collectively dictates
   the levels of chemokine C-C ligand 5 (Ccl5) expression, the key stromal
   factor that drives murine Nf1 optic glioma growth.
   Conclusions. These findings reveal that genetic and genomic alterations
   create murine LGG biological heterogeneity through the differential
   recruitment of T cells and microglia by o-GSC-produced chemokines, which
   ultimately determine the expression of stromal factors that drive tumor
   growth.}},
Publisher = {{OXFORD UNIV PRESS INC}},
Address = {{JOURNALS DEPT, 2001 EVANS RD, CARY, NC 27513 USA}},
Type = {{Article}},
Language = {{English}},
Affiliation = {{Gutmann, DH (Corresponding Author), Washington Univ, Dept Neurol, Box 8111,660 South Euclid Ave, St Louis, MO 63110 USA.
   Guo, Xiaofan; Pan, Yuan; Gutmann, David H., Washington Univ, Dept Neurol, Sch Med, St Louis, MO 63110 USA.}},
DOI = {{10.1093/neuonc/noz080}},
ISSN = {{1522-8517}},
EISSN = {{1523-5866}},
Keywords = {{precision oncology; glioma stem cells; tumor microenvironment; chemokine}},
Keywords-Plus = {{MAPK PATHWAY ACTIVATION; PILOCYTIC ASTROCYTOMA; TUMOR; EXPRESSION;
   MOUSE; LYMPHOCYTES; SENESCENCE; MUTATIONS; FUSION; FGFR1}},
Research-Areas = {{Oncology; Neurosciences \& Neurology}},
Web-of-Science-Categories  = {{Oncology; Clinical Neurology}},
Author-Email = {{gutmannd@wustl.edu}},
ORCID-Numbers = {{Pan, Yuan/0000-0002-9465-8289}},
Funding-Acknowledgement = {{National Cancer InstituteUnited States Department of Health \& Human
   ServicesNational Institutes of Health (NIH) - USANIH National Cancer
   Institute (NCI) {[}1-R01-CA214146-01]; National Institute of
   Neurological Disorders and StrokeUnited States Department of Health \&
   Human ServicesNational Institutes of Health (NIH) - USANIH National
   Institute of Neurological Disorders \& Stroke (NINDS)
   {[}1-R35-NS07211-01, UL1-TR000448]; James S. McDonnell Foundation;
   NATIONAL CANCER INSTITUTEUnited States Department of Health \& Human
   ServicesNational Institutes of Health (NIH) - USANIH National Cancer
   Institute (NCI) {[}R01CA214146] Funding Source: NIH RePORTER; NATIONAL
   CENTER FOR ADVANCING TRANSLATIONAL SCIENCESUnited States Department of
   Health \& Human ServicesNational Institutes of Health (NIH) - USANIH
   National Center for Advancing Translational Sciences (NCATS)
   {[}UL1TR000448] Funding Source: NIH RePORTER; NATIONAL INSTITUTE OF
   NEUROLOGICAL DISORDERS AND STROKEUnited States Department of Health \&
   Human ServicesNational Institutes of Health (NIH) - USANIH National
   Institute of Neurological Disorders \& Stroke (NINDS) {[}R35NS097211]
   Funding Source: NIH RePORTER}},
Funding-Text = {{This work was funded by grants from the National Cancer Institute
   (1-R01-CA214146-01) and the National Institute of Neurological Disorders
   and Stroke (1-R35-NS07211-01) to D.H.G, as well as UL1-TR000448 (Hope
   Center Viral Vectors Core and the Genome Technology Access Center). Y.P.
   was supported by a fellowship grant from the James S. McDonnell
   Foundation.}},
Cited-References = {{Amankulor NM, 2017, GENE DEV, V31, P774, DOI 10.1101/gad.294991.116.
   Bajenaru ML, 2003, CANCER RES, V63, P8573.
   Becker AP, 2015, J NEUROPATH EXP NEUR, V74, P743, DOI 10.1097/NEN.0000000000000213.
   Bennett ML, 2016, P NATL ACAD SCI USA, V113, pE1738, DOI 10.1073/pnas.1525528113.
   Campen CJ, 2018, J CHILD NEUROL, V33, P73, DOI 10.1177/0883073817739509.
   Chen YH, 2015, CELL REP, V10, P1899, DOI 10.1016/j.celrep.2015.02.041.
   Daginakatte GC, 2007, HUM MOL GENET, V16, P1098, DOI 10.1093/hmg/ddm059.
   Feng X, 2015, ONCOTARGET, V6, P15077, DOI 10.18632/oncotarget.3730.
   Gutmann DH, 2000, NEUROPATH APPL NEURO, V26, P361, DOI 10.1046/j.1365-2990.2000.00258.x.
   Hambardzumyan D, 2016, NAT NEUROSCI, V19, P20, DOI 10.1038/nn.4185.
   Han S, 2014, BRIT J CANCER, V110, P2560, DOI 10.1038/bjc.2014.162.
   Hegedus B, 2008, CANCER RES, V68, P1520, DOI 10.1158/0008-5472.CAN-07-5916.
   Hu F, 2015, NEURO-ONCOLOGY, V17, P200, DOI 10.1093/neuonc/nou324.
   Jacob K, 2011, CLIN CANCER RES, V17, P4650, DOI 10.1158/1078-0432.CCR-11-0127.
   Jones DTW, 2008, CANCER RES, V68, P8673, DOI 10.1158/0008-5472.CAN-08-2097.
   Jones DTW, 2013, NAT GENET, V45, P927, DOI 10.1038/ng.2682.
   Kaul A, 2015, NEURO-ONCOLOGY, V17, P670, DOI 10.1093/neuonc/nou287.
   Liang KJ, 2009, INVEST OPHTH VIS SCI, V50, P4444, DOI 10.1167/iovs.08-3357.
   LISTERNICK R, 1994, J PEDIATR-US, V125, P63, DOI 10.1016/S0022-3476(94)70122-9.
   Orillac C, 2016, ACTA NEUROPATHOL COM, V4, DOI 10.1186/s40478-016-0361-0.
   Pan Y, 2018, GENE DEV, V32, P491, DOI 10.1101/gad.310797.117.
   Pan Y, 2017, ONCOTARGET, V8, P52474, DOI 10.18632/oncotarget.17193.
   Pong WW, 2013, ANN NEUROL, V73, P303, DOI 10.1002/ana.23813.
   Pyonteck SM, 2013, NAT MED, V19, P1264, DOI 10.1038/nm.3337.
   Quail DF, 2017, CANCER CELL, V31, P326, DOI 10.1016/j.ccell.2017.02.009.
   Raabe EH, 2011, CLIN CANCER RES, V17, P3590, DOI 10.1158/1078-0432.CCR-10-3349.
   Reinhardt A, 2018, ACTA NEUROPATHOL, V136, P273, DOI 10.1007/s00401-018-1837-8.
   Rodriguez FJ, 2019, BRAIN PATHOL, V29, P126, DOI 10.1111/bpa.12646.
   Rodriguez FJ, 2012, J NEUROPATH EXP NEUR, V71, P789, DOI 10.1097/NEN.0b013e3182656ef8.
   Sadahiro H, 2018, CANCER RES, V78, P3002, DOI 10.1158/0008-5472.CAN-17-2433.
   Sadighi Z, 2013, J CHILD NEUROL, V28, P625, DOI 10.1177/0883073813476141.
   Saederup N, 2010, PLOS ONE, V5, DOI 10.1371/journal.pone.0013693.
   Seoane J, 2014, J INTERN MED, V276, P41, DOI 10.1111/joim.12240.
   Shay T, 2013, TRENDS IMMUNOL, V34, P602, DOI 10.1016/j.it.2013.03.004.
   Solga AC, 2017, ONCOTARGET, V8, P47206, DOI 10.18632/oncotarget.17589.
   Solga AC, 2015, NEOPLASIA, V17, P776, DOI 10.1016/j.neo.2015.10.002.
   Toonen JA, 2016, HUM MOL GENET, V25, P1703, DOI 10.1093/hmg/ddw039.
   Vinnakota K, 2013, NEURO-ONCOLOGY, V15, P1457, DOI 10.1093/neuonc/not115.
   Yang I, 2011, J NEUROSURG, V115, P505, DOI 10.3171/2011.4.JNS101172.
   Yin YT, 2017, J NEUROINFLAMM, V14, DOI 10.1186/s12974-017-0993-4.
   Yzaguirre AD, 2015, ELIFE, V4, DOI 10.7554/eLife.07780.
   Zhang WG, 2018, CLIN NEUROL NEUROSUR, V168, P167, DOI 10.1016/j.clineuro.2018.02.044.
   Zhang Y, 2014, J NEUROSCI, V34, P11929, DOI {[}10.1523/JNEUROSCI.1860-14.2014, 10.11772/j.issn.1001-9081.2014.07.1929].}},
Number-of-Cited-References = {{43}},
Times-Cited = {{22}},
Usage-Count-Last-180-days = {{2}},
Usage-Count-Since-2013 = {{7}},
Journal-ISO = {{Neuro-Oncology}},
Doc-Delivery-Number = {{JH9KK}},
Web-of-Science-Index = {{Science Citation Index Expanded (SCI-EXPANDED)}},
Unique-ID = {{WOS:000493086800008}},
OA = {{Green Published}},
DA = {{2022-01-16}},
}

@article{ WOS:000275736700019,
Author = {Bumrungpert, Akkarach and Kalpravidh, Ruchaneekorn W. and Chuang,
   Chia-Chi and Overman, Angel and Martinez, Kristina and Kennedy, Arion
   and McIntosh, Michael},
Title = {{Xanthones from Mangosteen Inhibit Inflammation in Human Macrophages and
   in Human Adipocytes Exposed to Macrophage-Conditioned Media}},
Journal = {{JOURNAL OF NUTRITION}},
Year = {{2010}},
Volume = {{140}},
Number = {{4}},
Pages = {{842-847}},
Month = {{APR}},
Abstract = {{Obesity-associated inflammation is characterized by recruitment of
   macrophages (M Phi) into white adipose tissue (WAT) and production of
   inflammatory cytokines, leading to the development of insulin
   resistance. The xanthones, alpha- and gamma-mangostin (MG), are major
   bioactive compounds found in mangosteen that are reported to have
   antiinflammatory and antioxidant properties. Thus, we examined the
   efficacy of MG to prevent lipopolysaccharide (LPS)-mediated inflammation
   in human M Phi (differentiated U937 cells) and cross-talk with primary
   cultures of newly differentiated human adipocytes. We found that alpha-
   and gamma-MG attenuated LPS-induced expression of inflammatory genes,
   including tumor necrosis factor-alpha, interleukin-6, and interferon
   gamma-inducible protein-10 in a dose-dependent manner in MO. We also
   found that alpha- and gamma-MG attenuated LPS-activated
   mitogen-activated protein kinases (MAPK) and activator protein (AP)-1,
   but only gamma-MG reduced nuclear factor-kappa B (NF-kappa B). In
   addition, alpha- and gamma-MG attenuated LPS suppression of PPAR gamma
   gene expression in a close-dependent manner. Notably, the ability of M
   Phi-conditioned media to cause inflammation and insulin resistance in
   primary cultures of human adipocytes was attenuated by pretreating M Phi
   with gamma-MG. Taken together, these data demonstrate that MG attenuates
   LPS-mediated inflammation in M Phi and insulin resistance in adipocytes,
   possibly by preventing the activation of MAPK, NF-kappa B, and AP-1,
   which are central to inflammatory cytokine production in WAT. J. Nutr.
   140: 842-847, 2010.}},
Publisher = {{AMER SOC NUTRITION-ASN}},
Address = {{9650 ROCKVILLE PIKE, BETHESDA, MD 20814 USA}},
Type = {{Article}},
Language = {{English}},
Affiliation = {{McIntosh, M (Corresponding Author), Univ N Carolina, Dept Nutr, Greensboro, NC 27402 USA.
   Chuang, Chia-Chi; Overman, Angel; Martinez, Kristina; Kennedy, Arion; McIntosh, Michael, Univ N Carolina, Dept Nutr, Greensboro, NC 27402 USA.
   Kalpravidh, Ruchaneekorn W., Mahidol Univ, Siriraj Hosp, Fac Med, Dept Biochem, Bangkok 10700, Thailand.
   Bumrungpert, Akkarach, Mahidol Univ, Fac Publ Hlth, Dept Nutr, Bangkok 10400, Thailand.}},
DOI = {{10.3945/jn.109.120022}},
ISSN = {{0022-3166}},
EISSN = {{1541-6100}},
Keywords-Plus = {{ACTIVATED-RECEPTOR-GAMMA; RAT GLIOMA-CELLS; ADIPOSE-TISSUE;
   GARCINIA-MANGOSTANA; INSULIN-RESISTANCE; PPAR-GAMMA; KAPPA-B; OBESITY;
   LIPOPOLYSACCHARIDE; EXPRESSION}},
Research-Areas = {{Nutrition \& Dietetics}},
Web-of-Science-Categories  = {{Nutrition \& Dietetics}},
Author-Email = {{mkmcinto@uncg.edu}},
ORCID-Numbers = {{Key, Chia-Chi/0000-0003-0669-2936
   Martinez, Kristina/0000-0002-9676-0009}},
Funding-Acknowledgement = {{National Research Council of ThailandNational Research Council of
   Thailand (NRCT)}},
Funding-Text = {{Supported by grants from the National Research Council of Thailand.}},
Cited-References = {{Abe M, 2008, ARTERIOSCL THROM VAS, V28, P871, DOI 10.1161/ATVBAHA.107.160663.
   Bailey ST, 2005, NAT IMMUNOL, V6, P966, DOI 10.1038/ni1005-966.
   Balunas MJ, 2008, J NAT PROD, V71, P1161, DOI 10.1021/np8000255.
   Brown JM, 2004, J BIOL CHEM, V279, P26735, DOI 10.1074/jbc.M401766200.
   Brown JM, 2003, J LIPID RES, V44, P1287, DOI 10.1194/jlr.M300001-JLR200.
   Bumrungpert A, 2009, MOL NUTR FOOD RES, V53, pS54, DOI 10.1002/mnfr.200800260.
   Bumrungpert A, 2009, J NUTR, V139, P1185, DOI 10.3945/jn.109.106617.
   Cani PD, 2008, DIABETES, V57, P1470, DOI 10.2337/db07-1403.
   Chen LG, 2008, FOOD CHEM TOXICOL, V46, P688, DOI 10.1016/j.fct.2007.09.096.
   Cho HJ, 2008, J NUTR, V138, P17, DOI 10.1093/jn/138.1.17.
   Cottam DR, 2004, OBES SURG, V14, P589, DOI 10.1381/096089204323093345.
   Curat CA, 2006, DIABETOLOGIA, V49, P744, DOI 10.1007/s00125-006-0173-z.
   Eferl R, 2003, NAT REV CANCER, V3, P859, DOI 10.1038/nrc1209.
   Fantuzzi G, 2005, J ALLERGY CLIN IMMUN, V115, P911, DOI 10.1016/j.jaci.2005.02.023.
   Heilbronn LK, 2008, CURR PHARM DESIGN, V14, P1225, DOI 10.2174/138161208784246153.
   Hevener AL, 2007, J CLIN INVEST, V117, P1658, DOI 10.1172/JCI31561.
   Jung HA, 2006, J AGR FOOD CHEM, V54, P2077, DOI 10.1021/jf052649z.
   Kanda H, 2006, J CLIN INVEST, V116, P1494, DOI 10.1172/JCI26498.
   Kondo M, 2009, J AGR FOOD CHEM, V57, P8788, DOI 10.1021/jf901012f.
   Lumeng CN, 2007, AM J PHYSIOL-ENDOC M, V292, pE166, DOI 10.1152/ajpendo.00284.2006.
   MAHABUSARAKAM W, 1987, J NAT PROD, V50, P474, DOI 10.1021/np50051a021.
   Nakatani K, 2004, MOL PHARMACOL, V66, P667, DOI 10.1124/mol.104.002626.
   Nakatani K, 2002, BIOCHEM PHARMACOL, V63, P73, DOI 10.1016/S0006-2952(01)00810-3.
   Necela BM, 2008, IMMUNOLOGY, V125, P344, DOI 10.1111/j.1365-2567.2008.02849.x.
   Odegaard JI, 2007, NATURE, V447, P1116, DOI 10.1038/nature05894.
   Okamoto Y, 2008, CIRC RES, V102, P218, DOI 10.1161/CIRCRESAHA.107.164988.
   Pascual G, 2007, EXPERT OPIN THER TAR, V11, P1503, DOI 10.1517/14728222.11.11.1503.
   Pascual Gabriel, 2007, Novartis Found Symp, V286, P183.
   Permana PA, 2006, BIOCHEM BIOPH RES CO, V341, P507, DOI 10.1016/j.bbrc.2006.01.012.
   Permana PA, 2009, AM J PHYSIOL-ENDOC M, V296, pE1076, DOI 10.1152/ajpendo.91013.2008.
   Skurk T, 2005, ENDOCRINOLOGY, V146, P1006, DOI 10.1210/en.2004-0924.
   Takeda K, 2003, ANNU REV IMMUNOL, V21, P335, DOI 10.1146/annurev.immunol.21.120601.141126.
   Tilg H, 2006, NAT REV IMMUNOL, V6, P772, DOI 10.1038/nri1937.
   Trayhurn P, 2004, BRIT J NUTR, V92, P347, DOI 10.1079/BJN20041213.
   Turjanski AG, 2007, ONCOGENE, V26, P3240, DOI 10.1038/sj.onc.1210415.
   Udani JK, 2009, NUTR J, V8, DOI 10.1186/1475-2891-8-48.
   Wellen KE, 2005, J CLIN INVEST, V115, P1111, DOI 10.1172/JCI200525102.
   Wellen KE, 2003, J CLIN INVEST, V112, P1785, DOI 10.1172/JCI20514.}},
Number-of-Cited-References = {{38}},
Times-Cited = {{53}},
Usage-Count-Last-180-days = {{0}},
Usage-Count-Since-2013 = {{14}},
Journal-ISO = {{J. Nutr.}},
Doc-Delivery-Number = {{571FI}},
Web-of-Science-Index = {{Science Citation Index Expanded (SCI-EXPANDED)}},
Unique-ID = {{WOS:000275736700019}},
OA = {{Bronze}},
DA = {{2022-01-16}},
}

@article{ WOS:000530781800001,
Author = {Karakas, Didem and Ozpolat, Bulent},
Title = {{Eukaryotic elongation factor-2 kinase (eEF2K) signaling in tumor and
   microenvironment as a novel molecular target}},
Journal = {{JOURNAL OF MOLECULAR MEDICINE-JMM}},
Year = {{2020}},
Volume = {{98}},
Number = {{6}},
Pages = {{775-787}},
Month = {{JUN}},
Abstract = {{Eukaryotic elongation factor-2 kinase (eEF2K), an atypical member of
   alpha-kinase family, is highly overexpressed in breast, pancreatic,
   brain, and lung cancers, and associated with poor survival in patients.
   eEF2K promotes cell proliferation, survival, and aggressive tumor
   characteristics, leading to tumor growth and progression. While initial
   studies indicated that eEF2K acts as a negative regulator of protein
   synthesis by suppressing peptide elongation phase, later studies
   demonstrated that it has multiple functions and promotes cell cycle,
   angiogenesis, migration, and invasion as well as induction of
   epithelial-mesenchymal transition through induction of integrin beta 1,
   SRC/FAK, PI3K/AKT, cyclin D1, VEGF, ZEB1, Snail, and MMP-2. Under stress
   conditions such as hypoxia and metabolic distress, eEF2K is activated by
   several signaling pathways and slows down protein synthesis and helping
   cells to save energy and survive. In vivo therapeutic targeting of eEF2K
   by genetic methods inhibits tumor growth in various tumor models,
   validating it as a potential molecular target. Recent studies suggest
   that eEF2K plays a role in tumor microenvironment cells by monocyte
   chemoattractant protein-1 (MCP-1) and accumulation of tumor-associated
   macrophages. Due to its clinical significance and the pivotal role in
   tumorigenesis and progression, eEF2K is considered as an important
   therapeutic target in solid tumors. However, currently, there is no
   specific and potent inhibitor for translation into clinical studies.
   Here, we aim to systematically review current knowledge regarding eEF2K
   in tumor biology, microenvironment, and development of eEF2K targeted
   inhibitors and therapeutics.}},
Publisher = {{SPRINGER HEIDELBERG}},
Address = {{TIERGARTENSTRASSE 17, D-69121 HEIDELBERG, GERMANY}},
Type = {{Review}},
Language = {{English}},
Affiliation = {{Ozpolat, B (Corresponding Author), Univ Texas MD Anderson Canc Ctr, Dept Expt Therapeut, Houston, TX 77030 USA.
   Karakas, Didem, Istinye Univ, Dept Mol Biol \& Genet, Fac Arts \& Sci, Istanbul, Turkey.
   Ozpolat, Bulent, Univ Texas MD Anderson Canc Ctr, Dept Expt Therapeut, Houston, TX 77030 USA.}},
DOI = {{10.1007/s00109-020-01917-8}},
Early Access Date = {{MAY 2020}},
ISSN = {{0946-2716}},
EISSN = {{1432-1440}},
Keywords = {{eEF2K; Eukaryotic elongation factor-2 kinase; Gene regulation; Protein
   synthesis; Tumor microenvironment; Therapy}},
Keywords-Plus = {{HUMAN GLIOMA-CELLS; PROTEIN-SYNTHESIS; CANCER-CELLS; CROSS-TALK;
   PROMOTES PROLIFERATION; CRYSTAL-STRUCTURE; MULTIPLE INPUTS; FACTOR-II;
   AUTOPHAGY; PHOSPHORYLATION}},
Research-Areas = {{Genetics \& Heredity; Research \& Experimental Medicine}},
Web-of-Science-Categories  = {{Genetics \& Heredity; Medicine, Research \& Experimental}},
Author-Email = {{bozpolat@mdanderson.org}},
ResearcherID-Numbers = {{Karakas, Didem/L-6682-2018}},
ORCID-Numbers = {{Karakas, Didem/0000-0002-3781-6834}},
Cited-References = {{Akar U, 2007, MOL CANCER RES, V5, P241, DOI 10.1158/1541-7786.MCR-06-0229.
   Arora S, 2003, CANCER RES, V63, P6894.
   Ashour AA, 2014, J CELL MOL MED, V18, P2235, DOI 10.1111/jcmm.12361.
   Ashour AA, 2014, APOPTOSIS, V19, P241, DOI 10.1007/s10495-013-0927-2.
   Asik E, 2017, CANCER RES, V77, DOI 10.1158/1538-7445.AM2017-1125.
   Balkwill FR, 2012, J CELL SCI, V125, P5591, DOI 10.1242/jcs.116392.
   Bayraktar R, 2018, CLIN CANCER RES, V24, P4225, DOI 10.1158/1078-0432.CCR-17-1959.
   Bayraktar R, 2017, ONCOTARGET, V8, P11641, DOI 10.18632/oncotarget.14264.
   Bircan HA, 2018, LUNG CANCER, V124, P31, DOI 10.1016/j.lungcan.2018.07.027.
   Biswas SK, 2010, NAT IMMUNOL, V11, P889, DOI 10.1038/ni.1937.
   Browne GJ, 2004, J BIOL CHEM, V279, P12220, DOI 10.1074/jbc.M309773200.
   Calin GA, 2006, NAT REV CANCER, V6, P857, DOI 10.1038/nrc1997.
   Chen B, 2012, J TRANSL MED, V10, DOI 10.1186/1479-5876-10-228.
   Chen F, 2015, BMC MED, V13, DOI 10.1186/s12916-015-0278-7.
   Chen JH, 2009, ARTERIOSCL THROM VAS, V29, P92, DOI 10.1161/ATVBAHA.108.174599.
   Chen ZH, 2011, J BIOL CHEM, V286, P43951, DOI 10.1074/jbc.M111.301291.
   Cheng Y, 2013, AUTOPHAGY, V9, P208, DOI 10.4161/auto.22801.
   Cheng Y, 2011, CANCER RES, V71, P2654, DOI 10.1158/0008-5472.CAN-10-2889.
   Cho SI, 2000, BBA-GEN SUBJECTS, V1475, P207, DOI 10.1016/S0304-4165(00)00061-1.
   Connolly E, 2006, MOL CELL BIOL, V26, P3955, DOI 10.1128/MCB.26.10.3955-3965.2006.
   Davies SP, 2000, BIOCHEM J, V351, P95, DOI 10.1042/0264-6021:3510095.
   De Gassart A, 2016, EMBO REP, V17, P1471, DOI 10.15252/embr.201642194.
   Devkota AK, 2012, BIOCHEMISTRY-US, V51, P2100, DOI 10.1021/bi201787p.
   Diggle TA, 1999, FEBS LETT, V457, P189, DOI 10.1016/S0014-5793(99)01034-0.
   Diggle TA, 2001, BIOCHEM J, V353, P621, DOI 10.1042/0264-6021:3530621.
   Egan DF, 2011, AUTOPHAGY, V7, P645, DOI 10.4161/auto.7.6.15123.
   Esquela-Kerscher A, 2006, NAT REV CANCER, V6, P259, DOI 10.1038/nrc1840.
   Faller WJ, 2015, NATURE, V517, P497, DOI 10.1038/nature13896.
   Fang WB, 2016, ONCOTARGET, V7, P49349, DOI 10.18632/oncotarget.9885.
   Filomeni G, 2015, CELL DEATH DIFFER, V22, P377, DOI 10.1038/cdd.2014.150.
   GSCHWENDT M, 1994, BIOCHEM BIOPH RES CO, V199, P93, DOI 10.1006/bbrc.1994.1199.
   GSCHWENDT M, 1994, FEBS LETT, V338, P85, DOI 10.1016/0014-5793(94)80121-5.
   Guo YZ, 2018, EUR J MED CHEM, V143, P402, DOI 10.1016/j.ejmech.2017.11.065.
   Hamurcu Z, 2018, J CANCER RES CLIN, V144, P415, DOI 10.1007/s00432-017-2557-5.
   Hamurcu Z, 2016, ONCOTARGET, V7, P16619, DOI 10.18632/oncotarget.7672.
   Hanahan D, 2012, CANCER CELL, V21, P309, DOI 10.1016/j.ccr.2012.02.022.
   Hardie DG, 2016, TRENDS CELL BIOL, V26, P190, DOI 10.1016/j.tcb.2015.10.013.
   Hardie DG, 2014, ANNU REV NUTR, V34, P31, DOI 10.1146/annurev-nutr-071812-161148.
   He CC, 2009, ANNU REV GENET, V43, P67, DOI 10.1146/annurev-genet-102808-114910.
   Heberle AM, 2015, MOL CELL ONCOL, V2, DOI 10.4161/23723548.2014.970489.
   Hori H, 2002, BIOORGAN MED CHEM, V10, P3257, DOI 10.1016/S0968-0896(02)00160-8.
   Huang L, 2015, AM J CANCER RES, V5, P2756.
   Hui LL, 2015, CANCER LETT, V368, P7, DOI 10.1016/j.canlet.2015.07.039.
   Jewell JL, 2013, TRENDS BIOCHEM SCI, V38, P233, DOI 10.1016/j.tibs.2013.01.004.
   Jobling P, 2015, CANCER RES, V75, P1777, DOI 10.1158/0008-5472.CAN-14-3180.
   Johanns M, 2017, CELL SIGNAL, V36, P212, DOI 10.1016/j.cellsig.2017.05.010.
   Kameshima Satoshi, 2016, Biochem Biophys Rep, V7, P218, DOI 10.1016/j.bbrep.2016.06.018.
   Kanter JE, 2017, CIRC RES, V121, P1109, DOI 10.1161/CIRCRESAHA.117.311973.
   Karakas D, 2018, 25 BIENN C EUR ASS C, DOI {[}10.1136/esmoopen-2018-EACR25.803, DOI 10.1136/ESMOOPEN-2018-EACR25.803].
   Kayahara M, 2007, PANCREAS, V35, P218, DOI 10.1097/mpa.0b013e3180619677.
   Kenney JW, 2016, J NEUROCHEM, V136, P276, DOI 10.1111/jnc.13407.
   Kenney Justin W., 2014, Advances in Biological Regulation, V55, P15, DOI 10.1016/j.jbior.2014.04.003.
   Kim J, 2011, NAT CELL BIOL, V13, P132, DOI 10.1038/ncb2152.
   Kitamura T, 2015, J EXP MED, V212, P1043, DOI 10.1084/jem.20141836.
   Kong M, 2009, MOL CELL, V36, P51, DOI 10.1016/j.molcel.2009.09.025.
   Laplante M, 2012, CELL, V149, P274, DOI 10.1016/j.cell.2012.03.017.
   Lazarus MB, 2017, CELL SIGNAL, V29, P78, DOI 10.1016/j.cellsig.2016.10.006.
   Lee K, 2016, STRUCTURE, V24, P1441, DOI 10.1016/j.str.2016.06.015.
   Leprivier G, 2013, CELL, V153, P1064, DOI 10.1016/j.cell.2013.04.055.
   Li LY, 2010, PROTEIN CELL, V1, P702, DOI 10.1007/s13238-010-0102-2.
   Li S, 2013, ONCOL LETT, V5, P1101, DOI 10.3892/ol.2013.1168.
   Lindqvist LM, 2018, CURR OPIN GENET DEV, V48, P104, DOI 10.1016/j.gde.2017.11.003.
   Liu R, 2016, ACTA PHARMACOL SIN, V37, P285, DOI 10.1038/aps.2015.123.
   Lockman JW, 2010, BIOORG MED CHEM LETT, V20, P2283, DOI 10.1016/j.bmcl.2010.02.005.
   Lu J, 2005, NATURE, V435, P834, DOI 10.1038/nature03702.
   MANTOVANI A, 1992, IMMUNOL TODAY, V13, P265, DOI 10.1016/0167-5699(92)90008-U.
   Mantovani A, 2017, NAT REV CLIN ONCOL, V14, P399, DOI 10.1038/nrclinonc.2016.217.
   Mihaylova MM, 2011, NAT CELL BIOL, V13, P1016, DOI 10.1038/ncb2329.
   MITCHELL BS, 1994, EUR J CANCER, V30A, P1100, DOI 10.1016/0959-8049(94)90465-0.
   Mitchem JB, 2013, CANCER RES, V73, P1128, DOI 10.1158/0008-5472.CAN-12-2731.
   Moore CE, 2014, MOL CELL BIOL, V34, P2294, DOI 10.1128/MCB.00388-14.
   Moore CEJ, 2016, CELL SIGNAL, V28, P284, DOI 10.1016/j.cellsig.2016.01.005.
   Moore CEJ, 2015, MOL CELL BIOL, V35, P1788, DOI 10.1128/MCB.01457-14.
   Naito Y, 2017, CELL MOL LIFE SCI, V74, P697, DOI 10.1007/s00018-016-2346-3.
   Neri D, 2011, NAT REV DRUG DISCOV, V10, P767, DOI 10.1038/nrd3554.
   Pigott CR, 2012, BIOCHEM J, V442, P105, DOI 10.1042/BJ20111536.
   Pillai RS, 2005, RNA, V11, P1753, DOI 10.1261/rna.2248605.
   Pinto JA, 2017, SCI REP-UK, V7, DOI 10.1038/s41598-017-01207-3.
   Proud CG, 2015, BIOCHEM SOC T, V43, P328, DOI 10.1042/BST20140323.
   Proud CG, 2013, BIOCHEM SOC T, V41, P923, DOI 10.1042/BST20130036.
   Quail DF, 2013, NAT MED, V19, P1423, DOI 10.1038/nm.3394.
   Rabanal-Ruiz Y, 2017, ESSAYS BIOCHEM, V61, P565, DOI 10.1042/EBC20170027.
   Redpath NT, 1996, EMBO J, V15, P2291, DOI 10.1002/j.1460-2075.1996.tb00582.x.
   Reid MA, 2013, MOL CELL, V50, P200, DOI 10.1016/j.molcel.2013.02.008.
   Ruys SPD, 2012, BIOCHEM J, V442, P681, DOI 10.1042/BJ20111530.
   RYAZANOV AG, 1988, NATURE, V334, P170, DOI 10.1038/334170a0.
   RYAZANOV AG, 1987, FEBS LETT, V214, P331, DOI 10.1016/0014-5793(87)80081-9.
   Ryazanov AG, 1999, CURR BIOL, V9, pR43, DOI 10.1016/S0960-9822(99)80006-2.
   Schwarzenbach H, 2014, NAT REV CLIN ONCOL, V11, P145, DOI 10.1038/nrclinonc.2014.5.
   Seifert P, 2002, VIRCHOWS ARCH, V440, P291, DOI 10.1007/s004280100496.
   Seifert P, 2002, AM J OPHTHALMOL, V133, P711, DOI 10.1016/S0002-9394(02)01329-6.
   Shi QQ, 2016, ONCOL LETT, V11, P1474, DOI 10.3892/ol.2015.4072.
   Shimobayashi M, 2016, CELL RES, V26, P7, DOI 10.1038/cr.2015.146.
   Shimobayashi M, 2014, NAT REV MOL CELL BIO, V15, P155, DOI 10.1038/nrm3757.
   Sun DJ, 2018, CELL PROLIFERAT, V51, DOI 10.1111/cpr.12402.
   Tavares CDJ, 2012, BIOCHEMISTRY-US, V51, P2232, DOI 10.1021/bi201788e.
   Tavernarakis N, 2013, MOL CELLULAR BIOL AG.
   Tekedereli I, 2012, PLOS ONE, V7, DOI 10.1371/journal.pone.0041171.
   Tian WJ, 2016, CANCER SCI, V107, P882, DOI 10.1111/cas.12964.
   Ventura S, 2002, PHARMACOL THERAPEUT, V94, P93, DOI 10.1016/S0163-7258(02)00174-2.
   Wang H, 2014, INT J CLIN EXP PATHO, V7, P3876.
   Wang XM, 2001, EMBO J, V20, P4370, DOI 10.1093/emboj/20.16.4370.
   Wang XM, 2017, CANCERS, V9, DOI 10.3390/cancers9120162.
   Wang XM, 2014, MOL CELL BIOL, V34, P4088, DOI 10.1128/MCB.01035-14.
   Williams CB, 2016, NPJ BREAST CANCER, V2, DOI 10.1038/npjbcancer.2015.25.
   Witz IP, 2008, ADV CANCER RES, V100, P203, DOI 10.1016/S0065-230X(08)00007-9.
   Wu H, 2006, CANCER RES, V66, P3015, DOI 10.1158/0008-5472.CAN-05-1554.
   Wu H, 2009, CANCER RES, V69, P2453, DOI 10.1158/0008-5472.CAN-08-2872.
   Xie CM, 2014, AUTOPHAGY, V10, P1495, DOI 10.4161/auto.29164.
   Xie JL, 2018, INT J CANCER, V142, P1865, DOI 10.1002/ijc.31210.
   Xie JL, 2015, MOL CELL BIOL, V35, P1805, DOI 10.1128/MCB.00012-15.
   Xu J, 2012, CRIT REV FOOD SCI, V52, P373, DOI 10.1080/10408398.2010.500245.
   Xu ZB, 2016, BMC CANCER, V16, DOI 10.1186/s12885-016-2288-z.
   Yamaguchi H, 2001, MOL CELL, V7, P1047, DOI 10.1016/S1097-2765(01)00256-8.
   Ye QL, 2010, SCI SIGNAL, V3, DOI 10.1126/scisignal.2000525.
   Zhang P, 2014, CAN J CARDIOL, V30, P1684, DOI 10.1016/j.cjca.2014.09.019.
   Zhang Y, 2011, BIOCHEM BIOPH RES CO, V414, P129, DOI 10.1016/j.bbrc.2011.09.038.
   Zhou Y, 2020, INT J CANCER, V146, P1383, DOI 10.1002/ijc.32560.
   Zhu HC, 2017, RADIOTHER ONCOL, V124, P439, DOI 10.1016/j.radonc.2017.04.001.
   Zona S, 2014, BBA-GENE REGUL MECH, V1839, P1316, DOI 10.1016/j.bbagrm.2014.09.016.}},
Number-of-Cited-References = {{120}},
Times-Cited = {{7}},
Usage-Count-Last-180-days = {{2}},
Usage-Count-Since-2013 = {{7}},
Journal-ISO = {{J. Mol. Med.}},
Doc-Delivery-Number = {{LY5LU}},
Web-of-Science-Index = {{Science Citation Index Expanded (SCI-EXPANDED)}},
Unique-ID = {{WOS:000530781800001}},
DA = {{2022-01-16}},
}

@article{ WOS:000247636100001,
Author = {Kumar, Pabbisetty Sudheer and Shiras, Anjali and Das, Gowry and Jagtap,
   Jayashree C. and Prasad, Vandna and Shastry, Padma},
Title = {{Differential expression and role of p21(cip/waf1) and p27(kip1) in
   TNF-alpha-induced inhibition of proliferation in human glioma cells}},
Journal = {{MOLECULAR CANCER}},
Year = {{2007}},
Volume = {{6}},
Month = {{JUN 12}},
Abstract = {{Background: The role of TNF-alpha in affecting the fate of tumors is
   controversial, while some studies have reported apoptotic or necrotic
   effects of TNF-alpha, others provide evidence that endogenous TNF-alpha
   promotes growth and development of tumors. Understanding the
   mechanism(s) of TNF-alpha mediated growth arrest will be important in
   unraveling the contribution of tissue associated macrophages in tumor
   resistance. The aim of this study was to investigate the role of Cyclin
   Dependent Kinase Inhibitors ( CDKI) - p21(cip/waf1) and p(27kip1) in
   TNF-alpha mediated responses in context with p53 and activation of
   NF-kappa B and Akt pathways. The study was done with human glioma cell
   lines -LN-18 and LN-229 cells, using monolayer cultures and
   Multicellular Spheroids (MCS) as in vitro models.
   Results: TNF-alpha induced inhibition of proliferation and enhanced the
   expression of p21(cip/waf1) and p27(kip1) in LN-18 cells. p21 was
   induced on exposure to TNF-alpha, localized exclusively in the nucleus
   and functioned as an inhibitor of cell cycle but not as an antiapoptotic
   protein. In contrast, p27 was constitutively expressed, localized
   predominantly in the cytoplasm and was not involved in arrest of
   proliferation. Our data using I kappa B alpha mutant LN-18 cells and
   PI3K/Akt inhibitor-LY294002 revealed that the expression of p21 is
   regulated by NF-kappa B. Loss of I kappa B alpha function in LN-229
   cells ( p53 positive) did not influence TNF-alpha induced accumulation
   of pp53 ( Ser-20 p53) suggesting that p53 was not down stream of
   NF-kappa B. Spheroidogenesis enhanced p27 expression and p21 induced by
   TNF-alpha was significantly increased in the MCS compared to monolayers.
   Conclusion: This study demarcates the functional roles for
   CDKIs-p21(cip/waf1) and p27(kip1) during TNF-alpha stimulated responses
   in LN-18 glioma cells. Our findings provide evidence that
   TNF-alpha-induced p21 might be regulated by NF-kappa B or p53
   independently. p21 functions as an inhibitor of cell proliferation and
   does not have a direct role in rendering the cells resistant to
   TNF-alpha mediated cytotoxicity.}},
Publisher = {{BMC}},
Address = {{CAMPUS, 4 CRINAN ST, LONDON N1 9XW, ENGLAND}},
Type = {{Article}},
Language = {{English}},
Affiliation = {{Shastry, P (Corresponding Author), NCCS, Natl Ctr Cell Sci, Pune 411007, Maharashtra, India.
   NCCS, Natl Ctr Cell Sci, Pune 411007, Maharashtra, India.}},
DOI = {{10.1186/1476-4598-6-42}},
Article-Number = {{42}},
ISSN = {{1476-4598}},
Keywords-Plus = {{TUMOR-NECROSIS-FACTOR; NF-KAPPA-B; DEPENDENT KINASE INHIBITORS;
   BREAST-CANCER; INDUCED APOPTOSIS; CDK INHIBITOR; CYCLE ARREST;
   DNA-DAMAGE; IN-VITRO; MULTICELLULAR SPHEROIDS}},
Research-Areas = {{Biochemistry \& Molecular Biology; Oncology}},
Web-of-Science-Categories  = {{Biochemistry \& Molecular Biology; Oncology}},
Author-Email = {{sudheercool@hotmail.com
   anjalishiras@nccs.res.in
   gowrydas@gmail.com
   jcjagtap@nccs.res.in
   prasadvandna7@gmail.com
   padma@nccs.res.in}},
ResearcherID-Numbers = {{Pabbisetty, Sudheer K/H-3338-2019}},
ORCID-Numbers = {{Pabbisetty, Sudheer K/0000-0001-7490-1352}},
Cited-References = {{Alleyne CH, 1999, INT J ONCOL, V14, P1111.
   Anto RJ, 2003, J BIOL CHEM, V278, P25490, DOI 10.1074/jbc.M301790200.
   Badie B, 2001, MICROSC RES TECHNIQ, V54, P106, DOI 10.1002/jemt.1125.
   Barnes A, 2003, J PATHOL, V201, P451, DOI 10.1002/path.1464.
   Blain SW, 2002, NAT MED, V8, P1076, DOI 10.1038/nm1002-1076.
   Cai ZZ, 1997, J BIOL CHEM, V272, P96.
   Cayrol C, 1998, ONCOGENE, V16, P311, DOI 10.1038/sj.onc.1201543.
   Chang NS, 2002, J BIOL CHEM, V277, P10323, DOI 10.1074/jbc.M106607200.
   Cheng MG, 1999, EMBO J, V18, P1571, DOI 10.1093/emboj/18.6.1571.
   DANFORTH DN, 1993, J ENDOCRINOL, V138, P517, DOI 10.1677/joe.0.1380517.
   Demidenko ZN, 2004, CANCER RES, V64, P3653, DOI 10.1158/0008-5472.CAN-04-0204.
   Drane P, 2002, CELL DEATH DIFFER, V9, P527, DOI 10.1038/sj.cdd.4400983.
   DREWINKO B, 1981, CANCER RES, V41, P2328.
   Gartel AL, 2005, LEUKEMIA RES, V29, P1237, DOI 10.1016/j.leukres.2005.04.023.
   Gartel AL, 2002, MOL CANCER THER, V1, P639.
   Gartel AL, 1996, EXP CELL RES, V227, P171, DOI 10.1006/excr.1996.0264.
   Gartel AL, 2005, CANCER RES, V65, P3980, DOI 10.1158/0008-5472.CAN-04-3995.
   Glaser T, 2001, ONCOGENE, V20, P4757, DOI 10.1038/sj.onc.1204498.
   GOEDDEL DV, 1986, COLD SPRING HARB SYM, V51, P597, DOI 10.1101/SQB.1986.051.01.072.
   Haas-Kogan D, 1998, CURR BIOL, V8, P1195, DOI 10.1016/S0960-9822(07)00493-9.
   Hamilton G, 1998, CANCER LETT, V131, P29, DOI 10.1016/S0304-3835(98)00198-0.
   Hellin AC, 2000, J PHARMACOL EXP THER, V295, P870.
   Jabbur JR, 2000, ONCOGENE, V19, P6203, DOI 10.1038/sj.onc.1204017.
   Javelaud D, 2000, ONCOGENE, V19, P61, DOI 10.1038/sj.onc.1203246.
   JEOUNG DI, 1995, J BIOL CHEM, V270, P18367, DOI 10.1074/jbc.270.31.18367.
   Jirstrom K, 2003, BRIT J CANCER, V89, P1920, DOI 10.1038/sj.bjc.6601398.
   JUNG JM, 1995, ONCOGENE, V11, P2021.
   Kleihues P, 2002, J NEUROPATH EXP NEUR, V61, P215, DOI 10.1093/jnen/61.3.215.
   Kunz-Schughart LA, 1998, INT J EXP PATHOL, V79, P1, DOI 10.1046/j.1365-2613.1998.00051.x.
   LaRue KEA, 1998, CANCER RES, V58, P1305.
   Ledgerwood EC, 1999, LAB INVEST, V79, P1041.
   Li Y, 2002, J BIOL CHEM, V277, P11352, DOI 10.1074/jbc.M109062200.
   Moore PA, 1999, SCIENCE, V285, P260, DOI 10.1126/science.285.5425.260.
   MORGAN DO, 1995, NATURE, V374, P131, DOI 10.1038/374131a0.
   MuellerKlieser W, 1997, AM J PHYSIOL-CELL PH, V273, pC1109, DOI 10.1152/ajpcell.1997.273.4.C1109.
   Naumann U, 1998, ONCOGENE, V17, P1567, DOI 10.1038/sj.onc.1202071.
   Ozes ON, 1999, NATURE, V401, P82.
   Pennington KN, 2001, MOL CELL BIOL, V21, P1930, DOI 10.1128/MCB.21.6.1930-1941.2001.
   POLYAK K, 1994, GENE DEV, V8, P9, DOI 10.1101/gad.8.1.9.
   RUGGIERO V, 1987, J IMMUNOL, V138, P2711.
   Schumm K, 2006, EMBO J, V25, P4820, DOI 10.1038/sj.emboj.7601343.
   Sherr CJ, 1996, SCIENCE, V274, P1672, DOI 10.1126/science.274.5293.1672.
   Sherr CJ, 1999, GENE DEV, V13, P1501, DOI 10.1101/gad.13.12.1501.
   Shieh SY, 1999, EMBO J, V18, P1815, DOI 10.1093/emboj/18.7.1815.
   Slingerland J, 2000, J CELL PHYSIOL, V183, P10, DOI 10.1002/(SICI)1097-4652(200004)183:1<10::AID-JCP2>3.3.CO;2-9.
   Spirin KS, 1996, CANCER RES, V56, P2400.
   ST CB, 1996, NAT MED, V2, P1204.
   Steegenga WT, 1996, J MOL BIOL, V263, P103, DOI 10.1006/jmbi.1996.0560.
   SUGARMAN BJ, 1985, SCIENCE, V230, P943, DOI 10.1126/science.3933111.
   SUTHERLAND RM, 1988, AM J CLIN ONCOL-CANC, V11, P253, DOI 10.1097/00000421-198806000-00004.
   Unger T, 1999, EMBO J, V18, P1805, DOI 10.1093/emboj/18.7.1805.
   VANDENABEELE P, 1995, TRENDS CELL BIOL, V5, P392, DOI 10.1016/S0962-8924(00)89088-1.
   Viglietto G, 2002, NAT MED, V8, P1136, DOI 10.1038/nm762.
   Villeneuve J, 2005, CANCER RES, V65, P3928, DOI 10.1158/0008-5472.CAN-04-3612.
   Weller M, 1995, BRAIN RES REV, V21, P128, DOI 10.1016/0165-0173(95)00010-0.
   WIEDENMANN B, 1989, J CANCER RES CLIN, V115, P189, DOI 10.1007/BF00397922.
   Wilson J, 2002, SEMIN CANCER BIOL, V12, P113, DOI 10.1006/scbi.2001.0419.
   Xie HL, 2004, WORLD J GASTROENTERO, V10, P1125.
   Yamamoto M, 2000, ANTICANCER RES, V20, P611.
   Yu C, 2000, J NEUROIMMUNOL, V108, P2, DOI 10.1016/S0165-5728(99)00278-7.
   Zhou BHP, 2001, NAT CELL BIOL, V3, P245, DOI 10.1038/35060032.}},
Number-of-Cited-References = {{61}},
Times-Cited = {{15}},
Usage-Count-Last-180-days = {{0}},
Usage-Count-Since-2013 = {{2}},
Journal-ISO = {{Mol. Cancer}},
Doc-Delivery-Number = {{184JA}},
Web-of-Science-Index = {{Science Citation Index Expanded (SCI-EXPANDED)}},
Unique-ID = {{WOS:000247636100001}},
OA = {{Green Published, gold}},
DA = {{2022-01-16}},
}

@article{ WOS:000713878600001,
Author = {Lv, Minghe and Luo, Lumeng and Chen, Xue},
Title = {{The landscape of prognostic and immunological role of myosin light chain
   9 (MYL9) in human tumors}},
Journal = {{IMMUNITY INFLAMMATION AND DISEASE}},
Abstract = {{Introduction: Recent studies have shown that myosin light chain 9 (MYL9)
   plays a vital role in immune infiltration, tumor invasion, and
   metastasis; however, the prognostic and immunological role of MYL9 has
   not been reported. The purpose of this study was to explore the
   potential prognostic and immunological roles of MYL9 in human cancers by
   public datasets mainly including the cancer genome atlas (TCGA) and Gene
   expression omnibus.
   Methods: The expression pattern and prognostic value of MYL9 were
   analyzed across multiple public datasets in different cancer. The
   correlations between MYL9 expression and immune infiltration among
   multiple cancers were analyzed by using the TIMER2.0. The MYL9-related
   gene enrichment analysis was implemented by mainly using KEGG and GO
   datasets.
   Results: MYL9 was lowly expressed in most cancers, such as breast
   cancer, lung adenocarcinoma and squamous cell carcinoma, and stomach
   adenocarcinoma; but it was highly expressed in several cancers, such as
   cholangiocarcinoma, head and neck squamous cell carcinoma, and liver
   hepatocellular carcinoma. Furthermore, MYL9 expression was distinctively
   associated with prognosis in adrenocortical carcinoma, colon
   adenocarcinoma, brain glioma, lung cancer, ovarian cancer, gastric
   cancer, breast cancer, blood cancer, and prostate cancer patients. The
   expressions of MYL9 were significantly associated with the infiltration
   of cancer-associated fibroblasts, B cell, CD8(+)T cell, CD4(+)T cell,
   macrophage, neutrophil, dendritic cell in different tumors as well as
   immune markers. In addition, we found that the functional mechanisms of
   MYL9 involved muscle contraction and focal adhesion.
   Conclusion: MYL9 can serve as a prognostic signature in pan-cancer and
   is associated with immune infiltration. This pan-cancer study is the
   first to show a relatively comprehensive understanding of the prognostic
   and immunological roles of MYL9 across different cancers.}},
Publisher = {{WILEY}},
Address = {{111 RIVER ST, HOBOKEN 07030-5774, NJ USA}},
Type = {{Article; Early Access}},
Language = {{English}},
Affiliation = {{Chen, X (Corresponding Author), Fudan Univ, Shanghai Med Coll, Dept Oncol, Shanghai 200032, Peoples R China.
   Lv, Minghe; Luo, Lumeng; Chen, Xue, Fudan Univ, Shanghai Med Coll, Dept Oncol, Shanghai 200032, Peoples R China.}},
DOI = {{10.1002/iid3.557}},
Early Access Date = {{NOV 2021}},
EISSN = {{2050-4527}},
Keywords = {{cancer; immune infiltration; MYL9; prognosis}},
Keywords-Plus = {{EXPRESSION; ADHESION}},
Research-Areas = {{Immunology}},
Web-of-Science-Categories  = {{Immunology}},
Author-Email = {{xuechen17@fudan.edu.cn}},
Cited-References = {{Barrett T, 2013, NUCLEIC ACIDS RES, V41, pD991, DOI 10.1093/nar/gks1193.
   Berg JS, 2001, MOL BIOL CELL, V12, P780, DOI 10.1091/mbc.12.4.780.
   Blum A, 2018, CELL, V173, P530, DOI 10.1016/j.cell.2018.03.059.
   Cermak V, 2010, CELL MOL LIFE SCI, V67, P3557, DOI 10.1007/s00018-010-0395-6.
   Chen XM, 2019, NAT REV DRUG DISCOV, V18, P99, DOI 10.1038/s41573-018-0004-1.
   Clough E, 2016, METHODS MOL BIOL, V1418, P93, DOI 10.1007/978-1-4939-3578-9\_5.
   Conti MA, 2008, J CELL SCI, V121, P11, DOI 10.1242/jcs.007112.
   Fridman WH, 2011, CURR TOP MICROBIOL, V344, P1, DOI 10.1007/82\_2010\_46.
   Gilles L, 2009, BLOOD, V114, P4221, DOI 10.1182/blood-2009-03-209932.
   Jurmeister S, 2012, MOL CELL BIOL, V32, P633, DOI 10.1128/MCB.06212-11.
   Kimura MY, 2019, SEMIN IMMUNOPATHOL, V41, P349, DOI 10.1007/s00281-019-00734-7.
   Krendel M, 2005, PHYSIOLOGY, V20, P239, DOI 10.1152/physiol.00014.2005.
   Lu Q, 2014, ACCOUNTS CHEM RES, V47, P3061, DOI 10.1021/ar500216z.
   Medjkane S, 2009, NAT CELL BIOL, V11, P257, DOI 10.1038/ncb1833.
   Nevitt C, 2018, BIOCHEM J, V475, P3201, DOI 10.1042/BCJ20180638.
   Newell-Litwa KA, 2015, DIS MODEL MECH, V8, P1495, DOI 10.1242/dmm.022103.
   Sandquist JC, 2006, J BIOL CHEM, V281, P35873, DOI 10.1074/jbc.M605343200.
   Steven A, 2018, BREAST CARE, V13, P16, DOI 10.1159/000486585.
   Sturge J, 2006, J CELL BIOL, V175, P337, DOI 10.1083/jcb.200602125.
   Tan X, 2014, TUMOR BIOL, V35, P12189, DOI 10.1007/s13277-014-2527-3.
   Vicente-Manzanares M, 2009, NAT REV MOL CELL BIO, V10, P778, DOI 10.1038/nrm2786.
   Wang ZN, 2016, METHODS MOL BIOL, V1418, P111, DOI 10.1007/978-1-4939-3578-9\_6.
   Yan Z, 2012, ONCOL REP, V28, P1036, DOI 10.3892/or.2012.1891.}},
Number-of-Cited-References = {{23}},
Times-Cited = {{0}},
Usage-Count-Last-180-days = {{2}},
Usage-Count-Since-2013 = {{2}},
Journal-ISO = {{IMMUN. INFLAMM. DIS.}},
Doc-Delivery-Number = {{WQ5TN}},
Web-of-Science-Index = {{Science Citation Index Expanded (SCI-EXPANDED)}},
Unique-ID = {{WOS:000713878600001}},
OA = {{gold}},
DA = {{2022-01-16}},
}

@article{ WOS:000573758500030,
Author = {Shono, Kenji and Yamaguchi, Izumi and Mizobuchi, Yoshifumi and Kagusa,
   Hiroshi and Sumi, Akiko and Fujihara, Toshitaka and Nakajima, Kohei and
   Kitazato, Keiko T. and Matsuzaki, Kazuhito and Saya, Hideyuki and
   Takagi, Yasushi},
Title = {{Downregulation of the CCL2/CCR2 and CXCL10/CXCR3 axes contributes to
   antitumor effects in a mouse model of malignant glioma}},
Journal = {{SCIENTIFIC REPORTS}},
Year = {{2020}},
Volume = {{10}},
Number = {{1}},
Month = {{SEP 17}},
Abstract = {{Glioblastoma multiforme involves glioma stem cells (GSCs) that are
   resistant to various therapeutic approaches. Here, we studied the
   importance of paracrine signaling in the glioma microenvironment by
   focusing on the celecoxib-mediated role of chemokines C-C motif ligand 2
   (CCL2), C-X-C ligand 10 (CXCL10), and their receptors, CCR2 and CXCR3,
   in GSCs and a GSC-bearing malignant glioma model. C57BL/6 mice were
   injected with orthotopic GSCs intracranially and divided into groups
   administered either 10 or 30 mg/kg celecoxib, or saline to examine the
   antitumor effects associated with chemokine expression. In GSCs, we
   analyzed cell viability and expression of chemokines and their receptors
   in the presence/absence of celecoxib. In the malignant glioma model,
   celecoxib exhibited antitumor effects in a dose dependent manner and
   decreased protein and mRNA levels of Ccl2 and CxcL10 and Cxcr3 but not
   of Ccr2. CCL2 and CXCL10 co-localized with Nestin(+) stem cells, CD16(+)
   or CD163(+) macrophages and Iba-1(+) microglia. In GSCs, celecoxib
   inhibited Ccl2 and Cxcr3 expression in a nuclear factor-kappa
   B-dependent manner but not Ccr2 and CxcL10. Moreover, Ccl2 silencing
   resulted in decreased GSC viability. These results suggest that
   celecoxib-mediated regulation of the CCL2/CCR2 and CXCL10/ CXCR3 axes
   may partially contribute to glioma-specific antitumor effects.}},
Publisher = {{NATURE RESEARCH}},
Address = {{HEIDELBERGER PLATZ 3, BERLIN, 14197, GERMANY}},
Type = {{Article}},
Language = {{English}},
Affiliation = {{Mizobuchi, Y (Corresponding Author), Tokushima Univ, Grad Sch Biomed Sci, Dept Neurosurg, 3-18-15 Kuramoto Cho, Tokushima 7708503, Japan.
   Shono, Kenji; Yamaguchi, Izumi; Mizobuchi, Yoshifumi; Kagusa, Hiroshi; Sumi, Akiko; Fujihara, Toshitaka; Nakajima, Kohei; Kitazato, Keiko T.; Matsuzaki, Kazuhito; Takagi, Yasushi, Tokushima Univ, Grad Sch Biomed Sci, Dept Neurosurg, 3-18-15 Kuramoto Cho, Tokushima 7708503, Japan.
   Saya, Hideyuki, Keio Univ, Sch Med, Inst Adv Med Res, Div Gene Regulat,Shinjuku Ku, Tokyo 1608582, Japan.}},
DOI = {{10.1038/s41598-020-71857-3}},
Article-Number = {{15286}},
ISSN = {{2045-2322}},
Keywords-Plus = {{T-CELLS; EXPRESSION; PATHWAY; BLOCKING; RECRUITMENT; APOPTOSIS;
   MIGRATION; CANCER}},
Research-Areas = {{Science \& Technology - Other Topics}},
Web-of-Science-Categories  = {{Multidisciplinary Sciences}},
Author-Email = {{y.mizobuchi1203@gmail.com}},
ORCID-Numbers = {{Saya, Hideyuki/0000-0001-6610-1902}},
Funding-Acknowledgement = {{Japan Society for the Promotion of Science (JSPS) KAKENHIMinistry of
   Education, Culture, Sports, Science and Technology, Japan (MEXT)Japan
   Society for the Promotion of ScienceGrants-in-Aid for Scientific
   Research (KAKENHI) {[}JP25462264]; JSPS KAKENHIMinistry of Education,
   Culture, Sports, Science and Technology, Japan (MEXT)Japan Society for
   the Promotion of ScienceGrants-in-Aid for Scientific Research (KAKENHI)
   {[}JP26861153]}},
Funding-Text = {{We thank Emiko Nishikawa for excellent technical assistance. This work
   was supported by a Grant-in-Aid for Scientific Research {[}Japan Society
   for the Promotion of Science (JSPS) KAKENHI, Grant number JP25462264]
   and a Grant-in-Aid for Young Scientists (B) (JSPS KAKENHI Grant number
   JP26861153).}},
Cited-References = {{Annovazzi L, 2018, ONCOL LETT, V15, P998, DOI 10.3892/ol.2017.7386.
   Bonapace L, 2014, NATURE, V515, DOI 10.1038/nature13862.
   Chang AL, 2016, CANCER RES, V76, P5671, DOI 10.1158/0008-5472.CAN-16-0144.
   Fujita M, 2011, CANCER RES, V71, P2664, DOI 10.1158/0008-5472.CAN-10-3055.
   Grosch S, 2006, JNCI-J NATL CANCER I, V98, P736, DOI 10.1093/jnci/djj206.
   Honeth G, 2006, EXP CELL RES, V312, P1265, DOI 10.1016/j.yexcr.2005.12.018.
   Huang B, 2007, CANCER LETT, V252, P86, DOI 10.1016/j.canlet.2006.12.012.
   Jagadeesh S, 2006, BIOCHEM BIOPH RES CO, V347, P774, DOI 10.1016/j.bbrc.2006.06.172.
   Jordan JT, 2008, CANCER IMMUNOL IMMUN, V57, P123, DOI 10.1007/s00262-007-0336-x.
   Jung Y, 2018, CELL PHYSIOL BIOCHEM, V48, P1332, DOI 10.1159/000492092.
   Kern MA, 2006, CANCER RES, V66, P7059, DOI 10.1158/0008-5472.CAN-06-0325.
   Kurtova AV, 2015, NATURE, V517, P209, DOI 10.1038/nature14034.
   Lim SY, 2016, ONCOTARGET, V7, P28697, DOI 10.18632/oncotarget.7376.
   Liu ML, 2011, ONCOL LETT, V2, P583, DOI 10.3892/ol.2011.300.
   Maru SV, 2008, J NEUROIMMUNOL, V199, P35, DOI 10.1016/j.jneuroim.2008.04.029.
   Ren Y, 2018, Zhonghua Gan Zang Bing Za Zhi, V26, P508, DOI 10.3760/cma.j.issn.1007-3418.2018.07.006.
   Sampetrean O, 2011, NEOPLASIA, V13, P784, DOI 10.1593/neo.11624.
   Sareddy GR, 2013, NEUROCHEM RES, V38, P2313, DOI 10.1007/s11064-013-1142-9.
   Sato A, 2017, J NEURO-ONCOL, V132, P231, DOI 10.1007/s11060-017-2380-5.
   Shono T, 2001, CANCER RES, V61, P4375.
   Stupp R, 2009, N ENGL J MED, V352, P987.
   Szulzewsky F, 2015, PLOS ONE, V10, DOI 10.1371/journal.pone.0116644.
   TAKESHIMA H, 1994, J NEUROSURG, V80, P1056, DOI 10.3171/jns.1994.80.6.1056.
   Teng KY, 2017, MOL CANCER THER, V16, P312, DOI 10.1158/1535-7163.MCT-16-0124.
   Thomas TM, 2017, CANCER LETT, V408, P174, DOI 10.1016/j.canlet.2017.07.014.
   Urra S, 2018, ONCOTARGET, V9, P2445, DOI 10.18632/oncotarget.23502.
   Ushio A, 2018, J CELL BIOCHEM, V119, P5734, DOI 10.1002/jcb.26757.
   Wei ZY, 2019, FRONT NEUROSCI-SWITZ, V13, DOI 10.3389/fnins.2019.00361.
   Xia JB, 2016, CYTOKINE, V81, P63, DOI 10.1016/j.cyto.2016.02.007.
   Xu KM, 2014, ONCOTARGET, V5, P1241, DOI 10.18632/oncotarget.1370.
   Xue NN, 2017, SCI REP-UK, V7, DOI 10.1038/srep39011.
   Zanotto-Filho A, 2017, CANCER LETT, V390, P176, DOI 10.1016/j.canlet.2016.12.015.
   Zhang K, 2017, CANCER RES, V77, P2534, DOI 10.1158/0008-5472.CAN-16-1887.}},
Number-of-Cited-References = {{33}},
Times-Cited = {{10}},
Usage-Count-Last-180-days = {{0}},
Usage-Count-Since-2013 = {{2}},
Journal-ISO = {{Sci Rep}},
Doc-Delivery-Number = {{NU6NF}},
Web-of-Science-Index = {{Science Citation Index Expanded (SCI-EXPANDED)}},
Unique-ID = {{WOS:000573758500030}},
OA = {{Green Published, gold}},
DA = {{2022-01-16}},
}

@article{ WOS:000349364300035,
Author = {Tagliamonte, Maria and Petrizzo, Annacarmen and Tornesello, Maria Lina
   and Buonaguro, Franco M. and Buonaguro, Luigi},
Title = {{Antigen-specific vaccines for cancer treatment}},
Journal = {{HUMAN VACCINES \& IMMUNOTHERAPEUTICS}},
Year = {{2014}},
Volume = {{10}},
Number = {{11}},
Pages = {{3332-3346}},
Month = {{NOV}},
Abstract = {{Vaccines targeting pathogens are generally effective and protective
   because based on foreign non-self antigens which are extremely potent in
   eliciting an immune response. On the contrary, efficacy of therapeutic
   cancer vaccines is still disappointing. One of the major reasons for
   such poor outcome, among others, is the difficulty of identifying
   tumor-specific target antigens which should be unique to the tumors or,
   at least, overexpressed on the tumors as compared to normal cells.
   Indeed, this is the only option to overcome the peripheral immune
   tolerance and elicit a non toxic immune response. New and more potent
   strategies are now available to identify specific tumor-associated
   antigens for development of cancer vaccine approaches aiming at
   eliciting targeted anti-tumor cellular responses. In the last years this
   aspect has been addressed and many therapeutic vaccination strategies
   based on either whole tumor cells or specific antigens have been and are
   being currently evaluated in clinical trials. This review summarizes the
   current state of cancer vaccines, mainly focusing on antigen-specific
   approaches.}},
Publisher = {{TAYLOR \& FRANCIS INC}},
Address = {{530 WALNUT STREET, STE 850, PHILADELPHIA, PA 19106 USA}},
Type = {{Review}},
Language = {{English}},
Affiliation = {{Buonaguro, L (Corresponding Author), IRCCS, Ist Nazl Studio \& Cura Tumori, Fdn Pascale, Dept Expt Oncol,Lab Mol Biol \& Viral Oncol, Naples, Italy.
   Tagliamonte, Maria; Petrizzo, Annacarmen; Tornesello, Maria Lina; Buonaguro, Franco M.; Buonaguro, Luigi, IRCCS, Ist Nazl Studio \& Cura Tumori, Fdn Pascale, Dept Expt Oncol,Lab Mol Biol \& Viral Oncol, Naples, Italy.}},
DOI = {{10.4161/21645515.2014.973317}},
ISSN = {{2164-5515}},
EISSN = {{2164-554X}},
Keywords = {{cancer vaccine; clinical trials; epitopes; immunotherapeutics;
   tumor-associated antigens; MHC; major histocompatibility complex; BCG;
   Bacille Calmette-Guerin; GM-CSF; granulocyte macrophage-colony
   stimulating factor; DCs; dendritic cells; APCs; antigen-presenting cell;
   NSCLC; non-small-cell lung carcinoma; TAAs; tumor-associated antigens;
   MAGE-A1; Melanoma-associated antigen 1; CT; Cancer-testis; SSX-2;
   Synovial sarcoma X breakpoint 2; PSA; Prostate-specific antigen; hTERT;
   human Telomerase reverse transcriptase; TACAs; Tumor-associated
   carbohydrate antigens; WGS; whole genome sequencing; WES; whole exome
   sequencing; HLA; human leukocyte antigen; Ig Id; immunoglobulin
   idiotype; BCR; B-cell receptor; TPA; transporter associated with antigen
   processing; MS; mass spectrometry; GB; glioblastoma; RCR; renal cell
   cancer; CRC; colorectal cancer; FDA; Food \& drug administration; TLRs;
   Toll-Like Receptors; HER2; human epidermal growth factor receptor 2;
   PRRs; Pattern Recognition Receptors; HSPs; stress; heat shock proteins;
   TARP; T-cell receptor gamma alternate reading frame protein; LPs; long
   peptides; CTL; cytotoxic T-lympocites; IFNg; interferon gamma; HPV;
   human papillomavirus; CDCA1; cell division cycle associated 1; PAP;
   prostatic acid phosphatase; mCRPC; metastatic castrate-resistant
   prostate cancer; EGT; electro-gene-transfer; MVA; modified vaccinia
   strain Ankara}},
Keywords-Plus = {{TUMOR-CELL VACCINE; PHASE-II TRIAL; ACTIVE SPECIFIC IMMUNOTHERAPY;
   CYTOTOXIC T-LYMPHOCYTES; PULSED DENDRITIC CELLS; HEAT-SHOCK PROTEINS;
   MHC CLASS-I; METASTATIC MELANOMA; GM-CSF; DNA VACCINES}},
Research-Areas = {{Biotechnology \& Applied Microbiology; Immunology}},
Web-of-Science-Categories  = {{Biotechnology \& Applied Microbiology; Immunology}},
Author-Email = {{l.buonaguro@istitutotumori.na.it}},
ResearcherID-Numbers = {{Buonaguro, Luigi/AAV-5655-2020
   Buonaguro, Franco M./T-6028-2019
   Tagliamonte, Maria/I-2423-2016
   Maria, Buonaguro Franco/AAF-4888-2019
   Tornesello, Maria Lina/A-1964-2008
   }},
ORCID-Numbers = {{Buonaguro, Franco M./0000-0002-7491-7220
   Tornesello, Maria Lina/0000-0002-3523-3264
   Petrizzo, Annacarmen/0000-0003-3228-6958
   Buonaguro, Luigi/0000-0002-6380-7114
   Tagliamonte, Maria/0000-0002-7167-4817}},
Funding-Acknowledgement = {{EU FP7 Project Cancer Vaccine development for Hepatocellular Carcinoma -
   HEPAVAC {[}602893]; Italian Ministry of Health through Institutional
   ``Ricerca Corrente{''}}},
Funding-Text = {{The study was funded by EU FP7 Project Cancer Vaccine development for
   Hepatocellular Carcinoma - HEPAVAC (Grant Nr. 602893) and Italian
   Ministry of Health through Institutional ``Ricerca Corrente{''}. M.T.
   and A.P. are HEPAVAC fellows.}},
Cited-References = {{Antonia SJ, 2002, J UROLOGY, V167, P1995, DOI 10.1016/S0022-5347(05)65071-9.
   Antony PA, 2005, J IMMUNOL, V174, P2591, DOI 10.4049/jimmunol.174.5.2591.
   Aurisicchio L, 2013, EXPERT REV VACCINES, V12, P1127, DOI 10.1586/14760584.2013.836903.
   Aurisicchio L, 2012, EXPERT OPIN BIOL TH, V12, P1043, DOI 10.1517/14712598.2012.689279.
   Ayyoub M, 2002, J IMMUNOL, V168, P1717, DOI 10.4049/jimmunol.168.4.1717.
   Azuma K, 2003, CANCER RES, V63, P854.
   Baars A, 2000, ANN ONCOL, V11, P965, DOI 10.1023/A:1008363601515.
   Bachinsky Margaret M, 2005, Cancer Immun, V5, P6.
   BAKKER ABH, 1994, J EXP MED, V179, P1005, DOI 10.1084/jem.179.3.1005.
   Banchereau J, 2001, CANCER RES, V61, P6451.
   Banchereau J, 2000, ANNU REV IMMUNOL, V18, P767, DOI 10.1146/annurev.immunol.18.1.767.
   Banchereau J, 1998, NATURE, V392, P245, DOI 10.1038/32588.
   Banchereau J, 2005, NAT REV IMMUNOL, V5, P296, DOI 10.1038/nri1592.
   Bendandi M, 2009, NAT REV CANCER, V9, P675, DOI 10.1038/nrc2717.
   Bennett SRM, 1998, NATURE, V393, P478, DOI 10.1038/30996.
   Berard F, 2000, J EXP MED, V192, P1535, DOI 10.1084/jem.192.11.1535.
   Berd D, 2004, J CLIN ONCOL, V22, P403, DOI 10.1200/JCO.2004.06.043.
   Berger M, 2007, J PHARM PHARM SCI, V10, P144.
   Berzofsky JA, 2013, EXPERT REV VACCINES, V12, P1115, DOI 10.1586/14760584.2013.836906.
   Bijker MS, 2008, EUR J IMMUNOL, V38, P1033, DOI 10.1002/eji.200737995.
   Bonehill A, 2008, MOL THER, V16, P1170, DOI 10.1038/mt.2008.77.
   Bonehill A, 2009, CLIN CANCER RES, V15, P3366, DOI 10.1158/1078-0432.CCR-08-2982.
   Borbulevych OY, 2005, J IMMUNOL, V174, P4812, DOI 10.4049/jimmunol.174.8.4812.
   Bracci L, 2013, EXPERT REV VACCINES, V12, P1195, DOI 10.1586/14760584.2013.836905.
   Breckpot K, 2009, J IMMUNOL, V182, P860, DOI 10.4049/jimmunol.182.2.860.
   Buhrman JD, 2013, IMMUNOL RES, V55, P34, DOI 10.1007/s12026-012-8348-9.
   Buonaguro L, 2011, CLIN VACCINE IMMUNOL, V18, P23, DOI 10.1128/CVI.00286-10.
   Butterfield LH, 2003, CLIN CANCER RES, V9, P998.
   Calderwood SK, 2005, EUR J IMMUNOL, V35, P2518, DOI 10.1002/eji.200535002.
   Castle JC, 2012, CANCER RES, V72, P1081, DOI 10.1158/0008-5472.CAN-11-3722.
   Cerami E, 2010, PLOS ONE, V5, DOI 10.1371/journal.pone.0008918.
   Chaudhuri D, 2009, CURR PHARM BIOTECHNO, V10, P166, DOI 10.2174/138920109787315114.
   Chaux P, 1999, J IMMUNOL, V163, P2928.
   Chiang C. L., 2010, SEMIN IMMUNOL.
   Clive KS, 2010, EXPERT REV VACCINES, V9, P519, DOI {[}10.1586/erv.10.40, 10.1586/ERV.10.40].
   Cools N, 2011, IMMUNOTHERAPY-UK, V3, P1203, DOI {[}10.2217/IMT.11.110, 10.2217/imt.11.110].
   Corman JM, 1998, CLIN EXP IMMUNOL, V114, P166.
   Correale P, 1997, JNCI-J NATL CANCER I, V89, P293, DOI 10.1093/jnci/89.4.293.
   Dannull J, 2005, J CLIN INVEST, V115, P3623, DOI 10.1172/JCI25947.
   De Smet C, 1999, MOL CELL BIOL, V19, P7327.
   de Weger VA, 2012, CLIN CANCER RES, V18, P882, DOI 10.1158/1078-0432.CCR-11-1716.
   Dennis JW, 1999, BBA-GEN SUBJECTS, V1473, P21, DOI 10.1016/S0304-4165(99)00167-1.
   DESMET C, 1994, IMMUNOGENETICS, V39, P121, DOI 10.1007/BF00188615.
   Disis ML, 2002, J CLIN ONCOL, V20, P2624, DOI 10.1200/JCO.2002.06.171.
   Dranoff G, 2002, IMMUNOL REV, V188, P147, DOI 10.1034/j.1600-065X.2002.18813.x.
   Dutoit V, 2012, BRAIN, V135, P1042, DOI 10.1093/brain/aws042.
   Emens LA, 2009, J CLIN ONCOL, V27, P5911, DOI 10.1200/JCO.2009.23.3494.
   Emens LA, 2009, CURR OPIN INVEST DR, V10, P1315.
   Fishman M, 2008, J IMMUNOTHER, V31, P72, DOI 10.1097/CJI.0b013e31815ba792.
   Fotin-Mleczek M, 2012, J GENE MED, V14, P428, DOI 10.1002/jgm.2605.
   Fox EJ, 2009, CANCER RES, V69, P4948, DOI 10.1158/0008-5472.CAN-09-1231.
   Geiger JD, 2001, CANCER RES, V61, P8513.
   Greenman C, 2007, NATURE, V446, P153, DOI 10.1038/nature05610.
   Grunebach F, 2005, CANCER GENE THER, V12, P749, DOI 10.1038/sj.cgt.7700842.
   Guan Pingping, 2006, Appl Bioinformatics, V5, P55, DOI 10.2165/00822942-200605010-00008.
   Gulley JL, 2010, CANCER IMMUNOL IMMUN, V59, P663, DOI 10.1007/s00262-009-0782-8.
   Guo CQ, 2013, ADV CANCER RES, V119, P421, DOI 10.1016/B978-0-12-407190-2.00007-1.
   Guo CQ, 2012, MOL CANCER THER, V11, P2331, DOI 10.1158/1535-7163.MCT-12-0164.
   Guo CQ, 2012, IMMUNOL CELL BIOL, V90, P101, DOI 10.1038/icb.2011.10.
   Hakomori S, 2001, ADV EXP MED BIOL, V491, P369.
   Hanahan D, 2000, CELL, V100, P57, DOI 10.1016/S0092-8674(00)81683-9.
   Hanna MG, 2001, VACCINE, V19, P2576, DOI 10.1016/S0264-410X(00)00485-0.
   HANNA MG, 1978, CANCER, V42, P2613, DOI 10.1002/1097-0142(197812)42:6<2613::AID-CNCR2820420617>3.0.CO;2-K.
   Harris JE, 2000, J CLIN ONCOL, V18, P148, DOI 10.1200/JCO.2000.18.1.148.
   Heemskerk B, 2013, EMBO J, V32, P194, DOI 10.1038/emboj.2012.333.
   Hodge JW, 2005, J IMMUNOL, V174, P5994, DOI 10.4049/jimmunol.174.10.5994.
   Hodi FS, 2010, NEW ENGL J MED, V363, P711, DOI 10.1056/NEJMoa1003466.
   Holtl L, 1999, J UROLOGY, V161, P777, DOI 10.1016/S0022-5347(01)61767-1.
   Hou YF, 2008, J IMMUNOL, V180, P1526, DOI 10.4049/jimmunol.180.3.1526.
   Hsueh EC, 2002, J CLIN ONCOL, V20, P4549, DOI 10.1200/JCO.2002.01.151.
   Hung K, 1998, J EXP MED, V188, P2357, DOI 10.1084/jem.188.12.2357.
   Iinuma H, 2006, J IMMUNOL, V176, P3461, DOI 10.4049/jimmunol.176.6.3461.
   INABA K, 1992, J EXP MED, V176, P1693, DOI 10.1084/jem.176.6.1693.
   Jager E, 1998, J EXP MED, V187, P265, DOI 10.1084/jem.187.2.265.
   Jaramillo A, 2002, INT J CANCER, V102, P499, DOI 10.1002/ijc.10736.
   Jinushi M, 2008, IMMUNOL REV, V222, P287, DOI 10.1111/j.1600-065X.2008.00618.x.
   Jones S, 2008, SCIENCE, V321, P1801, DOI 10.1126/science.1164368.
   Jones S, 2010, SCIENCE, V330, P228, DOI 10.1126/science.1196333.
   Junnila S, 2010, BMC CANCER, V10, DOI 10.1186/1471-2407-10-73.
   Kang TH, 2009, J GENE MED, V11, P889, DOI 10.1002/jgm.1371.
   Kantoff PW, 2010, NEW ENGL J MED, V363, P411, DOI 10.1056/NEJMoa1001294.
   Kantoff PW, 2010, J CLIN ONCOL, V28, P1099, DOI 10.1200/JCO.2009.25.0597.
   KAWAKAMI Y, 1994, J EXP MED, V180, P347, DOI 10.1084/jem.180.1.347.
   Kawakami Y, 1998, J IMMUNOL, V161, P6985.
   KAWAKAMI Y, 1995, J IMMUNOL, V154, P3961.
   Kenter GG, 2008, CLIN CANCER RES, V14, P169, DOI 10.1158/1078-0432.CCR-07-1881.
   Knippertz I, 2009, J IMMUNOTHER, V32, P524, DOI 10.1097/CJI.0b013e3181a28422.
   Knutson KL, 2001, J CLIN INVEST, V107, P477, DOI 10.1172/JCI11752.
   Kreiter S, 2010, CANCER RES, V70, P9031, DOI 10.1158/0008-5472.CAN-10-0699.
   Lee W, 2010, NATURE, V465, P473, DOI 10.1038/nature09004.
   Lesterhuis WJ, 2011, CANCER IMMUNOL IMMUN, V60, P249, DOI 10.1007/s00262-010-0942-x.
   Liu MA, 2005, ADV GENET, V55, P25, DOI 10.1016/S0065-2660(05)55002-8.
   Longo DL, 2010, NEW ENGL J MED, V363, P479, DOI 10.1056/NEJMe1006300.
   Lutz E, 2011, ANN SURG, V253, P328, DOI 10.1097/SLA.0b013e3181fd271c.
   Marshall JL, 1999, J CLIN ONCOL, V17, P332, DOI 10.1200/JCO.1999.17.1.332.
   Marshall JL, 2000, J CLIN ONCOL, V18, P3964, DOI 10.1200/JCO.2000.18.23.3964.
   Melief CJM, 2008, NAT REV CANCER, V8, P351, DOI 10.1038/nrc2373.
   Mendez R, 2007, CANCER IMMUNOL IMMUN, V56, P88, DOI 10.1007/s00262-006-0166-2.
   Minev B, 2000, P NATL ACAD SCI USA, V97, P4796, DOI 10.1073/pnas.070560797.
   Minkis K, 2008, CANCER RES, V68, P9441, DOI 10.1158/0008-5472.CAN-08-0900.
   Morton DL, 2002, ANN SURG, V236, P438, DOI 10.1097/00000658-200210000-00006.
   MORTON DL, 1992, ANN SURG, V216, P463, DOI 10.1097/00000658-199210000-00010.
   Muller S, 1999, J BIOL CHEM, V274, P18165, DOI 10.1074/jbc.274.26.18165.
   Murphy G, 1996, PROSTATE, V29, P371.
   Murshid A, 2008, EXPERT REV VACCINES, V7, P1019, DOI 10.1586/14760584.7.7.1019.
   Nemunaitis J, 2009, CANCER GENE THER, V16, P620, DOI 10.1038/cgt.2009.15.
   Nemunaitis Jackie, 2003, Clin Lung Cancer, V5, P148, DOI 10.3816/CLC.2003.n.027.
   Nemunaitis J, 2006, J CLIN ONCOL, V24, P4721, DOI 10.1200/JCO.2005.05.5335.
   Nestle FO, 1998, NAT MED, V4, P328, DOI 10.1038/nm0398-328.
   Oh S, 2004, CANCER RES, V64, P2610, DOI 10.1158/0008-5472.CAN-03-2183.
   Okada H, 2011, J CLIN ONCOL, V29, P330, DOI 10.1200/JCO.2010.30.7744.
   Oudard S, 2011, CANCER IMMUNOL IMMUN, V60, P261, DOI 10.1007/s00262-010-0935-9.
   Overwijk WW, 2013, J IMMUNOTHER CANCER, V1, DOI 10.1186/2051-1426-1-11.
   Palucka AK, 2006, J IMMUNOTHER, V29, P545, DOI 10.1097/01.cji.0000211309.90621.8b.
   Palucka K, 2011, J INTERN MED, V269, P64, DOI 10.1111/j.1365-2796.2010.02317.x.
   Pardoll DM, 1998, CURR OPIN IMMUNOL, V10, P588, DOI 10.1016/S0952-7915(98)80228-8.
   Pardoll DM, 2012, NAT REV CANCER, V12, P252, DOI 10.1038/nrc3239.
   Parkhurst MR, 1998, CANCER RES, V58, P4895.
   Parmiani G, 2007, ANN ONCOL, V18, P226, DOI 10.1093/annonc/mdl158.
   Parmiani G, 2002, JNCI-J NATL CANCER I, V94, P805, DOI 10.1093/jnci/94.11.805.
   Parmiani G, 2007, J IMMUNOL, V178, P1975, DOI 10.4049/jimmunol.178.4.1975.
   Parsons DW, 2011, SCIENCE, V331, P435, DOI 10.1126/science.1198056.
   Perez SA, 2010, CANCER-AM CANCER SOC, V116, P2071, DOI 10.1002/cncr.24988.
   Pierce BG, 2014, PLOS COMPUT BIOL, V10, DOI 10.1371/journal.pcbi.1003478.
   Quoix E, 2011, LANCET ONCOL, V12, P1125, DOI 10.1016/S1470-2045(11)70259-5.
   Radtke I, 2009, P NATL ACAD SCI USA, V106, P12944, DOI 10.1073/pnas.0903142106.
   Ragupathi G, 1996, CANCER IMMUNOL IMMUN, V43, P152, DOI 10.1007/s002620050316.
   Rammensee HG, 2013, EXPERT REV VACCINES, V12, P1211, DOI 10.1586/14760584.2013.836911.
   Rammensee HG, 1999, IMMUNOGENETICS, V50, P213, DOI 10.1007/s002510050595.
   Ranieri Elena, 2000, Immunological Investigations, V29, P121, DOI 10.3109/08820130009062294.
   Reche PA, 2002, HUM IMMUNOL, V63, P701, DOI 10.1016/S0198-8859(02)00432-9.
   Ribas A, 2011, CLIN CANCER RES, V17, P2987, DOI 10.1158/1078-0432.CCR-10-3272.
   Rice J, 2008, NAT REV CANCER, V8, P108, DOI 10.1038/nrc2326.
   Rittig SM, 2011, MOL THER, V19, P990, DOI 10.1038/mt.2010.289.
   Romano E, 2011, CLIN CANCER RES, V17, P1984, DOI 10.1158/1078-0432.CCR-10-3421.
   Rosenberg SA, 2004, NAT MED, V10, P909, DOI 10.1038/nm1100.
   Rosenberg SA, 2005, J IMMUNOL, V175, P6169, DOI 10.4049/jimmunol.175.9.6169.
   Rosenberg SA, 1998, NAT MED, V4, P321, DOI 10.1038/nm0398-321.
   Ruttinger D, 2007, J TRANSL MED, V5, DOI 10.1186/1479-5876-5-43.
   Salcedo M, 2006, CANCER IMMUNOL IMMUN, V55, P819, DOI 10.1007/s00262-005-0078-6.
   Sardesai NY, 2011, CURR OPIN IMMUNOL, V23, P421, DOI 10.1016/j.coi.2011.03.008.
   Schmidt SM, 2003, BLOOD, V102, P571, DOI 10.1182/blood-2002-08-2554.
   Schmollinger JC, 2003, P NATL ACAD SCI USA, V100, P3398, DOI 10.1073/pnas.0530311100.
   Schoenberger SP, 1998, NATURE, V393, P480, DOI 10.1038/31002.
   Schuler-Thurner B, 2002, J EXP MED, V195, P1279, DOI 10.1084/jem.20012100.
   Simons JW, 2006, CLIN CANCER RES, V12, P3394, DOI 10.1158/1078-0432.CCR-06-0145.
   Singh H, 2001, BIOINFORMATICS, V17, P1236, DOI 10.1093/bioinformatics/17.12.1236.
   Singh-Jasuja H, 2004, CANCER IMMUNOL IMMUN, V53, P187, DOI 10.1007/s00262-003-0480-x.
   Slingluff CL, 2004, J CLIN ONCOL, V22, P4474, DOI 10.1200/JCO.2004.10.212.
   Slingluff CL, 2007, CLIN CANCER RES, V13, P6386, DOI 10.1158/1078-0432.CCR-07-0486.
   Slingluff CL, 2011, J CLIN ONCOL, V29, P2924, DOI 10.1200/JCO.2010.33.8053.
   Small EJ, 2007, CLIN CANCER RES, V13, P3883, DOI 10.1158/1078-0432.CCR-06-2937.
   Small EJ, 2006, J CLIN ONCOL, V24, P3089, DOI 10.1200/JCO.2005.04.5252.
   Sondak VK, 2006, CLIN CANCER RES, V12, p2337S, DOI 10.1158/1078-0432.CCR-05-2555.
   Srivastava P, 2002, ANNU REV IMMUNOL, V20, P395, DOI 10.1146/annurev.immunol.20.100301.064801.
   STEVENSON GT, 1977, FED PROC, V36, P2268.
   Stratton MR, 2011, SCIENCE, V331, P1553, DOI 10.1126/science.1204040.
   Testori A, 2008, J CLIN ONCOL, V26, P955, DOI 10.1200/JCO.2007.11.9941.
   Timmermann B, 2010, PLOS ONE, V5, DOI 10.1371/journal.pone.0015661.
   Toes REM, 1996, J IMMUNOL, V156, P3911.
   Toes REM, 1996, P NATL ACAD SCI USA, V93, P7855, DOI 10.1073/pnas.93.15.7855.
   Tomita Y, 2014, INT J CANCER, V134, P352, DOI 10.1002/ijc.28376.
   TRAVERSARI C, 1992, J EXP MED, V176, P1453, DOI 10.1084/jem.176.5.1453.
   Umano Y, 2001, BRIT J CANCER, V84, P1052, DOI 10.1054/bjoc.2000.1715.
   VANDERBRUGGEN P, 1991, SCIENCE, V254, P1643, DOI 10.1126/science.1840703.
   Varela I, 2011, NATURE, V469, P539, DOI 10.1038/nature09639.
   Vogelstein B, 2004, NAT MED, V10, P789, DOI 10.1038/nm1087.
   Vonderheide RH, 2001, CLIN CANCER RES, V7, P3343.
   Vonderheide RH, 1999, IMMUNITY, V10, P673, DOI 10.1016/S1074-7613(00)80066-7.
   Walsh SR, 2011, EXPERT REV VACCINES, V10, P1221, DOI {[}10.1586/erv.11.79, 10.1586/ERV.11.79].
   Wang RF, 1996, J EXP MED, V184, P2207, DOI 10.1084/jem.184.6.2207.
   Wang XY, 2013, INT J HYPERTHER, V29, P364, DOI 10.3109/02656736.2013.803607.
   Wang XY, 2010, J IMMUNOL, V184, P6309, DOI 10.4049/jimmunol.0903891.
   Ward S, 2002, CANCER IMMUNOL IMMUN, V51, P351, DOI 10.1007/s00262-002-0286-2.
   Weber JS, 2011, J IMMUNOTHER, V34, P556, DOI 10.1097/CJI.0b013e3182280db1.
   Wei XM, 2011, NAT GENET, V43, P442, DOI 10.1038/ng.810.
   Weide B, 2008, J IMMUNOTHER, V31, P180, DOI 10.1097/CJI.0b013e31815ce501.
   Weide B, 2009, J IMMUNOTHER, V32, P498, DOI 10.1097/CJI.0b013e3181a00068.
   Welters MJP, 2008, CLIN CANCER RES, V14, P178, DOI 10.1158/1078-0432.CCR-07-1880.
   Wood LD, 2007, SCIENCE, V318, P1108, DOI 10.1126/science.1145720.
   Xiang R, 2008, IMMUNOL REV, V222, P117, DOI 10.1111/j.1600-065X.2008.00613.x.
   Yi HF, 2011, CANCER RES, V71, P6611, DOI 10.1158/0008-5472.CAN-11-1801.
   Ying H, 1999, NAT MED, V5, P823, DOI 10.1038/10548.
   Yu JS, 2001, CANCER RES, V61, P842.
   Zeng G, 2002, CANCER RES, V62, P3630.
   Zhou WZ, 1999, HUM GENE THER, V10, P2719, DOI 10.1089/10430349950016762.}},
Number-of-Cited-References = {{186}},
Times-Cited = {{80}},
Usage-Count-Last-180-days = {{1}},
Usage-Count-Since-2013 = {{36}},
Journal-ISO = {{Human Vaccines Immunother.}},
Doc-Delivery-Number = {{CB1CN}},
Web-of-Science-Index = {{Science Citation Index Expanded (SCI-EXPANDED)}},
Unique-ID = {{WOS:000349364300035}},
OA = {{Green Published, Bronze}},
DA = {{2022-01-16}},
}

@article{ WOS:000454661500004,
Author = {Torres, Daniela and Canoll, Peter},
Title = {{Alterations in the Brain Microenvironment in Diffusely Infiltrating
   Low-Grade Glioma}},
Journal = {{NEUROSURGERY CLINICS OF NORTH AMERICA}},
Year = {{2019}},
Volume = {{30}},
Number = {{1}},
Pages = {{27+}},
Month = {{JAN}},
Abstract = {{Glioma cells diffusely infiltrate the surrounding brain tissue where
   they inter-mingle with nonneoplastic brain cells, including astrocytes,
   microglia, oligoden-drocytes and neurons. The infiltrative margins of
   glioma represent the structural and functional interface between
   neoplastic and nonneoplastic brain tissue that underlies neurologic
   alterations associated with glioma, including epilepsy and neurologic
   deficits. Technological advancements in molecular analysis, including
   single cell sequencing, now allow us to assess alterations in specific
   cell types in the brain tumor microenvironment, which can enhance the
   development of novel therapies that target glioma growth and
   glioma-induced neurologic symptoms.}},
Publisher = {{W B SAUNDERS CO-ELSEVIER INC}},
Address = {{1600 JOHN F KENNEDY BOULEVARD, STE 1800, PHILADELPHIA, PA 19103-2899 USA}},
Type = {{Article}},
Language = {{English}},
Affiliation = {{Canoll, P (Corresponding Author), Columbia Univ, Med Ctr, Dept Pathol \& Cell Biol, Irving Canc Res Ctr, Room 1002,1130 St Nicholas Ave, New York, NY 10032 USA.
   Torres, Daniela; Canoll, Peter, Columbia Univ, Med Ctr, Dept Pathol \& Cell Biol, Irving Canc Res Ctr, Room 1002,1130 St Nicholas Ave, New York, NY 10032 USA.}},
DOI = {{10.1016/j.nec.2018.08.001}},
ISSN = {{1042-3680}},
EISSN = {{1558-1349}},
Keywords = {{Diffuse astroctyoma; Oligodendroglioma; Microenvironment; Neuronal
   alterations}},
Keywords-Plus = {{INTEGRATED GENOMIC ANALYSIS; CENTRAL-NERVOUS-SYSTEM; REACTIVE
   ASTROCYTES; CELLS; RNA; GLUTAMATE; TUMORS; PROGRESSION; REVEALS; ORIGIN}},
Research-Areas = {{Neurosciences \& Neurology; Surgery}},
Web-of-Science-Categories  = {{Clinical Neurology; Surgery}},
Author-Email = {{pc561@cumc.columbia.edu}},
Cited-References = {{Bergo E, 2016, BIOMED RES INT, V2016, DOI 10.1155/2016/3041824.
   Bergo E, 2015, EUR J CANC CARE.
   Bosma I, 2007, NEURO-ONCOLOGY, V9, P53, DOI 10.1215/15228517-2006-012.
   Brennan CW, 2013, CELL, V155, P462, DOI 10.1016/j.cell.2013.09.034.
   Buckingham SC, 2011, NAT MED, V17, P1269, DOI 10.1038/nm.2453.
   Buffo A, 2008, P NATL ACAD SCI USA, V105, P3581, DOI 10.1073/pnas.0709002105.
   Campbell SL, 2012, EPILEPSIA, V53, P1360, DOI 10.1111/j.1528-1167.2012.03557.x.
   Chow DS, 2016, AM J ROENTGENOL, V206, P1073, DOI 10.2214/AJR.15.14529.
   Coniglio SJ, 2013, MATRIX BIOL, V32, P372, DOI 10.1016/j.matbio.2013.07.008.
   Cooper LAD, 2010, PLOS ONE, V5, DOI 10.1371/journal.pone.0012548.
   Dai C, 2001, GENE DEV, V15, P1913, DOI 10.1101/gad.903001.
   Darmanis S, 2017, CELL REP, V21, P1399, DOI 10.1016/j.celrep.2017.10.030.
   Davis ME, 2016, CLIN J ONCOL NURS, V20, P2, DOI 10.1188/16.CJON.S1.2-8.
   de Groot J, 2011, GLIA, V59, P1181, DOI 10.1002/glia.21113.
   Desmurget M, 2007, BRAIN, V130, P898, DOI 10.1093/brain/awl300.
   Dougherty JD, 2012, CANCER RES, V72, P4856, DOI 10.1158/0008-5472.CAN-11-2632.
   Dougherty JD, 2010, NUCLEIC ACIDS RES, V38, P4218, DOI 10.1093/nar/gkq130.
   Duffau H, 2014, DIAGN INTERV IMAG, V95, P945, DOI 10.1016/j.diii.2014.08.001.
   Englander ZK, 2018, RADIOLOGY, V287, P965, DOI 10.1148/radiol.2017170790.
   Gill BJ, 2014, P NATL ACAD SCI USA, V111, P12550, DOI 10.1073/pnas.1405839111.
   Gillespie S, 2018, NEURO-ONCOLOGY, V20, P1292, DOI 10.1093/neuonc/noy083.
   Gonzalez C, 2014, J NEUROSCI, V34, P10924, DOI 10.1523/JNEUROSCI.0084-14.2014.
   Guan XD, 2018, MOL NEUROBIOL, V55, P6927, DOI 10.1007/s12035-018-0880-8.
   Hambardzumyan D, 2016, NAT NEUROSCI, V19, P20, DOI 10.1038/nn.4185.
   Herting CJ, 2017, GLIA, V65, P1914, DOI 10.1002/glia.23203.
   Hornstein N, 2016, GENOME BIOL, V17, DOI 10.1186/s13059-016-1005-1.
   Huang YJ, 2017, J CLIN INVEST, V127, P1826, DOI 10.1172/JCI86443.
   Huberfeld G, 2016, NAT REV NEUROL, V12, P204, DOI 10.1038/nrneurol.2016.26.
   Juliano J, 2018, J R SOC INTERFACE, V15, DOI 10.1098/rsif.2017.0582.
   Kasahara, 2014, NEUROL-NEUROIMMUNOL, V1, P66, DOI {[}10.4103/2347-8659.139717, DOI 10.4103/2347-8659.139717].
   Kong NW, 2016, NEURAL PLAST, V2016, P12.
   Lei L, 2011, PLOS ONE, V6, DOI 10.1371/journal.pone.0020041.
   Liddelow SA, 2017, IMMUNITY, V46, P957, DOI 10.1016/j.immuni.2017.06.006.
   Liu C, 2011, CELL, V146, P209, DOI 10.1016/j.cell.2011.06.014.
   Louis DN, 2016, ACTA NEUROPATHOL, V131, P803, DOI 10.1007/s00401-016-1545-1.
   Masui Kenta, 2016, Handb Clin Neurol, V134, P97, DOI 10.1016/B978-0-12-802997-8.00006-2.
   Miebach S, 2006, J NEURO-ONCOL, V76, P39, DOI 10.1007/s11060-005-3674-6.
   Miotto EC, 2011, ARQ NEURO-PSIQUIAT, V69, P596, DOI 10.1590/S0004-282X2011000500005.
   Muller S, 2017, GENOME BIOL, V18, DOI 10.1186/s13059-017-1362-4.
   Ostrom QT, 2017, NEURO-ONCOLOGY, V19, pV1, DOI 10.1093/neuonc/nox158.
   Parsons DW, 2008, SCIENCE, V321, P1807, DOI 10.1126/science.1164382.
   Patel AP, 2014, SCIENCE, V344, P1396, DOI 10.1126/science.1254257.
   Phillips HS, 2006, CANCER CELL, V9, P157, DOI 10.1016/j.ccr.2006.02.019.
   Poulin JF, 2016, NAT NEUROSCI, V19, P1131, DOI 10.1038/nn.4366.
   Rajappa P, 2017, CLIN CANCER RES, V23, P3109, DOI 10.1158/1078-0432.CCR-16-1508.
   Sanz E, 2009, P NATL ACAD SCI USA, V106, P13939, DOI 10.1073/pnas.0907143106.
   Shah S, 2017, NEURON, V94, P752, DOI 10.1016/j.neuron.2017.05.008.
   Sonabend AM, 2014, CANCER RES, V74, P1440, DOI 10.1158/0008-5472.CAN-13-2150.
   Sontheimer H, 2008, J NEUROCHEM, V105, P287, DOI 10.1111/j.1471-4159.2008.05301.x.
   Sorensen MF, 2018, J NEURO-ONCOL, V138, P49, DOI 10.1007/s11060-018-2785-9.
   Sottoriva A, 2013, P NATL ACAD SCI USA, V110, P4009, DOI 10.1073/pnas.1219747110.
   Stupp R, 2005, NEW ENGL J MED, V352, P987, DOI 10.1056/NEJMoa043330.
   Taphoorn MJB, 2004, LANCET NEUROL, V3, P159, DOI 10.1016/S1474-4422(04)00680-5.
   Tirosh I, 2018, NEURO-ONCOLOGY, V20, P37, DOI 10.1093/neuonc/nox126.
   Tsankova NM, 2014, J NEURO-ONCOL, V119, P481, DOI 10.1007/s11060-014-1499-x.
   van den Bent MJ, 2012, MEMO-MAG EUR MED ONC, V5, P223, DOI 10.1007/s12254-012-0014-3.
   Vecht CJ, 2014, ONCOLOGIST, V19, P751, DOI 10.1634/theoncologist.2014-0060.
   Venkatesh HS, 2017, NATURE, V549, P533, DOI 10.1038/nature24014.
   Venkatesh HS, 2015, CELL, V161, P803, DOI 10.1016/j.cell.2015.04.012.
   Venteicher AS, 2017, SCIENCE, V355, DOI 10.1126/science.aai8478.
   Verhaak RGW, 2010, CANCER CELL, V17, P98, DOI 10.1016/j.ccr.2009.12.020.
   Wei J, 2013, CLIN DEV IMMUNOL, DOI 10.1155/2013/285246.
   Weiss WA, 2003, CANCER RES, V63, P1589.
   Weller M, 2015, NAT REV DIS PRIMERS, V1, DOI 10.1038/nrdp.2015.17.
   Xu R, 2016, CUREUS, V8, DOI 10.7759/cureus.471.
   Zetterling M, 2016, J NEUROSURG, V125, P1155, DOI 10.3171/2015.10.JNS15583.
   Zong H, 2012, EXPERT REV MOL DIAGN, V12, P383, DOI {[}10.1586/ERM.12.30, 10.1586/erm.12.30].}},
Number-of-Cited-References = {{67}},
Times-Cited = {{2}},
Usage-Count-Last-180-days = {{4}},
Usage-Count-Since-2013 = {{11}},
Journal-ISO = {{Neurosurg. Clin. N. Am.}},
Doc-Delivery-Number = {{HG0TJ}},
Web-of-Science-Index = {{Science Citation Index Expanded (SCI-EXPANDED)}},
Unique-ID = {{WOS:000454661500004}},
DA = {{2022-01-16}},
}

@article{ WOS:000433487700041,
Author = {Narasimhan, Prakash Babu and Akabas, Leor and Tariq, Sameha and Huda,
   Naureen and Bennuru, Sasisekhar and Sabzevari, Helen and Hofmeister,
   Robert and Nutman, Thomas B. and Semnani, Roshanak Tolouei},
Title = {{Similarities and differences between helminth parasites and cancer cell
   lines in shaping human monocytes: Insights into parallel mechanisms of
   immune evasion}},
Journal = {{PLOS NEGLECTED TROPICAL DISEASES}},
Year = {{2018}},
Volume = {{12}},
Number = {{4}},
Month = {{APR}},
Abstract = {{A number of features at the host-parasite interface are reminiscent of
   those that are also observed at the host-tumor interface. Both cancer
   cells and parasites establish a tissue microenvironment that allows for
   immune evasion and may reflect functional alterations of various innate
   cells. Here, we investigated how the phenotype and function of human
   monocytes is altered by exposure to cancer cell lines and if these
   functional and phenotypic alterations parallel those induced by exposure
   to helminth parasites. Thus, human monocytes were exposed to three
   different cancer cell lines (breast, ovarian, or glioblastoma) or to
   live microfilariae (mf) of Brugia malayi-a causative agent of lymphatic
   filariasis. After 2 days of co-culture, monocytes exposed to cancer cell
   lines showed markedly upregulated expression of M1-associated
   (TNF-alpha, IL-1 beta, M2-associated (CCL13, CD206), Mreg-associated
   (IL-10, TGF-beta), and angiogenesis associated (MMP9, VEGF) genes.
   Similar to cancer cell lines, but less dramatically, mf altered the mRNA
   expression of IL-1 beta, CCL13, TGM2 and MMP9. When surface expression
   of the inhibitory ligands PDL1 and PDL2 was assessed, monocytes exposed
   to both cancer cell lines and to live mf significantly upregulated PDL1
   and PDL2 expression. In contrast to exposure to mf, exposure to cancer
   cell lines increased the phagocytic ability of monocytes and reduced
   their ability to induce T cell proliferation and to expand Granzyme A(+)
   CD8(+) T cells. Our data suggest that despite the fact that helminth
   parasites and cancer cell lines are extraordinarily disparate, they
   share the ability to alter the phenotype of human monocytes.}},
Publisher = {{PUBLIC LIBRARY SCIENCE}},
Address = {{1160 BATTERY STREET, STE 100, SAN FRANCISCO, CA 94111 USA}},
Type = {{Article}},
Language = {{English}},
Affiliation = {{Semnani, RT (Corresponding Author), NIAID, Parasit Dis Lab, NIH, Bethesda, MD 20892 USA.
   Narasimhan, Prakash Babu; Akabas, Leor; Tariq, Sameha; Huda, Naureen; Bennuru, Sasisekhar; Nutman, Thomas B.; Semnani, Roshanak Tolouei, NIAID, Parasit Dis Lab, NIH, Bethesda, MD 20892 USA.
   Sabzevari, Helen; Hofmeister, Robert, EMD Serono Res \& Dev Inst, Billerica, MA USA.
   Narasimhan, Prakash Babu, La Jolla Inst Allergy \& Immunol, Div Inflammat Biol, La Jolla, CA USA.
   Sabzevari, Helen, Intrexon Corp, Seneca Meadows Pkwy, Germantown, MD USA.
   Hofmeister, Robert, TCR2 Therapeut, Cambridge, MA USA.}},
DOI = {{10.1371/journal.pntd.0006404}},
Article-Number = {{e0006404}},
ISSN = {{1935-2735}},
Keywords-Plus = {{TUMOR-ASSOCIATED MACROPHAGES; REGULATORY T-CELLS; ALTERNATIVE
   ACTIVATION; FILARIAL INFECTIONS; DENDRITIC CELLS; OVARIAN-CANCER;
   EXPRESSION; ANGIOGENESIS; INDUCTION; POLARIZATION}},
Research-Areas = {{Infectious Diseases; Parasitology; Tropical Medicine}},
Web-of-Science-Categories  = {{Infectious Diseases; Parasitology; Tropical Medicine}},
Author-Email = {{rsemnani@niaid.nih.gov}},
ResearcherID-Numbers = {{Narasimhan, Prakash babu/S-5306-2017
   }},
ORCID-Numbers = {{Narasimhan, Prakash babu/0000-0001-7111-7124}},
Funding-Acknowledgement = {{Intramural Research Program of the Division of Intramural Research,
   National Institute of Allergy and Infectious Diseases, National
   Institutes of Health; EMD, Serono, Inc.; NATIONAL INSTITUTE OF ALLERGY
   AND INFECTIOUS DISEASESUnited States Department of Health \& Human
   ServicesNational Institutes of Health (NIH) - USANIH National Institute
   of Allergy \& Infectious Diseases (NIAID) {[}ZIAAI000197] Funding
   Source: NIH RePORTER}},
Funding-Text = {{This work was supported in part by the Intramural Research Program of
   the Division of Intramural Research, National Institute of Allergy and
   Infectious Diseases, National Institutes of Health and Cooperative
   Research and Development Agreement with EMD, Serono, Inc. The funders
   had no role in study design, data collection and analysis, decision to
   publish, or preparation of the manuscript.}},
Cited-References = {{Allen JE, 2001, PARASITE IMMUNOL, V23, P345, DOI 10.1046/j.1365-3024.2001.00394.x.
   Allen JE, 2011, PLOS PATHOG, V7, DOI 10.1371/journal.ppat.1002003.
   Babu S, 2014, PARASITE IMMUNOL, V36, P338, DOI 10.1111/pim.12081.
   Babu S, 2009, J INFECT DIS, V199, P1827, DOI 10.1086/599090.
   Bingle L, 2002, J PATHOL, V196, P254, DOI 10.1002/path.1027.
   Bloch O, 2013, CLIN CANCER RES, V19, P3165, DOI 10.1158/1078-0432.CCR-12-3314.
   Breuss JM, 2012, CELL ADHES MIGR, V6, P535, DOI 10.4161/cam.22243.
   Chen ZH, 2017, CANCER RES, V77, P2266, DOI 10.1158/0008-5472.CAN-16-2310.
   Chimal-Ramirez GK, 2013, BIOMED RES INT, V2013, DOI 10.1155/2013/279505.
   Choi J, 2018, HISTOL HISTOPATHOL, V33, P133, DOI 10.14670/HH-11-916.
   Chowdhury D, 2008, ANNU REV IMMUNOL, V26, P389, DOI 10.1146/annurev.immunol.26.021607.090404.
   Coussens LM, 2013, SCIENCE, V339, P286, DOI 10.1126/science.1232227.
   Dranoff G, 2004, NAT REV CANCER, V4, P11, DOI 10.1038/nrc1252.
   Elliott LA, 2017, FRONT IMMUNOL, V8, DOI 10.3389/fimmu.2017.00086.
   Freeman GJ, 2000, J EXP MED, V192, P1027, DOI 10.1084/jem.192.7.1027.
   Gabrusiewicz K, 2011, PLOS ONE, V6, DOI 10.1371/journal.pone.0023902.
   Gajewski TF, 2013, NAT IMMUNOL, V14, P1014, DOI 10.1038/ni.2703.
   Gordon S, 2017, PFLUG ARCH EUR J PHY, V469, P365, DOI 10.1007/s00424-017-1945-7.
   Gordon S, 2016, CELL, V166, P1065, DOI 10.1016/j.cell.2016.08.017.
   Grage-Griebenow E, 2001, J LEUKOCYTE BIOL, V69, P11.
   Hagemann T, 2009, BLOOD, V113, P3139, DOI 10.1182/blood-2008-12-172825.
   Hanna RN, 2015, SCIENCE, V350, P985, DOI 10.1126/science.aac9407.
   Hao NB, 2012, CLIN DEV IMMUNOL, DOI 10.1155/2012/948098.
   Hattermann K, 2014, ONCOL REP, V32, P270, DOI 10.3892/or.2014.3214.
   Hollmen M, 2015, SCI REP-UK, V5, DOI 10.1038/srep09188.
   ISHIDA Y, 1992, EMBO J, V11, P3887, DOI 10.1002/j.1460-2075.1992.tb05481.x.
   Jaiswal S, 2010, TRENDS IMMUNOL, V31, P212, DOI 10.1016/j.it.2010.04.001.
   Khan IA, 2000, IMMUNITY, V12, P483, DOI 10.1016/S1074-7613(00)80200-9.
   Kim KJ, 2015, PLOS ONE, V10, DOI 10.1371/journal.pone.0144192.
   KING CL, 1991, IMMUNOPARASITOL TOD, pA54, DOI 10.1016/S0167-5699(05)80016-7.
   Korten S, 2008, MICROBES INFECT, V10, P313, DOI 10.1016/j.micinf.2007.12.004.
   Kryczek I, 2006, J EXP MED, V203, P871, DOI 10.1084/jem.20050930.
   Kuang DM, 2009, J EXP MED, V206, P1327, DOI 10.1084/jem.20082173.
   Latchman Y, 2001, NAT IMMUNOL, V2, P261, DOI 10.1038/85330.
   Leidi M, 2009, J IMMUNOL, V182, P4415, DOI 10.4049/jimmunol.0713732.
   Li YQ, 2013, PLOS ONE, V8, DOI 10.1371/journal.pone.0076379.
   Lopez-Gonzalez JS, 2007, CLIN IMMUNOL, V122, P323, DOI 10.1016/j.clim.2006.11.003.
   Mackroth MS, 2016, PLOS PATHOG, V12, DOI 10.1371/journal.ppat.1005909.
   Maizels RM, 2016, J ALLERGY CLIN IMMUN, V138, P666, DOI 10.1016/j.jaci.2016.07.007.
   Malyshev I, 2015, BIOMED RES INT, V2015, DOI 10.1155/2015/341308.
   MANTOVANI A, 1979, J NATL CANCER I, V63, P61.
   Mantovani A, 2002, TRENDS IMMUNOL, V23, P549, DOI 10.1016/S1471-4906(02)02302-5.
   Mantovani A, 2008, NATURE, V454, P436, DOI 10.1038/nature07205.
   Mantovani A, 2008, LANCET, V371, P771, DOI 10.1016/S0140-6736(08)60241-X.
   Mantovani A, 2017, NAT REV CLIN ONCOL, V14, P399, DOI 10.1038/nrclinonc.2016.217.
   Mantovani A, 2013, J PATHOL, V229, P176, DOI 10.1002/path.4133.
   Martinez FO, 2006, J IMMUNOL, V177, P7303, DOI 10.4049/jimmunol.177.10.7303.
   McSorley HJ, 2008, J IMMUNOL, V181, P6456, DOI 10.4049/jimmunol.181.9.6456.
   McSorley HJ, 2012, CLIN MICROBIOL REV, V25, P585, DOI 10.1128/CMR.05040-11.
   Metenou S, 2013, FRONT IMMUNOL, V4, DOI 10.3389/fimmu.2013.00305.
   Metenou S, 2010, J IMMUNOL, V184, P5375, DOI 10.4049/jimmunol.0904067.
   Movahedi K, 2010, CANCER RES, V70, P5728, DOI 10.1158/0008-5472.CAN-09-4672.
   Murray PJ, 2011, NAT REV IMMUNOL, V11, P723, DOI 10.1038/nri3073.
   Nutman TB, 2015, PARASITE IMMUNOL, V37, P304, DOI 10.1111/pim.12194.
   O'Sullivan T, 2012, J EXP MED, V209, P1869, DOI 10.1084/jem.20112738.
   Oflazoglu E, 2007, BLOOD, V110, P4370, DOI 10.1182/blood-2007-06-097014.
   Panni RZ, 2013, IMMUNOTHERAPY-UK, V5, P1075, DOI 10.2217/imt.13.102.
   Pardoll DM, 2012, NAT REV CANCER, V12, P252, DOI 10.1038/nrc3239.
   Pechkovsky DV, 2010, CLIN IMMUNOL, V137, P89, DOI 10.1016/j.clim.2010.06.017.
   Quatromoni JG, 2012, AM J TRANSL RES, V4, P376.
   Reid BM, 2017, CANCER BIOL MED, V14, P9, DOI 10.20892/j.issn.2095-3941.2016.0084.
   Richards DM, 2013, CANCER MICROENVIRON, V6, P179, DOI 10.1007/s12307-012-0123-x.
   Roudnicky F, 2016, GENOM DATA, V8, P1, DOI 10.1016/j.gdata.2016.02.009.
   Sato E, 2007, BRIT J CANCER, V96, P1735, DOI 10.1038/sj.bjc.6603790.
   Semnani RT, 2008, J IMMUNOL, V181, P7081, DOI 10.4049/jimmunol.181.10.7081.
   Semnani RT, 2008, BLOOD, V112, P1290, DOI 10.1182/blood-2008-04-149856.
   Semnani RT, 2006, INFECT IMMUN, V74, P4409, DOI 10.1128/IAI.01106-05.
   Semnani RT, 2014, INFECT IMMUN, V82, P4438, DOI 10.1128/IAI.01973-14.
   Semnani RT, 2011, INFECT IMMUN, V79, P3957, DOI 10.1128/IAI.05191-11.
   SHER A, 1992, ANNU REV IMMUNOL, V10, P385, DOI 10.1146/annurev.iy.10.040192.002125.
   Soejima K, 2001, J IMMUNOL, V167, P6576, DOI 10.4049/jimmunol.167.11.6576.
   Speiser DE, 2016, NAT REV IMMUNOL, V16, P500, DOI 10.1038/nri.2016.80.
   Staples KJ, 2015, PLOS ONE, V10, DOI 10.1371/journal.pone.0121527.
   Steel C, 2003, J IMMUNOL, V170, P1930, DOI 10.4049/jimmunol.170.4.1930.
   Steel C, 2012, PLOS NEGLECT TROP D, V6, DOI 10.1371/journal.pntd.0001527.
   Taylor MD, 2007, J IMMUNOL, V179, P4626, DOI 10.4049/jimmunol.179.7.4626.
   Torre LA, 2015, CA-CANCER J CLIN, V65, P87, DOI 10.3322/caac.21262.
   Voskoboinik I, 2015, NAT REV IMMUNOL, V15, P388, DOI 10.1038/nri3839.
   Wang XP, 2013, CANCER SCI, V104, P516, DOI 10.1111/cas.12110.
   Williams CB, 2016, NPJ BREAST CANCER, V2, DOI 10.1038/npjbcancer.2015.25.
   Winograd R, 2015, CANCER IMMUNOL RES, V3, P399, DOI 10.1158/2326-6066.CIR-14-0215.
   Wong KL, 2012, IMMUNOL RES, V53, P41, DOI 10.1007/s12026-012-8297-3.
   Yaddanapudi K, 2013, J IMMUNOL, V190, P2984, DOI 10.4049/jimmunol.1201650.
   Yan HX, 2017, TUMOR BIOL, V39, DOI 10.1177/1010428317697554.
   Yang YZ, 2013, J CELL BIOCHEM, V114, P967, DOI 10.1002/jcb.24438.
   Zhang QW, 2012, PLOS ONE, V7, DOI 10.1371/journal.pone.0050946.}},
Number-of-Cited-References = {{86}},
Times-Cited = {{6}},
Usage-Count-Last-180-days = {{0}},
Usage-Count-Since-2013 = {{2}},
Journal-ISO = {{Plos Neglect. Trop. Dis.}},
Doc-Delivery-Number = {{GH5QP}},
Web-of-Science-Index = {{Science Citation Index Expanded (SCI-EXPANDED)}},
Unique-ID = {{WOS:000433487700041}},
OA = {{Green Published, gold, Green Submitted}},
DA = {{2022-01-16}},
}

@article{ WOS:000429205600023,
Author = {Lacal, Pedro Miguel and Atzori, Maria Grazia and Ruffini, Federica and
   Tentori, Lucio and Graziani, Grazia},
Title = {{Poly(ADP-ribose) polymerase inhibitor olaparib hampers placental growth
   factor-driven activation of myelomonocytic cells}},
Journal = {{ONCOLOGY REPORTS}},
Year = {{2018}},
Volume = {{39}},
Number = {{5}},
Pages = {{2261-2269}},
Month = {{MAY}},
Abstract = {{The vascular endothelial growth factor receptor-1 (VEGFR-1) is a
   tyrosine kinase receptor activated by the angiogenic factors VEGF-A and
   placental growth factor (PlGF). While VEGF-A binds to both VEGFR-1 and
   VEGFR-2, PlGF interacts exclusively with VEGFR-1 triggering a signaling
   pathway involved in: i) tumor-associated angiogenesis; ii) chemotaxis
   and invasion of the extracellular matrix (ECM) by cancer cells; and iii)
   mobilization of bone marrow-derived myeloid cells that generate
   tumor-associated macrophages. By using a novel anti-VEGFR-1 monoclonal
   antibody (D16F7 mAb), which hampers receptor activation without avoiding
   ligand binding, we recently demonstrated that VEGFR-1 blockade reduced
   myeloid progenitor mobilization and monocyte/macrophage cell
   infiltration of tumor grafts in vivo. Since poly(ADP-ribose) polymerase
   (PARP)-1 exerts a pro-inflammatory role favoring monocyte activation, in
   the present study we investigated whether the PARP inhibitor (PARPi)
   olaparib hampers PlGF-induced activation of human myelomonocytic cells.
   HL-60 cells induced to differentiate towards the monocytic/macrophage
   lineage were tested and the results were confirmed in freshly isolated
   monocytes obtained from healthy donors. Cells were treated with
   olaparib, at clinically achievable concentrations, before exposure to
   PlGF and were analyzed for migration and ECM invasion in response to
   PlGF. Olaparib effects were compared to those obtained with D16F7 mAb
   used as single agent or in combination with the PARPi. The results
   indicate that differentiated HL-60 cells and monocytes expressed VEGFR-1
   and migrated in response to PlGF. Moreover, olaparib and D16F7 inhibited
   PlGF-induced chemotaxis and ECM invasion in a dose-dependent manner and
   with similar efficacy. However, in combination studies the PARPi and
   D16F7 did not exert synergistic effects. Olaparib also hampered
   PlGF-induced monocyte adhesion to fibronectin, while it did not affect
   NF-B activation in response to the angiogenic factor. These data suggest
   that olaparib likely interferes with the same pathway affected by the
   anti-VEGFR-1 mAb and that inhibition of PlGF-induced monocyte activation
   may contribute to PARPi antitumor activity.}},
Publisher = {{SPANDIDOS PUBL LTD}},
Address = {{POB 18179, ATHENS, 116 10, GREECE}},
Type = {{Article}},
Language = {{English}},
Affiliation = {{Lacal, PM (Corresponding Author), Ist Dermopat Immacolata IRCCS, Lab Mol Oncol, Via Monti di Creta 104, I-00167 Rome, Italy.
   Graziani, G (Corresponding Author), Univ Roma Tor Vergata, Dept Syst Med, Via Montpellier 1, I-00133 Rome, Italy.
   Lacal, Pedro Miguel; Ruffini, Federica, Ist Dermopat Immacolata IRCCS, Lab Mol Oncol, Via Monti di Creta 104, I-00167 Rome, Italy.
   Atzori, Maria Grazia; Tentori, Lucio; Graziani, Grazia, Univ Roma Tor Vergata, Dept Syst Med, Via Montpellier 1, I-00133 Rome, Italy.}},
DOI = {{10.3892/or.2018.6291}},
ISSN = {{1021-335X}},
EISSN = {{1791-2431}},
Keywords = {{PARP inhibitor; PlGF; VEGFR-1; myelomonocytic cells; cell migration;
   melanoma}},
Keywords-Plus = {{NF-KAPPA-B; FACTOR RECEPTOR-1; MONOCYTE ACTIVATION; BREAST-CANCER; BRCA
   MUTATION; GLIOMA GROWTH; IN-VIVO; EXPRESSION; ANGIOGENESIS; INTEGRIN}},
Research-Areas = {{Oncology}},
Web-of-Science-Categories  = {{Oncology}},
Author-Email = {{p.lacal@idi.it
   graziani@uniroma2.it}},
ResearcherID-Numbers = {{Lacal, Pedro M/A-1481-2013
   atzori, Maria grazia/K-6079-2016
   Graziani, Grazia/G-5747-2012
   }},
ORCID-Numbers = {{Lacal, Pedro M/0000-0003-1166-4593
   atzori, Maria grazia/0000-0002-3807-9805
   Graziani, Grazia/0000-0002-0221-768X
   TENTORI, LUCIO/0000-0002-7691-527X}},
Funding-Acknowledgement = {{Italian Association for Cancer Research (AIRC)Fondazione AIRC per la
   ricerca sul cancro {[}IG 2013 N. 14042, IG 2017 N. 20353]; Italian
   Ministry of HealthMinistry of Health, Italy {[}2630202]}},
Funding-Text = {{The present study was supported by the Italian Association for Cancer
   Research (AIRC, Investigator Grants IG 2013 N. 14042 and IG 2017 N.
   20353 to G.G.) and in part by the Italian Ministry of Health (RC2017
   project no. 2630202 to P.M.L.).}},
Cited-References = {{Askari JA, 2009, J CELL SCI, V122, P165, DOI 10.1242/jcs.018556.
   Atzori MG, 2018, J PHARMACOL EXP THER, V364, P77, DOI 10.1124/jpet.117.244434.
   Atzori MG, 2017, J EXP CLIN CANC RES, V36, DOI 10.1186/s13046-017-0577-2.
   Bagley RG, 2011, CLIN CANCER RES, V17, P976, DOI 10.1158/1078-0432.CCR-10-2687.
   Bai P, 2012, FEBS LETT, V586, P3771, DOI 10.1016/j.febslet.2012.09.026.
   Berger NA, 2018, BRIT J PHARMACOL, V175, P192, DOI 10.1111/bph.13748.
   Carmeliet P, 2011, NATURE, V473, P298, DOI 10.1038/nature10144.
   Clauss M, 1996, J BIOL CHEM, V271, P17629, DOI 10.1074/jbc.271.30.17629.
   Coenegrachts L, 2010, CANCER RES, V70, P6537, DOI 10.1158/0008-5472.CAN-09-4092.
   Czepluch FS, 2011, ATHEROSCLEROSIS, V215, P331, DOI 10.1016/j.atherosclerosis.2011.01.004.
   Dewerchin M, 2014, EXPERT OPIN THER TAR, V18, P1339, DOI 10.1517/14728222.2014.948420.
   Ding YP, 2010, J IMMUNOL, V184, P2593, DOI 10.4049/jimmunol.0902378.
   Faraoni I, 2015, BBA-MOL BASIS DIS, V1852, P462, DOI 10.1016/j.bbadis.2014.12.001.
   Ferreira AM, 2006, MICROCIRCULATION, V13, P439, DOI 10.1080/10739680600776062.
   Fischer C, 2007, CELL, V131, P463, DOI 10.1016/j.cell.2007.08.038.
   Fong PC, 2009, NEW ENGL J MED, V361, P123, DOI 10.1056/NEJMoa0900212.
   Galdiero MR, 2013, J CELL PHYSIOL, V228, P1404, DOI 10.1002/jcp.24260.
   Graziani G, 2016, ONCOTARGET, V7, P72868, DOI 10.18632/oncotarget.12108.
   Jain RK, 2009, NAT REV CLIN ONCOL, V6, P327, DOI 10.1038/nrclinonc.2009.63.
   Kerber M, 2008, CANCER RES, V68, P7342, DOI 10.1158/0008-5472.CAN-07-6241.
   Kim KJ, 2012, EXP MOL MED, V44, P10, DOI 10.3858/emm.2012.44.1.023.
   Lacal PM, 2008, EUR J CANCER, V44, P1914, DOI 10.1016/j.ejca.2008.06.032.
   Laurent J, 2011, CANCER RES, V71, P3781, DOI 10.1158/0008-5472.CAN-10-3684.
   Levati L, 2011, INT J ONCOL, V38, P241, DOI 10.3892/ijo\_00000844.
   Lin YL, 2007, J LEUKOCYTE BIOL, V82, P1473, DOI 10.1189/jlb.0307164.
   Martin-Hernandez K, 2017, SEMIN CELL DEV BIOL, V63, P92, DOI 10.1016/j.semcdb.2016.09.009.
   Pagani E, 2016, INT J ONCOL, V48, P1581, DOI 10.3892/ijo.2016.3362.
   Plummer R, 2015, CANCER CHEMOTH PHARM, V76, P723, DOI 10.1007/s00280-015-2836-2.
   Pujade-Lauraine E, 2017, LANCET ONCOL, V18, P1274, DOI 10.1016/S1470-2045(17)30469-2.
   Robson M, 2017, NEW ENGL J MED, V377, P523, DOI 10.1056/NEJMoa1706450.
   Rolny C, 2011, CANCER CELL, V19, P31, DOI 10.1016/j.ccr.2010.11.009.
   Rom S, 2016, J NEUROINFLAMM, V13, DOI 10.1186/s12974-016-0729-x.
   ROTH J, 2014, SEPARATIONS, V1, P82, DOI {[}DOI 10.3390/CHROMATOGRAPHY1020082, DOI 10.3390/chromatography1020082].
   Ruffini F, 2011, BRIT J DERMATOL, V164, P1061, DOI 10.1111/j.1365-2133.2010.10200.x.
   Selvaraj SK, 2003, BLOOD, V102, P1515, DOI 10.1182/blood-2002-11-3423.
   Shah GM, 2013, FRONT ONCOL, V3, DOI 10.3389/fonc.2013.00279.
   Tchaikovski V, 2008, ARTERIOSCL THROM VAS, V28, P322, DOI 10.1161/ATVBAHA.107.158022.
   Wei SC, 2013, J BIOMED SCI, V20, DOI 10.1186/1423-0127-20-39.
   White ES, 2001, J IMMUNOL, V167, P5362, DOI 10.4049/jimmunol.167.9.5362.
   Xia YF, 2014, CANCER IMMUNOL RES, V2, P823, DOI 10.1158/2326-6066.CIR-14-0112.
   Yao J, 2011, P NATL ACAD SCI USA, V108, P11590, DOI 10.1073/pnas.1109029108.
   Zhou X, 2015, SCI REP-UK, V5, DOI 10.1038/srep10071.}},
Number-of-Cited-References = {{42}},
Times-Cited = {{3}},
Usage-Count-Last-180-days = {{0}},
Usage-Count-Since-2013 = {{4}},
Journal-ISO = {{Oncol. Rep.}},
Doc-Delivery-Number = {{GB6TG}},
Web-of-Science-Index = {{Science Citation Index Expanded (SCI-EXPANDED)}},
Unique-ID = {{WOS:000429205600023}},
OA = {{Bronze}},
DA = {{2022-01-16}},
}

@article{ WOS:000312435900083,
Author = {Conte, Damiano and Huh, Michael and Goodall, Emma and Delorme, Marilyne
   and Parks, Robin J. and Picketts, David J.},
Title = {{Loss of Atrx Sensitizes Cells to DNA Damaging Agents through
   p53-Mediated Death Pathways}},
Journal = {{PLOS ONE}},
Year = {{2012}},
Volume = {{7}},
Number = {{12}},
Month = {{DEC 17}},
Abstract = {{Prevalent cell death in forebrain- and Sertoli cell-specific Atrx
   knockout mice suggest that Atrx is important for cell survival. However,
   conditional ablation in other tissues is not associated with increased
   death indicating that diverse cell types respond differently to the loss
   of this chromatin remodeling protein. Here, primary macrophages isolated
   from Atrx(f/f) mice were infected with adenovirus expressing Cre
   recombinase or beta-galactosidase, and assayed for cell survival under
   different experimental conditions. Macrophages survive without Atrx but
   undergo rapid apoptosis upon lipopolysaccharide (LPS) activation
   suggesting that chromatin reorganization in response to external stimuli
   is compromised. Using this system we next tested the effect of different
   apoptotic stimuli on cell survival. We observed that survival of
   Atrx-null cells were similar to wild type cells in response to serum
   withdrawal, anti-Fas antibody, C2 ceramide or dexamethasone treatment
   but were more sensitive to 5-fluorouracil (5-FU). Cell survival could be
   rescued by re-introducing Atrx or by removal of p53 demonstrating the
   cell autonomous nature of the effect and its p53-dependence. Finally, we
   demonstrate that multiple primary cell types (myoblasts, embryonic
   fibroblasts and neurospheres) were sensitive to 5-FU, cisplatin, and UV
   light treatment. Together, our results suggest that cells lacking Atrx
   are more sensitive to DNA damaging agents and that this may result in
   enhanced death during development when cells are at their proliferative
   peak. Moreover, it identifies potential treatment options for cancers
   associated with ATRX mutations, including glioblastoma and pancreatic
   neuroendocrine tumors.}},
Publisher = {{PUBLIC LIBRARY SCIENCE}},
Address = {{1160 BATTERY STREET, STE 100, SAN FRANCISCO, CA 94111 USA}},
Type = {{Article}},
Language = {{English}},
Affiliation = {{Picketts, DJ (Corresponding Author), Ottawa Hosp Res Inst, Regenerat Med Program, Ottawa, ON, Canada.
   Conte, Damiano; Huh, Michael; Goodall, Emma; Delorme, Marilyne; Parks, Robin J.; Picketts, David J., Ottawa Hosp Res Inst, Regenerat Med Program, Ottawa, ON, Canada.
   Goodall, Emma, Univ Ottawa, Dept Cellular \& Mol Med, Ottawa, ON, Canada.
   Delorme, Marilyne; Parks, Robin J.; Picketts, David J., Univ Ottawa, Dept Biochem Microbiol \& Immunol, Ottawa, ON, Canada.
   Parks, Robin J.; Picketts, David J., Univ Ottawa, Dept Med, Ottawa, ON, Canada.}},
DOI = {{10.1371/journal.pone.0052167}},
Article-Number = {{e52167}},
ISSN = {{1932-6203}},
Keywords-Plus = {{X SYNDROME PROTEIN; MENTAL-RETARDATION; TARGETED DISRUPTION;
   NUCLEAR-BODIES; CANCER-THERAPY; FREQUENT ATRX; HELPER VIRUS; MUTATIONS;
   CHROMATIN; EXPRESSION}},
Research-Areas = {{Science \& Technology - Other Topics}},
Web-of-Science-Categories  = {{Multidisciplinary Sciences}},
Author-Email = {{dpicketts@ohri.ca}},
Funding-Acknowledgement = {{Canadian Institutes of Health ResearchCanadian Institutes of Health
   Research (CIHR) {[}MOP-84412]}},
Funding-Text = {{DJP is funded by operating grant MOP-84412 from the Canadian Institutes
   of Health Research. The funders had no role in study design, data
   collection and analysis, decision to publish, or preparation of the
   manuscript.}},
Cited-References = {{Addison CL, 1997, J GEN VIROL, V78, P1653, DOI 10.1099/0022-1317-78-7-1653.
   Alexiadis V, 2002, GENE DEV, V16, P2767, DOI 10.1101/gad.1032102.
   ANTON M, 1995, J VIROL, V69, P4600, DOI 10.1128/JVI.69.8.4600-4606.1995.
   Aucott R, 2008, J CELL BIOL, V183, P597, DOI 10.1083/jcb.200804041.
   Bagheri-Fam S, 2011, HUM MOL GENET, V20, P2213, DOI 10.1093/hmg/ddr109.
   Berube NG, 2008, EUR J HUM GENET, V16, P192, DOI 10.1038/sj.ejhg.5201943.
   Berube NG, 2005, J CLIN INVEST, V115, P258, DOI 10.1172/JCI200522329.
   Berube NG, 2000, HUM MOL GENET, V9, P539, DOI 10.1093/hmg/9.4.539.
   Cardoso C, 1998, HUM MOL GENET, V7, P679, DOI 10.1093/hmg/7.4.679.
   Chester N, 1998, GENE DEV, V12, P3382, DOI 10.1101/gad.12.21.3382.
   Conte D, 2006, MOL CELL BIOL, V26, P699, DOI 10.1128/MCB.26.2.699-708.2006.
   Dhayalan A, 2011, HUM MOL GENET, V20, P2195, DOI 10.1093/hmg/ddr107.
   Dobrovolskaia MA, 2002, MICROBES INFECT, V4, P903, DOI 10.1016/S1286-4579(02)01613-1.
   Drane P, 2010, GENE DEV, V24, P1253, DOI 10.1101/gad.566910.
   EISEN JA, 1995, NUCLEIC ACIDS RES, V23, P2715, DOI 10.1093/nar/23.14.2715.
   Eustermann S, 2011, NAT STRUCT MOL BIOL, V18, P777, DOI 10.1038/nsmb.2070.
   Garrick D, 2006, PLOS GENET, V2, P438, DOI 10.1371/journal.pgen.0020058.
   Gibbons R, 2006, ORPHANET J RARE DIS, V1, DOI 10.1186/1750-1172-1-15.
   Gibbons RJ, 2008, HUM MUTAT, V29, P796, DOI 10.1002/humu.20734.
   GIBBONS RJ, 1995, CELL, V80, P837, DOI 10.1016/0092-8674(95)90287-2.
   Gibbons RJ, 2000, NAT GENET, V24, P368, DOI 10.1038/74191.
   Goldberg AD, 2010, CELL, V140, P678, DOI 10.1016/j.cell.2010.01.003.
   Golub EI, 1997, NUCLEIC ACIDS RES, V25, P4106, DOI 10.1093/nar/25.20.4106.
   Heaphy CM, 2011, SCIENCE, V333, P425, DOI 10.1126/science.1207313.
   Hogan B., 1994, MANIPULATING MOUSE E.
   Hong YK, 2009, BIOCHEM BIOPH RES CO, V384, P160, DOI 10.1016/j.bbrc.2009.04.112.
   Hubberstey AV, 2002, CANCER GENE THER, V9, P321, DOI 10.1038/sj.cgt.7700436.
   Imreh G, 2011, J CELL SCI, V124, P2951, DOI 10.1242/jcs.081612.
   Iwase S, 2011, NAT STRUCT MOL BIOL, V18, P769, DOI 10.1038/nsmb.2062.
   Jaskelioff M, 2003, J BIOL CHEM, V278, P9212, DOI 10.1074/jbc.M211545200.
   Jiao YC, 2012, ONCOTARGET, V3, P709, DOI 10.18632/oncotarget.588.
   Jiao YC, 2011, SCIENCE, V331, P1199, DOI 10.1126/science.1200609.
   Law MJ, 2010, CELL, V143, P367, DOI 10.1016/j.cell.2010.09.023.
   Lebel M, 1998, P NATL ACAD SCI USA, V95, P13097, DOI 10.1073/pnas.95.22.13097.
   Lebwohl D, 1998, EUR J CANCER, V34, P1522, DOI 10.1016/S0959-8049(98)00224-X.
   Lee NG, 2007, FEBS LETT, V581, P2625, DOI 10.1016/j.febslet.2007.05.005.
   LEWIS PW, 2010, P NATL ACAD SCI US.
   Liu XY, 2012, ACTA NEUROPATHOL, V124, P615, DOI 10.1007/s00401-012-1031-3.
   Longley DB, 2003, NAT REV CANCER, V3, P330, DOI 10.1038/nrc1074.
   Lovejoy CA, 2012, PLOS GENET, V8, DOI 10.1371/journal.pgen.1002772.
   McDowell TL, 1999, P NATL ACAD SCI USA, V96, P13983, DOI 10.1073/pnas.96.24.13983.
   Medina CF, 2009, HUM MOL GENET, V18, P966, DOI 10.1093/hmg/ddn424.
   Megeney LA, 1996, GENE DEV, V10, P1173, DOI 10.1101/gad.10.10.1173.
   Nan XS, 2007, P NATL ACAD SCI USA, V104, P2709, DOI 10.1073/pnas.0608056104.
   Parks RJ, 1996, P NATL ACAD SCI USA, V93, P13565, DOI 10.1073/pnas.93.24.13565.
   Picketts DJ, 1998, MAMM GENOME, V9, P400, DOI 10.1007/s003359900781.
[truncated: 1,836,952 more chars]
