# Supplementary material for: Worldwide productivity and research trend of publications concerning glioma-associated macrophage/microglia: A bibliometric study
Source: Front Neurol. 2022 Dec 8;13:1047162. doi: 10.3389/fneur.2022.1047162 (PMC9772275; doi:10.3389/fneur.2022.1047162)
Supplement: Supplementary file 1 [file Data_Sheet_1.ZIP › raw data/results directly obtained from R analysis/Annual_Total_Citation_per_Year ╩Σ╚δ.xlsx]

## Sheet: Sheet2
Year	2002	2003	2004	2005	2006	2007	2008	2009	2010	2011	2012	2013	2014	2015	2016	2017	2018	2019	2020	2021
MeanTCperYear	2.09545	3.51579	4.89744	6.50735	4.64583	3.55667	4.9246	5.03846	4.26562	6.21944	6.46452	11.1035	4.38776	6.03081	9.14751	10.4231	7.39423	7.90686	5.59444	1.98024
