# Supplementary material for: Worldwide productivity and research trend of publications concerning glioma-associated macrophage/microglia: A bibliometric study
Source: Front Neurol. 2022 Dec 8;13:1047162. doi: 10.3389/fneur.2022.1047162 (PMC9772275; doi:10.3389/fneur.2022.1047162)
Supplement: Supplementary file 1 [file Data_Sheet_1.ZIP › raw data/results directly obtained from R analysis/Author_Impact (2).xlsx]

## Sheet: Sheet1
Element	TC	h_index	g_index	NP
HOLLAND EC	1848	8	9	9
KETTENMANN H	1828	13	13	13
GUTMANN DH	1772	15	21	21
ZHANG J	1657	14	24	24
HEIMBERGER AB	1523	10	15	15
AKKARI L	1520	4	4	4
JOYCE JA	1520	4	4	4
WANG Y	1496	16	30	30
HUSE JT	1453	5	5	5
QUAIL DF	1424	3	3	3
BRENNAN CW	1379	2	2	2
PYONTECK SM	1379	2	2	2
SEVENICH L	1379	2	2	2
DANIEL D	1354	2	2	2
OEI Y	1354	2	2	2
WEI J	1295	10	11	11
HAMBARDZUMYAN D	1186	9	11	11
WANG Q	1184	9	12	12
LESLIE CS	1141	1	1	1
OLSON OC	1141	1	1	1
				174
