# Supplementary material for: Worldwide productivity and research trend of publications concerning glioma-associated macrophage/microglia: A bibliometric study
Source: Front Neurol. 2022 Dec 8;13:1047162. doi: 10.3389/fneur.2022.1047162 (PMC9772275; doi:10.3389/fneur.2022.1047162)
Supplement: Supplementary file 1 [file Data_Sheet_1.ZIP › raw data/results directly obtained from R analysis/Main_Information.xlsx]

## Sheet: Sheet1
Description	Results
MAIN INFORMATION ABOUT DATA
Timespan	2002:2021
Sources (Journals, Books, etc)	403
Documents	1224
Average years from publication	5.39
Average citations per documents	33.84
Average citations per year per doc	4.753
References	46071
DOCUMENT TYPES
article	1053
review	171
DOCUMENT CONTENTS
Keywords Plus (ID)	3104
Author's Keywords (DE)	2551
AUTHORS
Authors	6884
Author Appearances	10172
Authors of single-authored documents	7
Authors of multi-authored documents	6877
AUTHORS COLLABORATION
Single-authored documents	7
Documents per Author	0.178
Authors per Document	5.62
Co-Authors per Documents	8.31
Collaboration Index	5.65
