# Supplementary material for: Worldwide productivity and research trend of publications concerning glioma-associated macrophage/microglia: A bibliometric study
Source: Front Neurol. 2022 Dec 8;13:1047162. doi: 10.3389/fneur.2022.1047162 (PMC9772275; doi:10.3389/fneur.2022.1047162)
Supplement: Supplementary file 1 [file Data_Sheet_1.ZIP › raw data/results directly obtained from R analysis/Most_Cited_Countries (7).xlsx]

## Sheet: Sheet1
Country	Total Citations	Average Article Citations
USA	19876	55.06
CHINA	5545	16.36
GERMANY	4054	45.55
JAPAN	1886	37.72
ITALY	1190	22.88
SWITZERLAND	968	69.14
POLAND	943	42.86
AUSTRALIA	760	30.4
FRANCE	632	21.07
NETHERLANDS	610	43.57
CANADA	499	29.35
UNITED KINGDOM	474	31.6
KOREA	466	16.64
DENMARK	399	33.25
BELGIUM	359	29.92
INDIA	295	15.53
BRAZIL	259	17.27
SWEDEN	228	22.8
SPAIN	210	16.15
IRAN	175	29.17
