# Supplementary material for: Worldwide productivity and research trend of publications concerning glioma-associated macrophage/microglia: A bibliometric study
Source: Front Neurol. 2022 Dec 8;13:1047162. doi: 10.3389/fneur.2022.1047162 (PMC9772275; doi:10.3389/fneur.2022.1047162)
Supplement: Supplementary file 1 [file Data_Sheet_1.ZIP › raw data/results directly obtained from R analysis/Most_Cited_Countries (9).xlsx]

## Sheet: Sheet1
Country	Total Citations	Average Article Citations
PORTUGAL	136	136
SWITZERLAND	968	69.14
SOUTH AFRICA	62	62
USA	19876	55.06
ESTONIA	105	52.5
GERMANY	4054	45.55
NETHERLANDS	610	43.57
POLAND	943	42.86
GREECE	42	42
UKRAINE	42	42
IRELAND	167	41.75
ROMANIA	76	38
JAPAN	1886	37.72
DENMARK	399	33.25
UNITED KINGDOM	474	31.6
AUSTRALIA	760	30.4
BELGIUM	359	29.92
CANADA	499	29.35
IRAN	175	29.17
LUXEMBOURG	55	27.5
HUNGARY	54	27
ITALY	1190	22.88
SWEDEN	228	22.8
NORWAY	132	22
FRANCE	632	21.07
SLOVENIA	79	19.75
MEXICO	78	19.5
BRAZIL	259	17.27
TURKEY	17	17
KOREA	466	16.64
CHINA	5545	16.36
SPAIN	210	16.15
SINGAPORE	48	16
INDIA	295	15.53
AUSTRIA	81	13.5
NEW ZEALAND	53	13.25
ISRAEL	88	12.57
GEORGIA	23	11.5
FINLAND	44	11
CZECH REPUBLIC	10	10
BULGARIA	9	9
U ARAB EMIRATES	8	8
MALAYSIA	14	7
SLOVAKIA	7	7
SERBIA	13	6.5
ARGENTINA	12	6
SAUDI ARABIA	12	6
PERU	6	6
RUSSIA	13	3.25
VENEZUELA	5	2.5
COLOMBIA	2	2
JORDAN	1	1
MOROCCO	1	1
