# Supplementary material for: Worldwide productivity and research trend of publications concerning glioma-associated macrophage/microglia: A bibliometric study
Source: Front Neurol. 2022 Dec 8;13:1047162. doi: 10.3389/fneur.2022.1047162 (PMC9772275; doi:10.3389/fneur.2022.1047162)
Supplement: Supplementary file 1 [file Data_Sheet_1.ZIP › raw data/results directly obtained from R analysis/Most_Frequent_Words (5).xlsx]

## Sheet: Sheet1
Words	Occurrences
glioma	266
glioblastoma	257
microglia	161
macrophages	101
prognosis	82
tumor microenvironment	78
immunotherapy	77
macrophage	75
microenvironment	55
tumor-associated macrophages	37
cancer	33
tumor	33
angiogenesis	30
glioblastoma multiforme	30
immunosuppression	30
brain tumor	27
inflammation	25
tumor-associated	25
biomarker	22
immune	20
