# Supplementary material for: Worldwide productivity and research trend of publications concerning glioma-associated macrophage/microglia: A bibliometric study
Source: Front Neurol. 2022 Dec 8;13:1047162. doi: 10.3389/fneur.2022.1047162 (PMC9772275; doi:10.3389/fneur.2022.1047162)
Supplement: Supplementary file 1 [file Data_Sheet_1.ZIP › raw data/results directly obtained from R analysis/Most_Local_Cited_Documents.xlsx]

## Sheet: Sheet1
Document	DOI	Year	Local Citations	Global Citations	LC/GC Ratio (%)	Normalized Local Citations	Normalized Global Citations
HAMBARDZUMYAN D, 2016, NAT NEUROSCI	10.1038/nn.4185	2016	233	618	37.7	30.71	11.26
PYONTECK SM, 2013, NAT MED	10.1038/nm.3337	2013	202	1141	17.7	13.55	11.42
KOMOHARA Y, 2008, J PATHOL	10.1002/path.2370	2008	139	495	28.08	11.27	7.18
WU A, 2010, NEURO-ONCOLOGY	10.1093/neuonc/noq082	2010	102	381	26.77	25.7	7.44
SZULZEWSKY F, 2015, PLOS ONE	10.1371/journal.pone.0116644	2015	89	202	44.06	15.76	4.78
GABRUSIEWICZ K, 2016, JCI INSIGHT	10.1172/jci.insight.85841	2016	86	212	40.57	11.34	3.86
LI W, 2012, NEURO-ONCOLOGY	10.1093/neuonc/nos116	2012	85	200	42.5	8.78	3.09
WATTERS JJ, 2005, J NEUROSCI RES	10.1002/jnr.20485	2005	84	237	35.44	5.29	2.14
GABRUSIEWICZ K, 2011, PLOS ONE	10.1371/journal.pone.0023902	2011	78	188	41.49	8.57	2.75
CONIGLIO SJ, 2012, MOL MED	10.2119/molmed.2011.00217	2012	77	225	34.22	7.96	3.48
CHARLES NA, 2011, GLIA	10.1002/glia.21136	2011	70	326	21.47	7.69	4.77
MULLER S, 2017, GENOME BIOL	10.1186/s13059-017-1362-4	2017	67	211	31.75	14.22	4.05
PROSNIAK M, 2013, CLIN CANCER RES	10.1158/1078-0432.CCR-12-1940	2013	58	111	52.25	3.89	1.11
LU-EMERSON C, 2013, NEURO-ONCOLOGY	10.1093/neuonc/not082	2013	57	133	42.86	3.82	1.33
GIERYNG A, 2017, LAB INVEST	10.1038/labinvest.2017.19	2017	54	164	32.93	11.46	3.15
BHAT KPL, 2013, CANCER CELL	10.1016/j.ccr.2013.08.001	2013	49	550	8.91	3.29	5.5
SIELSKA M, 2013, J PATHOL	10.1002/path.4192	2013	49	89	55.06	3.29	0.89
POON CC, 2017, BRAIN	10.1093/brain/aww355	2017	49	106	46.23	10.4	2.03
GLASS R, 2014, ACTA NEUROPATHOL	10.1007/s00401-014-1274-2	2014	47	104	45.19	13.87	2.96
PARNEY IF, 2009, J NEUROSURG	10.3171/2008.7.JNS08475	2009	46	104	44.23	7.52	1.59
