# Supplementary material for: Worldwide productivity and research trend of publications concerning glioma-associated macrophage/microglia: A bibliometric study
Source: Front Neurol. 2022 Dec 8;13:1047162. doi: 10.3389/fneur.2022.1047162 (PMC9772275; doi:10.3389/fneur.2022.1047162)
Supplement: Supplementary file 1 [file Data_Sheet_1.ZIP › raw data/results directly obtained from R analysis/Most_Relevant_Affiliations.xlsx]

## Sheet: Sheet1
Affiliations	Articles
CAPITAL MED UNIV	137
UNIV TEXAS MD ANDERSON CANC CTR	132
UNIV PITTSBURGH	86
CENT SOUTH UNIV	81
CHINA MED UNIV	77
JOHNS HOPKINS UNIV	77
HARVARD MED SCH	74
STANFORD UNIV	71
SHANDONG UNIV	70
WASHINGTON UNIV	65
NANJING MED UNIV	64
UNIV CALIF SAN FRANCISCO	63
SUN YAT SEN UNIV	57
WUHAN UNIV	54
EMORY UNIV	50
FUDAN UNIV	49
COLUMBIA UNIV	45
ZHEJIANG UNIV	45
NORTHWESTERN UNIV	44
SOUTHERN MED UNIV	42
