# Supplementary material for: Worldwide productivity and research trend of publications concerning glioma-associated macrophage/microglia: A bibliometric study
Source: Front Neurol. 2022 Dec 8;13:1047162. doi: 10.3389/fneur.2022.1047162 (PMC9772275; doi:10.3389/fneur.2022.1047162)
Supplement: Supplementary file 1 [file Data_Sheet_1.ZIP › raw data/results directly obtained from R analysis/Source_Impact.xlsx]

## Sheet: Sheet1
Element	h_index	g_index	m_index	TC	NP	PY_start
NEURO-ONCOLOGY	25	37	1.31579	2228	37	2004
CANCER RESEARCH	21	27	1	1969	27	2002
CLINICAL CANCER RESEARCH	18	23	1.05882	1812	23	2006
GLIA	15	22	0.833333	1520	22	2005
CANCER CELL	4	4	0.4	1353	4	2013
PLOS ONE	17	28	1.21429	1241	28	2009
PROCEEDINGS OF THE NATIONAL ACADEMY OF SCIENCES OF THE UNITED STATES OF AMERICA	10	12	0.588235	1149	12	2006
NATURE MEDICINE	1	1	0.1	1141	1	2013
ONCOTARGET	21	27	2.1	841	27	2013
ONCOIMMUNOLOGY	14	17	1.4	827	17	2013
NATURE NEUROSCIENCE	3	3	0.428571	788	3	2016
NATURE COMMUNICATIONS	14	19	2.33333	749	19	2017
JOURNAL OF PATHOLOGY	6	6	0.352941	687	6	2006
INTERNATIONAL JOURNAL OF CANCER	14	15	0.666667	580	15	2002
CELL	3	3	0.5	547	3	2017
FRONTIERS IN IMMUNOLOGY	12	23	1.71429	536	25	2016
ONCOGENE	10	10	0.47619	530	10	2002
EXPERIMENTAL NEUROLOGY	2	2	0.105263	521	2	2004
AMERICAN JOURNAL OF PATHOLOGY	7	8	0.35	519	8	2003
JOURNAL OF NEURO-ONCOLOGY	12	22	0.631579	489	22	2004

## Sheet: Sheet2
Authors	TC	H-index	Np
NEURO-ONCOLOGY	2228	25	37
CANCER RESEARCH	1969	21	27
CLINICAL CANCER RESEARCH	1812	18	23
GLIA	1520	15	22
CANCER CELL	1353	4	4
PLOS ONE	1241	17	28
PROCEEDINGS OF THE NATIONAL ACADEMY OF SCIENCES	1149	10	12
NATURE MEDICINE	1141	1	1
ONCOTARGET	841	21	27
ONCOIMMUNOLOGY	827	14	17
NATURE NEUROSCIENCE	788	3	3
NATURE COMMUNICATIONS	749	14	19
JOURNAL OF PATHOLOGY	687	6	6
INTERNATIONAL JOURNAL OF CANCER	580	14	15
CELL	547	3	3
FRONTIERS IN IMMUNOLOGY	536	12	25
ONCOGENE	530	10	10
EXPERIMENTAL NEUROLOGY	521	2	2
AMERICAN JOURNAL OF PATHOLOGY	519	7	8
JOURNAL OF NEURO-ONCOLOGY	489	12	22
