# Supplementary material for: Worldwide productivity and research trend of publications concerning glioma-associated macrophage/microglia: A bibliometric study
Source: Front Neurol. 2022 Dec 8;13:1047162. doi: 10.3389/fneur.2022.1047162 (PMC9772275; doi:10.3389/fneur.2022.1047162)
Supplement: Supplementary file 1 [file Data_Sheet_1.ZIP › raw data/results directly obtained from R analysis/Trend_Topics.xlsx]

## Sheet: Sheet1
item	freq	year_q1	year_med	year_q3
glioma	266	2015	2018	2020
glioblastoma	257	2017	2019	2021
microglia	161	2014	2018	2020
macrophages	101	2016	2019	2021
prognosis	82	2019	2020	2021
tumor microenvironment	78	2019	2020	2021
immunotherapy	77	2017	2020	2021
macrophage	75	2013	2018	2020
microenvironment	55	2018	2020	2021
tumor-associated macrophages	37	2017	2019	2020
cancer	33	2016	2019	2020
tumor	33	2017	2019	2020
glioblastoma multiforme	30	2012	2016	2020
angiogenesis	30	2016	2018	2019
immunosuppression	30	2016	2020	2021
brain tumor	27	2010	2016	2020
inflammation	25	2016	2017	2020
immune	20	2020	2021	2021
gliomas	19	2012	2018	2021
immune infiltration	18	2020	2021	2021
invasion	16	2013	2016	2020
apoptosis	15	2007	2010	2018
glomerulonephritis	14	2006	2011	2018
tamoxifen	14	2009	2012	2018
immunohistochemistry	14	2011	2014	2020
